# Supplementary material for: Temporal changes in gastrointestinal fungi and the risk of autoimmunity during early childhood: the TEDDY study
Source: Nat Commun. 2022 Jun 7;13:3151. doi: 10.1038/s41467-022-30686-w (PMC9174155; doi:10.1038/s41467-022-30686-w)
Supplement: Supplementary file 3 — Supplementary Data 1 [file 41467_2022_30686_MOESM3_ESM.xlsx]

## Sheet: 1a. Fungal Hits
Study	SampleID	SubjectID	HMS_Hit	HMS_Name	NumberofHits	BLAST_Hit	BLAST_TaxID	BLAST_TaxName
TEDDY	3366442	Pt340805	NW_017263932.1	[Candida] auris	3	CP043532	498019	[Candida] auris
TEDDY	2204469	Pt340805	NW_017263932.1	[Candida] auris	2	CP043532	498019	[Candida] auris
TEDDY	2321814	Pt468818	NW_017263936.1	[Candida] auris	1	CP043442	498019	[Candida] auris
TEDDY	2204469	Pt340805	NW_017263937.1	[Candida] auris	1	CP043442	498019	[Candida] auris
TEDDY	3366442	Pt340805	NW_017263937.1	[Candida] auris	1	CP043532	498019	[Candida] auris
TEDDY	2204469	Pt340805	NW_017263938.1	[Candida] auris	3	CP043534	498019	[Candida] auris
TEDDY	3366442	Pt340805	NW_017263939.1	[Candida] auris	4	CP043534	498019	[Candida] auris
TEDDY	2204469	Pt340805	NW_017263939.1	[Candida] auris	4	CP043534	498019	[Candida] auris
TEDDY	2204469	Pt340805	NW_017263941.1	[Candida] auris	1	CP043443	498019	[Candida] auris
TEDDY	2204469	Pt340805	NW_017263942.1	[Candida] auris	1	CP043533	498019	[Candida] auris
TEDDY	2204469	Pt340805	NW_017263943.1	[Candida] auris	1	CP043533	498019	[Candida] auris
TEDDY	8648434	Pt981357	NW_017263944.1	[Candida] auris	1	KY697760	498019	[Candida] auris
TEDDY	2204469	Pt340805	NW_017263946.1	[Candida] auris	13	CP043532	498019	[Candida] auris
TEDDY	3366442	Pt340805	NW_017263946.1	[Candida] auris	4	CP043532	498019	[Candida] auris
TEDDY	7109810	Pt258055	NW_017263946.1	[Candida] auris	1	CP043532	498019	[Candida] auris
TEDDY	6825605	Pt203029	NW_017263947.1	[Candida] auris	2	CP043531	498019	[Candida] auris
TEDDY	2204469	Pt340805	NW_017263947.1	[Candida] auris	2	CP043531	498019	[Candida] auris
TEDDY	2204469	Pt340805	NW_017263948.1	[Candida] auris	7	CP043531	498019	[Candida] auris
TEDDY	3366442	Pt340805	NW_017263949.1	[Candida] auris	1	CP043533	498019	[Candida] auris
TEDDY	2204469	Pt340805	NW_017263950.1	[Candida] auris	5	CP043531	498019	[Candida] auris
TEDDY	3366442	Pt340805	NW_017263950.1	[Candida] auris	1	CP043531	498019	[Candida] auris
TEDDY	3366442	Pt340805	NW_017263951.1	[Candida] auris	2	CP043533	498019	[Candida] auris
TEDDY	2204469	Pt340805	NW_017263951.1	[Candida] auris	1	CP043533	498019	[Candida] auris
TEDDY	2204469	Pt340805	NW_017263956.1	[Candida] auris	1	CP043531	498019	[Candida] auris
TEDDY	8141542	Pt274644	NW_017263956.1	[Candida] auris	1	CP043531	498019	[Candida] auris
TEDDY	2204469	Pt340805	NW_017263958.1	[Candida] auris	25	AP018713	498019	[Candida] auris
TEDDY	2204469	Pt340805	NW_017263959.1	[Candida] auris	27	AP018713	498019	[Candida] auris
TEDDY	3366442	Pt340805	NW_017263959.1	[Candida] auris	11	AP018713	498019	[Candida] auris
TEDDY	5809332	Pt804284	NW_017263959.1	[Candida] auris	2	AP018713	498019	[Candida] auris
TEDDY	8645619	Pt895789	NW_017263959.1	[Candida] auris	1	AP018713	498019	[Candida] auris
TEDDY	6114774	Pt646497	NW_017263959.1	[Candida] auris	2	CP043533	498019	[Candida] auris
TEDDY	2506995	Pt574629	NW_017263959.1	[Candida] auris	1	CP043533	498019	[Candida] auris
TEDDY	2204469	Pt340805	NW_017263961.1	[Candida] auris	5	CP043447	498019	[Candida] auris
TEDDY	2321814	Pt468818	NW_017263968.1	[Candida] auris	1	CP043531	498019	[Candida] auris
TEDDY	2321814	Pt468818	NW_017263982.1	[Candida] auris	2	CP043531	498019	[Candida] auris
TEDDY	2787601	Pt740664	NW_017263991.1	[Candida] auris	1	CP043535	498019	[Candida] auris
TEDDY	2204469	Pt340805	NW_017263991.1	[Candida] auris	1	CP043535	498019	[Candida] auris
TEDDY	2204469	Pt340805	NW_017263992.1	[Candida] auris	3	CP043531	498019	[Candida] auris
TEDDY	3366442	Pt340805	NW_017263997.1	[Candida] auris	1	CP043444	498019	[Candida] auris
TEDDY	2204469	Pt340805	NW_017263982.1	[Candida] auris	1	KC859769	417300	[Candida] flosculorum
TEDDY	4393575	Pt492940	NW_017263934.1	[Candida] auris	35	MH545927	45354	[Candida] intermedia
TEDDY	3393539	Pt949250	NW_017263934.1	[Candida] auris	1	MH545927	45354	[Candida] intermedia
TEDDY	4393575	Pt492940	NW_017263943.1	[Candida] auris	2	MH545927	45354	[Candida] intermedia
TEDDY	8124415	Pt340805	NW_017263958.1	[Candida] auris	1	LT635771	45354	[Candida] intermedia
TEDDY	2204469	Pt340805	NW_017263971.1	[Candida] auris	1	LT635765	45354	[Candida] intermedia
TEDDY	3366442	Pt340805	NW_017263989.1	[Candida] auris	1	LT635766	45354	[Candida] intermedia
TEDDY	7166064	Pt704643	NW_017264017.1	[Candida] auris	1	MH545927	45354	[Candida] intermedia
TEDDY	4393575	Pt492940	NW_017264018.1	[Candida] auris	7	MH545927	45354	[Candida] intermedia
TEDDY	8141542	Pt274644	NW_017263946.1	[Candida] auris	1	XM_024855682	418784	[Candida] pseudohaemulonis
TEDDY	8141542	Pt274644	NW_017263958.1	[Candida] auris	1	KC993194	39397	[Candida] sake
TEDDY	5809332	Pt804284	NW_017263989.1	[Candida] auris	1	DQ447224	5493	[Candida] zeylanoides
TEDDY	9421248	Pt518567	NW_017263934.1	[Candida] auris	1	MT073023	2712073	Amanita sp.
TEDDY	1151208	Pt461814	NW_017263945.1	[Candida] auris	19	MT073023	2712073	Amanita sp.
TEDDY	3239017	Pt402353	NW_017263945.1	[Candida] auris	4	MT073023	2712073	Amanita sp.
TEDDY	8886882	Pt387712	NW_017263945.1	[Candida] auris	1	MT196912	2715282	Aspergillus sp.
TEDDY	3661375	Pt530818	NW_017263934.1	[Candida] auris	1	MN494090	176275	Beauveria bassiana
TEDDY	7511920	Pt405515	NW_017263934.1	[Candida] auris	1	MT166273	5476	Candida albicans
TEDDY	1881718	Pt617059	NW_017263934.1	[Candida] auris	1	MT166273	5476	Candida albicans
TEDDY	8192502	Pt459271	NW_017263934.1	[Candida] auris	1	MT166273	5476	Candida albicans
TEDDY	7109810	Pt258055	NW_017263934.1	[Candida] auris	1	MT166273	5476	Candida albicans
TEDDY	1151208	Pt461814	NW_017263943.1	[Candida] auris	28	MT166273	5476	Candida albicans
TEDDY	8839905	Pt450913	NW_017263943.1	[Candida] auris	1	MT166273	5476	Candida albicans
TEDDY	6408857	Pt940783	NW_017263943.1	[Candida] auris	1	MT166273	5476	Candida albicans
TEDDY	9172555	Pt796742	NW_017263943.1	[Candida] auris	1	MT166273	5476	Candida albicans
TEDDY	5551871	Pt664807	NW_017263943.1	[Candida] auris	1	MT166273	5476	Candida albicans
TEDDY	7307510	Pt702186	NW_017263943.1	[Candida] auris	1	MT166273	5476	Candida albicans
TEDDY	8844267	Pt203029	NW_017263958.1	[Candida] auris	69	CP025166	5476	Candida albicans
TEDDY	6868353	Pt729192	NW_017263958.1	[Candida] auris	29	CP025166	5476	Candida albicans
TEDDY	1444645	Pt780710	NW_017263958.1	[Candida] auris	26	CP025166	5476	Candida albicans
TEDDY	7977721	Pt995817	NW_017263958.1	[Candida] auris	18	CP025166	5476	Candida albicans
TEDDY	5296606	Pt729192	NW_017263958.1	[Candida] auris	14	CP025166	5476	Candida albicans
TEDDY	6606438	Pt331788	NW_017263958.1	[Candida] auris	14	CP025166	5476	Candida albicans
TEDDY	4034184	Pt662930	NW_017263958.1	[Candida] auris	6	CP025166	5476	Candida albicans
TEDDY	9641458	Pt454922	NW_017263958.1	[Candida] auris	6	CP025166	5476	Candida albicans
TEDDY	1876144	Pt370353	NW_017263958.1	[Candida] auris	5	CP025166	5476	Candida albicans
TEDDY	8648434	Pt981357	NW_017263958.1	[Candida] auris	5	CP025166	5476	Candida albicans
TEDDY	6502262	Pt302764	NW_017263958.1	[Candida] auris	4	CP025166	5476	Candida albicans
TEDDY	8315877	Pt642480	NW_017263958.1	[Candida] auris	4	CP025166	5476	Candida albicans
TEDDY	2661741	Pt379848	NW_017263958.1	[Candida] auris	4	CP025166	5476	Candida albicans
TEDDY	7411921	Pt699606	NW_017263958.1	[Candida] auris	4	CP025166	5476	Candida albicans
TEDDY	9986061	Pt648356	NW_017263958.1	[Candida] auris	3	CP025166	5476	Candida albicans
TEDDY	6580835	Pt632701	NW_017263958.1	[Candida] auris	3	CP025166	5476	Candida albicans
TEDDY	8004368	Pt727696	NW_017263958.1	[Candida] auris	2	CP025166	5476	Candida albicans
TEDDY	5731479	Pt710922	NW_017263958.1	[Candida] auris	2	CP025166	5476	Candida albicans
TEDDY	2344746	Pt291618	NW_017263958.1	[Candida] auris	2	CP025166	5476	Candida albicans
TEDDY	9392375	Pt418992	NW_017263958.1	[Candida] auris	2	CP025166	5476	Candida albicans
TEDDY	9186937	Pt476826	NW_017263958.1	[Candida] auris	2	CP025166	5476	Candida albicans
TEDDY	1445849	Pt690536	NW_017263958.1	[Candida] auris	2	CP025166	5476	Candida albicans
TEDDY	7668642	Pt599468	NW_017263958.1	[Candida] auris	2	CP025166	5476	Candida albicans
TEDDY	6262100	Pt203029	NW_017263958.1	[Candida] auris	1	CP025166	5476	Candida albicans
TEDDY	8182835	Pt224223	NW_017263958.1	[Candida] auris	1	CP025166	5476	Candida albicans
TEDDY	6342904	Pt803867	NW_017263958.1	[Candida] auris	1	CP025166	5476	Candida albicans
TEDDY	7396670	Pt331611	NW_017263958.1	[Candida] auris	1	CP025166	5476	Candida albicans
TEDDY	4154655	Pt391275	NW_017263958.1	[Candida] auris	1	CP025166	5476	Candida albicans
TEDDY	3846836	Pt564397	NW_017263958.1	[Candida] auris	1	CP025166	5476	Candida albicans
TEDDY	7891851	Pt681062	NW_017263958.1	[Candida] auris	1	CP025166	5476	Candida albicans
TEDDY	3324096	Pt357839	NW_017263958.1	[Candida] auris	1	CP025166	5476	Candida albicans
TEDDY	2900802	Pt662930	NW_017263958.1	[Candida] auris	1	CP025166	5476	Candida albicans
TEDDY	7217306	Pt751318	NW_017263958.1	[Candida] auris	1	CP025166	5476	Candida albicans
TEDDY	7860843	Pt476826	NW_017263958.1	[Candida] auris	1	CP025166	5476	Candida albicans
TEDDY	7226542	Pt763442	NW_017263958.1	[Candida] auris	1	CP025166	5476	Candida albicans
TEDDY	4411182	Pt469983	NW_017263958.1	[Candida] auris	1	CP025166	5476	Candida albicans
TEDDY	4912259	Pt617444	NW_017263958.1	[Candida] auris	1	CP025166	5476	Candida albicans
TEDDY	9638381	Pt334535	NW_017263958.1	[Candida] auris	1	CP025166	5476	Candida albicans
TEDDY	3707664	Pt729192	NW_017263958.1	[Candida] auris	1	CP025166	5476	Candida albicans
TEDDY	2677425	Pt696573	NW_017263958.1	[Candida] auris	1	CP025166	5476	Candida albicans
TEDDY	5551871	Pt664807	NW_017263958.1	[Candida] auris	1	CP025166	5476	Candida albicans
TEDDY	6995491	Pt882283	NW_017263958.1	[Candida] auris	1	CP025166	5476	Candida albicans
TEDDY	9473496	Pt224223	NW_017263958.1	[Candida] auris	1	CP025166	5476	Candida albicans
TEDDY	1486884	Pt889860	NW_017263958.1	[Candida] auris	1	CP025166	5476	Candida albicans
TEDDY	8844267	Pt203029	NW_017263959.1	[Candida] auris	131	CP025166	5476	Candida albicans
TEDDY	6868353	Pt729192	NW_017263959.1	[Candida] auris	53	CP025166	5476	Candida albicans
TEDDY	1444645	Pt780710	NW_017263959.1	[Candida] auris	48	CP025166	5476	Candida albicans
TEDDY	7977721	Pt995817	NW_017263959.1	[Candida] auris	40	CP025166	5476	Candida albicans
TEDDY	6606438	Pt331788	NW_017263959.1	[Candida] auris	27	CP025166	5476	Candida albicans
TEDDY	9641458	Pt454922	NW_017263959.1	[Candida] auris	16	CP025166	5476	Candida albicans
TEDDY	4034184	Pt662930	NW_017263959.1	[Candida] auris	11	CP025166	5476	Candida albicans
TEDDY	5296606	Pt729192	NW_017263959.1	[Candida] auris	10	CP025166	5476	Candida albicans
TEDDY	4095055	Pt797533	NW_017263959.1	[Candida] auris	9	CP025166	5476	Candida albicans
TEDDY	9986061	Pt648356	NW_017263959.1	[Candida] auris	8	CP025166	5476	Candida albicans
TEDDY	2344746	Pt291618	NW_017263959.1	[Candida] auris	8	CP025166	5476	Candida albicans
TEDDY	7411921	Pt699606	NW_017263959.1	[Candida] auris	8	CP025166	5476	Candida albicans
TEDDY	6502262	Pt302764	NW_017263959.1	[Candida] auris	7	CP025166	5476	Candida albicans
TEDDY	8004368	Pt727696	NW_017263959.1	[Candida] auris	5	CP025166	5476	Candida albicans
TEDDY	6580835	Pt632701	NW_017263959.1	[Candida] auris	4	CP025166	5476	Candida albicans
TEDDY	1876144	Pt370353	NW_017263959.1	[Candida] auris	3	CP025166	5476	Candida albicans
TEDDY	8385970	Pt780710	NW_017263959.1	[Candida] auris	3	CP025166	5476	Candida albicans
TEDDY	5768089	Pt648356	NW_017263959.1	[Candida] auris	3	CP025166	5476	Candida albicans
TEDDY	9186937	Pt476826	NW_017263959.1	[Candida] auris	3	CP025166	5476	Candida albicans
TEDDY	4247417	Pt387712	NW_017263959.1	[Candida] auris	3	CP025166	5476	Candida albicans
TEDDY	3832366	Pt825121	NW_017263959.1	[Candida] auris	2	CP025166	5476	Candida albicans
TEDDY	9259281	Pt409410	NW_017263959.1	[Candida] auris	2	CP025166	5476	Candida albicans
TEDDY	6262100	Pt203029	NW_017263959.1	[Candida] auris	2	CP025166	5476	Candida albicans
TEDDY	7713454	Pt645814	NW_017263959.1	[Candida] auris	2	CP025166	5476	Candida albicans
TEDDY	9884436	Pt517296	NW_017263959.1	[Candida] auris	2	CP025166	5476	Candida albicans
TEDDY	2684861	Pt621773	NW_017263959.1	[Candida] auris	2	CP025166	5476	Candida albicans
TEDDY	4411182	Pt469983	NW_017263959.1	[Candida] auris	2	CP025166	5476	Candida albicans
TEDDY	8187377	Pt271379	NW_017263959.1	[Candida] auris	2	CP025166	5476	Candida albicans
TEDDY	8315877	Pt642480	NW_017263959.1	[Candida] auris	2	CP025166	5476	Candida albicans
TEDDY	3000746	Pt576475	NW_017263959.1	[Candida] auris	2	CP025166	5476	Candida albicans
TEDDY	5551871	Pt664807	NW_017263959.1	[Candida] auris	2	CP025166	5476	Candida albicans
TEDDY	6548253	Pt379848	NW_017263959.1	[Candida] auris	2	CP025166	5476	Candida albicans
TEDDY	3204546	Pt379848	NW_017263959.1	[Candida] auris	2	CP025166	5476	Candida albicans
TEDDY	6749733	Pt699606	NW_017263959.1	[Candida] auris	2	CP025166	5476	Candida albicans
TEDDY	5551871	Pt664807	NW_017263959.1	[Candida] auris	2	CP025166	5476	Candida albicans
TEDDY	3767848	Pt473170	NW_017263959.1	[Candida] auris	1	CP025166	5476	Candida albicans
TEDDY	1624919	Pt297416	NW_017263959.1	[Candida] auris	1	CP025166	5476	Candida albicans
TEDDY	6653794	Pt850689	NW_017263959.1	[Candida] auris	1	CP025166	5476	Candida albicans
TEDDY	5731479	Pt710922	NW_017263959.1	[Candida] auris	1	CP025166	5476	Candida albicans
TEDDY	5513423	Pt995817	NW_017263959.1	[Candida] auris	1	CP025166	5476	Candida albicans
TEDDY	4314793	Pt433239	NW_017263959.1	[Candida] auris	1	CP025166	5476	Candida albicans
TEDDY	6590336	Pt662930	NW_017263959.1	[Candida] auris	1	CP025166	5476	Candida albicans
TEDDY	5721803	Pt662930	NW_017263959.1	[Candida] auris	1	CP025166	5476	Candida albicans
TEDDY	7337232	Pt913598	NW_017263959.1	[Candida] auris	1	CP025166	5476	Candida albicans
TEDDY	1901775	Pt409201	NW_017263959.1	[Candida] auris	1	CP025166	5476	Candida albicans
TEDDY	2256654	Pt751366	NW_017263959.1	[Candida] auris	1	CP025166	5476	Candida albicans
TEDDY	6995491	Pt882283	NW_017263959.1	[Candida] auris	1	CP025166	5476	Candida albicans
TEDDY	6374129	Pt430985	NW_017263959.1	[Candida] auris	1	CP025166	5476	Candida albicans
TEDDY	6474875	Pt712552	NW_017263959.1	[Candida] auris	1	CP025166	5476	Candida albicans
TEDDY	2052739	Pt729192	NW_017263959.1	[Candida] auris	1	CP025166	5476	Candida albicans
TEDDY	9851632	Pt729192	NW_017263959.1	[Candida] auris	1	CP025166	5476	Candida albicans
TEDDY	6537791	Pt729192	NW_017263959.1	[Candida] auris	1	CP025166	5476	Candida albicans
TEDDY	3604520	Pt860383	NW_017263959.1	[Candida] auris	1	CP025166	5476	Candida albicans
TEDDY	6960178	Pt212540	NW_017263959.1	[Candida] auris	1	CP025166	5476	Candida albicans
TEDDY	9666060	Pt236789	NW_017263959.1	[Candida] auris	1	CP025166	5476	Candida albicans
TEDDY	2874393	Pt553025	NW_017263959.1	[Candida] auris	1	CP025166	5476	Candida albicans
TEDDY	9093822	Pt203029	NW_017263959.1	[Candida] auris	1	CP025166	5476	Candida albicans
TEDDY	5363116	Pt379631	NW_017263959.1	[Candida] auris	1	CP025166	5476	Candida albicans
TEDDY	6995491	Pt882283	NW_017263959.1	[Candida] auris	1	CP025166	5476	Candida albicans
TEDDY	2653901	Pt351097	NW_017263959.1	[Candida] auris	1	CP025166	5476	Candida albicans
TEDDY	4520778	Pt348470	NW_017263959.1	[Candida] auris	1	CP025166	5476	Candida albicans
TEDDY	9472414	Pt996305	NW_017263959.1	[Candida] auris	1	CP025166	5476	Candida albicans
TEDDY	8182835	Pt224223	NW_017263959.1	[Candida] auris	2	GU395661	5476	Candida albicans
TEDDY	8648434	Pt981357	NW_017263959.1	[Candida] auris	18	KC993188	5476	Candida albicans
TEDDY	3239017	Pt402353	NW_017264017.1	[Candida] auris	9	MT166273	5476	Candida albicans
TEDDY	3727764	Pt726322	NW_017264017.1	[Candida] auris	2	MT166273	5476	Candida albicans
TEDDY	1492135	Pt203029	NW_017264017.1	[Candida] auris	1	MT166273	5476	Candida albicans
TEDDY	1444645	Pt780710	NW_017264017.1	[Candida] auris	1	MT166273	5476	Candida albicans
TEDDY	5394132	Pt681062	NW_017264017.1	[Candida] auris	1	MT166273	5476	Candida albicans
TEDDY	8754589	Pt402353	NW_017264017.1	[Candida] auris	1	MT166273	5476	Candida albicans
TEDDY	4590615	Pt658620	NW_017264017.1	[Candida] auris	1	MT166273	5476	Candida albicans
TEDDY	8648434	Pt981357	NW_017264018.1	[Candida] auris	8	MT166273	5476	Candida albicans
TEDDY	9675712	Pt397563	NW_017264018.1	[Candida] auris	2	MT166273	5476	Candida albicans
TEDDY	7126319	Pt526607	NW_017264018.1	[Candida] auris	1	MT166273	5476	Candida albicans
TEDDY	6719710	Pt343200	NW_017264018.1	[Candida] auris	1	MT166273	5476	Candida albicans
TEDDY	7861006	Pt671413	NW_017264018.1	[Candida] auris	1	MT166273	5476	Candida albicans
TEDDY	9772407	Pt957445	NW_017264018.1	[Candida] auris	1	MT166273	5476	Candida albicans
TEDDY	8004368	Pt727696	NW_017264018.1	[Candida] auris	1	MT166273	5476	Candida albicans
TEDDY	6477734	Pt645814	NW_017264018.1	[Candida] auris	1	MT166273	5476	Candida albicans
TEDDY	6417612	Pt557790	NW_017264018.1	[Candida] auris	1	MT166273	5476	Candida albicans
TEDDY	7781860	Pt974316	NW_017264018.1	[Candida] auris	1	MT166273	5476	Candida albicans
TEDDY	9964133	Pt739978	NW_017263958.1	[Candida] auris	1	KC993199	497110	Candida blackwelliae
TEDDY	6572833	Pt919838	NW_017264018.1	[Candida] auris	1	NG_063350	5479	Candida maltosa
TEDDY	3366442	Pt340805	NW_017263958.1	[Candida] auris	5	EF468347	52253	Candida sojae
TEDDY	2171065	Pt730112	NW_017263934.1	[Candida] auris	9	MK422458	1853550	Candida sp.
TEDDY	4935419	Pt237254	NW_017263934.1	[Candida] auris	4	MK422458	1853550	Candida sp.
TEDDY	4157377	Pt682670	NW_017263934.1	[Candida] auris	1	MT111872	1853550	Candida sp.
TEDDY	3453614	Pt244667	NW_017264017.1	[Candida] auris	19	MT111872	1853550	Candida sp.
TEDDY	4284978	Pt237231	NW_017264018.1	[Candida] auris	1	MK422458	1853550	Candida sp.
TEDDY	8272164	Pt975728	NW_017263944.1	[Candida] auris	1	MT212233	5482	Candida tropicalis
TEDDY	2642461	Pt244667	NW_017263934.1	[Candida] auris	8	CP039622	36911	Clavispora lusitaniae
TEDDY	1681367	Pt704643	NW_017263934.1	[Candida] auris	1	CP039622	36911	Clavispora lusitaniae
TEDDY	3187625	Pt704643	NW_017263934.1	[Candida] auris	1	CP039622	36911	Clavispora lusitaniae
TEDDY	1804819	Pt955100	NW_017263934.1	[Candida] auris	1	CP039622	36911	Clavispora lusitaniae
TEDDY	9526199	Pt696363	NW_017263934.1	[Candida] auris	1	CP039622	36911	Clavispora lusitaniae
TEDDY	5977081	Pt642480	NW_017263934.1	[Candida] auris	1	CP039622	36911	Clavispora lusitaniae
TEDDY	4932247	Pt818970	NW_017263934.1	[Candida] auris	1	CP039622	36911	Clavispora lusitaniae
TEDDY	2960228	Pt276543	NW_017263934.1	[Candida] auris	1	CP039622	36911	Clavispora lusitaniae
TEDDY	3453614	Pt244667	NW_017263944.1	[Candida] auris	16	CP039622	36911	Clavispora lusitaniae
TEDDY	4393575	Pt492940	NW_017263944.1	[Candida] auris	9	CP039622	36911	Clavispora lusitaniae
TEDDY	2642461	Pt244667	NW_017263944.1	[Candida] auris	3	CP039622	36911	Clavispora lusitaniae
TEDDY	5977081	Pt642480	NW_017263944.1	[Candida] auris	2	CP039622	36911	Clavispora lusitaniae
TEDDY	1700831	Pt244667	NW_017263944.1	[Candida] auris	2	CP039622	36911	Clavispora lusitaniae
TEDDY	9218484	Pt932680	NW_017263944.1	[Candida] auris	1	CP039622	36911	Clavispora lusitaniae
TEDDY	4989221	Pt268651	NW_017263944.1	[Candida] auris	1	CP039622	36911	Clavispora lusitaniae
TEDDY	7760307	Pt365329	NW_017263944.1	[Candida] auris	1	CP039622	36911	Clavispora lusitaniae
TEDDY	4393575	Pt492940	NW_017263945.1	[Candida] auris	17	CP039622	36911	Clavispora lusitaniae
TEDDY	3453614	Pt244667	NW_017263945.1	[Candida] auris	11	CP039622	36911	Clavispora lusitaniae
TEDDY	2642461	Pt244667	NW_017263945.1	[Candida] auris	6	CP039622	36911	Clavispora lusitaniae
TEDDY	4095055	Pt797533	NW_017263945.1	[Candida] auris	2	CP039622	36911	Clavispora lusitaniae
TEDDY	4989221	Pt268651	NW_017263945.1	[Candida] auris	2	CP039622	36911	Clavispora lusitaniae
TEDDY	7278052	Pt399059	NW_017263945.1	[Candida] auris	1	CP039622	36911	Clavispora lusitaniae
TEDDY	6174480	Pt492940	NW_017263945.1	[Candida] auris	1	CP039622	36911	Clavispora lusitaniae
TEDDY	9526199	Pt696363	NW_017263945.1	[Candida] auris	1	CP039622	36911	Clavispora lusitaniae
TEDDY	1700831	Pt244667	NW_017263945.1	[Candida] auris	1	CP039622	36911	Clavispora lusitaniae
TEDDY	7278052	Pt399059	NW_017263950.1	[Candida] auris	1	CP039619	36911	Clavispora lusitaniae
TEDDY	4393575	Pt492940	NW_017263951.1	[Candida] auris	1	CP039625	36911	Clavispora lusitaniae
TEDDY	4393575	Pt492940	NW_017263958.1	[Candida] auris	40	KC993186	36911	Clavispora lusitaniae
TEDDY	3453614	Pt244667	NW_017263958.1	[Candida] auris	28	KC993186	36911	Clavispora lusitaniae
TEDDY	5977081	Pt642480	NW_017263958.1	[Candida] auris	7	KC993186	36911	Clavispora lusitaniae
TEDDY	2642461	Pt244667	NW_017263958.1	[Candida] auris	5	KC993186	36911	Clavispora lusitaniae
TEDDY	7278052	Pt399059	NW_017263958.1	[Candida] auris	3	KC993186	36911	Clavispora lusitaniae
TEDDY	9526199	Pt696363	NW_017263958.1	[Candida] auris	2	KC993186	36911	Clavispora lusitaniae
TEDDY	4095055	Pt797533	NW_017263958.1	[Candida] auris	2	KC993186	36911	Clavispora lusitaniae
TEDDY	4989221	Pt268651	NW_017263958.1	[Candida] auris	2	KC993186	36911	Clavispora lusitaniae
TEDDY	7166064	Pt704643	NW_017263958.1	[Candida] auris	1	KC993186	36911	Clavispora lusitaniae
TEDDY	6777476	Pt648356	NW_017263958.1	[Candida] auris	1	KC993186	36911	Clavispora lusitaniae
TEDDY	4393575	Pt492940	NW_017263959.1	[Candida] auris	45	KC993186	36911	Clavispora lusitaniae
TEDDY	3453614	Pt244667	NW_017263959.1	[Candida] auris	39	KC993186	36911	Clavispora lusitaniae
TEDDY	2642461	Pt244667	NW_017263959.1	[Candida] auris	8	KC993186	36911	Clavispora lusitaniae
TEDDY	5977081	Pt642480	NW_017263959.1	[Candida] auris	7	KC993186	36911	Clavispora lusitaniae
TEDDY	7278052	Pt399059	NW_017263959.1	[Candida] auris	6	KC993186	36911	Clavispora lusitaniae
TEDDY	4989221	Pt268651	NW_017263959.1	[Candida] auris	5	KC993186	36911	Clavispora lusitaniae
TEDDY	5086033	Pt399059	NW_017263959.1	[Candida] auris	3	KC993186	36911	Clavispora lusitaniae
TEDDY	6625485	Pt704643	NW_017263959.1	[Candida] auris	1	KC993186	36911	Clavispora lusitaniae
TEDDY	5915098	Pt786419	NW_017263959.1	[Candida] auris	1	KC993186	36911	Clavispora lusitaniae
TEDDY	4798853	Pt767857	NW_017263959.1	[Candida] auris	1	KC993186	36911	Clavispora lusitaniae
TEDDY	4478876	Pt974026	NW_017263959.1	[Candida] auris	1	KC993186	36911	Clavispora lusitaniae
TEDDY	9526199	Pt696363	NW_017263959.1	[Candida] auris	1	KC993186	36911	Clavispora lusitaniae
TEDDY	1151208	Pt461814	NW_017263959.1	[Candida] auris	1	KC993186	36911	Clavispora lusitaniae
TEDDY	8224967	Pt365329	NW_017263959.1	[Candida] auris	1	KC993186	36911	Clavispora lusitaniae
TEDDY	2905761	Pt722607	NW_017263959.1	[Candida] auris	1	KC993186	36911	Clavispora lusitaniae
TEDDY	3480680	Pt850689	NW_017263959.1	[Candida] auris	1	KC993186	36911	Clavispora lusitaniae
TEDDY	8513155	Pt631237	NW_017263963.1	[Candida] auris	1	CP039618	36911	Clavispora lusitaniae
TEDDY	5977081	Pt642480	NW_017263967.1	[Candida] auris	1	CP039620	36911	Clavispora lusitaniae
TEDDY	7278052	Pt399059	NW_017263984.1	[Candida] auris	1	CP039623	36911	Clavispora lusitaniae
TEDDY	2642461	Pt244667	NW_017264017.1	[Candida] auris	2	MH545926	36911	Clavispora lusitaniae
TEDDY	3453614	Pt244667	NW_017264018.1	[Candida] auris	9	CP039622	36911	Clavispora lusitaniae
TEDDY	2642461	Pt244667	NW_017264018.1	[Candida] auris	4	CP039622	36911	Clavispora lusitaniae
TEDDY	4989221	Pt268651	NW_017264018.1	[Candida] auris	1	CP039622	36911	Clavispora lusitaniae
TEDDY	4393575	Pt492940	NW_017264020.1	[Candida] auris	2	CP039622	36911	Clavispora lusitaniae
TEDDY	3453614	Pt244667	NW_017264020.1	[Candida] auris	2	CP039622	36911	Clavispora lusitaniae
TEDDY	4095055	Pt797533	NW_017264020.1	[Candida] auris	1	CP039622	36911	Clavispora lusitaniae
TEDDY	5977081	Pt642480	NW_017264020.1	[Candida] auris	1	CP039622	36911	Clavispora lusitaniae
TEDDY	3324096	Pt357839	NW_017263932.1	[Candida] auris	1	LK052893	36022	Cyberlindnera fabianii
TEDDY	3324096	Pt357839	NW_017263933.1	[Candida] auris	1	LK052902	36022	Cyberlindnera fabianii
TEDDY	3324096	Pt357839	NW_017263939.1	[Candida] auris	2	LK052890	36022	Cyberlindnera fabianii
TEDDY	3324096	Pt357839	NW_017263948.1	[Candida] auris	1	LK052897	36022	Cyberlindnera fabianii
TEDDY	3324096	Pt357839	NW_017263961.1	[Candida] auris	1	LK052887	36022	Cyberlindnera fabianii
TEDDY	3324096	Pt357839	NW_017263963.1	[Candida] auris	1	LK052926	36022	Cyberlindnera fabianii
TEDDY	3324096	Pt357839	NW_017263970.1	[Candida] auris	2	LK052920	36022	Cyberlindnera fabianii
TEDDY	3324096	Pt357839	NW_017263971.1	[Candida] auris	2	LK052886	36022	Cyberlindnera fabianii
TEDDY	3324096	Pt357839	NW_017263989.1	[Candida] auris	1	LK052908	36022	Cyberlindnera fabianii
TEDDY	2204469	Pt340805	NW_017263934.1	[Candida] auris	10	MT196939	4903	Cyberlindnera jadinii
TEDDY	1740000	Pt379848	NW_017263934.1	[Candida] auris	1	MT196939	4903	Cyberlindnera jadinii
TEDDY	6606438	Pt331788	NW_017263944.1	[Candida] auris	2	MT196939	4903	Cyberlindnera jadinii
TEDDY	3707664	Pt729192	NW_017263944.1	[Candida] auris	1	MT196939	4903	Cyberlindnera jadinii
TEDDY	3324096	Pt357839	NW_017263934.1	[Candida] auris	3	NG_067625	58627	Debaryomyces fabryi
TEDDY	4699979	Pt538680	NW_017263934.1	[Candida] auris	1	MK394158	5481	Diutina rugosa
TEDDY	2608776	Pt982867	NW_017263944.1	[Candida] auris	1	KR029744	1637986	Elaphomyces sp.
TEDDY	8141542	Pt274644	NW_017263938.1	[Candida] auris	1	XM_003648371	931890	Eremothecium cymbalariae
TEDDY	3366442	Pt340805	NW_017263971.1	[Candida] auris	1	XM_018131949	45286	Eremothecium sinecaudum
TEDDY	6952816	Pt788026	NW_017263934.1	[Candida] auris	2	JN974290	1173061	Geotrichum candidum
TEDDY	5003841	Pt988779	NW_017263934.1	[Candida] auris	1	MT212232	1173061	Geotrichum candidum
TEDDY	3023064	Pt502411	NW_017263934.1	[Candida] auris	147	MT212722	1173061	Geotrichum candidum
TEDDY	7456926	Pt316994	NW_017263943.1	[Candida] auris	1	JN974290	1173061	Geotrichum candidum
TEDDY	2171065	Pt730112	NW_017263943.1	[Candida] auris	1	JN974290	1173061	Geotrichum candidum
TEDDY	3023064	Pt502411	NW_017263944.1	[Candida] auris	15	MT212722	1173061	Geotrichum candidum
TEDDY	7831496	Pt453049	NW_017263944.1	[Candida] auris	5	MT212722	1173061	Geotrichum candidum
TEDDY	9186937	Pt476826	NW_017263944.1	[Candida] auris	3	MT212722	1173061	Geotrichum candidum
TEDDY	3239017	Pt402353	NW_017263944.1	[Candida] auris	2	MT212722	1173061	Geotrichum candidum
TEDDY	6653794	Pt850689	NW_017263944.1	[Candida] auris	1	MT212722	1173061	Geotrichum candidum
TEDDY	6055436	Pt750744	NW_017263944.1	[Candida] auris	1	MT212722	1173061	Geotrichum candidum
TEDDY	3023064	Pt502411	NW_017263945.1	[Candida] auris	4	MT212232	1173061	Geotrichum candidum
TEDDY	8844267	Pt203029	NW_017263945.1	[Candida] auris	3	MT212722	1173061	Geotrichum candidum
TEDDY	7831496	Pt453049	NW_017263945.1	[Candida] auris	2	MT212722	1173061	Geotrichum candidum
TEDDY	2204469	Pt340805	NW_017263945.1	[Candida] auris	1	MT212722	1173061	Geotrichum candidum
TEDDY	5840982	Pt220416	NW_017263963.1	[Candida] auris	1	MK397517	1173061	Geotrichum candidum
TEDDY	2171065	Pt730112	NW_017264017.1	[Candida] auris	5	MK905749	1173061	Geotrichum candidum
TEDDY	9759324	Pt245435	NW_017264017.1	[Candida] auris	1	MK905749	1173061	Geotrichum candidum
TEDDY	1582122	Pt291618	NW_017264017.1	[Candida] auris	1	MK905749	1173061	Geotrichum candidum
TEDDY	2674782	Pt701359	NW_017264017.1	[Candida] auris	1	MK905749	1173061	Geotrichum candidum
TEDDY	1614816	Pt658282	NW_017264017.1	[Candida] auris	1	MK905749	1173061	Geotrichum candidum
TEDDY	4935419	Pt237254	NW_017264017.1	[Candida] auris	1	MK905749	1173061	Geotrichum candidum
TEDDY	7456554	Pt708513	NW_017263934.1	[Candida] auris	1	MN268780	211096	Hanseniaspora opuntiae
TEDDY	6868353	Pt729192	NW_017263944.1	[Candida] auris	1	MT215567	2718544	Heteroradulum sp.
TEDDY	3366442	Pt340805	NW_017263938.1	[Candida] auris	2	XM_022600670	1382522	Kuraishia capsulata
TEDDY	3366442	Pt340805	NW_017263948.1	[Candida] auris	2	CP034458	2163413	Metschnikowia aff.
TEDDY	5952879	Pt329983	NW_017264017.1	[Candida] auris	1	NG_067624	27321	Metschnikowia australis
TEDDY	8141542	Pt274644	NW_017263933.1	[Candida] auris	1	XM_018854208	869754	Metschnikowia bicuspidata
TEDDY	4989221	Pt268651	NW_017263934.1	[Candida] auris	4	NG_067630	2201245	Metschnikowia laotica
TEDDY	8777341	Pt392746	NW_017263934.1	[Candida] auris	1	NG_067630	2201245	Metschnikowia laotica
TEDDY	9862610	Pt932680	NW_017263934.1	[Candida] auris	1	NG_067630	2201245	Metschnikowia laotica
TEDDY	1336454	Pt276543	NW_017263934.1	[Candida] auris	1	NG_067630	2201245	Metschnikowia laotica
TEDDY	3453614	Pt244667	NW_017263943.1	[Candida] auris	2	NG_067630	2201245	Metschnikowia laotica
TEDDY	4989221	Pt268651	NW_017263943.1	[Candida] auris	1	NG_067630	2201245	Metschnikowia laotica
TEDDY	1700831	Pt244667	NW_017263943.1	[Candida] auris	1	NG_067630	2201245	Metschnikowia laotica
TEDDY	4989221	Pt268651	NW_017264017.1	[Candida] auris	1	NG_067630	2201245	Metschnikowia laotica
TEDDY	5977081	Pt642480	NW_017264018.1	[Candida] auris	1	NG_067630	2201245	Metschnikowia laotica
TEDDY	2140168	Pt562263	NW_017263958.1	[Candida] auris	1	KC993176	4929	Meyerozyma guilliermondii
TEDDY	3638572	Pt267983	NW_017263959.1	[Candida] auris	1	KC993176	4929	Meyerozyma guilliermondii
TEDDY	3366442	Pt340805	NW_017263961.1	[Candida] auris	3	FO082048	559304	Millerozyma farinosa
TEDDY	5455388	Pt203029	NW_017264017.1	[Candida] auris	2	LC171726	1449382	Nakazawaea siamensis
TEDDY	2204469	Pt340805	NW_017263970.1	[Candida] auris	1	CP039668	13684	Parastagonospora nodorum
TEDDY	5794267	Pt397563	NW_017263934.1	[Candida] auris	3	MT036024	36015	Pichia kluyveri
TEDDY	7860843	Pt476826	NW_017263934.1	[Candida] auris	1	MT036024	36015	Pichia kluyveri
TEDDY	6825605	Pt203029	NW_017263958.1	[Candida] auris	1	KC993182	36015	Pichia kluyveri
TEDDY	1308774	Pt326977	NW_017263947.1	[Candida] auris	1	CP020214	4932	Saccharomyces cerevisiae
TEDDY	2010822	Pt999158	NW_017264018.1	[Candida] auris	1	AH005487	4932	Saccharomyces cerevisiae
TEDDY	2383398	Pt715606	NW_017264018.1	[Candida] auris	1	CP008332	4932	Saccharomyces cerevisiae
TEDDY	1151208	Pt461814	NW_017263934.1	[Candida] auris	197	6Y7C_2	559292	Saccharomyces cerevisiae
TEDDY	3034310	Pt796742	NW_017263934.1	[Candida] auris	12	6Y7C_2	559292	Saccharomyces cerevisiae
TEDDY	3064180	Pt362758	NW_017263934.1	[Candida] auris	6	6Y7C_2	559292	Saccharomyces cerevisiae
TEDDY	9783034	Pt387712	NW_017263934.1	[Candida] auris	4	6Y7C_2	559292	Saccharomyces cerevisiae
TEDDY	6606438	Pt331788	NW_017263934.1	[Candida] auris	4	6Y7C_2	559292	Saccharomyces cerevisiae
TEDDY	4122642	Pt724761	NW_017263934.1	[Candida] auris	2	6Y7C_2	559292	Saccharomyces cerevisiae
TEDDY	8236847	Pt466868	NW_017263934.1	[Candida] auris	2	6Y7C_2	559292	Saccharomyces cerevisiae
TEDDY	5521095	Pt998031	NW_017263934.1	[Candida] auris	2	6Y7C_2	559292	Saccharomyces cerevisiae
TEDDY	8972167	Pt825121	NW_017263934.1	[Candida] auris	1	6Y7C_2	559292	Saccharomyces cerevisiae
TEDDY	2245100	Pt793027	NW_017263934.1	[Candida] auris	1	6Y7C_2	559292	Saccharomyces cerevisiae
TEDDY	5995328	Pt530818	NW_017263934.1	[Candida] auris	1	6Y7C_2	559292	Saccharomyces cerevisiae
TEDDY	8182835	Pt224223	NW_017263934.1	[Candida] auris	1	6Y7C_2	559292	Saccharomyces cerevisiae
TEDDY	3850654	Pt854475	NW_017263934.1	[Candida] auris	1	6Y7C_2	559292	Saccharomyces cerevisiae
TEDDY	5305005	Pt453049	NW_017263934.1	[Candida] auris	1	6Y7C_2	559292	Saccharomyces cerevisiae
TEDDY	8799421	Pt747224	NW_017263934.1	[Candida] auris	1	6Y7C_2	559292	Saccharomyces cerevisiae
TEDDY	4933689	Pt750744	NW_017263934.1	[Candida] auris	1	6Y7C_2	559292	Saccharomyces cerevisiae
TEDDY	8706197	Pt591253	NW_017263934.1	[Candida] auris	1	6Y7C_2	559292	Saccharomyces cerevisiae
TEDDY	8529884	Pt726322	NW_017263934.1	[Candida] auris	1	6Y7C_2	559292	Saccharomyces cerevisiae
TEDDY	1227961	Pt329983	NW_017263934.1	[Candida] auris	1	6Y7C_2	559292	Saccharomyces cerevisiae
TEDDY	9158207	Pt329983	NW_017263934.1	[Candida] auris	1	6Y7C_2	559292	Saccharomyces cerevisiae
TEDDY	3554583	Pt285786	NW_017263934.1	[Candida] auris	1	6Y7C_2	559292	Saccharomyces cerevisiae
TEDDY	1221672	Pt885586	NW_017263934.1	[Candida] auris	1	6Y7C_2	559292	Saccharomyces cerevisiae
TEDDY	3359385	Pt269528	NW_017263934.1	[Candida] auris	1	6Y7C_2	559292	Saccharomyces cerevisiae
TEDDY	6747545	Pt469723	NW_017263934.1	[Candida] auris	1	6Y7C_2	559292	Saccharomyces cerevisiae
TEDDY	6288776	Pt510293	NW_017263934.1	[Candida] auris	1	6Y7C_2	559292	Saccharomyces cerevisiae
TEDDY	4260307	Pt732077	NW_017263934.1	[Candida] auris	1	6Y7C_2	559292	Saccharomyces cerevisiae
TEDDY	1771136	Pt696573	NW_017263934.1	[Candida] auris	1	6Y7C_2	559292	Saccharomyces cerevisiae
TEDDY	7411921	Pt699606	NW_017263934.1	[Candida] auris	1	6Y7C_2	559292	Saccharomyces cerevisiae
TEDDY	6812105	Pt683988	NW_017263934.1	[Candida] auris	1	6Y7C_2	559292	Saccharomyces cerevisiae
TEDDY	6282858	Pt461814	NW_017263934.1	[Candida] auris	1	6Y7C_2	559292	Saccharomyces cerevisiae
TEDDY	7253537	Pt982254	NW_017263934.1	[Candida] auris	1	6Y7C_2	559292	Saccharomyces cerevisiae
TEDDY	2456669	Pt889860	NW_017263934.1	[Candida] auris	1	6Y7C_2	559292	Saccharomyces cerevisiae
TEDDY	6301174	Pt889860	NW_017263934.1	[Candida] auris	1	6Y7C_2	559292	Saccharomyces cerevisiae
TEDDY	3023064	Pt502411	NW_017263943.1	[Candida] auris	21	6Y7C_2	559292	Saccharomyces cerevisiae
TEDDY	7831496	Pt453049	NW_017263943.1	[Candida] auris	7	6Y7C_2	559292	Saccharomyces cerevisiae
TEDDY	9186937	Pt476826	NW_017263943.1	[Candida] auris	4	6Y7C_2	559292	Saccharomyces cerevisiae
TEDDY	1308774	Pt326977	NW_017263943.1	[Candida] auris	2	6Y7C_2	559292	Saccharomyces cerevisiae
TEDDY	3239017	Pt402353	NW_017263943.1	[Candida] auris	2	6Y7C_2	559292	Saccharomyces cerevisiae
TEDDY	2766837	Pt975728	NW_017263943.1	[Candida] auris	1	6Y7C_2	559292	Saccharomyces cerevisiae
TEDDY	9980994	Pt562547	NW_017263943.1	[Candida] auris	1	6Y7C_2	559292	Saccharomyces cerevisiae
TEDDY	5995328	Pt530818	NW_017263943.1	[Candida] auris	1	6Y7C_2	559292	Saccharomyces cerevisiae
TEDDY	7171305	Pt329983	NW_017263943.1	[Candida] auris	1	6Y7C_2	559292	Saccharomyces cerevisiae
TEDDY	8575387	Pt285786	NW_017263943.1	[Candida] auris	1	6Y7C_2	559292	Saccharomyces cerevisiae
TEDDY	4862156	Pt230378	NW_017263943.1	[Candida] auris	1	6Y7C_2	559292	Saccharomyces cerevisiae
TEDDY	3034310	Pt796742	NW_017263943.1	[Candida] auris	1	6Y7C_2	559292	Saccharomyces cerevisiae
TEDDY	6046091	Pt729192	NW_017263943.1	[Candida] auris	1	6Y7C_2	559292	Saccharomyces cerevisiae
TEDDY	6868353	Pt729192	NW_017263943.1	[Candida] auris	1	6Y7C_2	559292	Saccharomyces cerevisiae
TEDDY	5291788	Pt388513	NW_017263943.1	[Candida] auris	1	6Y7C_2	559292	Saccharomyces cerevisiae
TEDDY	3366442	Pt340805	NW_017263943.1	[Candida] auris	1	6Y7C_2	559292	Saccharomyces cerevisiae
TEDDY	7196349	Pt586702	NW_017263943.1	[Candida] auris	1	6Y7C_2	559292	Saccharomyces cerevisiae
TEDDY	8592464	Pt586702	NW_017263943.1	[Candida] auris	1	6Y7C_2	559292	Saccharomyces cerevisiae
TEDDY	1151208	Pt461814	NW_017264017.1	[Candida] auris	95	6Y7C_2	559292	Saccharomyces cerevisiae
TEDDY	3064180	Pt362758	NW_017264017.1	[Candida] auris	10	6Y7C_2	559292	Saccharomyces cerevisiae
TEDDY	8648434	Pt981357	NW_017264017.1	[Candida] auris	4	6Y7C_2	559292	Saccharomyces cerevisiae
TEDDY	5291788	Pt388513	NW_017264017.1	[Candida] auris	2	6Y7C_2	559292	Saccharomyces cerevisiae
TEDDY	1536502	Pt703234	NW_017264017.1	[Candida] auris	2	6Y7C_2	559292	Saccharomyces cerevisiae
TEDDY	3688147	Pt962729	NW_017264017.1	[Candida] auris	2	6Y7C_2	559292	Saccharomyces cerevisiae
TEDDY	1876144	Pt370353	NW_017264017.1	[Candida] auris	1	6Y7C_2	559292	Saccharomyces cerevisiae
TEDDY	1271652	Pt942798	NW_017264017.1	[Candida] auris	1	6Y7C_2	559292	Saccharomyces cerevisiae
TEDDY	7977721	Pt995817	NW_017264017.1	[Candida] auris	1	6Y7C_2	559292	Saccharomyces cerevisiae
TEDDY	9222509	Pt888384	NW_017264017.1	[Candida] auris	1	6Y7C_2	559292	Saccharomyces cerevisiae
TEDDY	2668050	Pt329983	NW_017264017.1	[Candida] auris	1	6Y7C_2	559292	Saccharomyces cerevisiae
TEDDY	7635518	Pt925030	NW_017264017.1	[Candida] auris	1	6Y7C_2	559292	Saccharomyces cerevisiae
TEDDY	3397840	Pt729192	NW_017264017.1	[Candida] auris	1	6Y7C_2	559292	Saccharomyces cerevisiae
TEDDY	7991408	Pt999158	NW_017264017.1	[Candida] auris	1	6Y7C_2	559292	Saccharomyces cerevisiae
TEDDY	4458453	Pt481572	NW_017264017.1	[Candida] auris	1	6Y7C_2	559292	Saccharomyces cerevisiae
TEDDY	7516768	Pt515243	NW_017264017.1	[Candida] auris	1	6Y7C_2	559292	Saccharomyces cerevisiae
TEDDY	6812105	Pt683988	NW_017264017.1	[Candida] auris	1	6Y7C_2	559292	Saccharomyces cerevisiae
TEDDY	6915496	Pt953666	NW_017264017.1	[Candida] auris	1	6Y7C_2	559292	Saccharomyces cerevisiae
TEDDY	3598528	Pt953666	NW_017264017.1	[Candida] auris	1	6Y7C_2	559292	Saccharomyces cerevisiae
TEDDY	8623912	Pt606473	NW_017264017.1	[Candida] auris	1	6Y7C_2	559292	Saccharomyces cerevisiae
TEDDY	6876168	Pt518567	NW_017264017.1	[Candida] auris	1	6Y7C_2	559292	Saccharomyces cerevisiae
TEDDY	2020364	Pt998031	NW_017264017.1	[Candida] auris	1	6Y7C_2	559292	Saccharomyces cerevisiae
TEDDY	3023064	Pt502411	NW_017264018.1	[Candida] auris	95	6Y7C_2	559292	Saccharomyces cerevisiae
TEDDY	9641458	Pt454922	NW_017264018.1	[Candida] auris	10	6Y7C_2	559292	Saccharomyces cerevisiae
TEDDY	8844267	Pt203029	NW_017264018.1	[Candida] auris	5	6Y7C_2	559292	Saccharomyces cerevisiae
TEDDY	7365391	Pt331611	NW_017264018.1	[Candida] auris	1	6Y7C_2	559292	Saccharomyces cerevisiae
TEDDY	4057354	Pt767857	NW_017264018.1	[Candida] auris	1	6Y7C_2	559292	Saccharomyces cerevisiae
TEDDY	1582122	Pt291618	NW_017264018.1	[Candida] auris	1	6Y7C_2	559292	Saccharomyces cerevisiae
TEDDY	9869158	Pt941071	NW_017264018.1	[Candida] auris	1	6Y7C_2	559292	Saccharomyces cerevisiae
TEDDY	2107389	Pt729192	NW_017264018.1	[Candida] auris	1	6Y7C_2	559292	Saccharomyces cerevisiae
TEDDY	6706987	Pt703234	NW_017264018.1	[Candida] auris	1	6Y7C_2	559292	Saccharomyces cerevisiae
TEDDY	4114890	Pt387712	NW_017264018.1	[Candida] auris	1	6Y7C_2	559292	Saccharomyces cerevisiae
TEDDY	7350329	Pt276543	NW_017264018.1	[Candida] auris	1	6Y7C_2	559292	Saccharomyces cerevisiae
TEDDY	6774649	Pt281602	NW_017264018.1	[Candida] auris	1	6Y7C_2	559292	Saccharomyces cerevisiae
TEDDY	9186937	Pt476826	NW_017263934.1	[Candida] auris	55	CP048993	27292	Saccharomyces pastorianus
TEDDY	6055436	Pt750744	NW_017263934.1	[Candida] auris	4	CP048993	27292	Saccharomyces pastorianus
TEDDY	4161852	Pt586702	NW_017263934.1	[Candida] auris	3	CP048993	27292	Saccharomyces pastorianus
TEDDY	4284978	Pt237231	NW_017263934.1	[Candida] auris	2	CP048993	27292	Saccharomyces pastorianus
TEDDY	5216315	Pt357573	NW_017263934.1	[Candida] auris	1	CP048993	27292	Saccharomyces pastorianus
TEDDY	8411261	Pt682035	NW_017263934.1	[Candida] auris	1	CP048993	27292	Saccharomyces pastorianus
TEDDY	1354898	Pt955100	NW_017263934.1	[Candida] auris	1	CP048993	27292	Saccharomyces pastorianus
TEDDY	4248992	Pt535216	NW_017263934.1	[Candida] auris	1	CP048993	27292	Saccharomyces pastorianus
TEDDY	7181348	Pt290252	NW_017263934.1	[Candida] auris	1	CP048993	27292	Saccharomyces pastorianus
TEDDY	3414871	Pt662144	NW_017263934.1	[Candida] auris	1	CP048993	27292	Saccharomyces pastorianus
TEDDY	5921281	Pt947803	NW_017263934.1	[Candida] auris	1	CP048993	27292	Saccharomyces pastorianus
TEDDY	6745809	Pt947917	NW_017263934.1	[Candida] auris	1	CP048993	27292	Saccharomyces pastorianus
TEDDY	2410501	Pt755110	NW_017263934.1	[Candida] auris	1	CP048993	27292	Saccharomyces pastorianus
TEDDY	8886882	Pt387712	NW_017263934.1	[Candida] auris	1	CP048993	27292	Saccharomyces pastorianus
TEDDY	4350496	Pt854475	NW_017263934.1	[Candida] auris	1	CP048993	27292	Saccharomyces pastorianus
TEDDY	5291206	Pt367790	NW_017263934.1	[Candida] auris	1	CP048993	27292	Saccharomyces pastorianus
TEDDY	7831496	Pt453049	NW_017263934.1	[Candida] auris	56	CP049009	27292	Saccharomyces pastorianus
TEDDY	1308774	Pt326977	NW_017263934.1	[Candida] auris	11	CP049009	27292	Saccharomyces pastorianus
TEDDY	3239017	Pt402353	NW_017263934.1	[Candida] auris	11	CP049009	27292	Saccharomyces pastorianus
TEDDY	8648434	Pt981357	NW_017263934.1	[Candida] auris	9	CP049009	27292	Saccharomyces pastorianus
TEDDY	4391411	Pt203029	NW_017263934.1	[Candida] auris	5	CP049009	27292	Saccharomyces pastorianus
TEDDY	6868353	Pt729192	NW_017263934.1	[Candida] auris	5	CP049009	27292	Saccharomyces pastorianus
TEDDY	1700831	Pt244667	NW_017263934.1	[Candida] auris	4	CP049009	27292	Saccharomyces pastorianus
TEDDY	5291788	Pt388513	NW_017263934.1	[Candida] auris	3	CP049009	27292	Saccharomyces pastorianus
TEDDY	5551871	Pt664807	NW_017263934.1	[Candida] auris	3	CP049009	27292	Saccharomyces pastorianus
TEDDY	4034184	Pt662930	NW_017263934.1	[Candida] auris	2	CP049009	27292	Saccharomyces pastorianus
TEDDY	4946267	Pt953666	NW_017263934.1	[Candida] auris	2	CP049009	27292	Saccharomyces pastorianus
TEDDY	9094925	Pt825121	NW_017263934.1	[Candida] auris	1	CP049009	27292	Saccharomyces pastorianus
TEDDY	1658774	Pt343200	NW_017263934.1	[Candida] auris	1	CP049009	27292	Saccharomyces pastorianus
TEDDY	7861006	Pt671413	NW_017263934.1	[Candida] auris	1	CP049009	27292	Saccharomyces pastorianus
TEDDY	3792665	Pt671413	NW_017263934.1	[Candida] auris	1	CP049009	27292	Saccharomyces pastorianus
TEDDY	8004368	Pt727696	NW_017263934.1	[Candida] auris	1	CP049009	27292	Saccharomyces pastorianus
TEDDY	2518444	Pt317364	NW_017263934.1	[Candida] auris	1	CP049009	27292	Saccharomyces pastorianus
TEDDY	9980994	Pt562547	NW_017263934.1	[Candida] auris	1	CP049009	27292	Saccharomyces pastorianus
TEDDY	3170523	Pt419452	NW_017263934.1	[Candida] auris	1	CP049009	27292	Saccharomyces pastorianus
TEDDY	6479447	Pt914247	NW_017263934.1	[Candida] auris	1	CP049009	27292	Saccharomyces pastorianus
TEDDY	7977721	Pt995817	NW_017263934.1	[Candida] auris	1	CP049009	27292	Saccharomyces pastorianus
TEDDY	8352161	Pt274644	NW_017263934.1	[Candida] auris	1	CP049009	27292	Saccharomyces pastorianus
TEDDY	6697177	Pt891792	NW_017263934.1	[Candida] auris	1	CP049009	27292	Saccharomyces pastorianus
TEDDY	7171305	Pt329983	NW_017263934.1	[Candida] auris	1	CP049009	27292	Saccharomyces pastorianus
TEDDY	9715432	Pt662930	NW_017263934.1	[Candida] auris	1	CP049009	27292	Saccharomyces pastorianus
TEDDY	7928851	Pt662930	NW_017263934.1	[Candida] auris	1	CP049009	27292	Saccharomyces pastorianus
TEDDY	3493030	Pt418992	NW_017263934.1	[Candida] auris	1	CP049009	27292	Saccharomyces pastorianus
TEDDY	2413033	Pt822457	NW_017263934.1	[Candida] auris	1	CP049009	27292	Saccharomyces pastorianus
TEDDY	3064115	Pt845203	NW_017263934.1	[Candida] auris	1	CP049009	27292	Saccharomyces pastorianus
TEDDY	2065898	Pt690536	NW_017263934.1	[Candida] auris	1	CP049009	27292	Saccharomyces pastorianus
TEDDY	5431551	Pt932680	NW_017263934.1	[Candida] auris	1	CP049009	27292	Saccharomyces pastorianus
TEDDY	7918448	Pt999158	NW_017263934.1	[Candida] auris	1	CP049009	27292	Saccharomyces pastorianus
TEDDY	8513155	Pt631237	NW_017263934.1	[Candida] auris	1	CP049009	27292	Saccharomyces pastorianus
TEDDY	5473963	Pt959817	NW_017263934.1	[Candida] auris	1	CP049009	27292	Saccharomyces pastorianus
TEDDY	9850357	Pt786563	NW_017263934.1	[Candida] auris	1	CP049009	27292	Saccharomyces pastorianus
TEDDY	5455388	Pt203029	NW_017263934.1	[Candida] auris	1	CP049009	27292	Saccharomyces pastorianus
TEDDY	8485016	Pt311255	NW_017263934.1	[Candida] auris	1	CP049009	27292	Saccharomyces pastorianus
TEDDY	9431888	Pt683988	NW_017263934.1	[Candida] auris	1	CP049009	27292	Saccharomyces pastorianus
TEDDY	7255498	Pt387712	NW_017263934.1	[Candida] auris	1	CP049009	27292	Saccharomyces pastorianus
TEDDY	2841658	Pt387712	NW_017263934.1	[Candida] auris	1	CP049009	27292	Saccharomyces pastorianus
TEDDY	1591828	Pt947395	NW_017263934.1	[Candida] auris	1	CP049009	27292	Saccharomyces pastorianus
TEDDY	3795333	Pt244667	NW_017263934.1	[Candida] auris	1	CP049009	27292	Saccharomyces pastorianus
TEDDY	2559257	Pt739978	NW_017263934.1	[Candida] auris	1	CP049009	27292	Saccharomyces pastorianus
TEDDY	2653901	Pt351097	NW_017263934.1	[Candida] auris	1	CP049009	27292	Saccharomyces pastorianus
TEDDY	2334260	Pt586702	NW_017263934.1	[Candida] auris	1	CP049009	27292	Saccharomyces pastorianus
TEDDY	1151208	Pt461814	NW_017263944.1	[Candida] auris	23	CP049009	27292	Saccharomyces pastorianus
TEDDY	9783034	Pt387712	NW_017263944.1	[Candida] auris	1	CP049009	27292	Saccharomyces pastorianus
TEDDY	9186937	Pt476826	NW_017263945.1	[Candida] auris	1	CP049009	27292	Saccharomyces pastorianus
TEDDY	4052150	Pt882283	NW_017263945.1	[Candida] auris	1	CP049009	27292	Saccharomyces pastorianus
TEDDY	4946267	Pt953666	NW_017263945.1	[Candida] auris	1	CP049009	27292	Saccharomyces pastorianus
TEDDY	3023064	Pt502411	NW_017264017.1	[Candida] auris	67	CP048993	27292	Saccharomyces pastorianus
TEDDY	7831496	Pt453049	NW_017264017.1	[Candida] auris	27	CP048993	27292	Saccharomyces pastorianus
TEDDY	9186937	Pt476826	NW_017264017.1	[Candida] auris	26	CP048993	27292	Saccharomyces pastorianus
TEDDY	4391411	Pt203029	NW_017264017.1	[Candida] auris	3	CP048993	27292	Saccharomyces pastorianus
TEDDY	7181348	Pt290252	NW_017264017.1	[Candida] auris	2	CP048993	27292	Saccharomyces pastorianus
TEDDY	1308774	Pt326977	NW_017264017.1	[Candida] auris	2	CP048993	27292	Saccharomyces pastorianus
TEDDY	4356398	Pt739978	NW_017264017.1	[Candida] auris	1	CP048993	27292	Saccharomyces pastorianus
TEDDY	3324096	Pt357839	NW_017264017.1	[Candida] auris	1	CP048993	27292	Saccharomyces pastorianus
TEDDY	6288776	Pt510293	NW_017264017.1	[Candida] auris	1	CP048993	27292	Saccharomyces pastorianus
TEDDY	5794267	Pt397563	NW_017264017.1	[Candida] auris	1	CP048993	27292	Saccharomyces pastorianus
TEDDY	5921281	Pt947803	NW_017264017.1	[Candida] auris	1	CP048993	27292	Saccharomyces pastorianus
TEDDY	6825605	Pt203029	NW_017264017.1	[Candida] auris	1	CP048993	27292	Saccharomyces pastorianus
TEDDY	6975459	Pt683988	NW_017264017.1	[Candida] auris	1	CP048993	27292	Saccharomyces pastorianus
TEDDY	1709099	Pt258055	NW_017264017.1	[Candida] auris	1	CP048993	27292	Saccharomyces pastorianus
TEDDY	1048402	Pt244667	NW_017264017.1	[Candida] auris	1	CP048993	27292	Saccharomyces pastorianus
TEDDY	7078222	Pt441537	NW_017264017.1	[Candida] auris	1	CP049009	27292	Saccharomyces pastorianus
TEDDY	7171305	Pt329983	NW_017264017.1	[Candida] auris	1	CP049009	27292	Saccharomyces pastorianus
TEDDY	8886882	Pt387712	NW_017264017.1	[Candida] auris	1	CP049009	27292	Saccharomyces pastorianus
TEDDY	7196349	Pt586702	NW_017264017.1	[Candida] auris	1	CP049009	27292	Saccharomyces pastorianus
TEDDY	1151208	Pt461814	NW_017264018.1	[Candida] auris	100	CP049009	27292	Saccharomyces pastorianus
TEDDY	7831496	Pt453049	NW_017264018.1	[Candida] auris	29	CP049009	27292	Saccharomyces pastorianus
TEDDY	9186937	Pt476826	NW_017264018.1	[Candida] auris	22	CP049009	27292	Saccharomyces pastorianus
TEDDY	1308774	Pt326977	NW_017264018.1	[Candida] auris	9	CP049009	27292	Saccharomyces pastorianus
TEDDY	3064180	Pt362758	NW_017264018.1	[Candida] auris	7	CP049009	27292	Saccharomyces pastorianus
TEDDY	4391411	Pt203029	NW_017264018.1	[Candida] auris	6	CP049009	27292	Saccharomyces pastorianus
TEDDY	3239017	Pt402353	NW_017264018.1	[Candida] auris	6	CP049009	27292	Saccharomyces pastorianus
TEDDY	5291788	Pt388513	NW_017264018.1	[Candida] auris	4	CP049009	27292	Saccharomyces pastorianus
TEDDY	7278052	Pt399059	NW_017264018.1	[Candida] auris	3	CP049009	27292	Saccharomyces pastorianus
TEDDY	3034310	Pt796742	NW_017264018.1	[Candida] auris	3	CP049009	27292	Saccharomyces pastorianus
TEDDY	6868353	Pt729192	NW_017264018.1	[Candida] auris	3	CP049009	27292	Saccharomyces pastorianus
TEDDY	9783034	Pt387712	NW_017264018.1	[Candida] auris	3	CP049009	27292	Saccharomyces pastorianus
TEDDY	4687644	Pt203029	NW_017264018.1	[Candida] auris	2	CP049009	27292	Saccharomyces pastorianus
TEDDY	7977721	Pt995817	NW_017264018.1	[Candida] auris	2	CP049009	27292	Saccharomyces pastorianus
TEDDY	5003841	Pt988779	NW_017264018.1	[Candida] auris	2	CP049009	27292	Saccharomyces pastorianus
TEDDY	5296606	Pt729192	NW_017264018.1	[Candida] auris	2	CP049009	27292	Saccharomyces pastorianus
TEDDY	3393539	Pt949250	NW_017264018.1	[Candida] auris	2	CP049009	27292	Saccharomyces pastorianus
TEDDY	6812105	Pt683988	NW_017264018.1	[Candida] auris	2	CP049009	27292	Saccharomyces pastorianus
TEDDY	1700831	Pt244667	NW_017264018.1	[Candida] auris	2	CP049009	27292	Saccharomyces pastorianus
TEDDY	8732688	Pt380950	NW_017264018.1	[Candida] auris	1	CP049009	27292	Saccharomyces pastorianus
TEDDY	6262100	Pt203029	NW_017264018.1	[Candida] auris	1	CP049009	27292	Saccharomyces pastorianus
TEDDY	2339865	Pt553025	NW_017264018.1	[Candida] auris	1	CP049009	27292	Saccharomyces pastorianus
TEDDY	6274152	Pt844320	NW_017264018.1	[Candida] auris	1	CP049009	27292	Saccharomyces pastorianus
TEDDY	1385269	Pt245435	NW_017264018.1	[Candida] auris	1	CP049009	27292	Saccharomyces pastorianus
TEDDY	8850191	Pt850689	NW_017264018.1	[Candida] auris	1	CP049009	27292	Saccharomyces pastorianus
TEDDY	9980994	Pt562547	NW_017264018.1	[Candida] auris	1	CP049009	27292	Saccharomyces pastorianus
TEDDY	3170523	Pt419452	NW_017264018.1	[Candida] auris	1	CP049009	27292	Saccharomyces pastorianus
TEDDY	5480015	Pt222517	NW_017264018.1	[Candida] auris	1	CP049009	27292	Saccharomyces pastorianus
TEDDY	4987603	Pt600204	NW_017264018.1	[Candida] auris	1	CP049009	27292	Saccharomyces pastorianus
TEDDY	7726750	Pt331611	NW_017264018.1	[Candida] auris	1	CP049009	27292	Saccharomyces pastorianus
TEDDY	5806320	Pt564397	NW_017264018.1	[Candida] auris	1	CP049009	27292	Saccharomyces pastorianus
TEDDY	7171305	Pt329983	NW_017264018.1	[Candida] auris	1	CP049009	27292	Saccharomyces pastorianus
TEDDY	7685228	Pt658343	NW_017264018.1	[Candida] auris	1	CP049009	27292	Saccharomyces pastorianus
TEDDY	3864233	Pt418992	NW_017264018.1	[Candida] auris	1	CP049009	27292	Saccharomyces pastorianus
TEDDY	2867210	Pt476826	NW_017264018.1	[Candida] auris	1	CP049009	27292	Saccharomyces pastorianus
TEDDY	6502262	Pt302764	NW_017264018.1	[Candida] auris	1	CP049009	27292	Saccharomyces pastorianus
TEDDY	6747545	Pt469723	NW_017264018.1	[Candida] auris	1	CP049009	27292	Saccharomyces pastorianus
TEDDY	9172555	Pt796742	NW_017264018.1	[Candida] auris	1	CP049009	27292	Saccharomyces pastorianus
TEDDY	6707271	Pt331617	NW_017264018.1	[Candida] auris	1	CP049009	27292	Saccharomyces pastorianus
TEDDY	5879540	Pt670352	NW_017264018.1	[Candida] auris	1	CP049009	27292	Saccharomyces pastorianus
TEDDY	7064482	Pt209943	NW_017264018.1	[Candida] auris	1	CP049009	27292	Saccharomyces pastorianus
TEDDY	2809641	Pt234623	NW_017264018.1	[Candida] auris	1	CP049009	27292	Saccharomyces pastorianus
TEDDY	5921281	Pt947803	NW_017264018.1	[Candida] auris	1	CP049009	27292	Saccharomyces pastorianus
TEDDY	4251695	Pt209270	NW_017264018.1	[Candida] auris	1	CP049009	27292	Saccharomyces pastorianus
TEDDY	6745809	Pt947917	NW_017264018.1	[Candida] auris	1	CP049009	27292	Saccharomyces pastorianus
TEDDY	5551871	Pt664807	NW_017264018.1	[Candida] auris	1	CP049009	27292	Saccharomyces pastorianus
TEDDY	8133440	Pt415449	NW_017264018.1	[Candida] auris	1	CP049009	27292	Saccharomyces pastorianus
TEDDY	1740000	Pt379848	NW_017264018.1	[Candida] auris	1	CP049009	27292	Saccharomyces pastorianus
TEDDY	9927305	Pt405492	NW_017264018.1	[Candida] auris	1	CP049009	27292	Saccharomyces pastorianus
TEDDY	8974617	Pt269528	NW_017264018.1	[Candida] auris	1	CP049009	27292	Saccharomyces pastorianus
TEDDY	6045214	Pt379631	NW_017264018.1	[Candida] auris	1	CP049009	27292	Saccharomyces pastorianus
TEDDY	4464648	Pt703234	NW_017264018.1	[Candida] auris	1	CP049009	27292	Saccharomyces pastorianus
TEDDY	7123931	Pt683988	NW_017264018.1	[Candida] auris	1	CP049009	27292	Saccharomyces pastorianus
TEDDY	7109810	Pt258055	NW_017264018.1	[Candida] auris	1	CP049009	27292	Saccharomyces pastorianus
TEDDY	4946267	Pt953666	NW_017264018.1	[Candida] auris	1	CP049009	27292	Saccharomyces pastorianus
TEDDY	2198987	Pt387712	NW_017264018.1	[Candida] auris	1	CP049009	27292	Saccharomyces pastorianus
TEDDY	6833335	Pt648356	NW_017264018.1	[Candida] auris	1	CP049009	27292	Saccharomyces pastorianus
TEDDY	6018451	Pt351097	NW_017264018.1	[Candida] auris	1	CP049009	27292	Saccharomyces pastorianus
TEDDY	7414720	Pt285529	NW_017264018.1	[Candida] auris	1	CP049009	27292	Saccharomyces pastorianus
TEDDY	4161852	Pt586702	NW_017264018.1	[Candida] auris	1	CP049009	27292	Saccharomyces pastorianus
TEDDY	2020364	Pt998031	NW_017264018.1	[Candida] auris	1	CP049009	27292	Saccharomyces pastorianus
TEDDY	1116619	Pt746531	NW_017264018.1	[Candida] auris	1	CP049009	27292	Saccharomyces pastorianus
TEDDY	4590615	Pt658620	NW_017264018.1	[Candida] auris	1	CP049009	27292	Saccharomyces pastorianus
TEDDY	7190832	Pt967619	NW_017264018.1	[Candida] auris	1	CP049009	27292	Saccharomyces pastorianus
TEDDY	3023064	Pt502411	NW_017264020.1	[Candida] auris	20	CP048993	27292	Saccharomyces pastorianus
TEDDY	9186937	Pt476826	NW_017264020.1	[Candida] auris	11	CP048993	27292	Saccharomyces pastorianus
TEDDY	3034310	Pt796742	NW_017264020.1	[Candida] auris	4	CP048993	27292	Saccharomyces pastorianus
TEDDY	1308774	Pt326977	NW_017264020.1	[Candida] auris	3	CP048993	27292	Saccharomyces pastorianus
TEDDY	9783034	Pt387712	NW_017264020.1	[Candida] auris	2	CP048993	27292	Saccharomyces pastorianus
TEDDY	6625485	Pt704643	NW_017264020.1	[Candida] auris	1	CP048993	27292	Saccharomyces pastorianus
TEDDY	5050955	Pt971258	NW_017264020.1	[Candida] auris	1	CP048993	27292	Saccharomyces pastorianus
TEDDY	7278052	Pt399059	NW_017264020.1	[Candida] auris	1	CP048993	27292	Saccharomyces pastorianus
TEDDY	7003382	Pt245435	NW_017264020.1	[Candida] auris	1	CP048993	27292	Saccharomyces pastorianus
TEDDY	6281388	Pt419452	NW_017264020.1	[Candida] auris	1	CP048993	27292	Saccharomyces pastorianus
TEDDY	7831496	Pt453049	NW_017264020.1	[Candida] auris	1	CP048993	27292	Saccharomyces pastorianus
TEDDY	9744919	Pt645814	NW_017264020.1	[Candida] auris	1	CP048993	27292	Saccharomyces pastorianus
TEDDY	9012789	Pt331611	NW_017264020.1	[Candida] auris	1	CP048993	27292	Saccharomyces pastorianus
TEDDY	7726750	Pt331611	NW_017264020.1	[Candida] auris	1	CP048993	27292	Saccharomyces pastorianus
TEDDY	5952879	Pt329983	NW_017264020.1	[Candida] auris	1	CP048993	27292	Saccharomyces pastorianus
TEDDY	1747832	Pt885586	NW_017264020.1	[Candida] auris	1	CP048993	27292	Saccharomyces pastorianus
TEDDY	8648434	Pt981357	NW_017264020.1	[Candida] auris	1	CP048993	27292	Saccharomyces pastorianus
TEDDY	3064180	Pt362758	NW_017264020.1	[Candida] auris	1	CP048993	27292	Saccharomyces pastorianus
TEDDY	5455388	Pt203029	NW_017264020.1	[Candida] auris	1	CP048993	27292	Saccharomyces pastorianus
TEDDY	6720606	Pt311629	NW_017264020.1	[Candida] auris	1	CP048993	27292	Saccharomyces pastorianus
TEDDY	3688147	Pt962729	NW_017264020.1	[Candida] auris	1	CP048993	27292	Saccharomyces pastorianus
TEDDY	3239017	Pt402353	NW_017264020.1	[Candida] auris	1	CP048993	27292	Saccharomyces pastorianus
TEDDY	1151208	Pt461814	NW_017264020.1	[Candida] auris	31	CP049009	27292	Saccharomyces pastorianus
TEDDY	4391411	Pt203029	NW_017264020.1	[Candida] auris	2	CP049009	27292	Saccharomyces pastorianus
TEDDY	3643811	Pt211889	NW_017264020.1	[Candida] auris	1	CP049009	27292	Saccharomyces pastorianus
TEDDY	6576955	Pt846340	NW_017264020.1	[Candida] auris	1	CP049009	27292	Saccharomyces pastorianus
TEDDY	5291788	Pt388513	NW_017264020.1	[Candida] auris	1	CP049009	27292	Saccharomyces pastorianus
TEDDY	2204469	Pt340805	NW_017263963.1	[Candida] auris	1	CP006020	566037	Saccharomycetaceae sp.
TEDDY	5725506	Pt929486	NW_017264017.1	[Candida] auris	1	NG_063345	130813	Saccharomycopsis lassenensis
TEDDY	2321814	Pt468818	NW_017264017.1	[Candida] auris	1	MH559119	2483603	Saturnispora mangrovi
TEDDY	2321814	Pt468818	NW_017263934.1	[Candida] auris	26	MT159467	52249	Saturnispora silvae
TEDDY	2321814	Pt468818	NW_017263943.1	[Candida] auris	2	EF550353	52249	Saturnispora silvae
TEDDY	2321814	Pt468818	NW_017263944.1	[Candida] auris	20	MT159467	52249	Saturnispora silvae
TEDDY	5794267	Pt397563	NW_017263944.1	[Candida] auris	3	MT159467	52249	Saturnispora silvae
TEDDY	2321814	Pt468818	NW_017264018.1	[Candida] auris	1	EF550353	52249	Saturnispora silvae
TEDDY	2321814	Pt468818	NW_017264020.1	[Candida] auris	1	NG_055098	52249	Saturnispora silvae
TEDDY	3366442	Pt340805	NW_017263996.1	[Candida] auris	1	XM_001382671	322104	Scheffersomyces stipitis
TEDDY	7278052	Pt399059	NW_017264017.1	[Candida] auris	1	MT214412	2717606	Sphaeropsis chromolaenicola
TEDDY	1761396	Pt564397	NW_017263934.1	[Candida] auris	1	MT103232	1982018	Starmerella sp.
TEDDY	9264346	Pt955100	NW_017263934.1	[Candida] auris	1	MT103232	1982018	Starmerella sp.
TEDDY	9675712	Pt397563	NW_017263934.1	[Candida] auris	1	MT103232	1982018	Starmerella sp.
TEDDY	4234520	Pt717900	NW_017263934.1	[Candida] auris	1	MT103232	1982018	Starmerella sp.
TEDDY	5305250	Pt683988	NW_017263934.1	[Candida] auris	1	MT103232	1982018	Starmerella sp.
TEDDY	6420087	Pt442037	NW_017263934.1	[Candida] auris	1	MT103232	1982018	Starmerella sp.
TEDDY	1184157	Pt607457	NW_017263934.1	[Candida] auris	1	MT103232	1982018	Starmerella sp.
TEDDY	8844267	Pt203029	NW_017263944.1	[Candida] auris	1	MT103232	1982018	Starmerella sp.
TEDDY	6952816	Pt788026	NW_017263944.1	[Candida] auris	1	MT103232	1982018	Starmerella sp.
TEDDY	3941741	Pt732077	NW_017263944.1	[Candida] auris	1	MT103232	1982018	Starmerella sp.
TEDDY	2171065	Pt730112	NW_017263944.1	[Candida] auris	1	MT103232	1982018	Starmerella sp.
TEDDY	1820043	Pt974590	NW_017263944.1	[Candida] auris	1	MT103232	1982018	Starmerella sp.
TEDDY	4946267	Pt953666	NW_017263944.1	[Candida] auris	1	MT103232	1982018	Starmerella sp.
TEDDY	7977721	Pt995817	NW_017263945.1	[Candida] auris	2	MT103232	1982018	Starmerella sp.
TEDDY	9339280	Pt637827	NW_017263945.1	[Candida] auris	1	MT103232	1982018	Starmerella sp.
TEDDY	8090711	Pt397417	NW_017263945.1	[Candida] auris	1	MT103232	1982018	Starmerella sp.
TEDDY	7255498	Pt387712	NW_017263945.1	[Candida] auris	1	MT103232	1982018	Starmerella sp.
TEDDY	4284978	Pt237231	NW_017263945.1	[Candida] auris	1	MT103232	1982018	Starmerella sp.
TEDDY	8623912	Pt606473	NW_017263934.1	[Candida] auris	1	MT214430	1667023	Torula ficus
TEDDY	9486341	Pt258055	NW_017263944.1	[Candida] auris	1	MG948672	2086693	Tranzschelia sp.
TEDDY	3881323	Pt553025	NW_017264017.1	[Candida] auris	1	JX132043	644527	uncultured Candida
TEDDY	5455388	Pt203029	NW_017264018.1	[Candida] auris	1	FM178258	450297	uncultured Clavicipitaceae
TEDDY	8844267	Pt203029	NW_017263943.1	[Candida] auris	3	LC220226	175245	uncultured fungus
TEDDY	3616666	Pt806055	NW_017263934.1	[Candida] auris	1	HG935535	525846	uncultured Verticillium
TEDDY	2858926	Pt553025	NW_017263944.1	[Candida] auris	1	MT176553	1895944	Vishniacozyma victoriae
TEDDY	3746458	Pt668158	NW_017263934.1	[Candida] auris	1	CP028459	4952	Yarrowia lipolytica
TEDDY	7521123	Pt236161	NW_017263934.1	[Candida] auris	1	CP028459	4952	Yarrowia lipolytica
TEDDY	3453614	Pt244667	NW_017263934.1	[Candida] auris	55	MT118327	1853549	Zygosaccharomyces sp.
TEDDY	3366442	Pt340805	NW_017263934.1	[Candida] auris	5	MT118327	1853549	Zygosaccharomyces sp.
TEDDY	6288724	Pt402726	NW_017263934.1	[Candida] auris	1	MT118327	1853549	Zygosaccharomyces sp.
TEDDY	4095055	Pt797533	NW_017263934.1	[Candida] auris	1	MT118327	1853549	Zygosaccharomyces sp.
TEDDY	8446027	Pt362758	NW_017263934.1	[Candida] auris	1	MT118327	1853549	Zygosaccharomyces sp.
TEDDY	4393575	Pt492940	NW_017264017.1	[Candida] auris	9	MT118327	1853549	Zygosaccharomyces sp.
TEDDY	2204469	Pt340805	NW_017264017.1	[Candida] auris	4	MT118327	1853549	Zygosaccharomyces sp.
TEDDY	1700831	Pt244667	NW_017264017.1	[Candida] auris	4	MT118327	1853549	Zygosaccharomyces sp.
TEDDY	5840982	Pt220416	NW_017264017.1	[Candida] auris	2	MT118327	1853549	Zygosaccharomyces sp.
TEDDY	1099167	Pt570409	NW_017264017.1	[Candida] auris	1	MT118327	1853549	Zygosaccharomyces sp.
TEDDY	6952816	Pt788026	NW_017264017.1	[Candida] auris	1	MT118327	1853549	Zygosaccharomyces sp.
TEDDY	3366442	Pt340805	NW_017264017.1	[Candida] auris	1	MT118327	1853549	Zygosaccharomyces sp.
TEDDY	2339865	Pt553025	NW_020289895.1	[Candida] duobushaemulonis	1	CP043442	498019	[Candida] auris
TEDDY	2204469	Pt340805	NW_020289896.1	[Candida] duobushaemulonis	4	CP043532	498019	[Candida] auris
TEDDY	8141542	Pt274644	NW_020289898.1	[Candida] duobushaemulonis	1	CP043534	498019	[Candida] auris
TEDDY	8918866	Pt962729	NW_020289900.1	[Candida] duobushaemulonis	1	CP043444	498019	[Candida] auris
TEDDY	2204469	Pt340805	NW_020289901.1	[Candida] duobushaemulonis	19	CP043531	498019	[Candida] auris
TEDDY	3366442	Pt340805	NW_020289901.1	[Candida] duobushaemulonis	16	CP043532	498019	[Candida] auris
TEDDY	3366442	Pt340805	NW_020289895.1	[Candida] duobushaemulonis	6	XM_025480368	1231522	[Candida] duobushaemulonis
TEDDY	2204469	Pt340805	NW_020289895.1	[Candida] duobushaemulonis	25	XM_025480615	1231522	[Candida] duobushaemulonis
TEDDY	6825605	Pt203029	NW_020289895.1	[Candida] duobushaemulonis	2	XM_025480892	1231522	[Candida] duobushaemulonis
TEDDY	8141542	Pt274644	NW_020289895.1	[Candida] duobushaemulonis	1	XM_025480993	1231522	[Candida] duobushaemulonis
TEDDY	1700831	Pt244667	NW_020289895.1	[Candida] duobushaemulonis	1	XM_025481131	1231522	[Candida] duobushaemulonis
TEDDY	6825605	Pt203029	NW_020289898.1	[Candida] duobushaemulonis	5	XM_025482326	1231522	[Candida] duobushaemulonis
TEDDY	8645619	Pt895789	NW_020289898.1	[Candida] duobushaemulonis	1	XM_025482371	1231522	[Candida] duobushaemulonis
TEDDY	4535285	Pt947917	NW_020289899.1	[Candida] duobushaemulonis	1	XM_025483266	1231522	[Candida] duobushaemulonis
TEDDY	6174910	Pt648356	NW_020289899.1	[Candida] duobushaemulonis	1	XM_025483310	1231522	[Candida] duobushaemulonis
TEDDY	2204469	Pt340805	NW_020289900.1	[Candida] duobushaemulonis	6	XM_025482960	1231522	[Candida] duobushaemulonis
TEDDY	3366442	Pt340805	NW_020289900.1	[Candida] duobushaemulonis	4	XM_025483079	1231522	[Candida] duobushaemulonis
TEDDY	5140021	Pt998211	NW_020289901.1	[Candida] duobushaemulonis	1	XM_025479156	1231522	[Candida] duobushaemulonis
TEDDY	7350329	Pt276543	NW_020289901.1	[Candida] duobushaemulonis	4	XM_025479479	1231522	[Candida] duobushaemulonis
TEDDY	8141542	Pt274644	NW_020289901.1	[Candida] duobushaemulonis	1	XM_025479675	1231522	[Candida] duobushaemulonis
TEDDY	2321814	Pt468818	NW_020289901.1	[Candida] duobushaemulonis	2	XM_025479926	1231522	[Candida] duobushaemulonis
TEDDY	3453614	Pt244667	NW_020289901.1	[Candida] duobushaemulonis	2	LS992270	312227	[Candida] hispaniensis
TEDDY	3453614	Pt244667	NW_020289898.1	[Candida] duobushaemulonis	147	MH545927	45354	[Candida] intermedia
TEDDY	7278052	Pt399059	NW_020289898.1	[Candida] duobushaemulonis	4	MH545927	45354	[Candida] intermedia
TEDDY	9416553	Pt932680	NW_020289898.1	[Candida] duobushaemulonis	2	MH545927	45354	[Candida] intermedia
TEDDY	5915098	Pt786419	NW_020289898.1	[Candida] duobushaemulonis	1	MH545927	45354	[Candida] intermedia
TEDDY	9526199	Pt696363	NW_020289898.1	[Candida] duobushaemulonis	1	MH545927	45354	[Candida] intermedia
TEDDY	2471982	Pt524663	NW_020289898.1	[Candida] duobushaemulonis	1	MH545927	45354	[Candida] intermedia
TEDDY	6261209	Pt305825	NW_020289898.1	[Candida] duobushaemulonis	1	MH545927	45354	[Candida] intermedia
TEDDY	7278052	Pt399059	NW_020289900.1	[Candida] duobushaemulonis	4	MH545927	45354	[Candida] intermedia
TEDDY	3869423	Pt818970	NW_020289900.1	[Candida] duobushaemulonis	1	MH545927	45354	[Candida] intermedia
TEDDY	5794267	Pt397563	NW_020289898.1	[Candida] duobushaemulonis	1	MT111875	52248	[Candida] pseudolambica
TEDDY	1184157	Pt607457	NW_020289898.1	[Candida] duobushaemulonis	1	MT073023	2712073	Amanita sp.
TEDDY	6220933	Pt231265	NW_020289900.1	[Candida] duobushaemulonis	1	MT073006	2712079	Amanita sp.
TEDDY	3682267	Pt305825	NW_020289897.1	[Candida] duobushaemulonis	1	MT196912	2715282	Aspergillus sp.
TEDDY	7109810	Pt258055	NW_020289898.1	[Candida] duobushaemulonis	1	MT196912	2715282	Aspergillus sp.
TEDDY	9582948	Pt703234	NW_020289900.1	[Candida] duobushaemulonis	1	MT196912	2715282	Aspergillus sp.
TEDDY	9760833	Pt332283	NW_020289900.1	[Candida] duobushaemulonis	1	MT196912	2715282	Aspergillus sp.
TEDDY	4143625	Pt290252	NW_020289898.1	[Candida] duobushaemulonis	1	NG_061133	44070	Botryozyma nematodophila
TEDDY	9917158	Pt351097	NW_020289898.1	[Candida] duobushaemulonis	1	DQ406719	13370	Brettanomyces naardenensis
TEDDY	7977721	Pt995817	NW_020289895.1	[Candida] duobushaemulonis	1	CP032015	5476	Candida albicans
TEDDY	3707664	Pt729192	NW_020289895.1	[Candida] duobushaemulonis	1	CP032015	5476	Candida albicans
TEDDY	3023064	Pt502411	NW_020289898.1	[Candida] duobushaemulonis	448	MT166273	5476	Candida albicans
TEDDY	8623912	Pt606473	NW_020289898.1	[Candida] duobushaemulonis	3	MT166273	5476	Candida albicans
TEDDY	3821820	Pt404263	NW_020289898.1	[Candida] duobushaemulonis	3	MT166273	5476	Candida albicans
TEDDY	5728917	Pt808760	NW_020289898.1	[Candida] duobushaemulonis	2	MT166273	5476	Candida albicans
TEDDY	6288776	Pt510293	NW_020289898.1	[Candida] duobushaemulonis	2	MT166273	5476	Candida albicans
TEDDY	9876251	Pt671413	NW_020289898.1	[Candida] duobushaemulonis	1	MT166273	5476	Candida albicans
TEDDY	6395817	Pt473170	NW_020289898.1	[Candida] duobushaemulonis	1	MT166273	5476	Candida albicans
TEDDY	9446777	Pt453049	NW_020289898.1	[Candida] duobushaemulonis	1	MT166273	5476	Candida albicans
TEDDY	1147498	Pt681062	NW_020289898.1	[Candida] duobushaemulonis	1	MT166273	5476	Candida albicans
TEDDY	3707664	Pt729192	NW_020289898.1	[Candida] duobushaemulonis	1	MT166273	5476	Candida albicans
TEDDY	9927305	Pt405492	NW_020289898.1	[Candida] duobushaemulonis	1	MT166273	5476	Candida albicans
TEDDY	9795858	Pt518567	NW_020289898.1	[Candida] duobushaemulonis	1	MT166273	5476	Candida albicans
TEDDY	9997640	Pt756938	NW_020289898.1	[Candida] duobushaemulonis	1	MT166273	5476	Candida albicans
TEDDY	1048402	Pt244667	NW_020289900.1	[Candida] duobushaemulonis	2	MT166273	5476	Candida albicans
TEDDY	1876144	Pt370353	NW_020289900.1	[Candida] duobushaemulonis	1	MT166273	5476	Candida albicans
TEDDY	9980994	Pt562547	NW_020289900.1	[Candida] duobushaemulonis	1	MT166273	5476	Candida albicans
TEDDY	1221672	Pt885586	NW_020289900.1	[Candida] duobushaemulonis	1	MT166273	5476	Candida albicans
TEDDY	7364852	Pt796742	NW_020289900.1	[Candida] duobushaemulonis	1	MT166273	5476	Candida albicans
TEDDY	2053097	Pt475525	NW_020289900.1	[Candida] duobushaemulonis	1	MT166273	5476	Candida albicans
TEDDY	2161784	Pt703234	NW_020289900.1	[Candida] duobushaemulonis	1	MT166273	5476	Candida albicans
TEDDY	9128116	Pt258055	NW_020289900.1	[Candida] duobushaemulonis	1	MT166273	5476	Candida albicans
TEDDY	9543895	Pt947395	NW_020289900.1	[Candida] duobushaemulonis	1	MT166273	5476	Candida albicans
TEDDY	4935419	Pt237254	NW_020289898.1	[Candida] duobushaemulonis	2	MK422458	1853550	Candida sp.
TEDDY	4866646	Pt245435	NW_020289898.1	[Candida] duobushaemulonis	1	MK422458	1853550	Candida sp.
TEDDY	7166064	Pt704643	NW_020289895.1	[Candida] duobushaemulonis	1	CP039618	36911	Clavispora lusitaniae
TEDDY	7350329	Pt276543	NW_020289895.1	[Candida] duobushaemulonis	2	CP039619	36911	Clavispora lusitaniae
TEDDY	3453614	Pt244667	NW_020289895.1	[Candida] duobushaemulonis	1	CP039619	36911	Clavispora lusitaniae
TEDDY	3453614	Pt244667	NW_020289897.1	[Candida] duobushaemulonis	21	CP039622	36911	Clavispora lusitaniae
TEDDY	7278052	Pt399059	NW_020289897.1	[Candida] duobushaemulonis	2	CP039622	36911	Clavispora lusitaniae
TEDDY	3366442	Pt340805	NW_020289897.1	[Candida] duobushaemulonis	2	CP039622	36911	Clavispora lusitaniae
TEDDY	4518099	Pt320391	NW_020289897.1	[Candida] duobushaemulonis	1	CP039622	36911	Clavispora lusitaniae
TEDDY	1906908	Pt767857	NW_020289897.1	[Candida] duobushaemulonis	1	CP039622	36911	Clavispora lusitaniae
TEDDY	4932247	Pt818970	NW_020289897.1	[Candida] duobushaemulonis	1	CP039622	36911	Clavispora lusitaniae
TEDDY	2642461	Pt244667	NW_020289897.1	[Candida] duobushaemulonis	1	CP039622	36911	Clavispora lusitaniae
TEDDY	1700831	Pt244667	NW_020289898.1	[Candida] duobushaemulonis	26	CP039622	36911	Clavispora lusitaniae
TEDDY	2642461	Pt244667	NW_020289898.1	[Candida] duobushaemulonis	17	CP039622	36911	Clavispora lusitaniae
TEDDY	4989221	Pt268651	NW_020289898.1	[Candida] duobushaemulonis	11	CP039622	36911	Clavispora lusitaniae
TEDDY	6625485	Pt704643	NW_020289898.1	[Candida] duobushaemulonis	3	CP039622	36911	Clavispora lusitaniae
TEDDY	4932247	Pt818970	NW_020289898.1	[Candida] duobushaemulonis	3	CP039622	36911	Clavispora lusitaniae
TEDDY	4095055	Pt797533	NW_020289898.1	[Candida] duobushaemulonis	2	CP039622	36911	Clavispora lusitaniae
TEDDY	3187625	Pt704643	NW_020289898.1	[Candida] duobushaemulonis	1	CP039622	36911	Clavispora lusitaniae
TEDDY	9741007	Pt717900	NW_020289898.1	[Candida] duobushaemulonis	1	CP039622	36911	Clavispora lusitaniae
TEDDY	6532982	Pt496200	NW_020289898.1	[Candida] duobushaemulonis	2	MH545926	36911	Clavispora lusitaniae
TEDDY	4798853	Pt767857	NW_020289898.1	[Candida] duobushaemulonis	1	MH545926	36911	Clavispora lusitaniae
TEDDY	4989221	Pt268651	NW_020289900.1	[Candida] duobushaemulonis	4	CP039622	36911	Clavispora lusitaniae
TEDDY	5977081	Pt642480	NW_020289900.1	[Candida] duobushaemulonis	3	CP039622	36911	Clavispora lusitaniae
TEDDY	2642461	Pt244667	NW_020289900.1	[Candida] duobushaemulonis	3	CP039622	36911	Clavispora lusitaniae
TEDDY	1681367	Pt704643	NW_020289900.1	[Candida] duobushaemulonis	1	CP039622	36911	Clavispora lusitaniae
TEDDY	7166064	Pt704643	NW_020289900.1	[Candida] duobushaemulonis	1	CP039622	36911	Clavispora lusitaniae
TEDDY	5915098	Pt786419	NW_020289900.1	[Candida] duobushaemulonis	1	CP039622	36911	Clavispora lusitaniae
TEDDY	4095055	Pt797533	NW_020289900.1	[Candida] duobushaemulonis	1	CP039622	36911	Clavispora lusitaniae
TEDDY	9218484	Pt932680	NW_020289900.1	[Candida] duobushaemulonis	1	CP039622	36911	Clavispora lusitaniae
TEDDY	6945451	Pt818970	NW_020289900.1	[Candida] duobushaemulonis	1	CP039622	36911	Clavispora lusitaniae
TEDDY	1633256	Pt569352	NW_020289901.1	[Candida] duobushaemulonis	1	CP039620	36911	Clavispora lusitaniae
TEDDY	4393575	Pt492940	NW_020289901.1	[Candida] duobushaemulonis	1	CP039625	36911	Clavispora lusitaniae
TEDDY	7561607	Pt405515	NW_020289901.1	[Candida] duobushaemulonis	1	JX675708	1241629	Cortinarius aff.
TEDDY	4644975	Pt244667	NW_020289898.1	[Candida] duobushaemulonis	2	CP048088	178876	Cryptococcus neoformans
TEDDY	3324096	Pt357839	NW_020289895.1	[Candida] duobushaemulonis	5	LK052887	36022	Cyberlindnera fabianii
TEDDY	3324096	Pt357839	NW_020289896.1	[Candida] duobushaemulonis	1	LK052895	36022	Cyberlindnera fabianii
TEDDY	3324096	Pt357839	NW_020289897.1	[Candida] duobushaemulonis	1	LK052902	36022	Cyberlindnera fabianii
TEDDY	3324096	Pt357839	NW_020289898.1	[Candida] duobushaemulonis	4	LK052888	36022	Cyberlindnera fabianii
TEDDY	3324096	Pt357839	NW_020289899.1	[Candida] duobushaemulonis	2	LK052886	36022	Cyberlindnera fabianii
TEDDY	3324096	Pt357839	NW_020289900.1	[Candida] duobushaemulonis	2	LK052894	36022	Cyberlindnera fabianii
TEDDY	3324096	Pt357839	NW_020289901.1	[Candida] duobushaemulonis	6	LK052886	36022	Cyberlindnera fabianii
TEDDY	9736620	Pt357839	NW_020289901.1	[Candida] duobushaemulonis	1	LK052903	36022	Cyberlindnera fabianii
TEDDY	6868353	Pt729192	NW_020289898.1	[Candida] duobushaemulonis	14	MT196939	4903	Cyberlindnera jadinii
TEDDY	6580835	Pt632701	NW_020289898.1	[Candida] duobushaemulonis	2	MT196939	4903	Cyberlindnera jadinii
TEDDY	6868353	Pt729192	NW_020289900.1	[Candida] duobushaemulonis	7	MT196939	4903	Cyberlindnera jadinii
TEDDY	4034184	Pt662930	NW_020289900.1	[Candida] duobushaemulonis	1	MT196939	4903	Cyberlindnera jadinii
TEDDY	7860843	Pt476826	NW_020289900.1	[Candida] duobushaemulonis	1	MT196939	4903	Cyberlindnera jadinii
TEDDY	8526045	Pt454922	NW_020289898.1	[Candida] duobushaemulonis	1	KY107387	688710	Cyberlindnera rhizosphaerae
TEDDY	2204469	Pt340805	NW_020289898.1	[Candida] duobushaemulonis	31	NG_067625	58627	Debaryomyces fabryi
TEDDY	2010822	Pt999158	NW_020289898.1	[Candida] duobushaemulonis	1	NG_067625	58627	Debaryomyces fabryi
TEDDY	4420503	Pt729192	NW_020289898.1	[Candida] duobushaemulonis	1	MT211550	27299	Debaryomyces nepalensis
TEDDY	2661741	Pt379848	NW_020289900.1	[Candida] duobushaemulonis	1	MT211550	27299	Debaryomyces nepalensis
TEDDY	7869359	Pt279854	NW_020289900.1	[Candida] duobushaemulonis	1	AM713419	621257	Diversispora celata
TEDDY	9759324	Pt245435	NW_020289898.1	[Candida] duobushaemulonis	2	MK905749	1173061	Geotrichum candidum
TEDDY	2674782	Pt701359	NW_020289898.1	[Candida] duobushaemulonis	1	MK905749	1173061	Geotrichum candidum
TEDDY	9783034	Pt387712	NW_020289898.1	[Candida] duobushaemulonis	10	MT212232	1173061	Geotrichum candidum
TEDDY	7024643	Pt459271	NW_020289898.1	[Candida] duobushaemulonis	2	MT212722	1173061	Geotrichum candidum
TEDDY	9389120	Pt414387	NW_020289898.1	[Candida] duobushaemulonis	1	MT212722	1173061	Geotrichum candidum
TEDDY	9186937	Pt476826	NW_020289900.1	[Candida] duobushaemulonis	44	MT212232	1173061	Geotrichum candidum
TEDDY	2020364	Pt998031	NW_020289900.1	[Candida] duobushaemulonis	2	MT212232	1173061	Geotrichum candidum
TEDDY	8847832	Pt402353	NW_020289898.1	[Candida] duobushaemulonis	1	MT215567	2718544	Heteroradulum sp.
TEDDY	2334260	Pt586702	NW_020289898.1	[Candida] duobushaemulonis	1	MK493159	1968653	Hyalorbilia sp.
TEDDY	8592464	Pt586702	NW_020289900.1	[Candida] duobushaemulonis	1	MK493159	1968653	Hyalorbilia sp.
TEDDY	4603686	Pt648929	NW_020289898.1	[Candida] duobushaemulonis	1	CP042455	28985	Kluyveromyces lactis
TEDDY	5588651	Pt671413	NW_020289896.1	[Candida] duobushaemulonis	1	XM_022602247	1382522	Kuraishia capsulata
TEDDY	3366442	Pt340805	NW_020289896.1	[Candida] duobushaemulonis	3	EU014697	1538149	Kuraishia cidri
TEDDY	6569652	Pt356936	NW_020289898.1	[Candida] duobushaemulonis	1	EF093278	420067	Kuraishia sp.
TEDDY	2321814	Pt468818	NW_020289897.1	[Candida] duobushaemulonis	2	NG_066352	324742	Martiniozyma abiesophila
TEDDY	3366442	Pt340805	NW_020289898.1	[Candida] duobushaemulonis	16	CP034460	2163413	Metschnikowia aff.
TEDDY	9240031	Pt295872	NW_020289901.1	[Candida] duobushaemulonis	1	CP034459	2163413	Metschnikowia aff.
TEDDY	8624034	Pt420114	NW_020289898.1	[Candida] duobushaemulonis	1	NG_067624	27321	Metschnikowia australis
TEDDY	3480680	Pt850689	NW_020289897.1	[Candida] duobushaemulonis	1	NG_067630	2201245	Metschnikowia laotica
TEDDY	5977081	Pt642480	NW_020289898.1	[Candida] duobushaemulonis	10	NG_067630	2201245	Metschnikowia laotica
TEDDY	4393575	Pt492940	NW_020289900.1	[Candida] duobushaemulonis	28	NG_067630	2201245	Metschnikowia laotica
TEDDY	3734945	Pt459271	NW_020289898.1	[Candida] duobushaemulonis	2	NG_065526	261282	Metschnikowia pimensis
TEDDY	9795858	Pt518567	NW_020289900.1	[Candida] duobushaemulonis	1	MT214426	2717604	Patellaria sp.
TEDDY	3340950	Pt950118	NW_020289900.1	[Candida] duobushaemulonis	1	MN396202	5081	Penicillium sp.
TEDDY	1906908	Pt767857	NW_020289898.1	[Candida] duobushaemulonis	2	MH545928	4909	Pichia kudriavzevii
TEDDY	4007323	Pt240899	NW_020289897.1	[Candida] duobushaemulonis	1	CP008298	4932	Saccharomyces cerevisiae
TEDDY	4234520	Pt717900	NW_020289897.1	[Candida] duobushaemulonis	1	CP008553	4932	Saccharomyces cerevisiae
TEDDY	1297560	Pt690123	NW_020289898.1	[Candida] duobushaemulonis	1	AH005487	4932	Saccharomyces cerevisiae
TEDDY	3023064	Pt502411	NW_020289901.1	[Candida] duobushaemulonis	2	CP046096	4932	Saccharomyces cerevisiae
TEDDY	1151208	Pt461814	NW_020289898.1	[Candida] duobushaemulonis	602	6Y7C_2	559292	Saccharomyces cerevisiae
TEDDY	7171305	Pt329983	NW_020289898.1	[Candida] duobushaemulonis	4	6Y7C_2	559292	Saccharomyces cerevisiae
TEDDY	5291788	Pt388513	NW_020289898.1	[Candida] duobushaemulonis	4	6Y7C_2	559292	Saccharomyces cerevisiae
TEDDY	1771136	Pt696573	NW_020289898.1	[Candida] duobushaemulonis	4	6Y7C_2	559292	Saccharomyces cerevisiae
TEDDY	6342433	Pt827928	NW_020289898.1	[Candida] duobushaemulonis	2	6Y7C_2	559292	Saccharomyces cerevisiae
TEDDY	6457249	Pt333597	NW_020289898.1	[Candida] duobushaemulonis	2	6Y7C_2	559292	Saccharomyces cerevisiae
TEDDY	5071263	Pt418992	NW_020289898.1	[Candida] duobushaemulonis	2	6Y7C_2	559292	Saccharomyces cerevisiae
TEDDY	7413569	Pt277292	NW_020289898.1	[Candida] duobushaemulonis	2	6Y7C_2	559292	Saccharomyces cerevisiae
TEDDY	3066851	Pt849465	NW_020289898.1	[Candida] duobushaemulonis	2	6Y7C_2	559292	Saccharomyces cerevisiae
TEDDY	8649383	Pt427795	NW_020289898.1	[Candida] duobushaemulonis	2	6Y7C_2	559292	Saccharomyces cerevisiae
TEDDY	7242363	Pt203029	NW_020289898.1	[Candida] duobushaemulonis	2	6Y7C_2	559292	Saccharomyces cerevisiae
TEDDY	4590200	Pt756938	NW_020289898.1	[Candida] duobushaemulonis	2	6Y7C_2	559292	Saccharomyces cerevisiae
TEDDY	6719710	Pt343200	NW_020289898.1	[Candida] duobushaemulonis	1	6Y7C_2	559292	Saccharomyces cerevisiae
TEDDY	4885924	Pt473372	NW_020289898.1	[Candida] duobushaemulonis	1	6Y7C_2	559292	Saccharomyces cerevisiae
TEDDY	2479467	Pt704643	NW_020289898.1	[Candida] duobushaemulonis	1	6Y7C_2	559292	Saccharomyces cerevisiae
TEDDY	5107459	Pt553025	NW_020289898.1	[Candida] duobushaemulonis	1	6Y7C_2	559292	Saccharomyces cerevisiae
TEDDY	7642335	Pt203029	NW_020289898.1	[Candida] duobushaemulonis	1	6Y7C_2	559292	Saccharomyces cerevisiae
TEDDY	3071280	Pt203029	NW_020289898.1	[Candida] duobushaemulonis	1	6Y7C_2	559292	Saccharomyces cerevisiae
TEDDY	5794304	Pt971258	NW_020289898.1	[Candida] duobushaemulonis	1	6Y7C_2	559292	Saccharomyces cerevisiae
TEDDY	8993313	Pt877720	NW_020289898.1	[Candida] duobushaemulonis	1	6Y7C_2	559292	Saccharomyces cerevisiae
TEDDY	4563223	Pt420114	NW_020289898.1	[Candida] duobushaemulonis	1	6Y7C_2	559292	Saccharomyces cerevisiae
TEDDY	4007323	Pt240899	NW_020289898.1	[Candida] duobushaemulonis	1	6Y7C_2	559292	Saccharomyces cerevisiae
TEDDY	7726750	Pt331611	NW_020289898.1	[Candida] duobushaemulonis	1	6Y7C_2	559292	Saccharomyces cerevisiae
TEDDY	4706102	Pt637377	NW_020289898.1	[Candida] duobushaemulonis	1	6Y7C_2	559292	Saccharomyces cerevisiae
TEDDY	5394132	Pt681062	NW_020289898.1	[Candida] duobushaemulonis	1	6Y7C_2	559292	Saccharomyces cerevisiae
TEDDY	7850300	Pt681062	NW_020289898.1	[Candida] duobushaemulonis	1	6Y7C_2	559292	Saccharomyces cerevisiae
TEDDY	9990260	Pt288589	NW_020289898.1	[Candida] duobushaemulonis	1	6Y7C_2	559292	Saccharomyces cerevisiae
TEDDY	3864233	Pt418992	NW_020289898.1	[Candida] duobushaemulonis	1	6Y7C_2	559292	Saccharomyces cerevisiae
TEDDY	7860843	Pt476826	NW_020289898.1	[Candida] duobushaemulonis	1	6Y7C_2	559292	Saccharomyces cerevisiae
TEDDY	7869359	Pt279854	NW_020289898.1	[Candida] duobushaemulonis	1	6Y7C_2	559292	Saccharomyces cerevisiae
TEDDY	7364852	Pt796742	NW_020289898.1	[Candida] duobushaemulonis	1	6Y7C_2	559292	Saccharomyces cerevisiae
TEDDY	1655494	Pt339841	NW_020289898.1	[Candida] duobushaemulonis	1	6Y7C_2	559292	Saccharomyces cerevisiae
TEDDY	3688401	Pt291975	NW_020289898.1	[Candida] duobushaemulonis	1	6Y7C_2	559292	Saccharomyces cerevisiae
TEDDY	1620328	Pt724761	NW_020289898.1	[Candida] duobushaemulonis	1	6Y7C_2	559292	Saccharomyces cerevisiae
TEDDY	3246509	Pt427795	NW_020289898.1	[Candida] duobushaemulonis	1	6Y7C_2	559292	Saccharomyces cerevisiae
TEDDY	8617975	Pt319656	NW_020289898.1	[Candida] duobushaemulonis	1	6Y7C_2	559292	Saccharomyces cerevisiae
TEDDY	2053097	Pt475525	NW_020289898.1	[Candida] duobushaemulonis	1	6Y7C_2	559292	Saccharomyces cerevisiae
TEDDY	5661434	Pt209270	NW_020289898.1	[Candida] duobushaemulonis	1	6Y7C_2	559292	Saccharomyces cerevisiae
TEDDY	8776989	Pt834757	NW_020289898.1	[Candida] duobushaemulonis	1	6Y7C_2	559292	Saccharomyces cerevisiae
TEDDY	5224125	Pt339841	NW_020289898.1	[Candida] duobushaemulonis	1	6Y7C_2	559292	Saccharomyces cerevisiae
TEDDY	8755727	Pt714459	NW_020289898.1	[Candida] duobushaemulonis	1	6Y7C_2	559292	Saccharomyces cerevisiae
TEDDY	3983773	Pt597582	NW_020289898.1	[Candida] duobushaemulonis	1	6Y7C_2	559292	Saccharomyces cerevisiae
TEDDY	9978271	Pt379848	NW_020289898.1	[Candida] duobushaemulonis	1	6Y7C_2	559292	Saccharomyces cerevisiae
TEDDY	9621614	Pt236789	NW_020289898.1	[Candida] duobushaemulonis	1	6Y7C_2	559292	Saccharomyces cerevisiae
TEDDY	8413152	Pt553025	NW_020289898.1	[Candida] duobushaemulonis	1	6Y7C_2	559292	Saccharomyces cerevisiae
TEDDY	6812105	Pt683988	NW_020289898.1	[Candida] duobushaemulonis	1	6Y7C_2	559292	Saccharomyces cerevisiae
TEDDY	7457080	Pt338699	NW_020289898.1	[Candida] duobushaemulonis	1	6Y7C_2	559292	Saccharomyces cerevisiae
TEDDY	5674422	Pt276543	NW_020289898.1	[Candida] duobushaemulonis	1	6Y7C_2	559292	Saccharomyces cerevisiae
TEDDY	4605557	Pt258055	NW_020289898.1	[Candida] duobushaemulonis	1	6Y7C_2	559292	Saccharomyces cerevisiae
TEDDY	6843934	Pt466164	NW_020289898.1	[Candida] duobushaemulonis	1	6Y7C_2	559292	Saccharomyces cerevisiae
TEDDY	7434128	Pt787191	NW_020289898.1	[Candida] duobushaemulonis	1	6Y7C_2	559292	Saccharomyces cerevisiae
TEDDY	3539698	Pt429234	NW_020289898.1	[Candida] duobushaemulonis	1	6Y7C_2	559292	Saccharomyces cerevisiae
TEDDY	3201267	Pt379631	NW_020289898.1	[Candida] duobushaemulonis	1	6Y7C_2	559292	Saccharomyces cerevisiae
TEDDY	6404093	Pt402353	NW_020289898.1	[Candida] duobushaemulonis	1	6Y7C_2	559292	Saccharomyces cerevisiae
TEDDY	7831496	Pt453049	NW_020289900.1	[Candida] duobushaemulonis	22	6Y7C_2	559292	Saccharomyces cerevisiae
TEDDY	3034310	Pt796742	NW_020289900.1	[Candida] duobushaemulonis	3	6Y7C_2	559292	Saccharomyces cerevisiae
TEDDY	9744919	Pt645814	NW_020289900.1	[Candida] duobushaemulonis	2	6Y7C_2	559292	Saccharomyces cerevisiae
TEDDY	1444645	Pt780710	NW_020289900.1	[Candida] duobushaemulonis	1	6Y7C_2	559292	Saccharomyces cerevisiae
TEDDY	4365436	Pt891792	NW_020289900.1	[Candida] duobushaemulonis	1	6Y7C_2	559292	Saccharomyces cerevisiae
TEDDY	1378078	Pt999158	NW_020289900.1	[Candida] duobushaemulonis	1	6Y7C_2	559292	Saccharomyces cerevisiae
TEDDY	5598652	Pt818970	NW_020289900.1	[Candida] duobushaemulonis	1	6Y7C_2	559292	Saccharomyces cerevisiae
TEDDY	3023064	Pt502411	NW_020289895.1	[Candida] duobushaemulonis	1	CP048994	27292	Saccharomyces pastorianus
TEDDY	7831496	Pt453049	NW_020289895.1	[Candida] duobushaemulonis	1	CP049007	27292	Saccharomyces pastorianus
TEDDY	9744919	Pt645814	NW_020289897.1	[Candida] duobushaemulonis	2	CP048993	27292	Saccharomyces pastorianus
TEDDY	7171305	Pt329983	NW_020289897.1	[Candida] duobushaemulonis	2	CP048993	27292	Saccharomyces pastorianus
TEDDY	2435853	Pt440045	NW_020289897.1	[Candida] duobushaemulonis	1	CP048993	27292	Saccharomyces pastorianus
TEDDY	2365874	Pt419452	NW_020289897.1	[Candida] duobushaemulonis	1	CP048993	27292	Saccharomyces pastorianus
TEDDY	4873199	Pt739978	NW_020289897.1	[Candida] duobushaemulonis	1	CP048993	27292	Saccharomyces pastorianus
TEDDY	1135066	Pt837923	NW_020289897.1	[Candida] duobushaemulonis	1	CP048993	27292	Saccharomyces pastorianus
TEDDY	3359385	Pt269528	NW_020289897.1	[Candida] duobushaemulonis	1	CP048993	27292	Saccharomyces pastorianus
TEDDY	8604869	Pt402350	NW_020289897.1	[Candida] duobushaemulonis	1	CP048993	27292	Saccharomyces pastorianus
TEDDY	6288776	Pt510293	NW_020289897.1	[Candida] duobushaemulonis	1	CP048993	27292	Saccharomyces pastorianus
TEDDY	1161206	Pt763442	NW_020289897.1	[Candida] duobushaemulonis	1	CP048993	27292	Saccharomyces pastorianus
TEDDY	8793902	Pt231789	NW_020289897.1	[Candida] duobushaemulonis	1	CP048993	27292	Saccharomyces pastorianus
TEDDY	2053097	Pt475525	NW_020289897.1	[Candida] duobushaemulonis	1	CP048993	27292	Saccharomyces pastorianus
TEDDY	9648447	Pt706307	NW_020289897.1	[Candida] duobushaemulonis	1	CP048993	27292	Saccharomyces pastorianus
TEDDY	5977081	Pt642480	NW_020289897.1	[Candida] duobushaemulonis	1	CP048993	27292	Saccharomyces pastorianus
TEDDY	4121933	Pt645102	NW_020289897.1	[Candida] duobushaemulonis	1	CP048993	27292	Saccharomyces pastorianus
TEDDY	4989221	Pt268651	NW_020289897.1	[Candida] duobushaemulonis	1	CP048993	27292	Saccharomyces pastorianus
TEDDY	6044508	Pt236839	NW_020289897.1	[Candida] duobushaemulonis	1	CP048993	27292	Saccharomyces pastorianus
TEDDY	1151208	Pt461814	NW_020289897.1	[Candida] duobushaemulonis	116	CP049009	27292	Saccharomyces pastorianus
TEDDY	3023064	Pt502411	NW_020289897.1	[Candida] duobushaemulonis	85	CP049009	27292	Saccharomyces pastorianus
TEDDY	9186937	Pt476826	NW_020289897.1	[Candida] duobushaemulonis	31	CP049009	27292	Saccharomyces pastorianus
TEDDY	4393575	Pt492940	NW_020289897.1	[Candida] duobushaemulonis	16	CP049009	27292	Saccharomyces pastorianus
TEDDY	1308774	Pt326977	NW_020289897.1	[Candida] duobushaemulonis	8	CP049009	27292	Saccharomyces pastorianus
TEDDY	3064180	Pt362758	NW_020289897.1	[Candida] duobushaemulonis	7	CP049009	27292	Saccharomyces pastorianus
TEDDY	3239017	Pt402353	NW_020289897.1	[Candida] duobushaemulonis	7	CP049009	27292	Saccharomyces pastorianus
TEDDY	8844267	Pt203029	NW_020289897.1	[Candida] duobushaemulonis	6	CP049009	27292	Saccharomyces pastorianus
TEDDY	9783034	Pt387712	NW_020289897.1	[Candida] duobushaemulonis	4	CP049009	27292	Saccharomyces pastorianus
TEDDY	3170523	Pt419452	NW_020289897.1	[Candida] duobushaemulonis	3	CP049009	27292	Saccharomyces pastorianus
TEDDY	9641458	Pt454922	NW_020289897.1	[Candida] duobushaemulonis	3	CP049009	27292	Saccharomyces pastorianus
TEDDY	3034310	Pt796742	NW_020289897.1	[Candida] duobushaemulonis	2	CP049009	27292	Saccharomyces pastorianus
TEDDY	6868353	Pt729192	NW_020289897.1	[Candida] duobushaemulonis	2	CP049009	27292	Saccharomyces pastorianus
TEDDY	5291788	Pt388513	NW_020289897.1	[Candida] duobushaemulonis	2	CP049009	27292	Saccharomyces pastorianus
TEDDY	1048402	Pt244667	NW_020289897.1	[Candida] duobushaemulonis	2	CP049009	27292	Saccharomyces pastorianus
TEDDY	7126319	Pt526607	NW_020289897.1	[Candida] duobushaemulonis	1	CP049009	27292	Saccharomyces pastorianus
TEDDY	8732688	Pt380950	NW_020289897.1	[Candida] duobushaemulonis	1	CP049009	27292	Saccharomyces pastorianus
TEDDY	1485621	Pt380950	NW_020289897.1	[Candida] duobushaemulonis	1	CP049009	27292	Saccharomyces pastorianus
TEDDY	8507702	Pt975728	NW_020289897.1	[Candida] duobushaemulonis	1	CP049009	27292	Saccharomyces pastorianus
TEDDY	5446258	Pt982254	NW_020289897.1	[Candida] duobushaemulonis	1	CP049009	27292	Saccharomyces pastorianus
TEDDY	5528775	Pt975835	NW_020289897.1	[Candida] duobushaemulonis	1	CP049009	27292	Saccharomyces pastorianus
TEDDY	1444645	Pt780710	NW_020289897.1	[Candida] duobushaemulonis	1	CP049009	27292	Saccharomyces pastorianus
TEDDY	6146087	Pt296815	NW_020289897.1	[Candida] duobushaemulonis	1	CP049009	27292	Saccharomyces pastorianus
TEDDY	3437461	Pt739978	NW_020289897.1	[Candida] duobushaemulonis	1	CP049009	27292	Saccharomyces pastorianus
TEDDY	7977721	Pt995817	NW_020289897.1	[Candida] duobushaemulonis	1	CP049009	27292	Saccharomyces pastorianus
TEDDY	8213624	Pt392746	NW_020289897.1	[Candida] duobushaemulonis	1	CP049009	27292	Saccharomyces pastorianus
TEDDY	3727764	Pt726322	NW_020289897.1	[Candida] duobushaemulonis	1	CP049009	27292	Saccharomyces pastorianus
TEDDY	1354898	Pt955100	NW_020289897.1	[Candida] duobushaemulonis	1	CP049009	27292	Saccharomyces pastorianus
TEDDY	9505172	Pt697222	NW_020289897.1	[Candida] duobushaemulonis	1	CP049009	27292	Saccharomyces pastorianus
TEDDY	8605472	Pt418992	NW_020289897.1	[Candida] duobushaemulonis	1	CP049009	27292	Saccharomyces pastorianus
TEDDY	6370046	Pt269528	NW_020289897.1	[Candida] duobushaemulonis	1	CP049009	27292	Saccharomyces pastorianus
TEDDY	8233003	Pt796742	NW_020289897.1	[Candida] duobushaemulonis	1	CP049009	27292	Saccharomyces pastorianus
TEDDY	2809663	Pt763442	NW_020289897.1	[Candida] duobushaemulonis	1	CP049009	27292	Saccharomyces pastorianus
TEDDY	8021245	Pt861544	NW_020289897.1	[Candida] duobushaemulonis	1	CP049009	27292	Saccharomyces pastorianus
TEDDY	3064115	Pt845203	NW_020289897.1	[Candida] duobushaemulonis	1	CP049009	27292	Saccharomyces pastorianus
TEDDY	8211099	Pt414373	NW_020289897.1	[Candida] duobushaemulonis	1	CP049009	27292	Saccharomyces pastorianus
TEDDY	1101668	Pt212540	NW_020289897.1	[Candida] duobushaemulonis	1	CP049009	27292	Saccharomyces pastorianus
TEDDY	2451226	Pt373429	NW_020289897.1	[Candida] duobushaemulonis	1	CP049009	27292	Saccharomyces pastorianus
TEDDY	4570459	Pt975711	NW_020289897.1	[Candida] duobushaemulonis	1	CP049009	27292	Saccharomyces pastorianus
TEDDY	6706987	Pt703234	NW_020289897.1	[Candida] duobushaemulonis	1	CP049009	27292	Saccharomyces pastorianus
TEDDY	7091861	Pt683988	NW_020289897.1	[Candida] duobushaemulonis	1	CP049009	27292	Saccharomyces pastorianus
TEDDY	6282858	Pt461814	NW_020289897.1	[Candida] duobushaemulonis	1	CP049009	27292	Saccharomyces pastorianus
TEDDY	9486341	Pt258055	NW_020289897.1	[Candida] duobushaemulonis	1	CP049009	27292	Saccharomyces pastorianus
TEDDY	7433119	Pt448450	NW_020289897.1	[Candida] duobushaemulonis	1	CP049009	27292	Saccharomyces pastorianus
TEDDY	5794304	Pt971258	NW_020289897.1	[Candida] duobushaemulonis	1	CP049009	27292	Saccharomyces pastorianus
TEDDY	6608486	Pt658620	NW_020289897.1	[Candida] duobushaemulonis	1	CP049009	27292	Saccharomyces pastorianus
TEDDY	3053937	Pt746531	NW_020289897.1	[Candida] duobushaemulonis	1	CP049009	27292	Saccharomyces pastorianus
TEDDY	1116619	Pt746531	NW_020289897.1	[Candida] duobushaemulonis	1	CP049009	27292	Saccharomyces pastorianus
TEDDY	7637841	Pt239547	NW_020289897.1	[Candida] duobushaemulonis	1	CP049009	27292	Saccharomyces pastorianus
TEDDY	3239017	Pt402353	NW_020289898.1	[Candida] duobushaemulonis	43	CP048993	27292	Saccharomyces pastorianus
TEDDY	8839905	Pt450913	NW_020289898.1	[Candida] duobushaemulonis	5	CP048993	27292	Saccharomyces pastorianus
TEDDY	9675712	Pt397563	NW_020289898.1	[Candida] duobushaemulonis	4	CP048993	27292	Saccharomyces pastorianus
TEDDY	9486341	Pt258055	NW_020289898.1	[Candida] duobushaemulonis	4	CP048993	27292	Saccharomyces pastorianus
TEDDY	4687644	Pt203029	NW_020289898.1	[Candida] duobushaemulonis	2	CP048993	27292	Saccharomyces pastorianus
TEDDY	2518444	Pt317364	NW_020289898.1	[Candida] duobushaemulonis	2	CP048993	27292	Saccharomyces pastorianus
TEDDY	6889669	Pt889860	NW_020289898.1	[Candida] duobushaemulonis	2	CP048993	27292	Saccharomyces pastorianus
TEDDY	9841270	Pt671413	NW_020289898.1	[Candida] duobushaemulonis	1	CP048993	27292	Saccharomyces pastorianus
TEDDY	3792665	Pt671413	NW_020289898.1	[Candida] duobushaemulonis	1	CP048993	27292	Saccharomyces pastorianus
TEDDY	1335557	Pt668158	NW_020289898.1	[Candida] duobushaemulonis	1	CP048993	27292	Saccharomyces pastorianus
TEDDY	6018293	Pt651118	NW_020289898.1	[Candida] duobushaemulonis	1	CP048993	27292	Saccharomyces pastorianus
TEDDY	5093923	Pt502411	NW_020289898.1	[Candida] duobushaemulonis	1	CP048993	27292	Saccharomyces pastorianus
TEDDY	7928851	Pt662930	NW_020289898.1	[Candida] duobushaemulonis	1	CP048993	27292	Saccharomyces pastorianus
TEDDY	7287998	Pt697222	NW_020289898.1	[Candida] duobushaemulonis	1	CP048993	27292	Saccharomyces pastorianus
TEDDY	2919208	Pt796742	NW_020289898.1	[Candida] duobushaemulonis	1	CP048993	27292	Saccharomyces pastorianus
TEDDY	2568920	Pt732077	NW_020289898.1	[Candida] duobushaemulonis	1	CP048993	27292	Saccharomyces pastorianus
TEDDY	8061557	Pt549905	NW_020289898.1	[Candida] duobushaemulonis	1	CP048993	27292	Saccharomyces pastorianus
TEDDY	2314929	Pt597582	NW_020289898.1	[Candida] duobushaemulonis	1	CP048993	27292	Saccharomyces pastorianus
TEDDY	2656264	Pt405492	NW_020289898.1	[Candida] duobushaemulonis	1	CP048993	27292	Saccharomyces pastorianus
TEDDY	8236847	Pt466868	NW_020289898.1	[Candida] duobushaemulonis	1	CP048993	27292	Saccharomyces pastorianus
TEDDY	6382540	Pt526803	NW_020289898.1	[Candida] duobushaemulonis	1	CP048993	27292	Saccharomyces pastorianus
TEDDY	9431888	Pt683988	NW_020289898.1	[Candida] duobushaemulonis	1	CP048993	27292	Saccharomyces pastorianus
TEDDY	3947907	Pt703234	NW_020289898.1	[Candida] duobushaemulonis	1	CP048993	27292	Saccharomyces pastorianus
TEDDY	1760473	Pt683988	NW_020289898.1	[Candida] duobushaemulonis	1	CP048993	27292	Saccharomyces pastorianus
TEDDY	1007860	Pt953666	NW_020289898.1	[Candida] duobushaemulonis	1	CP048993	27292	Saccharomyces pastorianus
TEDDY	4394340	Pt258055	NW_020289898.1	[Candida] duobushaemulonis	1	CP048993	27292	Saccharomyces pastorianus
TEDDY	4350496	Pt854475	NW_020289898.1	[Candida] duobushaemulonis	1	CP048993	27292	Saccharomyces pastorianus
TEDDY	5502135	Pt518567	NW_020289898.1	[Candida] duobushaemulonis	1	CP048993	27292	Saccharomyces pastorianus
TEDDY	8592464	Pt586702	NW_020289898.1	[Candida] duobushaemulonis	1	CP048993	27292	Saccharomyces pastorianus
TEDDY	5738261	Pt658620	NW_020289898.1	[Candida] duobushaemulonis	1	CP048993	27292	Saccharomyces pastorianus
TEDDY	5521095	Pt998031	NW_020289898.1	[Candida] duobushaemulonis	1	CP048993	27292	Saccharomyces pastorianus
TEDDY	3053937	Pt746531	NW_020289898.1	[Candida] duobushaemulonis	1	CP048993	27292	Saccharomyces pastorianus
TEDDY	9186937	Pt476826	NW_020289898.1	[Candida] duobushaemulonis	138	CP049009	27292	Saccharomyces pastorianus
TEDDY	1308774	Pt326977	NW_020289898.1	[Candida] duobushaemulonis	53	CP049009	27292	Saccharomyces pastorianus
TEDDY	3034310	Pt796742	NW_020289898.1	[Candida] duobushaemulonis	27	CP049009	27292	Saccharomyces pastorianus
TEDDY	9641458	Pt454922	NW_020289898.1	[Candida] duobushaemulonis	25	CP049009	27292	Saccharomyces pastorianus
TEDDY	4391411	Pt203029	NW_020289898.1	[Candida] duobushaemulonis	24	CP049009	27292	Saccharomyces pastorianus
TEDDY	3064180	Pt362758	NW_020289898.1	[Candida] duobushaemulonis	24	CP049009	27292	Saccharomyces pastorianus
TEDDY	8648434	Pt981357	NW_020289898.1	[Candida] duobushaemulonis	18	CP049009	27292	Saccharomyces pastorianus
TEDDY	6606438	Pt331788	NW_020289898.1	[Candida] duobushaemulonis	15	CP049009	27292	Saccharomyces pastorianus
TEDDY	6055436	Pt750744	NW_020289898.1	[Candida] duobushaemulonis	8	CP049009	27292	Saccharomyces pastorianus
TEDDY	4873199	Pt739978	NW_020289898.1	[Candida] duobushaemulonis	7	CP049009	27292	Saccharomyces pastorianus
TEDDY	7977721	Pt995817	NW_020289898.1	[Candida] duobushaemulonis	7	CP049009	27292	Saccharomyces pastorianus
TEDDY	8315877	Pt642480	NW_020289898.1	[Candida] duobushaemulonis	6	CP049009	27292	Saccharomyces pastorianus
TEDDY	1184157	Pt607457	NW_020289898.1	[Candida] duobushaemulonis	5	CP049009	27292	Saccharomyces pastorianus
TEDDY	9980994	Pt562547	NW_020289898.1	[Candida] duobushaemulonis	5	CP049009	27292	Saccharomyces pastorianus
TEDDY	3727764	Pt726322	NW_020289898.1	[Candida] duobushaemulonis	4	CP049009	27292	Saccharomyces pastorianus
TEDDY	9986061	Pt648356	NW_020289898.1	[Candida] duobushaemulonis	4	CP049009	27292	Saccharomyces pastorianus
TEDDY	8233003	Pt796742	NW_020289898.1	[Candida] duobushaemulonis	4	CP049009	27292	Saccharomyces pastorianus
TEDDY	1090714	Pt932680	NW_020289898.1	[Candida] duobushaemulonis	4	CP049009	27292	Saccharomyces pastorianus
TEDDY	3170523	Pt419452	NW_020289898.1	[Candida] duobushaemulonis	3	CP049009	27292	Saccharomyces pastorianus
TEDDY	1444645	Pt780710	NW_020289898.1	[Candida] duobushaemulonis	3	CP049009	27292	Saccharomyces pastorianus
TEDDY	7645589	Pt750744	NW_020289898.1	[Candida] duobushaemulonis	3	CP049009	27292	Saccharomyces pastorianus
TEDDY	4365436	Pt891792	NW_020289898.1	[Candida] duobushaemulonis	3	CP049009	27292	Saccharomyces pastorianus
TEDDY	8756050	Pt564397	NW_020289898.1	[Candida] duobushaemulonis	3	CP049009	27292	Saccharomyces pastorianus
TEDDY	4034184	Pt662930	NW_020289898.1	[Candida] duobushaemulonis	3	CP049009	27292	Saccharomyces pastorianus
TEDDY	3393539	Pt949250	NW_020289898.1	[Candida] duobushaemulonis	3	CP049009	27292	Saccharomyces pastorianus
TEDDY	9903014	Pt343200	NW_020289898.1	[Candida] duobushaemulonis	2	CP049009	27292	Saccharomyces pastorianus
TEDDY	1492135	Pt203029	NW_020289898.1	[Candida] duobushaemulonis	2	CP049009	27292	Saccharomyces pastorianus
TEDDY	5946536	Pt925265	NW_020289898.1	[Candida] duobushaemulonis	2	CP049009	27292	Saccharomyces pastorianus
TEDDY	7543504	Pt399059	NW_020289898.1	[Candida] duobushaemulonis	2	CP049009	27292	Saccharomyces pastorianus
TEDDY	5903938	Pt296815	NW_020289898.1	[Candida] duobushaemulonis	2	CP049009	27292	Saccharomyces pastorianus
TEDDY	5667302	Pt579172	NW_020289898.1	[Candida] duobushaemulonis	2	CP049009	27292	Saccharomyces pastorianus
TEDDY	6747545	Pt469723	NW_020289898.1	[Candida] duobushaemulonis	2	CP049009	27292	Saccharomyces pastorianus
TEDDY	4531474	Pt898310	NW_020289898.1	[Candida] duobushaemulonis	2	CP049009	27292	Saccharomyces pastorianus
TEDDY	4174307	Pt730112	NW_020289898.1	[Candida] duobushaemulonis	2	CP049009	27292	Saccharomyces pastorianus
TEDDY	5748129	Pt729192	NW_020289898.1	[Candida] duobushaemulonis	2	CP049009	27292	Saccharomyces pastorianus
TEDDY	5022828	Pt701359	NW_020289898.1	[Candida] duobushaemulonis	2	CP049009	27292	Saccharomyces pastorianus
TEDDY	1101668	Pt212540	NW_020289898.1	[Candida] duobushaemulonis	2	CP049009	27292	Saccharomyces pastorianus
TEDDY	1740000	Pt379848	NW_020289898.1	[Candida] duobushaemulonis	2	CP049009	27292	Saccharomyces pastorianus
TEDDY	7755584	Pt273158	NW_020289898.1	[Candida] duobushaemulonis	2	CP049009	27292	Saccharomyces pastorianus
TEDDY	6706987	Pt703234	NW_020289898.1	[Candida] duobushaemulonis	2	CP049009	27292	Saccharomyces pastorianus
TEDDY	9582948	Pt703234	NW_020289898.1	[Candida] duobushaemulonis	2	CP049009	27292	Saccharomyces pastorianus
TEDDY	1048402	Pt244667	NW_020289898.1	[Candida] duobushaemulonis	2	CP049009	27292	Saccharomyces pastorianus
TEDDY	7013322	Pt239547	NW_020289898.1	[Candida] duobushaemulonis	2	CP049009	27292	Saccharomyces pastorianus
TEDDY	8752563	Pt380950	NW_020289898.1	[Candida] duobushaemulonis	1	CP049009	27292	Saccharomyces pastorianus
TEDDY	2200996	Pt450913	NW_020289898.1	[Candida] duobushaemulonis	1	CP049009	27292	Saccharomyces pastorianus
TEDDY	8918866	Pt962729	NW_020289898.1	[Candida] duobushaemulonis	1	CP049009	27292	Saccharomyces pastorianus
TEDDY	6262100	Pt203029	NW_020289898.1	[Candida] duobushaemulonis	1	CP049009	27292	Saccharomyces pastorianus
TEDDY	7942643	Pt203029	NW_020289898.1	[Candida] duobushaemulonis	1	CP049009	27292	Saccharomyces pastorianus
TEDDY	6214961	Pt203029	NW_020289898.1	[Candida] duobushaemulonis	1	CP049009	27292	Saccharomyces pastorianus
TEDDY	5439668	Pt553025	NW_020289898.1	[Candida] duobushaemulonis	1	CP049009	27292	Saccharomyces pastorianus
TEDDY	6017706	Pt727521	NW_020289898.1	[Candida] duobushaemulonis	1	CP049009	27292	Saccharomyces pastorianus
TEDDY	3055600	Pt554197	NW_020289898.1	[Candida] duobushaemulonis	1	CP049009	27292	Saccharomyces pastorianus
TEDDY	3162902	Pt537812	NW_020289898.1	[Candida] duobushaemulonis	1	CP049009	27292	Saccharomyces pastorianus
TEDDY	5512935	Pt444056	NW_020289898.1	[Candida] duobushaemulonis	1	CP049009	27292	Saccharomyces pastorianus
TEDDY	5086033	Pt399059	NW_020289898.1	[Candida] duobushaemulonis	1	CP049009	27292	Saccharomyces pastorianus
TEDDY	5446258	Pt982254	NW_020289898.1	[Candida] duobushaemulonis	1	CP049009	27292	Saccharomyces pastorianus
TEDDY	7215236	Pt673345	NW_020289898.1	[Candida] duobushaemulonis	1	CP049009	27292	Saccharomyces pastorianus
TEDDY	6338160	Pt333597	NW_020289898.1	[Candida] duobushaemulonis	1	CP049009	27292	Saccharomyces pastorianus
TEDDY	7003382	Pt245435	NW_020289898.1	[Candida] duobushaemulonis	1	CP049009	27292	Saccharomyces pastorianus
TEDDY	7160665	Pt737549	NW_020289898.1	[Candida] duobushaemulonis	1	CP049009	27292	Saccharomyces pastorianus
TEDDY	1232706	Pt852086	NW_020289898.1	[Candida] duobushaemulonis	1	CP049009	27292	Saccharomyces pastorianus
TEDDY	6281388	Pt419452	NW_020289898.1	[Candida] duobushaemulonis	1	CP049009	27292	Saccharomyces pastorianus
TEDDY	9744919	Pt645814	NW_020289898.1	[Candida] duobushaemulonis	1	CP049009	27292	Saccharomyces pastorianus
TEDDY	2120205	Pt796011	NW_020289898.1	[Candida] duobushaemulonis	1	CP049009	27292	Saccharomyces pastorianus
TEDDY	8302518	Pt739978	NW_020289898.1	[Candida] duobushaemulonis	1	CP049009	27292	Saccharomyces pastorianus
TEDDY	8799421	Pt747224	NW_020289898.1	[Candida] duobushaemulonis	1	CP049009	27292	Saccharomyces pastorianus
TEDDY	6744290	Pt562403	NW_020289898.1	[Candida] duobushaemulonis	1	CP049009	27292	Saccharomyces pastorianus
TEDDY	1404873	Pt750744	NW_020289898.1	[Candida] duobushaemulonis	1	CP049009	27292	Saccharomyces pastorianus
TEDDY	5731479	Pt710922	NW_020289898.1	[Candida] duobushaemulonis	1	CP049009	27292	Saccharomyces pastorianus
TEDDY	6572833	Pt919838	NW_020289898.1	[Candida] duobushaemulonis	1	CP049009	27292	Saccharomyces pastorianus
TEDDY	8213624	Pt392746	NW_020289898.1	[Candida] duobushaemulonis	1	CP049009	27292	Saccharomyces pastorianus
TEDDY	3226088	Pt591253	NW_020289898.1	[Candida] duobushaemulonis	1	CP049009	27292	Saccharomyces pastorianus
TEDDY	9525915	Pt726322	NW_020289898.1	[Candida] duobushaemulonis	1	CP049009	27292	Saccharomyces pastorianus
TEDDY	5335502	Pt648356	NW_020289898.1	[Candida] duobushaemulonis	1	CP049009	27292	Saccharomyces pastorianus
TEDDY	6711150	Pt357573	NW_020289898.1	[Candida] duobushaemulonis	1	CP049009	27292	Saccharomyces pastorianus
TEDDY	7402757	Pt357573	NW_020289898.1	[Candida] duobushaemulonis	1	CP049009	27292	Saccharomyces pastorianus
TEDDY	6157633	Pt394544	NW_020289898.1	[Candida] duobushaemulonis	1	CP049009	27292	Saccharomyces pastorianus
TEDDY	4360459	Pt564397	NW_020289898.1	[Candida] duobushaemulonis	1	CP049009	27292	Saccharomyces pastorianus
TEDDY	4239245	Pt396145	NW_020289898.1	[Candida] duobushaemulonis	1	CP049009	27292	Saccharomyces pastorianus
TEDDY	8967514	Pt433239	NW_020289898.1	[Candida] duobushaemulonis	1	CP049009	27292	Saccharomyces pastorianus
TEDDY	1354898	Pt955100	NW_020289898.1	[Candida] duobushaemulonis	1	CP049009	27292	Saccharomyces pastorianus
TEDDY	2795777	Pt988284	NW_020289898.1	[Candida] duobushaemulonis	1	CP049009	27292	Saccharomyces pastorianus
TEDDY	6266573	Pt759788	NW_020289898.1	[Candida] duobushaemulonis	1	CP049009	27292	Saccharomyces pastorianus
TEDDY	7949464	Pt612731	NW_020289898.1	[Candida] duobushaemulonis	1	CP049009	27292	Saccharomyces pastorianus
TEDDY	2770353	Pt885586	NW_020289898.1	[Candida] duobushaemulonis	1	CP049009	27292	Saccharomyces pastorianus
TEDDY	1747832	Pt885586	NW_020289898.1	[Candida] duobushaemulonis	1	CP049009	27292	Saccharomyces pastorianus
TEDDY	3878691	Pt656372	NW_020289898.1	[Candida] duobushaemulonis	1	CP049009	27292	Saccharomyces pastorianus
TEDDY	1485031	Pt538680	NW_020289898.1	[Candida] duobushaemulonis	1	CP049009	27292	Saccharomyces pastorianus
TEDDY	2445794	Pt913598	NW_020289898.1	[Candida] duobushaemulonis	1	CP049009	27292	Saccharomyces pastorianus
TEDDY	2514971	Pt807812	NW_020289898.1	[Candida] duobushaemulonis	1	CP049009	27292	Saccharomyces pastorianus
TEDDY	9904619	Pt469723	NW_020289898.1	[Candida] duobushaemulonis	1	CP049009	27292	Saccharomyces pastorianus
TEDDY	1388385	Pt678538	NW_020289898.1	[Candida] duobushaemulonis	1	CP049009	27292	Saccharomyces pastorianus
TEDDY	9924386	Pt796742	NW_020289898.1	[Candida] duobushaemulonis	1	CP049009	27292	Saccharomyces pastorianus
TEDDY	9018179	Pt605815	NW_020289898.1	[Candida] duobushaemulonis	1	CP049009	27292	Saccharomyces pastorianus
TEDDY	1901994	Pt393487	NW_020289898.1	[Candida] duobushaemulonis	1	CP049009	27292	Saccharomyces pastorianus
TEDDY	7174314	Pt414387	NW_020289898.1	[Candida] duobushaemulonis	1	CP049009	27292	Saccharomyces pastorianus
TEDDY	9047569	Pt319656	NW_020289898.1	[Candida] duobushaemulonis	1	CP049009	27292	Saccharomyces pastorianus
TEDDY	6343940	Pt241880	NW_020289898.1	[Candida] duobushaemulonis	1	CP049009	27292	Saccharomyces pastorianus
TEDDY	8021245	Pt861544	NW_020289898.1	[Candida] duobushaemulonis	1	CP049009	27292	Saccharomyces pastorianus
TEDDY	3064115	Pt845203	NW_020289898.1	[Candida] duobushaemulonis	1	CP049009	27292	Saccharomyces pastorianus
TEDDY	1911827	Pt845203	NW_020289898.1	[Candida] duobushaemulonis	1	CP049009	27292	Saccharomyces pastorianus
TEDDY	7068828	Pt845203	NW_020289898.1	[Candida] duobushaemulonis	1	CP049009	27292	Saccharomyces pastorianus
TEDDY	7901724	Pt845203	NW_020289898.1	[Candida] duobushaemulonis	1	CP049009	27292	Saccharomyces pastorianus
TEDDY	8600704	Pt584329	NW_020289898.1	[Candida] duobushaemulonis	1	CP049009	27292	Saccharomyces pastorianus
TEDDY	1570461	Pt235955	NW_020289898.1	[Candida] duobushaemulonis	1	CP049009	27292	Saccharomyces pastorianus
TEDDY	6727626	Pt932680	NW_020289898.1	[Candida] duobushaemulonis	1	CP049009	27292	Saccharomyces pastorianus
TEDDY	8523073	Pt712552	NW_020289898.1	[Candida] duobushaemulonis	1	CP049009	27292	Saccharomyces pastorianus
TEDDY	8673658	Pt860383	NW_020289898.1	[Candida] duobushaemulonis	1	CP049009	27292	Saccharomyces pastorianus
TEDDY	5882995	Pt396252	NW_020289898.1	[Candida] duobushaemulonis	1	CP049009	27292	Saccharomyces pastorianus
TEDDY	6155583	Pt405492	NW_020289898.1	[Candida] duobushaemulonis	1	CP049009	27292	Saccharomyces pastorianus
TEDDY	8795987	Pt890474	NW_020289898.1	[Candida] duobushaemulonis	1	CP049009	27292	Saccharomyces pastorianus
TEDDY	4371052	Pt466868	NW_020289898.1	[Candida] duobushaemulonis	1	CP049009	27292	Saccharomyces pastorianus
TEDDY	3010301	Pt331403	NW_020289898.1	[Candida] duobushaemulonis	1	CP049009	27292	Saccharomyces pastorianus
TEDDY	4853104	Pt261243	NW_020289898.1	[Candida] duobushaemulonis	1	CP049009	27292	Saccharomyces pastorianus
TEDDY	6720606	Pt311629	NW_020289898.1	[Candida] duobushaemulonis	1	CP049009	27292	Saccharomyces pastorianus
TEDDY	5363116	Pt379631	NW_020289898.1	[Candida] duobushaemulonis	1	CP049009	27292	Saccharomyces pastorianus
TEDDY	4464648	Pt703234	NW_020289898.1	[Candida] duobushaemulonis	1	CP049009	27292	Saccharomyces pastorianus
TEDDY	1989620	Pt703234	NW_020289898.1	[Candida] duobushaemulonis	1	CP049009	27292	Saccharomyces pastorianus
TEDDY	7081221	Pt461814	NW_020289898.1	[Candida] duobushaemulonis	1	CP049009	27292	Saccharomyces pastorianus
TEDDY	4114890	Pt387712	NW_020289898.1	[Candida] duobushaemulonis	1	CP049009	27292	Saccharomyces pastorianus
TEDDY	4946267	Pt953666	NW_020289898.1	[Candida] duobushaemulonis	1	CP049009	27292	Saccharomyces pastorianus
TEDDY	9276020	Pt953666	NW_020289898.1	[Candida] duobushaemulonis	1	CP049009	27292	Saccharomyces pastorianus
TEDDY	3616666	Pt806055	NW_020289898.1	[Candida] duobushaemulonis	1	CP049009	27292	Saccharomyces pastorianus
TEDDY	1591828	Pt947395	NW_020289898.1	[Candida] duobushaemulonis	1	CP049009	27292	Saccharomyces pastorianus
TEDDY	9543895	Pt947395	NW_020289898.1	[Candida] duobushaemulonis	1	CP049009	27292	Saccharomyces pastorianus
TEDDY	2244569	Pt704643	NW_020289898.1	[Candida] duobushaemulonis	1	CP049009	27292	Saccharomyces pastorianus
TEDDY	3006653	Pt796011	NW_020289898.1	[Candida] duobushaemulonis	1	CP049009	27292	Saccharomyces pastorianus
TEDDY	2559257	Pt739978	NW_020289898.1	[Candida] duobushaemulonis	1	CP049009	27292	Saccharomyces pastorianus
TEDDY	7760307	Pt365329	NW_020289898.1	[Candida] duobushaemulonis	1	CP049009	27292	Saccharomyces pastorianus
TEDDY	5161865	Pt305825	NW_020289898.1	[Candida] duobushaemulonis	1	CP049009	27292	Saccharomyces pastorianus
TEDDY	9183121	Pt606473	NW_020289898.1	[Candida] duobushaemulonis	1	CP049009	27292	Saccharomyces pastorianus
TEDDY	1787840	Pt570429	NW_020289898.1	[Candida] duobushaemulonis	1	CP049009	27292	Saccharomyces pastorianus
TEDDY	1776121	Pt518567	NW_020289898.1	[Candida] duobushaemulonis	1	CP049009	27292	Saccharomyces pastorianus
TEDDY	4161852	Pt586702	NW_020289898.1	[Candida] duobushaemulonis	1	CP049009	27292	Saccharomyces pastorianus
TEDDY	7196349	Pt586702	NW_020289898.1	[Candida] duobushaemulonis	1	CP049009	27292	Saccharomyces pastorianus
TEDDY	7831496	Pt453049	NW_020289899.1	[Candida] duobushaemulonis	1	CP048988	27292	Saccharomyces pastorianus
TEDDY	1308774	Pt326977	NW_020289900.1	[Candida] duobushaemulonis	8	CP048993	27292	Saccharomyces pastorianus
TEDDY	3064180	Pt362758	NW_020289900.1	[Candida] duobushaemulonis	7	CP048993	27292	Saccharomyces pastorianus
TEDDY	4885924	Pt473372	NW_020289900.1	[Candida] duobushaemulonis	1	CP048993	27292	Saccharomyces pastorianus
TEDDY	8799421	Pt747224	NW_020289900.1	[Candida] duobushaemulonis	1	CP048993	27292	Saccharomyces pastorianus
TEDDY	2383398	Pt715606	NW_020289900.1	[Candida] duobushaemulonis	1	CP048993	27292	Saccharomyces pastorianus
TEDDY	6949274	Pt591253	NW_020289900.1	[Candida] duobushaemulonis	1	CP048993	27292	Saccharomyces pastorianus
TEDDY	9951300	Pt357573	NW_020289900.1	[Candida] duobushaemulonis	1	CP048993	27292	Saccharomyces pastorianus
TEDDY	9772287	Pt418992	NW_020289900.1	[Candida] duobushaemulonis	1	CP048993	27292	Saccharomyces pastorianus
TEDDY	6288776	Pt510293	NW_020289900.1	[Candida] duobushaemulonis	1	CP048993	27292	Saccharomyces pastorianus
TEDDY	6530882	Pt584329	NW_020289900.1	[Candida] duobushaemulonis	1	CP048993	27292	Saccharomyces pastorianus
TEDDY	7642481	Pt747980	NW_020289900.1	[Candida] duobushaemulonis	1	CP048993	27292	Saccharomyces pastorianus
TEDDY	5473963	Pt959817	NW_020289900.1	[Candida] duobushaemulonis	1	CP048993	27292	Saccharomyces pastorianus
TEDDY	8089318	Pt389958	NW_020289900.1	[Candida] duobushaemulonis	1	CP048993	27292	Saccharomyces pastorianus
TEDDY	7497903	Pt236789	NW_020289900.1	[Candida] duobushaemulonis	1	CP048993	27292	Saccharomyces pastorianus
TEDDY	6280323	Pt379631	NW_020289900.1	[Candida] duobushaemulonis	1	CP048993	27292	Saccharomyces pastorianus
TEDDY	1151208	Pt461814	NW_020289900.1	[Candida] duobushaemulonis	155	CP049009	27292	Saccharomyces pastorianus
TEDDY	3023064	Pt502411	NW_020289900.1	[Candida] duobushaemulonis	96	CP049009	27292	Saccharomyces pastorianus
TEDDY	8844267	Pt203029	NW_020289900.1	[Candida] duobushaemulonis	13	CP049009	27292	Saccharomyces pastorianus
TEDDY	3239017	Pt402353	NW_020289900.1	[Candida] duobushaemulonis	9	CP049009	27292	Saccharomyces pastorianus
TEDDY	1700831	Pt244667	NW_020289900.1	[Candida] duobushaemulonis	8	CP049009	27292	Saccharomyces pastorianus
TEDDY	8648434	Pt981357	NW_020289900.1	[Candida] duobushaemulonis	5	CP049009	27292	Saccharomyces pastorianus
TEDDY	9783034	Pt387712	NW_020289900.1	[Candida] duobushaemulonis	3	CP049009	27292	Saccharomyces pastorianus
TEDDY	4391411	Pt203029	NW_020289900.1	[Candida] duobushaemulonis	2	CP049009	27292	Saccharomyces pastorianus
TEDDY	7977721	Pt995817	NW_020289900.1	[Candida] duobushaemulonis	2	CP049009	27292	Saccharomyces pastorianus
TEDDY	9526199	Pt696363	NW_020289900.1	[Candida] duobushaemulonis	2	CP049009	27292	Saccharomyces pastorianus
TEDDY	1161206	Pt763442	NW_020289900.1	[Candida] duobushaemulonis	2	CP049009	27292	Saccharomyces pastorianus
TEDDY	5291788	Pt388513	NW_020289900.1	[Candida] duobushaemulonis	2	CP049009	27292	Saccharomyces pastorianus
TEDDY	7411921	Pt699606	NW_020289900.1	[Candida] duobushaemulonis	2	CP049009	27292	Saccharomyces pastorianus
TEDDY	7946939	Pt914453	NW_020289900.1	[Candida] duobushaemulonis	2	CP049009	27292	Saccharomyces pastorianus
TEDDY	8839905	Pt450913	NW_020289900.1	[Candida] duobushaemulonis	1	CP049009	27292	Saccharomyces pastorianus
TEDDY	5356013	Pt816706	NW_020289900.1	[Candida] duobushaemulonis	1	CP049009	27292	Saccharomyces pastorianus
TEDDY	8722443	Pt605948	NW_020289900.1	[Candida] duobushaemulonis	1	CP049009	27292	Saccharomyces pastorianus
TEDDY	2382182	Pt704643	NW_020289900.1	[Candida] duobushaemulonis	1	CP049009	27292	Saccharomyces pastorianus
TEDDY	4687644	Pt203029	NW_020289900.1	[Candida] duobushaemulonis	1	CP049009	27292	Saccharomyces pastorianus
TEDDY	7125160	Pt317364	NW_020289900.1	[Candida] duobushaemulonis	1	CP049009	27292	Saccharomyces pastorianus
TEDDY	1232706	Pt852086	NW_020289900.1	[Candida] duobushaemulonis	1	CP049009	27292	Saccharomyces pastorianus
TEDDY	3170523	Pt419452	NW_020289900.1	[Candida] duobushaemulonis	1	CP049009	27292	Saccharomyces pastorianus
TEDDY	4165548	Pt651118	NW_020289900.1	[Candida] duobushaemulonis	1	CP049009	27292	Saccharomyces pastorianus
TEDDY	5480015	Pt222517	NW_020289900.1	[Candida] duobushaemulonis	1	CP049009	27292	Saccharomyces pastorianus
TEDDY	4873199	Pt739978	NW_020289900.1	[Candida] duobushaemulonis	1	CP049009	27292	Saccharomyces pastorianus
TEDDY	2070064	Pt206078	NW_020289900.1	[Candida] duobushaemulonis	1	CP049009	27292	Saccharomyces pastorianus
TEDDY	6055436	Pt750744	NW_020289900.1	[Candida] duobushaemulonis	1	CP049009	27292	Saccharomyces pastorianus
TEDDY	4066128	Pt357573	NW_020289900.1	[Candida] duobushaemulonis	1	CP049009	27292	Saccharomyces pastorianus
TEDDY	3824763	Pt394544	NW_020289900.1	[Candida] duobushaemulonis	1	CP049009	27292	Saccharomyces pastorianus
TEDDY	4239245	Pt396145	NW_020289900.1	[Candida] duobushaemulonis	1	CP049009	27292	Saccharomyces pastorianus
TEDDY	1146444	Pt329983	NW_020289900.1	[Candida] duobushaemulonis	1	CP049009	27292	Saccharomyces pastorianus
TEDDY	7171305	Pt329983	NW_020289900.1	[Candida] duobushaemulonis	1	CP049009	27292	Saccharomyces pastorianus
TEDDY	2377884	Pt714809	NW_020289900.1	[Candida] duobushaemulonis	1	CP049009	27292	Saccharomyces pastorianus
TEDDY	1167591	Pt224808	NW_020289900.1	[Candida] duobushaemulonis	1	CP049009	27292	Saccharomyces pastorianus
TEDDY	6621402	Pt492940	NW_020289900.1	[Candida] duobushaemulonis	1	CP049009	27292	Saccharomyces pastorianus
TEDDY	5251773	Pt418992	NW_020289900.1	[Candida] duobushaemulonis	1	CP049009	27292	Saccharomyces pastorianus
TEDDY	5741318	Pt763442	NW_020289900.1	[Candida] duobushaemulonis	1	CP049009	27292	Saccharomyces pastorianus
TEDDY	8620811	Pt947803	NW_020289900.1	[Candida] duobushaemulonis	1	CP049009	27292	Saccharomyces pastorianus
TEDDY	3064115	Pt845203	NW_020289900.1	[Candida] duobushaemulonis	1	CP049009	27292	Saccharomyces pastorianus
TEDDY	8315877	Pt642480	NW_020289900.1	[Candida] duobushaemulonis	1	CP049009	27292	Saccharomyces pastorianus
TEDDY	3563171	Pt645102	NW_020289900.1	[Candida] duobushaemulonis	1	CP049009	27292	Saccharomyces pastorianus
TEDDY	6951312	Pt959817	NW_020289900.1	[Candida] duobushaemulonis	1	CP049009	27292	Saccharomyces pastorianus
TEDDY	8236847	Pt466868	NW_020289900.1	[Candida] duobushaemulonis	1	CP049009	27292	Saccharomyces pastorianus
TEDDY	9065871	Pt331403	NW_020289900.1	[Candida] duobushaemulonis	1	CP049009	27292	Saccharomyces pastorianus
TEDDY	8974617	Pt269528	NW_020289900.1	[Candida] duobushaemulonis	1	CP049009	27292	Saccharomyces pastorianus
TEDDY	5455388	Pt203029	NW_020289900.1	[Candida] duobushaemulonis	1	CP049009	27292	Saccharomyces pastorianus
TEDDY	7091861	Pt683988	NW_020289900.1	[Candida] duobushaemulonis	1	CP049009	27292	Saccharomyces pastorianus
TEDDY	4946267	Pt953666	NW_020289900.1	[Candida] duobushaemulonis	1	CP049009	27292	Saccharomyces pastorianus
TEDDY	9486341	Pt258055	NW_020289900.1	[Candida] duobushaemulonis	1	CP049009	27292	Saccharomyces pastorianus
TEDDY	5921281	Pt947803	NW_020289898.1	[Candida] duobushaemulonis	3	U10409	4944	Saccharomycopsis fibuligera
TEDDY	5409087	Pt311629	NW_020289901.1	[Candida] duobushaemulonis	1	KF042793	43983	Saccharomycopsis javanensis
TEDDY	2321814	Pt468818	NW_020289898.1	[Candida] duobushaemulonis	8	NG_055098	52249	Saturnispora silvae
TEDDY	2321814	Pt468818	NW_020289900.1	[Candida] duobushaemulonis	3	EF550353	52249	Saturnispora silvae
TEDDY	8141542	Pt274644	NW_020289897.1	[Candida] duobushaemulonis	1	MT214412	2717606	Sphaeropsis chromolaenicola
TEDDY	7831496	Pt453049	NW_020289897.1	[Candida] duobushaemulonis	33	MT103232	1982018	Starmerella sp.
TEDDY	6606438	Pt331788	NW_020289897.1	[Candida] duobushaemulonis	6	MT103232	1982018	Starmerella sp.
TEDDY	4885924	Pt473372	NW_020289897.1	[Candida] duobushaemulonis	1	MT103232	1982018	Starmerella sp.
TEDDY	8004368	Pt727696	NW_020289897.1	[Candida] duobushaemulonis	1	MT103232	1982018	Starmerella sp.
TEDDY	1582122	Pt291618	NW_020289897.1	[Candida] duobushaemulonis	1	MT103232	1982018	Starmerella sp.
TEDDY	8683283	Pt277292	NW_020289897.1	[Candida] duobushaemulonis	1	MT103232	1982018	Starmerella sp.
TEDDY	8592464	Pt586702	NW_020289897.1	[Candida] duobushaemulonis	1	MT103232	1982018	Starmerella sp.
TEDDY	7831496	Pt453049	NW_020289898.1	[Candida] duobushaemulonis	155	MT103232	1982018	Starmerella sp.
TEDDY	5840982	Pt220416	NW_020289898.1	[Candida] duobushaemulonis	3	MT103232	1982018	Starmerella sp.
TEDDY	5296606	Pt729192	NW_020289898.1	[Candida] duobushaemulonis	3	MT103232	1982018	Starmerella sp.
TEDDY	5551871	Pt664807	NW_020289898.1	[Candida] duobushaemulonis	2	MT103232	1982018	Starmerella sp.
TEDDY	9974001	Pt203029	NW_020289898.1	[Candida] duobushaemulonis	1	MT103232	1982018	Starmerella sp.
TEDDY	8004368	Pt727696	NW_020289898.1	[Candida] duobushaemulonis	1	MT103232	1982018	Starmerella sp.
TEDDY	6849800	Pt662930	NW_020289898.1	[Candida] duobushaemulonis	1	MT103232	1982018	Starmerella sp.
TEDDY	2235846	Pt418992	NW_020289898.1	[Candida] duobushaemulonis	1	MT103232	1982018	Starmerella sp.
TEDDY	5140021	Pt998211	NW_020289898.1	[Candida] duobushaemulonis	1	MT103232	1982018	Starmerella sp.
TEDDY	9117221	Pt717900	NW_020289898.1	[Candida] duobushaemulonis	1	MT103232	1982018	Starmerella sp.
TEDDY	8040990	Pt586702	NW_020289898.1	[Candida] duobushaemulonis	1	MT103232	1982018	Starmerella sp.
TEDDY	1078261	Pt746531	NW_020289898.1	[Candida] duobushaemulonis	1	MT103232	1982018	Starmerella sp.
TEDDY	1826846	Pt603361	NW_020289900.1	[Candida] duobushaemulonis	1	MT103232	1982018	Starmerella sp.
TEDDY	5003841	Pt988779	NW_020289900.1	[Candida] duobushaemulonis	1	MT103232	1982018	Starmerella sp.
TEDDY	5502135	Pt518567	NW_020289900.1	[Candida] duobushaemulonis	1	MT103232	1982018	Starmerella sp.
TEDDY	2321814	Pt468818	NW_020289895.1	[Candida] duobushaemulonis	3	XM_020209392	984487	Suhomyces tanzawaensis
TEDDY	8116655	Pt817480	NW_020289900.1	[Candida] duobushaemulonis	1	XM_020210212	984487	Suhomyces tanzawaensis
TEDDY	5140021	Pt998211	NW_020289895.1	[Candida] duobushaemulonis	1	XM_020264905	1441469	Talaromyces atroroseus
TEDDY	1078261	Pt746531	NW_020289897.1	[Candida] duobushaemulonis	1	MG948673	2086693	Tranzschelia sp.
TEDDY	4590615	Pt658620	NW_020289898.1	[Candida] duobushaemulonis	1	HG779226	887021	uncultured Basipetospora
TEDDY	5455388	Pt203029	NW_020289898.1	[Candida] duobushaemulonis	10	EU174930	175245	uncultured fungus
TEDDY	3525420	Pt218117	NW_020289898.1	[Candida] duobushaemulonis	1	KJ476036	175245	uncultured fungus
TEDDY	5317362	Pt455332	NW_020289895.1	[Candida] duobushaemulonis	1	CP028455	4952	Yarrowia lipolytica
TEDDY	2171065	Pt730112	NW_020289897.1	[Candida] duobushaemulonis	3	MT118327	1853549	Zygosaccharomyces sp.
TEDDY	5840982	Pt220416	NW_020289897.1	[Candida] duobushaemulonis	1	MT118327	1853549	Zygosaccharomyces sp.
TEDDY	8446027	Pt362758	NW_020289897.1	[Candida] duobushaemulonis	1	MT118327	1853549	Zygosaccharomyces sp.
TEDDY	1614816	Pt658282	NW_020289897.1	[Candida] duobushaemulonis	1	MT118327	1853549	Zygosaccharomyces sp.
TEDDY	1700831	Pt244667	NW_020289897.1	[Candida] duobushaemulonis	1	MT118327	1853549	Zygosaccharomyces sp.
TEDDY	4393575	Pt492940	NW_020289898.1	[Candida] duobushaemulonis	101	MT118327	1853549	Zygosaccharomyces sp.
TEDDY	2171065	Pt730112	NW_020289898.1	[Candida] duobushaemulonis	12	MT118327	1853549	Zygosaccharomyces sp.
TEDDY	6952816	Pt788026	NW_020289898.1	[Candida] duobushaemulonis	5	MT118327	1853549	Zygosaccharomyces sp.
TEDDY	3358789	Pt289319	NW_020289898.1	[Candida] duobushaemulonis	3	MT118327	1853549	Zygosaccharomyces sp.
TEDDY	1582122	Pt291618	NW_020289898.1	[Candida] duobushaemulonis	1	MT118327	1853549	Zygosaccharomyces sp.
TEDDY	8683283	Pt277292	NW_020289898.1	[Candida] duobushaemulonis	1	MT118327	1853549	Zygosaccharomyces sp.
TEDDY	1614816	Pt658282	NW_020289898.1	[Candida] duobushaemulonis	1	MT118327	1853549	Zygosaccharomyces sp.
TEDDY	5840982	Pt220416	NW_020289900.1	[Candida] duobushaemulonis	2	MT118327	1853549	Zygosaccharomyces sp.
TEDDY	1582122	Pt291618	NW_020289900.1	[Candida] duobushaemulonis	1	MT118327	1853549	Zygosaccharomyces sp.
TEDDY	2171065	Pt730112	NW_020289900.1	[Candida] duobushaemulonis	1	MT118327	1853549	Zygosaccharomyces sp.
TEDDY	6364266	Pt698615	NW_020289900.1	[Candida] duobushaemulonis	1	MT118327	1853549	Zygosaccharomyces sp.
TEDDY	6104383	Pt319277	NW_020289900.1	[Candida] duobushaemulonis	1	MT118327	1853549	Zygosaccharomyces sp.
TEDDY	5547181	Pt211889	NC_006035.2	[Candida] glabrata	2	MH545924	273131	[Candida] bracarensis
TEDDY	3570125	Pt209943	NC_006035.2	[Candida] glabrata	1	MH545924	273131	[Candida] bracarensis
TEDDY	7831496	Pt453049	NC_005967.2	[Candida] glabrata	149186	CP048118	5478	[Candida] glabrata
TEDDY	4239245	Pt396145	NC_005967.2	[Candida] glabrata	4697	CP048118	5478	[Candida] glabrata
TEDDY	9965383	Pt396145	NC_005967.2	[Candida] glabrata	165	CP048118	5478	[Candida] glabrata
TEDDY	6477734	Pt645814	NC_005967.2	[Candida] glabrata	142	CP048118	5478	[Candida] glabrata
TEDDY	9446777	Pt453049	NC_005967.2	[Candida] glabrata	101	CP048118	5478	[Candida] glabrata
TEDDY	8967514	Pt433239	NC_005967.2	[Candida] glabrata	64	CP048118	5478	[Candida] glabrata
TEDDY	6229872	Pt453049	NC_005967.2	[Candida] glabrata	20	CP048118	5478	[Candida] glabrata
TEDDY	6576955	Pt846340	NC_005967.2	[Candida] glabrata	19	CP048118	5478	[Candida] glabrata
TEDDY	8707856	Pt645814	NC_005967.2	[Candida] glabrata	17	CP048118	5478	[Candida] glabrata
TEDDY	5337193	Pt645814	NC_005967.2	[Candida] glabrata	12	CP048118	5478	[Candida] glabrata
TEDDY	8748102	Pt492940	NC_005967.2	[Candida] glabrata	12	CP048118	5478	[Candida] glabrata
TEDDY	5087125	Pt453049	NC_005967.2	[Candida] glabrata	11	CP048118	5478	[Candida] glabrata
TEDDY	6081420	Pt645814	NC_005967.2	[Candida] glabrata	11	CP048118	5478	[Candida] glabrata
TEDDY	6220148	Pt453049	NC_005967.2	[Candida] glabrata	11	CP048118	5478	[Candida] glabrata
TEDDY	1391424	Pt433239	NC_005967.2	[Candida] glabrata	11	CP048118	5478	[Candida] glabrata
TEDDY	1133434	Pt453049	NC_005967.2	[Candida] glabrata	10	CP048118	5478	[Candida] glabrata
TEDDY	5011441	Pt396145	NC_005967.2	[Candida] glabrata	10	CP048118	5478	[Candida] glabrata
TEDDY	4269287	Pt846340	NC_005967.2	[Candida] glabrata	9	CP048118	5478	[Candida] glabrata
TEDDY	5777927	Pt645814	NC_005967.2	[Candida] glabrata	9	CP048118	5478	[Candida] glabrata
TEDDY	5082731	Pt846340	NC_005967.2	[Candida] glabrata	8	CP048118	5478	[Candida] glabrata
TEDDY	2854008	Pt846340	NC_005967.2	[Candida] glabrata	7	CP048118	5478	[Candida] glabrata
TEDDY	8375303	Pt846340	NC_005967.2	[Candida] glabrata	7	CP048118	5478	[Candida] glabrata
TEDDY	4000509	Pt453049	NC_005967.2	[Candida] glabrata	6	CP048118	5478	[Candida] glabrata
TEDDY	9559384	Pt645814	NC_005967.2	[Candida] glabrata	5	CP048118	5478	[Candida] glabrata
TEDDY	1061352	Pt453049	NC_005967.2	[Candida] glabrata	5	CP048118	5478	[Candida] glabrata
TEDDY	2217988	Pt854475	NC_005967.2	[Candida] glabrata	4	CP048118	5478	[Candida] glabrata
TEDDY	3105202	Pt453049	NC_005967.2	[Candida] glabrata	4	CP048118	5478	[Candida] glabrata
TEDDY	6213188	Pt396145	NC_005967.2	[Candida] glabrata	4	CP048118	5478	[Candida] glabrata
TEDDY	2960175	Pt396145	NC_005967.2	[Candida] glabrata	4	CP048118	5478	[Candida] glabrata
TEDDY	7017416	Pt281602	NC_005967.2	[Candida] glabrata	4	CP048118	5478	[Candida] glabrata
TEDDY	7908572	Pt645814	NC_005967.2	[Candida] glabrata	3	CP048118	5478	[Candida] glabrata
TEDDY	3591113	Pt433239	NC_005967.2	[Candida] glabrata	3	CP048118	5478	[Candida] glabrata
TEDDY	1771136	Pt696573	NC_005967.2	[Candida] glabrata	3	CP048118	5478	[Candida] glabrata
TEDDY	4965797	Pt982254	NC_005967.2	[Candida] glabrata	2	CP048118	5478	[Candida] glabrata
TEDDY	5050544	Pt645814	NC_005967.2	[Candida] glabrata	2	CP048118	5478	[Candida] glabrata
TEDDY	4670845	Pt846340	NC_005967.2	[Candida] glabrata	2	CP048118	5478	[Candida] glabrata
TEDDY	2891190	Pt846340	NC_005967.2	[Candida] glabrata	1	CP048118	5478	[Candida] glabrata
TEDDY	9944230	Pt407554	NC_005967.2	[Candida] glabrata	1	CP048118	5478	[Candida] glabrata
TEDDY	2321814	Pt468818	NC_005967.2	[Candida] glabrata	1	CP048118	5478	[Candida] glabrata
TEDDY	7885638	Pt877286	NC_005967.2	[Candida] glabrata	5	CP048125	5478	[Candida] glabrata
TEDDY	3402300	Pt433239	NC_005967.2	[Candida] glabrata	1	CP048126	5478	[Candida] glabrata
TEDDY	4157377	Pt682670	NC_005967.2	[Candida] glabrata	1	CP048126	5478	[Candida] glabrata
TEDDY	4170222	Pt433239	NC_005967.2	[Candida] glabrata	102	CP048129	5478	[Candida] glabrata
TEDDY	9785526	Pt645814	NC_005967.2	[Candida] glabrata	10	CP048129	5478	[Candida] glabrata
TEDDY	7831496	Pt453049	NC_005968.1	[Candida] glabrata	157744	CP048119	5478	[Candida] glabrata
TEDDY	4239245	Pt396145	NC_005968.1	[Candida] glabrata	4524	CP048119	5478	[Candida] glabrata
TEDDY	9965383	Pt396145	NC_005968.1	[Candida] glabrata	148	CP048119	5478	[Candida] glabrata
TEDDY	4170222	Pt433239	NC_005968.1	[Candida] glabrata	129	CP048119	5478	[Candida] glabrata
TEDDY	6477734	Pt645814	NC_005968.1	[Candida] glabrata	111	CP048119	5478	[Candida] glabrata
TEDDY	9446777	Pt453049	NC_005968.1	[Candida] glabrata	103	CP048119	5478	[Candida] glabrata
TEDDY	8967514	Pt433239	NC_005968.1	[Candida] glabrata	80	CP048119	5478	[Candida] glabrata
TEDDY	5082731	Pt846340	NC_005968.1	[Candida] glabrata	15	CP048119	5478	[Candida] glabrata
TEDDY	8375303	Pt846340	NC_005968.1	[Candida] glabrata	15	CP048119	5478	[Candida] glabrata
TEDDY	8748102	Pt492940	NC_005968.1	[Candida] glabrata	14	CP048119	5478	[Candida] glabrata
TEDDY	1391424	Pt433239	NC_005968.1	[Candida] glabrata	12	CP048119	5478	[Candida] glabrata
TEDDY	8707856	Pt645814	NC_005968.1	[Candida] glabrata	11	CP048119	5478	[Candida] glabrata
TEDDY	6229872	Pt453049	NC_005968.1	[Candida] glabrata	10	CP048119	5478	[Candida] glabrata
TEDDY	9559384	Pt645814	NC_005968.1	[Candida] glabrata	9	CP048119	5478	[Candida] glabrata
TEDDY	5337193	Pt645814	NC_005968.1	[Candida] glabrata	9	CP048119	5478	[Candida] glabrata
TEDDY	9785526	Pt645814	NC_005968.1	[Candida] glabrata	9	CP048119	5478	[Candida] glabrata
TEDDY	6576955	Pt846340	NC_005968.1	[Candida] glabrata	8	CP048119	5478	[Candida] glabrata
TEDDY	3105202	Pt453049	NC_005968.1	[Candida] glabrata	7	CP048119	5478	[Candida] glabrata
TEDDY	5050544	Pt645814	NC_005968.1	[Candida] glabrata	6	CP048119	5478	[Candida] glabrata
TEDDY	1061352	Pt453049	NC_005968.1	[Candida] glabrata	6	CP048119	5478	[Candida] glabrata
TEDDY	2854008	Pt846340	NC_005968.1	[Candida] glabrata	6	CP048119	5478	[Candida] glabrata
TEDDY	4000509	Pt453049	NC_005968.1	[Candida] glabrata	6	CP048119	5478	[Candida] glabrata
TEDDY	6220148	Pt453049	NC_005968.1	[Candida] glabrata	6	CP048119	5478	[Candida] glabrata
TEDDY	6081420	Pt645814	NC_005968.1	[Candida] glabrata	5	CP048119	5478	[Candida] glabrata
TEDDY	2891190	Pt846340	NC_005968.1	[Candida] glabrata	5	CP048119	5478	[Candida] glabrata
TEDDY	7908572	Pt645814	NC_005968.1	[Candida] glabrata	5	CP048119	5478	[Candida] glabrata
TEDDY	4269287	Pt846340	NC_005968.1	[Candida] glabrata	4	CP048119	5478	[Candida] glabrata
TEDDY	5087125	Pt453049	NC_005968.1	[Candida] glabrata	4	CP048119	5478	[Candida] glabrata
TEDDY	3591113	Pt433239	NC_005968.1	[Candida] glabrata	4	CP048119	5478	[Candida] glabrata
TEDDY	5777927	Pt645814	NC_005968.1	[Candida] glabrata	3	CP048119	5478	[Candida] glabrata
TEDDY	3402300	Pt433239	NC_005968.1	[Candida] glabrata	3	CP048119	5478	[Candida] glabrata
TEDDY	7929827	Pt396145	NC_005968.1	[Candida] glabrata	3	CP048119	5478	[Candida] glabrata
TEDDY	2960175	Pt396145	NC_005968.1	[Candida] glabrata	3	CP048119	5478	[Candida] glabrata
TEDDY	1133434	Pt453049	NC_005968.1	[Candida] glabrata	2	CP048119	5478	[Candida] glabrata
TEDDY	5011441	Pt396145	NC_005968.1	[Candida] glabrata	2	CP048119	5478	[Candida] glabrata
TEDDY	3082410	Pt396145	NC_005968.1	[Candida] glabrata	2	CP048119	5478	[Candida] glabrata
TEDDY	7366308	Pt433239	NC_005968.1	[Candida] glabrata	2	CP048119	5478	[Candida] glabrata
TEDDY	1696558	Pt407554	NC_005968.1	[Candida] glabrata	2	CP048119	5478	[Candida] glabrata
TEDDY	5688798	Pt396145	NC_005968.1	[Candida] glabrata	2	CP048119	5478	[Candida] glabrata
TEDDY	1058837	Pt682670	NC_005968.1	[Candida] glabrata	2	CP048119	5478	[Candida] glabrata
TEDDY	4157377	Pt682670	NC_005968.1	[Candida] glabrata	2	CP048119	5478	[Candida] glabrata
TEDDY	1074892	Pt653642	NC_005968.1	[Candida] glabrata	2	CP048119	5478	[Candida] glabrata
TEDDY	7017416	Pt281602	NC_005968.1	[Candida] glabrata	2	CP048119	5478	[Candida] glabrata
TEDDY	7885638	Pt877286	NC_005968.1	[Candida] glabrata	1	CP048119	5478	[Candida] glabrata
TEDDY	1906813	Pt557790	NC_005968.1	[Candida] glabrata	1	CP048119	5478	[Candida] glabrata
TEDDY	6825605	Pt203029	NC_005968.1	[Candida] glabrata	1	CP048119	5478	[Candida] glabrata
TEDDY	5363116	Pt379631	NC_005968.1	[Candida] glabrata	1	CP048119	5478	[Candida] glabrata
TEDDY	7831496	Pt453049	NC_006026.1	[Candida] glabrata	169971	CP048120	5478	[Candida] glabrata
TEDDY	4239245	Pt396145	NC_006026.1	[Candida] glabrata	5307	CP048120	5478	[Candida] glabrata
TEDDY	6477734	Pt645814	NC_006026.1	[Candida] glabrata	167	CP048120	5478	[Candida] glabrata
TEDDY	9965383	Pt396145	NC_006026.1	[Candida] glabrata	165	CP048120	5478	[Candida] glabrata
TEDDY	4170222	Pt433239	NC_006026.1	[Candida] glabrata	135	CP048120	5478	[Candida] glabrata
TEDDY	8967514	Pt433239	NC_006026.1	[Candida] glabrata	123	CP048120	5478	[Candida] glabrata
TEDDY	9446777	Pt453049	NC_006026.1	[Candida] glabrata	101	CP048120	5478	[Candida] glabrata
TEDDY	8707856	Pt645814	NC_006026.1	[Candida] glabrata	15	CP048120	5478	[Candida] glabrata
TEDDY	5050544	Pt645814	NC_006026.1	[Candida] glabrata	14	CP048120	5478	[Candida] glabrata
TEDDY	8375303	Pt846340	NC_006026.1	[Candida] glabrata	14	CP048120	5478	[Candida] glabrata
TEDDY	2854008	Pt846340	NC_006026.1	[Candida] glabrata	13	CP048120	5478	[Candida] glabrata
TEDDY	9785526	Pt645814	NC_006026.1	[Candida] glabrata	13	CP048120	5478	[Candida] glabrata
TEDDY	6081420	Pt645814	NC_006026.1	[Candida] glabrata	13	CP048120	5478	[Candida] glabrata
TEDDY	3105202	Pt453049	NC_006026.1	[Candida] glabrata	12	CP048120	5478	[Candida] glabrata
TEDDY	8748102	Pt492940	NC_006026.1	[Candida] glabrata	12	CP048120	5478	[Candida] glabrata
TEDDY	1061352	Pt453049	NC_006026.1	[Candida] glabrata	11	CP048120	5478	[Candida] glabrata
TEDDY	1133434	Pt453049	NC_006026.1	[Candida] glabrata	11	CP048120	5478	[Candida] glabrata
TEDDY	6220148	Pt453049	NC_006026.1	[Candida] glabrata	10	CP048120	5478	[Candida] glabrata
TEDDY	7908572	Pt645814	NC_006026.1	[Candida] glabrata	10	CP048120	5478	[Candida] glabrata
TEDDY	1391424	Pt433239	NC_006026.1	[Candida] glabrata	10	CP048120	5478	[Candida] glabrata
TEDDY	5082731	Pt846340	NC_006026.1	[Candida] glabrata	9	CP048120	5478	[Candida] glabrata
TEDDY	5087125	Pt453049	NC_006026.1	[Candida] glabrata	8	CP048120	5478	[Candida] glabrata
TEDDY	9944230	Pt407554	NC_006026.1	[Candida] glabrata	8	CP048120	5478	[Candida] glabrata
TEDDY	6229872	Pt453049	NC_006026.1	[Candida] glabrata	7	CP048120	5478	[Candida] glabrata
TEDDY	2891190	Pt846340	NC_006026.1	[Candida] glabrata	7	CP048120	5478	[Candida] glabrata
TEDDY	4670845	Pt846340	NC_006026.1	[Candida] glabrata	6	CP048120	5478	[Candida] glabrata
TEDDY	4000509	Pt453049	NC_006026.1	[Candida] glabrata	6	CP048120	5478	[Candida] glabrata
TEDDY	6576955	Pt846340	NC_006026.1	[Candida] glabrata	6	CP048120	5478	[Candida] glabrata
TEDDY	6213188	Pt396145	NC_006026.1	[Candida] glabrata	6	CP048120	5478	[Candida] glabrata
TEDDY	9559384	Pt645814	NC_006026.1	[Candida] glabrata	5	CP048120	5478	[Candida] glabrata
TEDDY	3402300	Pt433239	NC_006026.1	[Candida] glabrata	5	CP048120	5478	[Candida] glabrata
TEDDY	5777927	Pt645814	NC_006026.1	[Candida] glabrata	4	CP048120	5478	[Candida] glabrata
TEDDY	3591113	Pt433239	NC_006026.1	[Candida] glabrata	4	CP048120	5478	[Candida] glabrata
TEDDY	2960175	Pt396145	NC_006026.1	[Candida] glabrata	4	CP048120	5478	[Candida] glabrata
TEDDY	7017416	Pt281602	NC_006026.1	[Candida] glabrata	4	CP048120	5478	[Candida] glabrata
TEDDY	4269287	Pt846340	NC_006026.1	[Candida] glabrata	3	CP048120	5478	[Candida] glabrata
TEDDY	3980405	Pt502984	NC_006026.1	[Candida] glabrata	2	CP048120	5478	[Candida] glabrata
TEDDY	5337193	Pt645814	NC_006026.1	[Candida] glabrata	2	CP048120	5478	[Candida] glabrata
TEDDY	7366308	Pt433239	NC_006026.1	[Candida] glabrata	2	CP048120	5478	[Candida] glabrata
TEDDY	7929827	Pt396145	NC_006026.1	[Candida] glabrata	2	CP048120	5478	[Candida] glabrata
TEDDY	4076822	Pt285786	NC_006026.1	[Candida] glabrata	2	CP048120	5478	[Candida] glabrata
TEDDY	4157377	Pt682670	NC_006026.1	[Candida] glabrata	2	CP048120	5478	[Candida] glabrata
TEDDY	7885638	Pt877286	NC_006026.1	[Candida] glabrata	1	CP048120	5478	[Candida] glabrata
TEDDY	9174662	Pt433239	NC_006026.1	[Candida] glabrata	1	CP048120	5478	[Candida] glabrata
TEDDY	5011441	Pt396145	NC_006026.1	[Candida] glabrata	1	CP048120	5478	[Candida] glabrata
TEDDY	5645977	Pt818973	NC_006026.1	[Candida] glabrata	1	CP048120	5478	[Candida] glabrata
TEDDY	3092024	Pt414387	NC_006026.1	[Candida] glabrata	1	CP048120	5478	[Candida] glabrata
TEDDY	5363116	Pt379631	NC_006026.1	[Candida] glabrata	1	CP048120	5478	[Candida] glabrata
TEDDY	7831496	Pt453049	NC_006027.1	[Candida] glabrata	203828	CP048121	5478	[Candida] glabrata
TEDDY	4239245	Pt396145	NC_006027.1	[Candida] glabrata	5650	CP048121	5478	[Candida] glabrata
TEDDY	9965383	Pt396145	NC_006027.1	[Candida] glabrata	207	CP048121	5478	[Candida] glabrata
TEDDY	6477734	Pt645814	NC_006027.1	[Candida] glabrata	203	CP048121	5478	[Candida] glabrata
TEDDY	9446777	Pt453049	NC_006027.1	[Candida] glabrata	154	CP048121	5478	[Candida] glabrata
TEDDY	4170222	Pt433239	NC_006027.1	[Candida] glabrata	148	CP048121	5478	[Candida] glabrata
TEDDY	8967514	Pt433239	NC_006027.1	[Candida] glabrata	130	CP048121	5478	[Candida] glabrata
TEDDY	5337193	Pt645814	NC_006027.1	[Candida] glabrata	23	CP048121	5478	[Candida] glabrata
TEDDY	5777927	Pt645814	NC_006027.1	[Candida] glabrata	20	CP048121	5478	[Candida] glabrata
TEDDY	1391424	Pt433239	NC_006027.1	[Candida] glabrata	17	CP048121	5478	[Candida] glabrata
TEDDY	9559384	Pt645814	NC_006027.1	[Candida] glabrata	16	CP048121	5478	[Candida] glabrata
TEDDY	8375303	Pt846340	NC_006027.1	[Candida] glabrata	15	CP048121	5478	[Candida] glabrata
TEDDY	9785526	Pt645814	NC_006027.1	[Candida] glabrata	15	CP048121	5478	[Candida] glabrata
TEDDY	6081420	Pt645814	NC_006027.1	[Candida] glabrata	14	CP048121	5478	[Candida] glabrata
TEDDY	4000509	Pt453049	NC_006027.1	[Candida] glabrata	13	CP048121	5478	[Candida] glabrata
TEDDY	1061352	Pt453049	NC_006027.1	[Candida] glabrata	12	CP048121	5478	[Candida] glabrata
TEDDY	6229872	Pt453049	NC_006027.1	[Candida] glabrata	12	CP048121	5478	[Candida] glabrata
TEDDY	3105202	Pt453049	NC_006027.1	[Candida] glabrata	12	CP048121	5478	[Candida] glabrata
TEDDY	3591113	Pt433239	NC_006027.1	[Candida] glabrata	12	CP048121	5478	[Candida] glabrata
TEDDY	4269287	Pt846340	NC_006027.1	[Candida] glabrata	11	CP048121	5478	[Candida] glabrata
TEDDY	5087125	Pt453049	NC_006027.1	[Candida] glabrata	11	CP048121	5478	[Candida] glabrata
TEDDY	6576955	Pt846340	NC_006027.1	[Candida] glabrata	11	CP048121	5478	[Candida] glabrata
TEDDY	1133434	Pt453049	NC_006027.1	[Candida] glabrata	11	CP048121	5478	[Candida] glabrata
TEDDY	7908572	Pt645814	NC_006027.1	[Candida] glabrata	11	CP048121	5478	[Candida] glabrata
TEDDY	5011441	Pt396145	NC_006027.1	[Candida] glabrata	11	CP048121	5478	[Candida] glabrata
TEDDY	5082731	Pt846340	NC_006027.1	[Candida] glabrata	10	CP048121	5478	[Candida] glabrata
TEDDY	6220148	Pt453049	NC_006027.1	[Candida] glabrata	9	CP048121	5478	[Candida] glabrata
TEDDY	2960175	Pt396145	NC_006027.1	[Candida] glabrata	9	CP048121	5478	[Candida] glabrata
TEDDY	8748102	Pt492940	NC_006027.1	[Candida] glabrata	9	CP048121	5478	[Candida] glabrata
TEDDY	5050544	Pt645814	NC_006027.1	[Candida] glabrata	8	CP048121	5478	[Candida] glabrata
TEDDY	8707856	Pt645814	NC_006027.1	[Candida] glabrata	8	CP048121	5478	[Candida] glabrata
TEDDY	2891190	Pt846340	NC_006027.1	[Candida] glabrata	6	CP048121	5478	[Candida] glabrata
TEDDY	2854008	Pt846340	NC_006027.1	[Candida] glabrata	5	CP048121	5478	[Candida] glabrata
TEDDY	7885638	Pt877286	NC_006027.1	[Candida] glabrata	4	CP048121	5478	[Candida] glabrata
TEDDY	4670845	Pt846340	NC_006027.1	[Candida] glabrata	4	CP048121	5478	[Candida] glabrata
TEDDY	6213188	Pt396145	NC_006027.1	[Candida] glabrata	4	CP048121	5478	[Candida] glabrata
TEDDY	4157377	Pt682670	NC_006027.1	[Candida] glabrata	4	CP048121	5478	[Candida] glabrata
TEDDY	7017416	Pt281602	NC_006027.1	[Candida] glabrata	4	CP048121	5478	[Candida] glabrata
TEDDY	5645977	Pt818973	NC_006027.1	[Candida] glabrata	2	CP048121	5478	[Candida] glabrata
TEDDY	6702986	Pt396145	NC_006027.1	[Candida] glabrata	2	CP048121	5478	[Candida] glabrata
TEDDY	7847382	Pt396145	NC_006027.1	[Candida] glabrata	2	CP048121	5478	[Candida] glabrata
TEDDY	7860843	Pt476826	NC_006027.1	[Candida] glabrata	2	CP048121	5478	[Candida] glabrata
TEDDY	2217988	Pt854475	NC_006027.1	[Candida] glabrata	1	CP048121	5478	[Candida] glabrata
TEDDY	7582189	Pt433239	NC_006027.1	[Candida] glabrata	1	CP048121	5478	[Candida] glabrata
TEDDY	5688798	Pt396145	NC_006027.1	[Candida] glabrata	1	CP048121	5478	[Candida] glabrata
TEDDY	4686563	Pt459271	NC_006027.1	[Candida] glabrata	1	CP048121	5478	[Candida] glabrata
TEDDY	7831496	Pt453049	NC_006028.2	[Candida] glabrata	218326	CP048122	5478	[Candida] glabrata
TEDDY	4239245	Pt396145	NC_006028.2	[Candida] glabrata	6224	CP048122	5478	[Candida] glabrata
TEDDY	6477734	Pt645814	NC_006028.2	[Candida] glabrata	229	CP048122	5478	[Candida] glabrata
TEDDY	9965383	Pt396145	NC_006028.2	[Candida] glabrata	201	CP048122	5478	[Candida] glabrata
TEDDY	4170222	Pt433239	NC_006028.2	[Candida] glabrata	154	CP048122	5478	[Candida] glabrata
TEDDY	9446777	Pt453049	NC_006028.2	[Candida] glabrata	144	CP048122	5478	[Candida] glabrata
TEDDY	8967514	Pt433239	NC_006028.2	[Candida] glabrata	114	CP048122	5478	[Candida] glabrata
TEDDY	6576955	Pt846340	NC_006028.2	[Candida] glabrata	23	CP048122	5478	[Candida] glabrata
TEDDY	5082731	Pt846340	NC_006028.2	[Candida] glabrata	20	CP048122	5478	[Candida] glabrata
TEDDY	9559384	Pt645814	NC_006028.2	[Candida] glabrata	19	CP048122	5478	[Candida] glabrata
TEDDY	4000509	Pt453049	NC_006028.2	[Candida] glabrata	19	CP048122	5478	[Candida] glabrata
TEDDY	3105202	Pt453049	NC_006028.2	[Candida] glabrata	19	CP048122	5478	[Candida] glabrata
TEDDY	7908572	Pt645814	NC_006028.2	[Candida] glabrata	18	CP048122	5478	[Candida] glabrata
TEDDY	4269287	Pt846340	NC_006028.2	[Candida] glabrata	16	CP048122	5478	[Candida] glabrata
TEDDY	2854008	Pt846340	NC_006028.2	[Candida] glabrata	15	CP048122	5478	[Candida] glabrata
TEDDY	6220148	Pt453049	NC_006028.2	[Candida] glabrata	15	CP048122	5478	[Candida] glabrata
TEDDY	5777927	Pt645814	NC_006028.2	[Candida] glabrata	14	CP048122	5478	[Candida] glabrata
TEDDY	6229872	Pt453049	NC_006028.2	[Candida] glabrata	13	CP048122	5478	[Candida] glabrata
TEDDY	9785526	Pt645814	NC_006028.2	[Candida] glabrata	13	CP048122	5478	[Candida] glabrata
TEDDY	5087125	Pt453049	NC_006028.2	[Candida] glabrata	13	CP048122	5478	[Candida] glabrata
TEDDY	2891190	Pt846340	NC_006028.2	[Candida] glabrata	13	CP048122	5478	[Candida] glabrata
TEDDY	1061352	Pt453049	NC_006028.2	[Candida] glabrata	12	CP048122	5478	[Candida] glabrata
TEDDY	1133434	Pt453049	NC_006028.2	[Candida] glabrata	12	CP048122	5478	[Candida] glabrata
TEDDY	1391424	Pt433239	NC_006028.2	[Candida] glabrata	12	CP048122	5478	[Candida] glabrata
TEDDY	8707856	Pt645814	NC_006028.2	[Candida] glabrata	11	CP048122	5478	[Candida] glabrata
TEDDY	6081420	Pt645814	NC_006028.2	[Candida] glabrata	10	CP048122	5478	[Candida] glabrata
TEDDY	3591113	Pt433239	NC_006028.2	[Candida] glabrata	10	CP048122	5478	[Candida] glabrata
TEDDY	8748102	Pt492940	NC_006028.2	[Candida] glabrata	10	CP048122	5478	[Candida] glabrata
TEDDY	5337193	Pt645814	NC_006028.2	[Candida] glabrata	9	CP048122	5478	[Candida] glabrata
TEDDY	7885638	Pt877286	NC_006028.2	[Candida] glabrata	7	CP048122	5478	[Candida] glabrata
TEDDY	3402300	Pt433239	NC_006028.2	[Candida] glabrata	6	CP048122	5478	[Candida] glabrata
TEDDY	7017416	Pt281602	NC_006028.2	[Candida] glabrata	6	CP048122	5478	[Candida] glabrata
TEDDY	5363116	Pt379631	NC_006028.2	[Candida] glabrata	5	CP048122	5478	[Candida] glabrata
TEDDY	5050544	Pt645814	NC_006028.2	[Candida] glabrata	4	CP048122	5478	[Candida] glabrata
TEDDY	4670845	Pt846340	NC_006028.2	[Candida] glabrata	4	CP048122	5478	[Candida] glabrata
TEDDY	5011441	Pt396145	NC_006028.2	[Candida] glabrata	3	CP048122	5478	[Candida] glabrata
TEDDY	8152584	Pt645814	NC_006028.2	[Candida] glabrata	2	CP048122	5478	[Candida] glabrata
TEDDY	5645977	Pt818973	NC_006028.2	[Candida] glabrata	2	CP048122	5478	[Candida] glabrata
TEDDY	9944230	Pt407554	NC_006028.2	[Candida] glabrata	2	CP048122	5478	[Candida] glabrata
TEDDY	9844486	Pt396145	NC_006028.2	[Candida] glabrata	2	CP048122	5478	[Candida] glabrata
TEDDY	2960175	Pt396145	NC_006028.2	[Candida] glabrata	2	CP048122	5478	[Candida] glabrata
TEDDY	4157377	Pt682670	NC_006028.2	[Candida] glabrata	2	CP048122	5478	[Candida] glabrata
TEDDY	1517882	Pt645814	NC_006028.2	[Candida] glabrata	1	CP048122	5478	[Candida] glabrata
TEDDY	1652134	Pt645814	NC_006028.2	[Candida] glabrata	1	CP048122	5478	[Candida] glabrata
TEDDY	7366308	Pt433239	NC_006028.2	[Candida] glabrata	1	CP048122	5478	[Candida] glabrata
TEDDY	6213188	Pt396145	NC_006028.2	[Candida] glabrata	1	CP048122	5478	[Candida] glabrata
TEDDY	3864459	Pt264004	NC_006028.2	[Candida] glabrata	1	CP048122	5478	[Candida] glabrata
TEDDY	8375303	Pt846340	NC_006028.2	[Candida] glabrata	22	CP048125	5478	[Candida] glabrata
TEDDY	7831496	Pt453049	NC_006029.1	[Candida] glabrata	293698	CP048123	5478	[Candida] glabrata
TEDDY	4239245	Pt396145	NC_006029.1	[Candida] glabrata	7665	CP048123	5478	[Candida] glabrata
TEDDY	9965383	Pt396145	NC_006029.1	[Candida] glabrata	265	CP048123	5478	[Candida] glabrata
TEDDY	6477734	Pt645814	NC_006029.1	[Candida] glabrata	231	CP048123	5478	[Candida] glabrata
TEDDY	9446777	Pt453049	NC_006029.1	[Candida] glabrata	207	CP048123	5478	[Candida] glabrata
TEDDY	4170222	Pt433239	NC_006029.1	[Candida] glabrata	183	CP048123	5478	[Candida] glabrata
TEDDY	8967514	Pt433239	NC_006029.1	[Candida] glabrata	155	CP048123	5478	[Candida] glabrata
TEDDY	3105202	Pt453049	NC_006029.1	[Candida] glabrata	33	CP048123	5478	[Candida] glabrata
TEDDY	6229872	Pt453049	NC_006029.1	[Candida] glabrata	30	CP048123	5478	[Candida] glabrata
TEDDY	8707856	Pt645814	NC_006029.1	[Candida] glabrata	27	CP048123	5478	[Candida] glabrata
TEDDY	6576955	Pt846340	NC_006029.1	[Candida] glabrata	26	CP048123	5478	[Candida] glabrata
TEDDY	5082731	Pt846340	NC_006029.1	[Candida] glabrata	25	CP048123	5478	[Candida] glabrata
TEDDY	8375303	Pt846340	NC_006029.1	[Candida] glabrata	25	CP048123	5478	[Candida] glabrata
TEDDY	9785526	Pt645814	NC_006029.1	[Candida] glabrata	24	CP048123	5478	[Candida] glabrata
TEDDY	1133434	Pt453049	NC_006029.1	[Candida] glabrata	23	CP048123	5478	[Candida] glabrata
TEDDY	1391424	Pt433239	NC_006029.1	[Candida] glabrata	22	CP048123	5478	[Candida] glabrata
TEDDY	4269287	Pt846340	NC_006029.1	[Candida] glabrata	21	CP048123	5478	[Candida] glabrata
TEDDY	5777927	Pt645814	NC_006029.1	[Candida] glabrata	18	CP048123	5478	[Candida] glabrata
TEDDY	7908572	Pt645814	NC_006029.1	[Candida] glabrata	18	CP048123	5478	[Candida] glabrata
TEDDY	9559384	Pt645814	NC_006029.1	[Candida] glabrata	14	CP048123	5478	[Candida] glabrata
TEDDY	5337193	Pt645814	NC_006029.1	[Candida] glabrata	13	CP048123	5478	[Candida] glabrata
TEDDY	6081420	Pt645814	NC_006029.1	[Candida] glabrata	13	CP048123	5478	[Candida] glabrata
TEDDY	3591113	Pt433239	NC_006029.1	[Candida] glabrata	13	CP048123	5478	[Candida] glabrata
TEDDY	8748102	Pt492940	NC_006029.1	[Candida] glabrata	13	CP048123	5478	[Candida] glabrata
TEDDY	1061352	Pt453049	NC_006029.1	[Candida] glabrata	11	CP048123	5478	[Candida] glabrata
TEDDY	4000509	Pt453049	NC_006029.1	[Candida] glabrata	11	CP048123	5478	[Candida] glabrata
TEDDY	6220148	Pt453049	NC_006029.1	[Candida] glabrata	11	CP048123	5478	[Candida] glabrata
TEDDY	5011441	Pt396145	NC_006029.1	[Candida] glabrata	9	CP048123	5478	[Candida] glabrata
TEDDY	5050544	Pt645814	NC_006029.1	[Candida] glabrata	8	CP048123	5478	[Candida] glabrata
TEDDY	5087125	Pt453049	NC_006029.1	[Candida] glabrata	8	CP048123	5478	[Candida] glabrata
TEDDY	4157377	Pt682670	NC_006029.1	[Candida] glabrata	8	CP048123	5478	[Candida] glabrata
TEDDY	6213188	Pt396145	NC_006029.1	[Candida] glabrata	6	CP048123	5478	[Candida] glabrata
TEDDY	3402300	Pt433239	NC_006029.1	[Candida] glabrata	6	CP048123	5478	[Candida] glabrata
TEDDY	2854008	Pt846340	NC_006029.1	[Candida] glabrata	5	CP048123	5478	[Candida] glabrata
TEDDY	2891190	Pt846340	NC_006029.1	[Candida] glabrata	5	CP048123	5478	[Candida] glabrata
TEDDY	7885638	Pt877286	NC_006029.1	[Candida] glabrata	4	CP048123	5478	[Candida] glabrata
TEDDY	7494321	Pt396145	NC_006029.1	[Candida] glabrata	4	CP048123	5478	[Candida] glabrata
TEDDY	4670845	Pt846340	NC_006029.1	[Candida] glabrata	3	CP048123	5478	[Candida] glabrata
TEDDY	7366308	Pt433239	NC_006029.1	[Candida] glabrata	3	CP048123	5478	[Candida] glabrata
TEDDY	2960175	Pt396145	NC_006029.1	[Candida] glabrata	3	CP048123	5478	[Candida] glabrata
TEDDY	5363116	Pt379631	NC_006029.1	[Candida] glabrata	3	CP048123	5478	[Candida] glabrata
TEDDY	2217988	Pt854475	NC_006029.1	[Candida] glabrata	2	CP048123	5478	[Candida] glabrata
TEDDY	8540349	Pt344847	NC_006029.1	[Candida] glabrata	2	CP048123	5478	[Candida] glabrata
TEDDY	2464602	Pt818973	NC_006029.1	[Candida] glabrata	2	CP048123	5478	[Candida] glabrata
TEDDY	7929827	Pt396145	NC_006029.1	[Candida] glabrata	2	CP048123	5478	[Candida] glabrata
TEDDY	6702986	Pt396145	NC_006029.1	[Candida] glabrata	2	CP048123	5478	[Candida] glabrata
TEDDY	9903547	Pt637377	NC_006029.1	[Candida] glabrata	2	CP048123	5478	[Candida] glabrata
TEDDY	5688798	Pt396145	NC_006029.1	[Candida] glabrata	2	CP048123	5478	[Candida] glabrata
TEDDY	8627439	Pt285786	NC_006029.1	[Candida] glabrata	2	CP048123	5478	[Candida] glabrata
TEDDY	6096462	Pt340805	NC_006029.1	[Candida] glabrata	2	CP048123	5478	[Candida] glabrata
TEDDY	1074892	Pt653642	NC_006029.1	[Candida] glabrata	2	CP048123	5478	[Candida] glabrata
TEDDY	4162306	Pt407554	NC_006029.1	[Candida] glabrata	1	CP048123	5478	[Candida] glabrata
TEDDY	9944230	Pt407554	NC_006029.1	[Candida] glabrata	2	CP048124	5478	[Candida] glabrata
TEDDY	7831496	Pt453049	NC_006030.1	[Candida] glabrata	308433	CP048124	5478	[Candida] glabrata
TEDDY	4239245	Pt396145	NC_006030.1	[Candida] glabrata	8543	CP048124	5478	[Candida] glabrata
TEDDY	9965383	Pt396145	NC_006030.1	[Candida] glabrata	330	CP048124	5478	[Candida] glabrata
TEDDY	6477734	Pt645814	NC_006030.1	[Candida] glabrata	268	CP048124	5478	[Candida] glabrata
TEDDY	4170222	Pt433239	NC_006030.1	[Candida] glabrata	212	CP048124	5478	[Candida] glabrata
TEDDY	9446777	Pt453049	NC_006030.1	[Candida] glabrata	201	CP048124	5478	[Candida] glabrata
TEDDY	8967514	Pt433239	NC_006030.1	[Candida] glabrata	161	CP048124	5478	[Candida] glabrata
TEDDY	6576955	Pt846340	NC_006030.1	[Candida] glabrata	29	CP048124	5478	[Candida] glabrata
TEDDY	9559384	Pt645814	NC_006030.1	[Candida] glabrata	27	CP048124	5478	[Candida] glabrata
TEDDY	8375303	Pt846340	NC_006030.1	[Candida] glabrata	26	CP048124	5478	[Candida] glabrata
TEDDY	5082731	Pt846340	NC_006030.1	[Candida] glabrata	24	CP048124	5478	[Candida] glabrata
TEDDY	6229872	Pt453049	NC_006030.1	[Candida] glabrata	24	CP048124	5478	[Candida] glabrata
TEDDY	7908572	Pt645814	NC_006030.1	[Candida] glabrata	24	CP048124	5478	[Candida] glabrata
TEDDY	3105202	Pt453049	NC_006030.1	[Candida] glabrata	22	CP048124	5478	[Candida] glabrata
TEDDY	1061352	Pt453049	NC_006030.1	[Candida] glabrata	21	CP048124	5478	[Candida] glabrata
TEDDY	9785526	Pt645814	NC_006030.1	[Candida] glabrata	19	CP048124	5478	[Candida] glabrata
TEDDY	5777927	Pt645814	NC_006030.1	[Candida] glabrata	19	CP048124	5478	[Candida] glabrata
TEDDY	1391424	Pt433239	NC_006030.1	[Candida] glabrata	19	CP048124	5478	[Candida] glabrata
TEDDY	4000509	Pt453049	NC_006030.1	[Candida] glabrata	18	CP048124	5478	[Candida] glabrata
TEDDY	2891190	Pt846340	NC_006030.1	[Candida] glabrata	18	CP048124	5478	[Candida] glabrata
TEDDY	6081420	Pt645814	NC_006030.1	[Candida] glabrata	17	CP048124	5478	[Candida] glabrata
TEDDY	1133434	Pt453049	NC_006030.1	[Candida] glabrata	17	CP048124	5478	[Candida] glabrata
TEDDY	2854008	Pt846340	NC_006030.1	[Candida] glabrata	16	CP048124	5478	[Candida] glabrata
TEDDY	6220148	Pt453049	NC_006030.1	[Candida] glabrata	16	CP048124	5478	[Candida] glabrata
TEDDY	8748102	Pt492940	NC_006030.1	[Candida] glabrata	16	CP048124	5478	[Candida] glabrata
TEDDY	8707856	Pt645814	NC_006030.1	[Candida] glabrata	14	CP048124	5478	[Candida] glabrata
TEDDY	5087125	Pt453049	NC_006030.1	[Candida] glabrata	14	CP048124	5478	[Candida] glabrata
TEDDY	3591113	Pt433239	NC_006030.1	[Candida] glabrata	14	CP048124	5478	[Candida] glabrata
TEDDY	5050544	Pt645814	NC_006030.1	[Candida] glabrata	13	CP048124	5478	[Candida] glabrata
TEDDY	2960175	Pt396145	NC_006030.1	[Candida] glabrata	13	CP048124	5478	[Candida] glabrata
TEDDY	4670845	Pt846340	NC_006030.1	[Candida] glabrata	11	CP048124	5478	[Candida] glabrata
TEDDY	4269287	Pt846340	NC_006030.1	[Candida] glabrata	10	CP048124	5478	[Candida] glabrata
TEDDY	5011441	Pt396145	NC_006030.1	[Candida] glabrata	10	CP048124	5478	[Candida] glabrata
TEDDY	5337193	Pt645814	NC_006030.1	[Candida] glabrata	7	CP048124	5478	[Candida] glabrata
TEDDY	7366308	Pt433239	NC_006030.1	[Candida] glabrata	6	CP048124	5478	[Candida] glabrata
TEDDY	3402300	Pt433239	NC_006030.1	[Candida] glabrata	5	CP048124	5478	[Candida] glabrata
TEDDY	7885638	Pt877286	NC_006030.1	[Candida] glabrata	4	CP048124	5478	[Candida] glabrata
TEDDY	7644608	Pt433239	NC_006030.1	[Candida] glabrata	3	CP048124	5478	[Candida] glabrata
TEDDY	6201477	Pt429170	NC_006030.1	[Candida] glabrata	2	CP048124	5478	[Candida] glabrata
TEDDY	6213188	Pt396145	NC_006030.1	[Candida] glabrata	2	CP048124	5478	[Candida] glabrata
TEDDY	7929827	Pt396145	NC_006030.1	[Candida] glabrata	2	CP048124	5478	[Candida] glabrata
TEDDY	7494321	Pt396145	NC_006030.1	[Candida] glabrata	2	CP048124	5478	[Candida] glabrata
TEDDY	5688798	Pt396145	NC_006030.1	[Candida] glabrata	2	CP048124	5478	[Candida] glabrata
TEDDY	7860843	Pt476826	NC_006030.1	[Candida] glabrata	2	CP048124	5478	[Candida] glabrata
TEDDY	4157377	Pt682670	NC_006030.1	[Candida] glabrata	2	CP048124	5478	[Candida] glabrata
TEDDY	5409087	Pt311629	NC_006030.1	[Candida] glabrata	2	CP048124	5478	[Candida] glabrata
TEDDY	7017416	Pt281602	NC_006030.1	[Candida] glabrata	2	CP048124	5478	[Candida] glabrata
TEDDY	5547181	Pt211889	NC_006030.1	[Candida] glabrata	1	CP048124	5478	[Candida] glabrata
TEDDY	6569652	Pt356936	NC_006030.1	[Candida] glabrata	1	CP048124	5478	[Candida] glabrata
TEDDY	7831496	Pt453049	NC_006031.1	[Candida] glabrata	328669	CP048125	5478	[Candida] glabrata
TEDDY	4239245	Pt396145	NC_006031.1	[Candida] glabrata	8881	CP048125	5478	[Candida] glabrata
TEDDY	9965383	Pt396145	NC_006031.1	[Candida] glabrata	325	CP048125	5478	[Candida] glabrata
TEDDY	9446777	Pt453049	NC_006031.1	[Candida] glabrata	259	CP048125	5478	[Candida] glabrata
TEDDY	6477734	Pt645814	NC_006031.1	[Candida] glabrata	253	CP048125	5478	[Candida] glabrata
TEDDY	4170222	Pt433239	NC_006031.1	[Candida] glabrata	251	CP048125	5478	[Candida] glabrata
TEDDY	8967514	Pt433239	NC_006031.1	[Candida] glabrata	184	CP048125	5478	[Candida] glabrata
TEDDY	8707856	Pt645814	NC_006031.1	[Candida] glabrata	34	CP048125	5478	[Candida] glabrata
TEDDY	6576955	Pt846340	NC_006031.1	[Candida] glabrata	33	CP048125	5478	[Candida] glabrata
TEDDY	8375303	Pt846340	NC_006031.1	[Candida] glabrata	31	CP048125	5478	[Candida] glabrata
TEDDY	6229872	Pt453049	NC_006031.1	[Candida] glabrata	28	CP048125	5478	[Candida] glabrata
TEDDY	9785526	Pt645814	NC_006031.1	[Candida] glabrata	28	CP048125	5478	[Candida] glabrata
TEDDY	6220148	Pt453049	NC_006031.1	[Candida] glabrata	27	CP048125	5478	[Candida] glabrata
TEDDY	4269287	Pt846340	NC_006031.1	[Candida] glabrata	24	CP048125	5478	[Candida] glabrata
TEDDY	5337193	Pt645814	NC_006031.1	[Candida] glabrata	23	CP048125	5478	[Candida] glabrata
TEDDY	2854008	Pt846340	NC_006031.1	[Candida] glabrata	22	CP048125	5478	[Candida] glabrata
TEDDY	6081420	Pt645814	NC_006031.1	[Candida] glabrata	21	CP048125	5478	[Candida] glabrata
TEDDY	9559384	Pt645814	NC_006031.1	[Candida] glabrata	20	CP048125	5478	[Candida] glabrata
TEDDY	1391424	Pt433239	NC_006031.1	[Candida] glabrata	20	CP048125	5478	[Candida] glabrata
TEDDY	5050544	Pt645814	NC_006031.1	[Candida] glabrata	18	CP048125	5478	[Candida] glabrata
TEDDY	2891190	Pt846340	NC_006031.1	[Candida] glabrata	18	CP048125	5478	[Candida] glabrata
TEDDY	8748102	Pt492940	NC_006031.1	[Candida] glabrata	18	CP048125	5478	[Candida] glabrata
TEDDY	1061352	Pt453049	NC_006031.1	[Candida] glabrata	16	CP048125	5478	[Candida] glabrata
TEDDY	5087125	Pt453049	NC_006031.1	[Candida] glabrata	16	CP048125	5478	[Candida] glabrata
TEDDY	1133434	Pt453049	NC_006031.1	[Candida] glabrata	16	CP048125	5478	[Candida] glabrata
TEDDY	7908572	Pt645814	NC_006031.1	[Candida] glabrata	15	CP048125	5478	[Candida] glabrata
TEDDY	4000509	Pt453049	NC_006031.1	[Candida] glabrata	14	CP048125	5478	[Candida] glabrata
TEDDY	3591113	Pt433239	NC_006031.1	[Candida] glabrata	14	CP048125	5478	[Candida] glabrata
TEDDY	7885638	Pt877286	NC_006031.1	[Candida] glabrata	13	CP048125	5478	[Candida] glabrata
TEDDY	5082731	Pt846340	NC_006031.1	[Candida] glabrata	13	CP048125	5478	[Candida] glabrata
TEDDY	3105202	Pt453049	NC_006031.1	[Candida] glabrata	12	CP048125	5478	[Candida] glabrata
TEDDY	5777927	Pt645814	NC_006031.1	[Candida] glabrata	11	CP048125	5478	[Candida] glabrata
TEDDY	4157377	Pt682670	NC_006031.1	[Candida] glabrata	6	CP048125	5478	[Candida] glabrata
TEDDY	2960175	Pt396145	NC_006031.1	[Candida] glabrata	5	CP048125	5478	[Candida] glabrata
TEDDY	4670845	Pt846340	NC_006031.1	[Candida] glabrata	4	CP048125	5478	[Candida] glabrata
TEDDY	3402300	Pt433239	NC_006031.1	[Candida] glabrata	4	CP048125	5478	[Candida] glabrata
TEDDY	9249192	Pt526803	NC_006031.1	[Candida] glabrata	3	CP048125	5478	[Candida] glabrata
TEDDY	7017416	Pt281602	NC_006031.1	[Candida] glabrata	3	CP048125	5478	[Candida] glabrata
TEDDY	3129305	Pt473170	NC_006031.1	[Candida] glabrata	2	CP048125	5478	[Candida] glabrata
TEDDY	2217988	Pt854475	NC_006031.1	[Candida] glabrata	2	CP048125	5478	[Candida] glabrata
TEDDY	9944230	Pt407554	NC_006031.1	[Candida] glabrata	2	CP048125	5478	[Candida] glabrata
TEDDY	7366308	Pt433239	NC_006031.1	[Candida] glabrata	2	CP048125	5478	[Candida] glabrata
TEDDY	7644608	Pt433239	NC_006031.1	[Candida] glabrata	2	CP048125	5478	[Candida] glabrata
TEDDY	6702986	Pt396145	NC_006031.1	[Candida] glabrata	2	CP048125	5478	[Candida] glabrata
TEDDY	5424722	Pt401567	NC_006031.1	[Candida] glabrata	2	CP048125	5478	[Candida] glabrata
TEDDY	1074892	Pt653642	NC_006031.1	[Candida] glabrata	2	CP048125	5478	[Candida] glabrata
TEDDY	9435158	Pt291618	NC_006031.1	[Candida] glabrata	1	CP048125	5478	[Candida] glabrata
TEDDY	5011441	Pt396145	NC_006031.1	[Candida] glabrata	1	CP048125	5478	[Candida] glabrata
TEDDY	5645977	Pt818973	NC_006031.1	[Candida] glabrata	1	CP048125	5478	[Candida] glabrata
TEDDY	4162306	Pt407554	NC_006031.1	[Candida] glabrata	1	CP048125	5478	[Candida] glabrata
TEDDY	9844486	Pt396145	NC_006031.1	[Candida] glabrata	1	CP048125	5478	[Candida] glabrata
TEDDY	2577417	Pt414387	NC_006031.1	[Candida] glabrata	1	CP048125	5478	[Candida] glabrata
TEDDY	5363116	Pt379631	NC_006031.1	[Candida] glabrata	1	CP048125	5478	[Candida] glabrata
TEDDY	3513902	Pt607184	NC_006031.1	[Candida] glabrata	1	CP048127	5478	[Candida] glabrata
TEDDY	8375303	Pt846340	NC_006032.2	[Candida] glabrata	27	CP048123	5478	[Candida] glabrata
TEDDY	7831496	Pt453049	NC_006032.2	[Candida] glabrata	350271	CP048126	5478	[Candida] glabrata
TEDDY	4239245	Pt396145	NC_006032.2	[Candida] glabrata	10157	CP048126	5478	[Candida] glabrata
TEDDY	9965383	Pt396145	NC_006032.2	[Candida] glabrata	349	CP048126	5478	[Candida] glabrata
TEDDY	6477734	Pt645814	NC_006032.2	[Candida] glabrata	330	CP048126	5478	[Candida] glabrata
TEDDY	4170222	Pt433239	NC_006032.2	[Candida] glabrata	283	CP048126	5478	[Candida] glabrata
TEDDY	9446777	Pt453049	NC_006032.2	[Candida] glabrata	259	CP048126	5478	[Candida] glabrata
TEDDY	8967514	Pt433239	NC_006032.2	[Candida] glabrata	200	CP048126	5478	[Candida] glabrata
TEDDY	8748102	Pt492940	NC_006032.2	[Candida] glabrata	35	CP048126	5478	[Candida] glabrata
TEDDY	8707856	Pt645814	NC_006032.2	[Candida] glabrata	31	CP048126	5478	[Candida] glabrata
TEDDY	1391424	Pt433239	NC_006032.2	[Candida] glabrata	30	CP048126	5478	[Candida] glabrata
TEDDY	6220148	Pt453049	NC_006032.2	[Candida] glabrata	28	CP048126	5478	[Candida] glabrata
TEDDY	7908572	Pt645814	NC_006032.2	[Candida] glabrata	22	CP048126	5478	[Candida] glabrata
TEDDY	6576955	Pt846340	NC_006032.2	[Candida] glabrata	21	CP048126	5478	[Candida] glabrata
TEDDY	1061352	Pt453049	NC_006032.2	[Candida] glabrata	20	CP048126	5478	[Candida] glabrata
TEDDY	9785526	Pt645814	NC_006032.2	[Candida] glabrata	20	CP048126	5478	[Candida] glabrata
TEDDY	2854008	Pt846340	NC_006032.2	[Candida] glabrata	19	CP048126	5478	[Candida] glabrata
TEDDY	4000509	Pt453049	NC_006032.2	[Candida] glabrata	19	CP048126	5478	[Candida] glabrata
TEDDY	3105202	Pt453049	NC_006032.2	[Candida] glabrata	19	CP048126	5478	[Candida] glabrata
TEDDY	3591113	Pt433239	NC_006032.2	[Candida] glabrata	19	CP048126	5478	[Candida] glabrata
TEDDY	5777927	Pt645814	NC_006032.2	[Candida] glabrata	18	CP048126	5478	[Candida] glabrata
TEDDY	5087125	Pt453049	NC_006032.2	[Candida] glabrata	17	CP048126	5478	[Candida] glabrata
TEDDY	9559384	Pt645814	NC_006032.2	[Candida] glabrata	16	CP048126	5478	[Candida] glabrata
TEDDY	4269287	Pt846340	NC_006032.2	[Candida] glabrata	15	CP048126	5478	[Candida] glabrata
TEDDY	1133434	Pt453049	NC_006032.2	[Candida] glabrata	14	CP048126	5478	[Candida] glabrata
TEDDY	5082731	Pt846340	NC_006032.2	[Candida] glabrata	13	CP048126	5478	[Candida] glabrata
TEDDY	6081420	Pt645814	NC_006032.2	[Candida] glabrata	13	CP048126	5478	[Candida] glabrata
TEDDY	5337193	Pt645814	NC_006032.2	[Candida] glabrata	12	CP048126	5478	[Candida] glabrata
TEDDY	3402300	Pt433239	NC_006032.2	[Candida] glabrata	12	CP048126	5478	[Candida] glabrata
TEDDY	5050544	Pt645814	NC_006032.2	[Candida] glabrata	11	CP048126	5478	[Candida] glabrata
TEDDY	2891190	Pt846340	NC_006032.2	[Candida] glabrata	11	CP048126	5478	[Candida] glabrata
TEDDY	6229872	Pt453049	NC_006032.2	[Candida] glabrata	10	CP048126	5478	[Candida] glabrata
TEDDY	5011441	Pt396145	NC_006032.2	[Candida] glabrata	10	CP048126	5478	[Candida] glabrata
TEDDY	7885638	Pt877286	NC_006032.2	[Candida] glabrata	8	CP048126	5478	[Candida] glabrata
TEDDY	5363116	Pt379631	NC_006032.2	[Candida] glabrata	8	CP048126	5478	[Candida] glabrata
TEDDY	2960175	Pt396145	NC_006032.2	[Candida] glabrata	6	CP048126	5478	[Candida] glabrata
TEDDY	9596310	Pt396145	NC_006032.2	[Candida] glabrata	4	CP048126	5478	[Candida] glabrata
TEDDY	5688798	Pt396145	NC_006032.2	[Candida] glabrata	4	CP048126	5478	[Candida] glabrata
TEDDY	4157377	Pt682670	NC_006032.2	[Candida] glabrata	4	CP048126	5478	[Candida] glabrata
TEDDY	4670845	Pt846340	NC_006032.2	[Candida] glabrata	2	CP048126	5478	[Candida] glabrata
TEDDY	2464602	Pt818973	NC_006032.2	[Candida] glabrata	2	CP048126	5478	[Candida] glabrata
TEDDY	7366308	Pt433239	NC_006032.2	[Candida] glabrata	2	CP048126	5478	[Candida] glabrata
TEDDY	6213188	Pt396145	NC_006032.2	[Candida] glabrata	2	CP048126	5478	[Candida] glabrata
TEDDY	7644608	Pt433239	NC_006032.2	[Candida] glabrata	2	CP048126	5478	[Candida] glabrata
TEDDY	7494321	Pt396145	NC_006032.2	[Candida] glabrata	2	CP048126	5478	[Candida] glabrata
TEDDY	5698416	Pt818973	NC_006032.2	[Candida] glabrata	2	CP048126	5478	[Candida] glabrata
TEDDY	9249192	Pt526803	NC_006032.2	[Candida] glabrata	2	CP048126	5478	[Candida] glabrata
TEDDY	6825605	Pt203029	NC_006032.2	[Candida] glabrata	2	CP048126	5478	[Candida] glabrata
TEDDY	8692060	Pt537812	NC_006032.2	[Candida] glabrata	2	CP048126	5478	[Candida] glabrata
TEDDY	1074892	Pt653642	NC_006032.2	[Candida] glabrata	2	CP048126	5478	[Candida] glabrata
TEDDY	2321814	Pt468818	NC_006032.2	[Candida] glabrata	2	CP048126	5478	[Candida] glabrata
TEDDY	8475695	Pt443442	NC_006032.2	[Candida] glabrata	1	CP048126	5478	[Candida] glabrata
TEDDY	2919771	Pt645814	NC_006032.2	[Candida] glabrata	1	CP048126	5478	[Candida] glabrata
TEDDY	1150969	Pt368875	NC_006032.2	[Candida] glabrata	1	CP048126	5478	[Candida] glabrata
TEDDY	9174662	Pt433239	NC_006032.2	[Candida] glabrata	1	CP048126	5478	[Candida] glabrata
TEDDY	9944230	Pt407554	NC_006032.2	[Candida] glabrata	1	CP048126	5478	[Candida] glabrata
TEDDY	5409087	Pt311629	NC_006032.2	[Candida] glabrata	1	CP048126	5478	[Candida] glabrata
TEDDY	7831496	Pt453049	NC_006033.2	[Candida] glabrata	378987	CP048127	5478	[Candida] glabrata
TEDDY	4239245	Pt396145	NC_006033.2	[Candida] glabrata	10467	CP048127	5478	[Candida] glabrata
TEDDY	9965383	Pt396145	NC_006033.2	[Candida] glabrata	399	CP048127	5478	[Candida] glabrata
TEDDY	9446777	Pt453049	NC_006033.2	[Candida] glabrata	295	CP048127	5478	[Candida] glabrata
TEDDY	6477734	Pt645814	NC_006033.2	[Candida] glabrata	294	CP048127	5478	[Candida] glabrata
TEDDY	4170222	Pt433239	NC_006033.2	[Candida] glabrata	283	CP048127	5478	[Candida] glabrata
TEDDY	8967514	Pt433239	NC_006033.2	[Candida] glabrata	194	CP048127	5478	[Candida] glabrata
TEDDY	1391424	Pt433239	NC_006033.2	[Candida] glabrata	40	CP048127	5478	[Candida] glabrata
TEDDY	8375303	Pt846340	NC_006033.2	[Candida] glabrata	31	CP048127	5478	[Candida] glabrata
TEDDY	6576955	Pt846340	NC_006033.2	[Candida] glabrata	30	CP048127	5478	[Candida] glabrata
TEDDY	6081420	Pt645814	NC_006033.2	[Candida] glabrata	30	CP048127	5478	[Candida] glabrata
TEDDY	7908572	Pt645814	NC_006033.2	[Candida] glabrata	28	CP048127	5478	[Candida] glabrata
TEDDY	5082731	Pt846340	NC_006033.2	[Candida] glabrata	27	CP048127	5478	[Candida] glabrata
TEDDY	4000509	Pt453049	NC_006033.2	[Candida] glabrata	25	CP048127	5478	[Candida] glabrata
TEDDY	6229872	Pt453049	NC_006033.2	[Candida] glabrata	24	CP048127	5478	[Candida] glabrata
TEDDY	6220148	Pt453049	NC_006033.2	[Candida] glabrata	23	CP048127	5478	[Candida] glabrata
TEDDY	5050544	Pt645814	NC_006033.2	[Candida] glabrata	22	CP048127	5478	[Candida] glabrata
TEDDY	1061352	Pt453049	NC_006033.2	[Candida] glabrata	20	CP048127	5478	[Candida] glabrata
TEDDY	2891190	Pt846340	NC_006033.2	[Candida] glabrata	20	CP048127	5478	[Candida] glabrata
TEDDY	2854008	Pt846340	NC_006033.2	[Candida] glabrata	19	CP048127	5478	[Candida] glabrata
TEDDY	8707856	Pt645814	NC_006033.2	[Candida] glabrata	18	CP048127	5478	[Candida] glabrata
TEDDY	9785526	Pt645814	NC_006033.2	[Candida] glabrata	18	CP048127	5478	[Candida] glabrata
TEDDY	3591113	Pt433239	NC_006033.2	[Candida] glabrata	17	CP048127	5478	[Candida] glabrata
TEDDY	5777927	Pt645814	NC_006033.2	[Candida] glabrata	16	CP048127	5478	[Candida] glabrata
TEDDY	5337193	Pt645814	NC_006033.2	[Candida] glabrata	15	CP048127	5478	[Candida] glabrata
TEDDY	9559384	Pt645814	NC_006033.2	[Candida] glabrata	14	CP048127	5478	[Candida] glabrata
TEDDY	4269287	Pt846340	NC_006033.2	[Candida] glabrata	14	CP048127	5478	[Candida] glabrata
TEDDY	1133434	Pt453049	NC_006033.2	[Candida] glabrata	14	CP048127	5478	[Candida] glabrata
TEDDY	5087125	Pt453049	NC_006033.2	[Candida] glabrata	14	CP048127	5478	[Candida] glabrata
TEDDY	3105202	Pt453049	NC_006033.2	[Candida] glabrata	12	CP048127	5478	[Candida] glabrata
TEDDY	8748102	Pt492940	NC_006033.2	[Candida] glabrata	12	CP048127	5478	[Candida] glabrata
TEDDY	5011441	Pt396145	NC_006033.2	[Candida] glabrata	10	CP048127	5478	[Candida] glabrata
TEDDY	7885638	Pt877286	NC_006033.2	[Candida] glabrata	8	CP048127	5478	[Candida] glabrata
TEDDY	3402300	Pt433239	NC_006033.2	[Candida] glabrata	8	CP048127	5478	[Candida] glabrata
TEDDY	4670845	Pt846340	NC_006033.2	[Candida] glabrata	7	CP048127	5478	[Candida] glabrata
TEDDY	4157377	Pt682670	NC_006033.2	[Candida] glabrata	6	CP048127	5478	[Candida] glabrata
TEDDY	9249192	Pt526803	NC_006033.2	[Candida] glabrata	6	CP048127	5478	[Candida] glabrata
TEDDY	6213188	Pt396145	NC_006033.2	[Candida] glabrata	5	CP048127	5478	[Candida] glabrata
TEDDY	9844486	Pt396145	NC_006033.2	[Candida] glabrata	4	CP048127	5478	[Candida] glabrata
TEDDY	2960175	Pt396145	NC_006033.2	[Candida] glabrata	4	CP048127	5478	[Candida] glabrata
TEDDY	8285959	Pt542795	NC_006033.2	[Candida] glabrata	4	CP048127	5478	[Candida] glabrata
TEDDY	7860843	Pt476826	NC_006033.2	[Candida] glabrata	3	CP048127	5478	[Candida] glabrata
TEDDY	3366442	Pt340805	NC_006033.2	[Candida] glabrata	3	CP048127	5478	[Candida] glabrata
TEDDY	7366308	Pt433239	NC_006033.2	[Candida] glabrata	2	CP048127	5478	[Candida] glabrata
TEDDY	8220480	Pt620534	NC_006033.2	[Candida] glabrata	2	CP048127	5478	[Candida] glabrata
TEDDY	5409087	Pt311629	NC_006033.2	[Candida] glabrata	2	CP048127	5478	[Candida] glabrata
TEDDY	2204469	Pt340805	NC_006033.2	[Candida] glabrata	2	CP048127	5478	[Candida] glabrata
TEDDY	7017416	Pt281602	NC_006033.2	[Candida] glabrata	2	CP048127	5478	[Candida] glabrata
TEDDY	2321814	Pt468818	NC_006033.2	[Candida] glabrata	2	CP048127	5478	[Candida] glabrata
TEDDY	7494321	Pt396145	NC_006033.2	[Candida] glabrata	1	CP048127	5478	[Candida] glabrata
TEDDY	5177046	Pt542795	NC_006033.2	[Candida] glabrata	1	CP048127	5478	[Candida] glabrata
TEDDY	5363116	Pt379631	NC_006033.2	[Candida] glabrata	1	CP048127	5478	[Candida] glabrata
TEDDY	7831496	Pt453049	NC_006034.2	[Candida] glabrata	401868	CP048128	5478	[Candida] glabrata
TEDDY	4239245	Pt396145	NC_006034.2	[Candida] glabrata	10913	CP048128	5478	[Candida] glabrata
TEDDY	9965383	Pt396145	NC_006034.2	[Candida] glabrata	379	CP048128	5478	[Candida] glabrata
TEDDY	6477734	Pt645814	NC_006034.2	[Candida] glabrata	311	CP048128	5478	[Candida] glabrata
TEDDY	4170222	Pt433239	NC_006034.2	[Candida] glabrata	306	CP048128	5478	[Candida] glabrata
TEDDY	9446777	Pt453049	NC_006034.2	[Candida] glabrata	287	CP048128	5478	[Candida] glabrata
TEDDY	8967514	Pt433239	NC_006034.2	[Candida] glabrata	207	CP048128	5478	[Candida] glabrata
TEDDY	1391424	Pt433239	NC_006034.2	[Candida] glabrata	36	CP048128	5478	[Candida] glabrata
TEDDY	8375303	Pt846340	NC_006034.2	[Candida] glabrata	34	CP048128	5478	[Candida] glabrata
TEDDY	9785526	Pt645814	NC_006034.2	[Candida] glabrata	32	CP048128	5478	[Candida] glabrata
TEDDY	5082731	Pt846340	NC_006034.2	[Candida] glabrata	29	CP048128	5478	[Candida] glabrata
TEDDY	5777927	Pt645814	NC_006034.2	[Candida] glabrata	29	CP048128	5478	[Candida] glabrata
TEDDY	7908572	Pt645814	NC_006034.2	[Candida] glabrata	29	CP048128	5478	[Candida] glabrata
TEDDY	2854008	Pt846340	NC_006034.2	[Candida] glabrata	28	CP048128	5478	[Candida] glabrata
TEDDY	4000509	Pt453049	NC_006034.2	[Candida] glabrata	27	CP048128	5478	[Candida] glabrata
TEDDY	3105202	Pt453049	NC_006034.2	[Candida] glabrata	27	CP048128	5478	[Candida] glabrata
TEDDY	1061352	Pt453049	NC_006034.2	[Candida] glabrata	23	CP048128	5478	[Candida] glabrata
TEDDY	8707856	Pt645814	NC_006034.2	[Candida] glabrata	23	CP048128	5478	[Candida] glabrata
TEDDY	6220148	Pt453049	NC_006034.2	[Candida] glabrata	23	CP048128	5478	[Candida] glabrata
TEDDY	5050544	Pt645814	NC_006034.2	[Candida] glabrata	21	CP048128	5478	[Candida] glabrata
TEDDY	6081420	Pt645814	NC_006034.2	[Candida] glabrata	21	CP048128	5478	[Candida] glabrata
TEDDY	8748102	Pt492940	NC_006034.2	[Candida] glabrata	21	CP048128	5478	[Candida] glabrata
TEDDY	6576955	Pt846340	NC_006034.2	[Candida] glabrata	20	CP048128	5478	[Candida] glabrata
TEDDY	5087125	Pt453049	NC_006034.2	[Candida] glabrata	18	CP048128	5478	[Candida] glabrata
TEDDY	5337193	Pt645814	NC_006034.2	[Candida] glabrata	16	CP048128	5478	[Candida] glabrata
TEDDY	1133434	Pt453049	NC_006034.2	[Candida] glabrata	16	CP048128	5478	[Candida] glabrata
TEDDY	3591113	Pt433239	NC_006034.2	[Candida] glabrata	16	CP048128	5478	[Candida] glabrata
TEDDY	4269287	Pt846340	NC_006034.2	[Candida] glabrata	15	CP048128	5478	[Candida] glabrata
TEDDY	9559384	Pt645814	NC_006034.2	[Candida] glabrata	14	CP048128	5478	[Candida] glabrata
TEDDY	2891190	Pt846340	NC_006034.2	[Candida] glabrata	14	CP048128	5478	[Candida] glabrata
TEDDY	5011441	Pt396145	NC_006034.2	[Candida] glabrata	14	CP048128	5478	[Candida] glabrata
TEDDY	7885638	Pt877286	NC_006034.2	[Candida] glabrata	12	CP048128	5478	[Candida] glabrata
TEDDY	6229872	Pt453049	NC_006034.2	[Candida] glabrata	11	CP048128	5478	[Candida] glabrata
TEDDY	3402300	Pt433239	NC_006034.2	[Candida] glabrata	7	CP048128	5478	[Candida] glabrata
TEDDY	9249192	Pt526803	NC_006034.2	[Candida] glabrata	6	CP048128	5478	[Candida] glabrata
TEDDY	4670845	Pt846340	NC_006034.2	[Candida] glabrata	5	CP048128	5478	[Candida] glabrata
TEDDY	2960175	Pt396145	NC_006034.2	[Candida] glabrata	5	CP048128	5478	[Candida] glabrata
TEDDY	4157377	Pt682670	NC_006034.2	[Candida] glabrata	5	CP048128	5478	[Candida] glabrata
TEDDY	7366308	Pt433239	NC_006034.2	[Candida] glabrata	4	CP048128	5478	[Candida] glabrata
TEDDY	7017416	Pt281602	NC_006034.2	[Candida] glabrata	4	CP048128	5478	[Candida] glabrata
TEDDY	8614386	Pt645814	NC_006034.2	[Candida] glabrata	2	CP048128	5478	[Candida] glabrata
TEDDY	9944230	Pt407554	NC_006034.2	[Candida] glabrata	2	CP048128	5478	[Candida] glabrata
TEDDY	7644608	Pt433239	NC_006034.2	[Candida] glabrata	2	CP048128	5478	[Candida] glabrata
TEDDY	3534698	Pt723252	NC_006034.2	[Candida] glabrata	2	CP048128	5478	[Candida] glabrata
TEDDY	6627083	Pt373429	NC_006034.2	[Candida] glabrata	2	CP048128	5478	[Candida] glabrata
TEDDY	3092024	Pt414387	NC_006034.2	[Candida] glabrata	2	CP048128	5478	[Candida] glabrata
TEDDY	2217988	Pt854475	NC_006034.2	[Candida] glabrata	1	CP048128	5478	[Candida] glabrata
TEDDY	5688798	Pt396145	NC_006034.2	[Candida] glabrata	1	CP048128	5478	[Candida] glabrata
TEDDY	7831496	Pt453049	NC_006035.2	[Candida] glabrata	552221	CP048129	5478	[Candida] glabrata
TEDDY	4239245	Pt396145	NC_006035.2	[Candida] glabrata	14714	CP048129	5478	[Candida] glabrata
TEDDY	9965383	Pt396145	NC_006035.2	[Candida] glabrata	502	CP048129	5478	[Candida] glabrata
TEDDY	9446777	Pt453049	NC_006035.2	[Candida] glabrata	427	CP048129	5478	[Candida] glabrata
TEDDY	4170222	Pt433239	NC_006035.2	[Candida] glabrata	388	CP048129	5478	[Candida] glabrata
TEDDY	1391424	Pt433239	NC_006035.2	[Candida] glabrata	51	CP048129	5478	[Candida] glabrata
TEDDY	8707856	Pt645814	NC_006035.2	[Candida] glabrata	45	CP048129	5478	[Candida] glabrata
TEDDY	6576955	Pt846340	NC_006035.2	[Candida] glabrata	45	CP048129	5478	[Candida] glabrata
TEDDY	6220148	Pt453049	NC_006035.2	[Candida] glabrata	44	CP048129	5478	[Candida] glabrata
TEDDY	1061352	Pt453049	NC_006035.2	[Candida] glabrata	42	CP048129	5478	[Candida] glabrata
TEDDY	4000509	Pt453049	NC_006035.2	[Candida] glabrata	39	CP048129	5478	[Candida] glabrata
TEDDY	6229872	Pt453049	NC_006035.2	[Candida] glabrata	36	CP048129	5478	[Candida] glabrata
TEDDY	3105202	Pt453049	NC_006035.2	[Candida] glabrata	35	CP048129	5478	[Candida] glabrata
TEDDY	1133434	Pt453049	NC_006035.2	[Candida] glabrata	35	CP048129	5478	[Candida] glabrata
TEDDY	2891190	Pt846340	NC_006035.2	[Candida] glabrata	35	CP048129	5478	[Candida] glabrata
TEDDY	2854008	Pt846340	NC_006035.2	[Candida] glabrata	34	CP048129	5478	[Candida] glabrata
TEDDY	7908572	Pt645814	NC_006035.2	[Candida] glabrata	34	CP048129	5478	[Candida] glabrata
TEDDY	9559384	Pt645814	NC_006035.2	[Candida] glabrata	30	CP048129	5478	[Candida] glabrata
TEDDY	5050544	Pt645814	NC_006035.2	[Candida] glabrata	28	CP048129	5478	[Candida] glabrata
TEDDY	5082731	Pt846340	NC_006035.2	[Candida] glabrata	27	CP048129	5478	[Candida] glabrata
TEDDY	5337193	Pt645814	NC_006035.2	[Candida] glabrata	27	CP048129	5478	[Candida] glabrata
TEDDY	8748102	Pt492940	NC_006035.2	[Candida] glabrata	27	CP048129	5478	[Candida] glabrata
TEDDY	4269287	Pt846340	NC_006035.2	[Candida] glabrata	25	CP048129	5478	[Candida] glabrata
TEDDY	9785526	Pt645814	NC_006035.2	[Candida] glabrata	25	CP048129	5478	[Candida] glabrata
TEDDY	7885638	Pt877286	NC_006035.2	[Candida] glabrata	24	CP048129	5478	[Candida] glabrata
TEDDY	3591113	Pt433239	NC_006035.2	[Candida] glabrata	21	CP048129	5478	[Candida] glabrata
TEDDY	5087125	Pt453049	NC_006035.2	[Candida] glabrata	20	CP048129	5478	[Candida] glabrata
TEDDY	4670845	Pt846340	NC_006035.2	[Candida] glabrata	18	CP048129	5478	[Candida] glabrata
TEDDY	5777927	Pt645814	NC_006035.2	[Candida] glabrata	16	CP048129	5478	[Candida] glabrata
TEDDY	3402300	Pt433239	NC_006035.2	[Candida] glabrata	15	CP048129	5478	[Candida] glabrata
TEDDY	5011441	Pt396145	NC_006035.2	[Candida] glabrata	12	CP048129	5478	[Candida] glabrata
TEDDY	9249192	Pt526803	NC_006035.2	[Candida] glabrata	8	CP048129	5478	[Candida] glabrata
TEDDY	7017416	Pt281602	NC_006035.2	[Candida] glabrata	8	CP048129	5478	[Candida] glabrata
TEDDY	9944230	Pt407554	NC_006035.2	[Candida] glabrata	7	CP048129	5478	[Candida] glabrata
TEDDY	2960175	Pt396145	NC_006035.2	[Candida] glabrata	7	CP048129	5478	[Candida] glabrata
TEDDY	6213188	Pt396145	NC_006035.2	[Candida] glabrata	5	CP048129	5478	[Candida] glabrata
TEDDY	4157377	Pt682670	NC_006035.2	[Candida] glabrata	5	CP048129	5478	[Candida] glabrata
TEDDY	3810522	Pt453049	NC_006035.2	[Candida] glabrata	4	CP048129	5478	[Candida] glabrata
TEDDY	4965797	Pt982254	NC_006035.2	[Candida] glabrata	3	CP048129	5478	[Candida] glabrata
TEDDY	7860843	Pt476826	NC_006035.2	[Candida] glabrata	3	CP048129	5478	[Candida] glabrata
TEDDY	9528008	Pt782268	NC_006035.2	[Candida] glabrata	2	CP048129	5478	[Candida] glabrata
TEDDY	7366308	Pt433239	NC_006035.2	[Candida] glabrata	2	CP048129	5478	[Candida] glabrata
TEDDY	7644608	Pt433239	NC_006035.2	[Candida] glabrata	2	CP048129	5478	[Candida] glabrata
TEDDY	9467173	Pt407554	NC_006035.2	[Candida] glabrata	2	CP048129	5478	[Candida] glabrata
TEDDY	5688798	Pt396145	NC_006035.2	[Candida] glabrata	2	CP048129	5478	[Candida] glabrata
TEDDY	1947126	Pt717900	NC_006035.2	[Candida] glabrata	2	CP048129	5478	[Candida] glabrata
TEDDY	5363116	Pt379631	NC_006035.2	[Candida] glabrata	2	CP048129	5478	[Candida] glabrata
TEDDY	1973014	Pt583439	NC_006035.2	[Candida] glabrata	2	CP048129	5478	[Candida] glabrata
TEDDY	2217988	Pt854475	NC_006035.2	[Candida] glabrata	1	CP048129	5478	[Candida] glabrata
TEDDY	7658358	Pt433239	NC_006035.2	[Candida] glabrata	1	CP048129	5478	[Candida] glabrata
TEDDY	7929827	Pt396145	NC_006035.2	[Candida] glabrata	1	CP048129	5478	[Candida] glabrata
TEDDY	3513902	Pt607184	NC_006035.2	[Candida] glabrata	1	CP048129	5478	[Candida] glabrata
TEDDY	6364266	Pt698615	NC_006035.2	[Candida] glabrata	1	CP048129	5478	[Candida] glabrata
TEDDY	1074892	Pt653642	NC_006035.2	[Candida] glabrata	1	CP048129	5478	[Candida] glabrata
TEDDY	6477734	Pt645814	NC_006035.2	[Candida] glabrata	480	CP048130	5478	[Candida] glabrata
TEDDY	8967514	Pt433239	NC_006035.2	[Candida] glabrata	264	CP048130	5478	[Candida] glabrata
TEDDY	6081420	Pt645814	NC_006035.2	[Candida] glabrata	37	CP048130	5478	[Candida] glabrata
TEDDY	3453614	Pt244667	NC_006035.2	[Candida] glabrata	22	CP048130	5478	[Candida] glabrata
TEDDY	6017706	Pt727521	NC_006035.2	[Candida] glabrata	8	CP048130	5478	[Candida] glabrata
TEDDY	1721617	Pt301960	NC_006035.2	[Candida] glabrata	2	CP048130	5478	[Candida] glabrata
TEDDY	4946367	Pt466868	NC_006035.2	[Candida] glabrata	2	CP048130	5478	[Candida] glabrata
TEDDY	2321814	Pt468818	NC_006035.2	[Candida] glabrata	2	CP048130	5478	[Candida] glabrata
TEDDY	7494321	Pt396145	NC_006035.2	[Candida] glabrata	2	CP048130	5478	[Candida] glabrata
TEDDY	1287578	Pt572178	NC_006035.2	[Candida] glabrata	1	CR380958	5478	[Candida] glabrata
TEDDY	1696558	Pt407554	NC_006035.2	[Candida] glabrata	1	MH545922	5478	[Candida] glabrata
TEDDY	4946267	Pt953666	NC_006035.2	[Candida] glabrata	19	MT131330	5478	[Candida] glabrata
TEDDY	1620328	Pt724761	NC_006035.2	[Candida] glabrata	7	MT131330	5478	[Candida] glabrata
TEDDY	1271652	Pt942798	NC_006035.2	[Candida] glabrata	4	MT131330	5478	[Candida] glabrata
TEDDY	1536502	Pt703234	NC_006035.2	[Candida] glabrata	4	MT131330	5478	[Candida] glabrata
TEDDY	7193650	Pt767069	NC_006035.2	[Candida] glabrata	3	MT131330	5478	[Candida] glabrata
TEDDY	5914453	Pt518567	NC_006035.2	[Candida] glabrata	2	MT131330	5478	[Candida] glabrata
TEDDY	7470472	Pt940783	NC_006035.2	[Candida] glabrata	1	MT131330	5478	[Candida] glabrata
TEDDY	7642335	Pt203029	NC_006035.2	[Candida] glabrata	1	MT131330	5478	[Candida] glabrata
TEDDY	9542008	Pt554197	NC_006035.2	[Candida] glabrata	1	MT131330	5478	[Candida] glabrata
TEDDY	4066974	Pt419452	NC_006035.2	[Candida] glabrata	1	MT131330	5478	[Candida] glabrata
TEDDY	4472614	Pt402350	NC_006035.2	[Candida] glabrata	1	MT131330	5478	[Candida] glabrata
TEDDY	3136473	Pt796742	NC_006035.2	[Candida] glabrata	1	MT131330	5478	[Candida] glabrata
TEDDY	6893165	Pt209943	NC_006035.2	[Candida] glabrata	1	MT131330	5478	[Candida] glabrata
TEDDY	8795987	Pt890474	NC_006035.2	[Candida] glabrata	1	MT131330	5478	[Candida] glabrata
TEDDY	5246176	Pt702186	NC_006035.2	[Candida] glabrata	1	MT131330	5478	[Candida] glabrata
TEDDY	4695932	Pt311629	NC_006035.2	[Candida] glabrata	1	MT131330	5478	[Candida] glabrata
TEDDY	5406461	Pt789153	NC_006035.2	[Candida] glabrata	1	MT131330	5478	[Candida] glabrata
TEDDY	5437194	Pt517296	NC_006035.2	[Candida] glabrata	1	MT131330	5478	[Candida] glabrata
TEDDY	3849391	Pt889860	NC_006035.2	[Candida] glabrata	1	MT131330	5478	[Candida] glabrata
TEDDY	4391411	Pt203029	NC_006035.2	[Candida] glabrata	114	MT131337	5478	[Candida] glabrata
TEDDY	7413569	Pt277292	NC_006035.2	[Candida] glabrata	5	MT131337	5478	[Candida] glabrata
TEDDY	6343940	Pt241880	NC_006035.2	[Candida] glabrata	5	MT131337	5478	[Candida] glabrata
TEDDY	6976575	Pt344847	NC_006035.2	[Candida] glabrata	4	MT131337	5478	[Candida] glabrata
TEDDY	9018179	Pt605815	NC_006035.2	[Candida] glabrata	4	MT131337	5478	[Candida] glabrata
TEDDY	8617975	Pt319656	NC_006035.2	[Candida] glabrata	4	MT131337	5478	[Candida] glabrata
TEDDY	3220522	Pt216937	NC_006035.2	[Candida] glabrata	3	MT131337	5478	[Candida] glabrata
TEDDY	6697177	Pt891792	NC_006035.2	[Candida] glabrata	3	MT131337	5478	[Candida] glabrata
TEDDY	5719149	Pt752933	NC_006035.2	[Candida] glabrata	2	MT131337	5478	[Candida] glabrata
TEDDY	9750057	Pt331611	NC_006035.2	[Candida] glabrata	2	MT131337	5478	[Candida] glabrata
TEDDY	2354253	Pt908340	NC_006035.2	[Candida] glabrata	2	MT131337	5478	[Candida] glabrata
TEDDY	2224727	Pt262759	NC_006035.2	[Candida] glabrata	2	MT131337	5478	[Candida] glabrata
TEDDY	3563171	Pt645102	NC_006035.2	[Candida] glabrata	2	MT131337	5478	[Candida] glabrata
TEDDY	3947907	Pt703234	NC_006035.2	[Candida] glabrata	2	MT131337	5478	[Candida] glabrata
TEDDY	6937596	Pt473170	NC_006035.2	[Candida] glabrata	1	MT131337	5478	[Candida] glabrata
TEDDY	6050176	Pt645814	NC_006035.2	[Candida] glabrata	1	MT131337	5478	[Candida] glabrata
TEDDY	8352161	Pt274644	NC_006035.2	[Candida] glabrata	1	MT131337	5478	[Candida] glabrata
TEDDY	6949274	Pt591253	NC_006035.2	[Candida] glabrata	1	MT131337	5478	[Candida] glabrata
TEDDY	6174910	Pt648356	NC_006035.2	[Candida] glabrata	1	MT131337	5478	[Candida] glabrata
TEDDY	7656879	Pt285786	NC_006035.2	[Candida] glabrata	1	MT131337	5478	[Candida] glabrata
TEDDY	5879540	Pt670352	NC_006035.2	[Candida] glabrata	1	MT131337	5478	[Candida] glabrata
TEDDY	1648859	Pt273504	NC_006035.2	[Candida] glabrata	1	MT131337	5478	[Candida] glabrata
TEDDY	4903733	Pt609294	NC_006035.2	[Candida] glabrata	1	MT131337	5478	[Candida] glabrata
TEDDY	8211099	Pt414373	NC_006035.2	[Candida] glabrata	1	MT131337	5478	[Candida] glabrata
TEDDY	4932247	Pt818970	NC_006035.2	[Candida] glabrata	1	MT131337	5478	[Candida] glabrata
TEDDY	4853104	Pt261243	NC_006035.2	[Candida] glabrata	1	MT131337	5478	[Candida] glabrata
TEDDY	5020795	Pt702186	NC_006035.2	[Candida] glabrata	1	MT131337	5478	[Candida] glabrata
TEDDY	3289830	Pt332251	NC_006035.2	[Candida] glabrata	1	MT131337	5478	[Candida] glabrata
TEDDY	5475029	Pt407554	NC_006035.2	[Candida] glabrata	1	MT135944	5478	[Candida] glabrata
TEDDY	7831496	Pt453049	NC_006036.2	[Candida] glabrata	439667	CP048130	5478	[Candida] glabrata
TEDDY	4239245	Pt396145	NC_006036.2	[Candida] glabrata	11746	CP048130	5478	[Candida] glabrata
TEDDY	9965383	Pt396145	NC_006036.2	[Candida] glabrata	393	CP048130	5478	[Candida] glabrata
TEDDY	4170222	Pt433239	NC_006036.2	[Candida] glabrata	363	CP048130	5478	[Candida] glabrata
TEDDY	6477734	Pt645814	NC_006036.2	[Candida] glabrata	350	CP048130	5478	[Candida] glabrata
TEDDY	9446777	Pt453049	NC_006036.2	[Candida] glabrata	312	CP048130	5478	[Candida] glabrata
TEDDY	8967514	Pt433239	NC_006036.2	[Candida] glabrata	244	CP048130	5478	[Candida] glabrata
TEDDY	8707856	Pt645814	NC_006036.2	[Candida] glabrata	50	CP048130	5478	[Candida] glabrata
TEDDY	1061352	Pt453049	NC_006036.2	[Candida] glabrata	36	CP048130	5478	[Candida] glabrata
TEDDY	8748102	Pt492940	NC_006036.2	[Candida] glabrata	36	CP048130	5478	[Candida] glabrata
TEDDY	6081420	Pt645814	NC_006036.2	[Candida] glabrata	33	CP048130	5478	[Candida] glabrata
TEDDY	3591113	Pt433239	NC_006036.2	[Candida] glabrata	33	CP048130	5478	[Candida] glabrata
TEDDY	4000509	Pt453049	NC_006036.2	[Candida] glabrata	32	CP048130	5478	[Candida] glabrata
TEDDY	5082731	Pt846340	NC_006036.2	[Candida] glabrata	30	CP048130	5478	[Candida] glabrata
TEDDY	9785526	Pt645814	NC_006036.2	[Candida] glabrata	30	CP048130	5478	[Candida] glabrata
TEDDY	6576955	Pt846340	NC_006036.2	[Candida] glabrata	30	CP048130	5478	[Candida] glabrata
TEDDY	7908572	Pt645814	NC_006036.2	[Candida] glabrata	28	CP048130	5478	[Candida] glabrata
TEDDY	1391424	Pt433239	NC_006036.2	[Candida] glabrata	27	CP048130	5478	[Candida] glabrata
TEDDY	8375303	Pt846340	NC_006036.2	[Candida] glabrata	26	CP048130	5478	[Candida] glabrata
TEDDY	5777927	Pt645814	NC_006036.2	[Candida] glabrata	25	CP048130	5478	[Candida] glabrata
TEDDY	6229872	Pt453049	NC_006036.2	[Candida] glabrata	24	CP048130	5478	[Candida] glabrata
TEDDY	3105202	Pt453049	NC_006036.2	[Candida] glabrata	23	CP048130	5478	[Candida] glabrata
TEDDY	6220148	Pt453049	NC_006036.2	[Candida] glabrata	23	CP048130	5478	[Candida] glabrata
TEDDY	1133434	Pt453049	NC_006036.2	[Candida] glabrata	21	CP048130	5478	[Candida] glabrata
TEDDY	2891190	Pt846340	NC_006036.2	[Candida] glabrata	21	CP048130	5478	[Candida] glabrata
TEDDY	7885638	Pt877286	NC_006036.2	[Candida] glabrata	19	CP048130	5478	[Candida] glabrata
TEDDY	5050544	Pt645814	NC_006036.2	[Candida] glabrata	19	CP048130	5478	[Candida] glabrata
TEDDY	5087125	Pt453049	NC_006036.2	[Candida] glabrata	18	CP048130	5478	[Candida] glabrata
TEDDY	9559384	Pt645814	NC_006036.2	[Candida] glabrata	17	CP048130	5478	[Candida] glabrata
TEDDY	4269287	Pt846340	NC_006036.2	[Candida] glabrata	17	CP048130	5478	[Candida] glabrata
TEDDY	2854008	Pt846340	NC_006036.2	[Candida] glabrata	16	CP048130	5478	[Candida] glabrata
TEDDY	5011441	Pt396145	NC_006036.2	[Candida] glabrata	14	CP048130	5478	[Candida] glabrata
TEDDY	5337193	Pt645814	NC_006036.2	[Candida] glabrata	13	CP048130	5478	[Candida] glabrata
TEDDY	2960175	Pt396145	NC_006036.2	[Candida] glabrata	12	CP048130	5478	[Candida] glabrata
TEDDY	3402300	Pt433239	NC_006036.2	[Candida] glabrata	5	CP048130	5478	[Candida] glabrata
TEDDY	9944230	Pt407554	NC_006036.2	[Candida] glabrata	4	CP048130	5478	[Candida] glabrata
TEDDY	7494321	Pt396145	NC_006036.2	[Candida] glabrata	4	CP048130	5478	[Candida] glabrata
TEDDY	5688798	Pt396145	NC_006036.2	[Candida] glabrata	4	CP048130	5478	[Candida] glabrata
TEDDY	9249192	Pt526803	NC_006036.2	[Candida] glabrata	4	CP048130	5478	[Candida] glabrata
TEDDY	7017416	Pt281602	NC_006036.2	[Candida] glabrata	4	CP048130	5478	[Candida] glabrata
TEDDY	2217988	Pt854475	NC_006036.2	[Candida] glabrata	3	CP048130	5478	[Candida] glabrata
TEDDY	7366308	Pt433239	NC_006036.2	[Candida] glabrata	3	CP048130	5478	[Candida] glabrata
TEDDY	4670845	Pt846340	NC_006036.2	[Candida] glabrata	2	CP048130	5478	[Candida] glabrata
TEDDY	7644608	Pt433239	NC_006036.2	[Candida] glabrata	2	CP048130	5478	[Candida] glabrata
TEDDY	7929827	Pt396145	NC_006036.2	[Candida] glabrata	2	CP048130	5478	[Candida] glabrata
TEDDY	6702986	Pt396145	NC_006036.2	[Candida] glabrata	2	CP048130	5478	[Candida] glabrata
TEDDY	7860843	Pt476826	NC_006036.2	[Candida] glabrata	2	CP048130	5478	[Candida] glabrata
TEDDY	4157377	Pt682670	NC_006036.2	[Candida] glabrata	2	CP048130	5478	[Candida] glabrata
TEDDY	8285959	Pt542795	NC_006036.2	[Candida] glabrata	2	CP048130	5478	[Candida] glabrata
TEDDY	6825605	Pt203029	NC_006036.2	[Candida] glabrata	2	CP048130	5478	[Candida] glabrata
TEDDY	5424722	Pt401567	NC_006036.2	[Candida] glabrata	2	CP048130	5478	[Candida] glabrata
TEDDY	6269153	Pt473170	NC_006036.2	[Candida] glabrata	1	CP048130	5478	[Candida] glabrata
TEDDY	8307663	Pt317364	NC_006036.2	[Candida] glabrata	1	CP048130	5478	[Candida] glabrata
TEDDY	9174662	Pt433239	NC_006036.2	[Candida] glabrata	1	CP048130	5478	[Candida] glabrata
TEDDY	5409087	Pt311629	NC_006036.2	[Candida] glabrata	1	CP048130	5478	[Candida] glabrata
TEDDY	8946776	Pt448450	NC_006036.2	[Candida] glabrata	1	CP048130	5478	[Candida] glabrata
TEDDY	2574484	Pt396145	NC_006036.2	[Candida] glabrata	1	CP048130	5478	[Candida] glabrata
TEDDY	7918448	Pt999158	NC_006035.2	[Candida] glabrata	1	MH545923	418086	[Candida] nivariensis
TEDDY	6672463	Pt476826	NC_006035.2	[Candida] glabrata	1	MT215580	2718425	Bambusicola sp.
TEDDY	6839288	Pt889860	NC_006035.2	[Candida] glabrata	7	MT166273	5476	Candida albicans
TEDDY	3688147	Pt962729	NC_006035.2	[Candida] glabrata	4	MT166273	5476	Candida albicans
TEDDY	5611402	Pt677432	NC_006035.2	[Candida] glabrata	3	MT166273	5476	Candida albicans
TEDDY	2245100	Pt793027	NC_006035.2	[Candida] glabrata	1	MT166273	5476	Candida albicans
TEDDY	6903024	Pt244667	NC_006035.2	[Candida] glabrata	1	MT166273	5476	Candida albicans
TEDDY	7719986	Pt441623	NC_006035.2	[Candida] glabrata	1	MT166273	5476	Candida albicans
TEDDY	4393575	Pt492940	NC_006030.1	[Candida] glabrata	1	CP039624	36911	Clavispora lusitaniae
TEDDY	4853243	Pt245435	NC_006035.2	[Candida] glabrata	1	MT210879	218633	Cordyceps cicadae
TEDDY	3666720	Pt297680	NC_006035.2	[Candida] glabrata	1	MT210879	218633	Cordyceps cicadae
TEDDY	3324096	Pt357839	NC_005967.2	[Candida] glabrata	2	LK052891	36022	Cyberlindnera fabianii
TEDDY	3324096	Pt357839	NC_006027.1	[Candida] glabrata	5	LK052899	36022	Cyberlindnera fabianii
TEDDY	3324096	Pt357839	NC_006028.2	[Candida] glabrata	1	LK052894	36022	Cyberlindnera fabianii
TEDDY	3324096	Pt357839	NC_006033.2	[Candida] glabrata	1	LK052896	36022	Cyberlindnera fabianii
TEDDY	3324096	Pt357839	NC_006034.2	[Candida] glabrata	2	LK052889	36022	Cyberlindnera fabianii
TEDDY	3324096	Pt357839	NC_006036.2	[Candida] glabrata	5	LK052897	36022	Cyberlindnera fabianii
TEDDY	1098844	Pt825121	NC_006035.2	[Candida] glabrata	1	MT193167	1911688	Cyberlindnera sp.
TEDDY	2344746	Pt291618	NC_006035.2	[Candida] glabrata	1	MT193167	1911688	Cyberlindnera sp.
TEDDY	8146647	Pt387712	NC_006035.2	[Candida] glabrata	2	MT211555	27299	Debaryomyces nepalensis
TEDDY	3687918	Pt964933	NC_006035.2	[Candida] glabrata	1	MT211555	27299	Debaryomyces nepalensis
TEDDY	2321814	Pt468818	NC_006034.2	[Candida] glabrata	2	AM992976	522360	Debaryomyces sp.
TEDDY	2161784	Pt703234	NC_006035.2	[Candida] glabrata	5	MT212722	1173061	Geotrichum candidum
TEDDY	3308651	Pt557790	NC_006035.2	[Candida] glabrata	2	MT212722	1173061	Geotrichum candidum
TEDDY	7685228	Pt658343	NC_006035.2	[Candida] glabrata	1	MT212722	1173061	Geotrichum candidum
TEDDY	3393539	Pt949250	NC_006035.2	[Candida] glabrata	1	MT212722	1173061	Geotrichum candidum
TEDDY	3800040	Pt261243	NC_006035.2	[Candida] glabrata	3	MN268780	211096	Hanseniaspora opuntiae
TEDDY	7456554	Pt708513	NC_006035.2	[Candida] glabrata	1	AF399798	29833	Hanseniaspora uvarum
TEDDY	7166914	Pt940783	NC_006035.2	[Candida] glabrata	1	MH453890	51915	Kazachstania humilis
TEDDY	7977721	Pt995817	NC_006035.2	[Candida] glabrata	9	KU687362	4929	Meyerozyma guilliermondii
TEDDY	3366442	Pt340805	NC_005967.2	[Candida] glabrata	1	FO082048	559304	Millerozyma farinosa
TEDDY	2321814	Pt468818	NC_006027.1	[Candida] glabrata	1	FO082054	559304	Millerozyma farinosa
TEDDY	6825605	Pt203029	NC_006030.1	[Candida] glabrata	2	FO082046	559304	Millerozyma farinosa
TEDDY	2053097	Pt475525	NC_006035.2	[Candida] glabrata	4	NG_063377	1538180	Nakazawaea laoshanensis
TEDDY	6825605	Pt203029	NC_006026.1	[Candida] glabrata	1	CP039615	4909	Pichia kudriavzevii
TEDDY	2321814	Pt468818	NC_005968.1	[Candida] glabrata	1	XM_019160424	763406	Pichia membranifaciens
TEDDY	1151208	Pt461814	NC_005968.1	[Candida] glabrata	1	CP007990	4932	Saccharomyces cerevisiae
TEDDY	1271652	Pt942798	NC_006027.1	[Candida] glabrata	1	CP020158	4932	Saccharomyces cerevisiae
TEDDY	8839905	Pt450913	NC_006027.1	[Candida] glabrata	2	CP020197	4932	Saccharomyces cerevisiae
TEDDY	1308774	Pt326977	NC_006027.1	[Candida] glabrata	4	CP025098	4932	Saccharomyces cerevisiae
TEDDY	9186937	Pt476826	NC_006032.2	[Candida] glabrata	2	CP025103	4932	Saccharomyces cerevisiae
TEDDY	9783034	Pt387712	NC_006032.2	[Candida] glabrata	1	CP025112	4932	Saccharomyces cerevisiae
TEDDY	3023064	Pt502411	NC_006032.2	[Candida] glabrata	2	CP046474	4932	Saccharomyces cerevisiae
TEDDY	1151208	Pt461814	NC_006033.2	[Candida] glabrata	1	CP025103	4932	Saccharomyces cerevisiae
TEDDY	4251695	Pt209270	NC_006034.2	[Candida] glabrata	1	CP011821	4932	Saccharomyces cerevisiae
TEDDY	9783034	Pt387712	NC_006034.2	[Candida] glabrata	1	CP020167	4932	Saccharomyces cerevisiae
TEDDY	9867306	Pt849465	NC_006034.2	[Candida] glabrata	1	CP046084	4932	Saccharomyces cerevisiae
TEDDY	9933437	Pt955100	NC_006035.2	[Candida] glabrata	1	AY048154	4932	Saccharomyces cerevisiae
TEDDY	6147632	Pt972555	NC_006035.2	[Candida] glabrata	1	MG321589	4932	Saccharomyces cerevisiae
TEDDY	9903014	Pt343200	NC_006035.2	[Candida] glabrata	4	MT193274	4932	Saccharomyces cerevisiae
TEDDY	7645589	Pt750744	NC_006035.2	[Candida] glabrata	2	MT193274	4932	Saccharomyces cerevisiae
TEDDY	5543894	Pt726146	NC_006035.2	[Candida] glabrata	2	MT193274	4932	Saccharomyces cerevisiae
TEDDY	6372344	Pt729192	NC_006035.2	[Candida] glabrata	2	MT193274	4932	Saccharomyces cerevisiae
TEDDY	2872071	Pt276543	NC_006035.2	[Candida] glabrata	2	MT193274	4932	Saccharomyces cerevisiae
TEDDY	9757113	Pt973603	NC_006035.2	[Candida] glabrata	1	MT193274	4932	Saccharomyces cerevisiae
TEDDY	8717783	Pt816706	NC_006035.2	[Candida] glabrata	1	MT193274	4932	Saccharomyces cerevisiae
TEDDY	8033027	Pt306592	NC_006035.2	[Candida] glabrata	1	MT193274	4932	Saccharomyces cerevisiae
TEDDY	6422312	Pt726322	NC_006035.2	[Candida] glabrata	1	MT193274	4932	Saccharomyces cerevisiae
TEDDY	8418784	Pt738339	NC_006035.2	[Candida] glabrata	1	MT193274	4932	Saccharomyces cerevisiae
TEDDY	2226460	Pt584329	NC_006035.2	[Candida] glabrata	1	MT193274	4932	Saccharomyces cerevisiae
TEDDY	5861119	Pt730112	NC_006035.2	[Candida] glabrata	1	MT193274	4932	Saccharomyces cerevisiae
TEDDY	2018014	Pt204072	NC_006035.2	[Candida] glabrata	1	MT193274	4932	Saccharomyces cerevisiae
TEDDY	7497903	Pt236789	NC_006035.2	[Candida] glabrata	1	MT193274	4932	Saccharomyces cerevisiae
TEDDY	4371052	Pt466868	NC_006035.2	[Candida] glabrata	1	MT193274	4932	Saccharomyces cerevisiae
TEDDY	5919716	Pt915238	NC_006035.2	[Candida] glabrata	1	MT193274	4932	Saccharomyces cerevisiae
TEDDY	3064180	Pt362758	NC_006035.2	[Candida] glabrata	243	6Y7C_2	559292	Saccharomyces cerevisiae
TEDDY	3239017	Pt402353	NC_006035.2	[Candida] glabrata	164	6Y7C_2	559292	Saccharomyces cerevisiae
TEDDY	3034310	Pt796742	NC_006035.2	[Candida] glabrata	125	6Y7C_2	559292	Saccharomyces cerevisiae
TEDDY	9783034	Pt387712	NC_006035.2	[Candida] glabrata	51	6Y7C_2	559292	Saccharomyces cerevisiae
TEDDY	3727764	Pt726322	NC_006035.2	[Candida] glabrata	29	6Y7C_2	559292	Saccharomyces cerevisiae
TEDDY	8844267	Pt203029	NC_006035.2	[Candida] glabrata	27	6Y7C_2	559292	Saccharomyces cerevisiae
TEDDY	8839905	Pt450913	NC_006035.2	[Candida] glabrata	24	6Y7C_2	559292	Saccharomyces cerevisiae
TEDDY	5071263	Pt418992	NC_006035.2	[Candida] glabrata	20	6Y7C_2	559292	Saccharomyces cerevisiae
TEDDY	1048402	Pt244667	NC_006035.2	[Candida] glabrata	19	6Y7C_2	559292	Saccharomyces cerevisiae
TEDDY	6288776	Pt510293	NC_006035.2	[Candida] glabrata	15	6Y7C_2	559292	Saccharomyces cerevisiae
TEDDY	8233003	Pt796742	NC_006035.2	[Candida] glabrata	15	6Y7C_2	559292	Saccharomyces cerevisiae
TEDDY	5921281	Pt947803	NC_006035.2	[Candida] glabrata	15	6Y7C_2	559292	Saccharomyces cerevisiae
TEDDY	6395817	Pt473170	NC_006035.2	[Candida] glabrata	13	6Y7C_2	559292	Saccharomyces cerevisiae
TEDDY	9675712	Pt397563	NC_006035.2	[Candida] glabrata	13	6Y7C_2	559292	Saccharomyces cerevisiae
TEDDY	4873199	Pt739978	NC_006035.2	[Candida] glabrata	12	6Y7C_2	559292	Saccharomyces cerevisiae
[truncated: 212,030+ more rows]

## Sheet: 1b. Percent Fungi By Sample
Study	SampleID	SubjectID	AgeinYears	ClinicalCenter	TotalFungalHits	Total Reads	PercentFungal	UsedInFigure1b (age appropriate)
TEDDY	1529693	Pt973081	0.186301	Finland	16	22762052	7.02924e-05	No
TEDDY	8128447	Pt843826	0.194521	Sweden	10	32182660	3.10726e-05	No
TEDDY	8285349	Pt806055	0.2	Finland	130	30306852	0.000428946	No
TEDDY	6027867	Pt415449	0.205479	Finland	4	37311196	1.07206e-05	No
TEDDY	4376918	Pt262424	0.210959	Colorado	176	17977788	0.000978986	No
TEDDY	6361095	Pt583439	0.219178	Georgia	116	14774796	0.000785121	No
TEDDY	2960228	Pt276543	0.219178	Georgia	11558	22627336	0.0510798	No
TEDDY	6026709	Pt515673	0.219178	Sweden	4	23382868	1.71065e-05	No
TEDDY	8099975	Pt895370	0.224658	Washington	21	17346692	0.000121061	No
TEDDY	8852805	Pt442755	0.224658	Finland	3	32051512	9.35993e-06	No
TEDDY	8757789	Pt737549	0.227397	Finland	22	21874560	0.000100573	No
TEDDY	8338202	Pt529490	0.230137	Germany	9	19502984	4.61468e-05	No
TEDDY	4909711	Pt658105	0.232877	Colorado	150	20778960	0.000721884	No
TEDDY	3026767	Pt746531	0.232877	Washington	5	23461456	2.13116e-05	No
TEDDY	2109167	Pt385912	0.235616	Colorado	11	20913704	5.25971e-05	No
TEDDY	1326538	Pt774817	0.235616	Georgia	536	24594244	0.00217937	No
TEDDY	1524167	Pt492940	0.235616	Colorado	11	25421876	4.32698e-05	No
TEDDY	6942179	Pt947255	0.238356	Finland	7	12116780	5.77711e-05	No
TEDDY	7446678	Pt930796	0.241096	Colorado	6	20869732	2.87498e-05	No
TEDDY	5559149	Pt796742	0.241096	Sweden	2	22985860	8.701e-06	No
TEDDY	9912073	Pt269528	0.243836	Colorado	82	22323392	0.000367328	No
TEDDY	5840370	Pt236789	0.243836	Finland	0	23718524	0	No
TEDDY	6820362	Pt804284	0.243836	Washington	836	25338232	0.00329936	No
TEDDY	5934887	Pt609294	0.243836	Finland	15	32302528	4.6436e-05	No
TEDDY	4057354	Pt767857	0.246575	Colorado	6497	23442200	0.027715	No
TEDDY	2078866	Pt542795	0.246575	Colorado	15	25578772	5.86424e-05	No
TEDDY	5822719	Pt894293	0.246575	Colorado	2	29897800	6.68946e-06	No
TEDDY	9477285	Pt549049	0.246575	Colorado	7	35427100	1.97589e-05	No
TEDDY	2822428	Pt817988	0.246575	Finland	37	42803064	8.64424e-05	No
TEDDY	5313207	Pt747224	0.249315	Colorado	11	14342248	7.66965e-05	No
TEDDY	7910749	Pt513269	0.249315	Finland	35	19890180	0.000175966	No
TEDDY	3810522	Pt453049	0.249315	Colorado	149	27711684	0.000537679	No
TEDDY	9965383	Pt396145	0.249315	Colorado	3903	28083100	0.013898	No
TEDDY	2462031	Pt435278	0.249315	Finland	3	31386188	9.55834e-06	No
TEDDY	5473471	Pt671413	0.252055	Washington	10	17465060	5.72572e-05	Yes
TEDDY	6967092	Pt339841	0.252055	Colorado	0	29865088	0	Yes
TEDDY	6846322	Pt898310	0.252055	Sweden	20	33110972	6.04029e-05	Yes
TEDDY	6868353	Pt729192	0.252055	Colorado	762670	33435180	2.28104	Yes
TEDDY	9068985	Pt785065	0.254795	Colorado	9	18531764	4.85653e-05	Yes
TEDDY	8277791	Pt409162	0.254795	Washington	8	18892028	4.23459e-05	Yes
TEDDY	4403598	Pt847503	0.254795	Colorado	0	19511912	0	Yes
TEDDY	6780992	Pt547530	0.254795	Georgia	3	21827136	1.37444e-05	Yes
TEDDY	3974051	Pt410976	0.254795	Colorado	4	22101180	1.80986e-05	Yes
TEDDY	9224564	Pt636167	0.254795	Washington	7	23390496	2.99267e-05	Yes
TEDDY	9036539	Pt325993	0.254795	Colorado	4	24966292	1.60216e-05	Yes
TEDDY	8136716	Pt211889	0.254795	Finland	10	28999376	3.44835e-05	Yes
TEDDY	4956926	Pt383638	0.254795	Colorado	4	30787708	1.29922e-05	Yes
TEDDY	5701249	Pt971258	0.257534	Colorado	5	17395400	2.87432e-05	Yes
TEDDY	8564303	Pt245267	0.257534	Colorado	236	21383644	0.00110365	Yes
TEDDY	7788344	Pt996305	0.257534	Colorado	99	21792676	0.000454281	Yes
TEDDY	1557348	Pt726322	0.257534	Germany	6	25211368	2.37988e-05	Yes
TEDDY	5731133	Pt402353	0.257534	Germany	0	25566416	0	Yes
TEDDY	2748102	Pt755257	0.257534	Colorado	1	26404036	3.7873e-06	Yes
TEDDY	9053814	Pt382792	0.257534	Colorado	9	27585456	3.26259e-05	Yes
TEDDY	9907071	Pt237235	0.257534	Colorado	4	31009972	1.28991e-05	Yes
TEDDY	2535282	Pt396252	0.257534	Sweden	0	32029476	0	Yes
TEDDY	8989087	Pt356936	0.260274	Finland	0	20041352	0	Yes
TEDDY	3623703	Pt420114	0.260274	Colorado	56	20377372	0.000274815	Yes
TEDDY	7129363	Pt381828	0.260274	Germany	1	21453868	4.66116e-06	Yes
TEDDY	6609846	Pt914247	0.260274	Colorado	114	24718260	0.000461198	Yes
TEDDY	6580835	Pt632701	0.260274	Germany	21822	25603276	0.0852313	Yes
TEDDY	9880119	Pt397417	0.263014	Finland	37	17744668	0.000208513	Yes
TEDDY	8057025	Pt526607	0.263014	Germany	9	23759080	3.78803e-05	Yes
TEDDY	3922708	Pt284481	0.263014	Finland	10	23946184	4.17603e-05	Yes
TEDDY	8960602	Pt616137	0.263014	Finland	21	30575688	6.8682e-05	Yes
TEDDY	8224404	Pt306592	0.263014	Finland	11	34490232	3.18931e-05	Yes
TEDDY	6502874	Pt637947	0.265753	Finland	4	16935744	2.36187e-05	Yes
TEDDY	7876538	Pt224927	0.265753	Colorado	15	18077752	8.29749e-05	Yes
TEDDY	7709780	Pt458116	0.265753	Finland	0	19959708	0	Yes
TEDDY	5558841	Pt974590	0.265753	Finland	18	21322136	8.44193e-05	Yes
TEDDY	2334961	Pt242829	0.265753	Finland	0	21718996	0	Yes
TEDDY	2445355	Pt685982	0.265753	Colorado	16	28679472	5.5789e-05	Yes
TEDDY	8900364	Pt962729	0.265753	Germany	61	29541028	0.000206492	Yes
TEDDY	5345379	Pt696363	0.265753	Georgia	518	31007220	0.00167058	Yes
TEDDY	3472459	Pt975711	0.265753	Finland	41	38071368	0.000107692	Yes
TEDDY	2149965	Pt469723	0.268493	Germany	11	18298244	6.01151e-05	Yes
TEDDY	4635651	Pt498464	0.268493	Finland	6	18524088	3.23903e-05	Yes
TEDDY	7834533	Pt463551	0.268493	Finland	2	19178820	1.04282e-05	Yes
TEDDY	3912109	Pt967619	0.268493	Colorado	3	20907808	1.43487e-05	Yes
TEDDY	2041447	Pt392746	0.268493	Colorado	1	21149376	4.72827e-06	Yes
TEDDY	9241298	Pt601903	0.268493	Colorado	12	26650592	4.50271e-05	Yes
TEDDY	6305646	Pt738644	0.268493	Finland	6	27850600	2.15435e-05	Yes
TEDDY	2921439	Pt981905	0.268493	Sweden	9	28109308	3.20179e-05	Yes
TEDDY	6808932	Pt433239	0.268493	Colorado	5	33144968	1.50852e-05	Yes
TEDDY	4467637	Pt765963	0.268493	Finland	0	45031184	0	Yes
TEDDY	6211038	Pt970988	0.271233	Colorado	0	21784340	0	Yes
TEDDY	7197819	Pt826757	0.271233	Sweden	15	21978780	6.82476e-05	Yes
TEDDY	9981213	Pt448450	0.271233	Sweden	2	40378484	4.95313e-06	Yes
TEDDY	4005019	Pt586796	0.273973	Washington	2	22166804	9.0225e-06	Yes
TEDDY	8453494	Pt223610	0.273973	Colorado	3	24865772	1.20648e-05	Yes
TEDDY	2081337	Pt702258	0.273973	Finland	266	32799020	0.000811	Yes
TEDDY	4186071	Pt452999	0.273973	Finland	10	44126856	2.26619e-05	Yes
TEDDY	6064083	Pt955891	0.276712	Finland	1	12792908	7.81683e-06	Yes
TEDDY	1779860	Pt510286	0.276712	Finland	5	16203740	3.08571e-05	Yes
TEDDY	1001298	Pt835499	0.276712	Finland	2	20952876	9.54523e-06	Yes
TEDDY	9396718	Pt777306	0.276712	Washington	27	25011832	0.000107949	Yes
TEDDY	9474880	Pt637386	0.276712	Finland	1	27328816	3.65914e-06	Yes
TEDDY	6342998	Pt670352	0.276712	Sweden	26	28393756	9.15694e-05	Yes
TEDDY	7049779	Pt951424	0.276712	Finland	2	29510952	6.77714e-06	Yes
TEDDY	9113707	Pt510293	0.276712	Colorado	5	34438772	1.45185e-05	Yes
TEDDY	3988224	Pt411952	0.276712	Finland	2	37316352	5.35958e-06	Yes
TEDDY	6092422	Pt722607	0.279452	Finland	33	17031560	0.000193758	Yes
TEDDY	3008545	Pt293300	0.279452	Finland	4	18653056	2.14442e-05	Yes
TEDDY	2134456	Pt481005	0.279452	Sweden	6	22794496	2.63221e-05	Yes
TEDDY	8655530	Pt548243	0.279452	Colorado	40	24607844	0.00016255	Yes
TEDDY	8642097	Pt846340	0.279452	Colorado	13	29086656	4.4694e-05	Yes
TEDDY	3869617	Pt822457	0.279452	Colorado	890	30886188	0.00288155	Yes
TEDDY	6698986	Pt845696	0.279452	Germany	53	31250384	0.000169598	Yes
TEDDY	6262947	Pt712552	0.279452	Colorado	6	33346316	1.7993e-05	Yes
TEDDY	1150428	Pt249401	0.279452	Finland	5	33950620	1.47273e-05	Yes
TEDDY	6520674	Pt361400	0.282192	Washington	60	14056520	0.000426848	Yes
TEDDY	3411599	Pt317364	0.282192	Colorado	10	17012116	5.87816e-05	Yes
TEDDY	5108440	Pt951272	0.282192	Sweden	1080	18133312	0.00595589	Yes
TEDDY	8733356	Pt607457	0.282192	Colorado	15	18216048	8.2345e-05	Yes
TEDDY	4824716	Pt413057	0.282192	Washington	0	18268000	0	Yes
TEDDY	2192398	Pt730834	0.282192	Colorado	40	18721192	0.000213662	Yes
TEDDY	6317686	Pt845203	0.282192	Colorado	136	20083684	0.000677167	Yes
TEDDY	4142313	Pt750902	0.282192	Finland	0	20395504	0	Yes
TEDDY	6143080	Pt227573	0.282192	Finland	233	21060752	0.00110632	Yes
TEDDY	4492092	Pt885897	0.282192	Colorado	2	21822684	9.16478e-06	Yes
TEDDY	2752702	Pt271379	0.282192	Finland	11	22198120	4.95537e-05	Yes
TEDDY	3920947	Pt680201	0.282192	Germany	0	23388052	0	Yes
TEDDY	2063189	Pt496001	0.282192	Georgia	33	48174592	6.85008e-05	Yes
TEDDY	7917959	Pt466164	0.284932	Colorado	2	16467164	1.21454e-05	Yes
TEDDY	5941421	Pt481572	0.284932	Finland	31	18222220	0.000170122	Yes
TEDDY	3114958	Pt668559	0.284932	Finland	3	19819868	1.51363e-05	Yes
TEDDY	8090450	Pt849466	0.284932	Finland	9	20672820	4.35354e-05	Yes
TEDDY	9994844	Pt323930	0.284932	Colorado	13	20827864	6.24164e-05	Yes
TEDDY	8195660	Pt565282	0.284932	Washington	2	24889332	8.03557e-06	Yes
TEDDY	6878332	Pt818970	0.284932	Colorado	1266	25708764	0.00492439	Yes
TEDDY	2975702	Pt788026	0.284932	Finland	27	26188788	0.000103098	Yes
TEDDY	3090559	Pt972555	0.284932	Washington	1	27334664	3.65836e-06	Yes
TEDDY	3205118	Pt662144	0.284932	Germany	9	35620076	2.52667e-05	Yes
TEDDY	6334492	Pt258055	0.284932	Colorado	10	35633460	2.80635e-05	Yes
TEDDY	5029263	Pt627534	0.287671	Finland	22	17607348	0.000124948	Yes
TEDDY	2498005	Pt332283	0.287671	Sweden	4	19905528	2.00949e-05	Yes
TEDDY	6364241	Pt981357	0.287671	Sweden	6	20003064	2.99954e-05	Yes
TEDDY	5948377	Pt860375	0.287671	Washington	2	20210664	9.89577e-06	Yes
TEDDY	9501510	Pt297953	0.287671	Finland	8	20265088	3.94768e-05	Yes
TEDDY	5847970	Pt776234	0.287671	Finland	0	22227656	0	Yes
TEDDY	7356774	Pt725146	0.287671	Colorado	2	25646628	7.7983e-06	Yes
TEDDY	7308265	Pt658282	0.287671	Colorado	5	27977368	1.78716e-05	Yes
TEDDY	6911102	Pt376834	0.290411	Finland	8	17815196	4.49055e-05	Yes
TEDDY	9675452	Pt598293	0.290411	Sweden	15	18920912	7.92774e-05	Yes
TEDDY	7230804	Pt930796	0.290411	Colorado	2	19705660	1.01494e-05	Yes
TEDDY	9195233	Pt355959	0.290411	Finland	26	26138700	9.94694e-05	Yes
TEDDY	2616346	Pt603361	0.290411	Finland	165	26328056	0.000626708	Yes
TEDDY	8247660	Pt886605	0.290411	Washington	11	32302824	3.40528e-05	Yes
TEDDY	1597697	Pt947235	0.293151	Finland	65	18067444	0.000359763	Yes
TEDDY	7683643	Pt382057	0.293151	Washington	6	20532764	2.92216e-05	Yes
TEDDY	1933877	Pt624487	0.293151	Finland	9	30463036	2.9544e-05	Yes
TEDDY	3281362	Pt426427	0.293151	Finland	4	31938968	1.25239e-05	Yes
TEDDY	5819979	Pt843826	0.29589	Sweden	12	28994116	4.13877e-05	Yes
TEDDY	3288869	Pt690123	0.29589	Finland	6	30401308	1.9736e-05	Yes
TEDDY	7454297	Pt380950	0.29589	Sweden	8	39963140	2.00184e-05	Yes
TEDDY	1308829	Pt786419	0.29863	Sweden	628	19839216	0.00316545	Yes
TEDDY	9000210	Pt524663	0.29863	Finland	11216	22759332	0.0492809	Yes
TEDDY	4897805	Pt583439	0.29863	Georgia	2	23487888	8.51503e-06	Yes
TEDDY	3608055	Pt885284	0.29863	Washington	0	23581404	0	Yes
TEDDY	1199578	Pt645814	0.29863	Colorado	16	24462308	6.54067e-05	Yes
TEDDY	3312048	Pt224603	0.29863	Finland	11	25350496	4.33917e-05	Yes
TEDDY	6510131	Pt665409	0.29863	Sweden	0	27072504	0	Yes
TEDDY	7303913	Pt507120	0.29863	Washington	5	31686308	1.57797e-05	Yes
TEDDY	5595264	Pt621209	0.29863	Finland	2	35763412	5.59231e-06	Yes
TEDDY	9267027	Pt234040	0.29863	Sweden	3	40580780	7.39266e-06	Yes
TEDDY	5982165	Pt512910	0.30137	Finland	4265	16239860	0.0262625	Yes
TEDDY	8163994	Pt250061	0.30137	Colorado	25	17416404	0.000143543	Yes
TEDDY	5015684	Pt809848	0.30137	Germany	1	18565296	5.38639e-06	Yes
TEDDY	6054796	Pt637377	0.30137	Sweden	93	18880036	0.000492584	Yes
TEDDY	2490822	Pt235955	0.30137	Finland	17	20037620	8.48404e-05	Yes
TEDDY	9642044	Pt331403	0.30137	Finland	108	20306744	0.000531843	Yes
TEDDY	2421350	Pt885586	0.30137	Sweden	101	25571456	0.000394972	Yes
TEDDY	5893269	Pt726146	0.30137	Georgia	0	27432452	0	Yes
TEDDY	1017998	Pt939550	0.30137	Sweden	29	27886660	0.000103992	Yes
TEDDY	8991333	Pt468818	0.30137	Sweden	0	28404912	0	Yes
TEDDY	8717915	Pt415449	0.30137	Finland	0	40289024	0	Yes
TEDDY	2805782	Pt220416	0.30137	Finland	36	49471896	7.27686e-05	Yes
TEDDY	5375878	Pt319656	0.30411	Washington	3	16662760	1.80042e-05	Yes
TEDDY	1430380	Pt513583	0.30411	Germany	4	16970908	2.35697e-05	Yes
TEDDY	6923084	Pt400933	0.30411	Finland	1	22896768	4.36743e-06	Yes
TEDDY	8627439	Pt285786	0.30411	Finland	13	22997948	5.65268e-05	Yes
TEDDY	6502262	Pt302764	0.30411	Sweden	33257	25089572	0.132553	Yes
TEDDY	3648308	Pt269494	0.30411	Sweden	22	29840836	7.37245e-05	Yes
TEDDY	4478876	Pt974026	0.30411	Washington	3826	32271616	0.0118556	Yes
TEDDY	7503480	Pt459271	0.30411	Finland	4	32980592	1.21283e-05	Yes
TEDDY	4457024	Pt529490	0.30411	Germany	411	34938592	0.00117635	Yes
TEDDY	7835360	Pt752933	0.30411	Finland	4	65824056	6.07681e-06	Yes
TEDDY	1317633	Pt719603	0.306849	Finland	2	12802288	1.56222e-05	Yes
TEDDY	6823624	Pt674018	0.306849	Finland	228	18256260	0.00124889	Yes
TEDDY	8774063	Pt957445	0.306849	Washington	4	21628728	1.84939e-05	Yes
TEDDY	5938366	Pt919838	0.306849	Colorado	16	23509120	6.80587e-05	Yes
TEDDY	2897543	Pt430985	0.306849	Sweden	4	23514688	1.70106e-05	Yes
TEDDY	9315014	Pt664807	0.306849	Sweden	34	23699608	0.000143462	Yes
TEDDY	6640107	Pt941071	0.306849	Finland	5	24279280	2.05937e-05	Yes
TEDDY	5858160	Pt779798	0.306849	Georgia	10	26882552	3.71988e-05	Yes
TEDDY	7955470	Pt427795	0.306849	Finland	9	34706732	2.59316e-05	Yes
TEDDY	6580888	Pt289319	0.306849	Finland	5	34752604	1.43874e-05	Yes
TEDDY	8510318	Pt974316	0.309589	Sweden	160	12196968	0.0013118	Yes
TEDDY	7396670	Pt331611	0.309589	Sweden	3314	19417912	0.0170667	Yes
TEDDY	4684732	Pt715606	0.309589	Finland	8	20666644	3.87097e-05	Yes
TEDDY	6662751	Pt967619	0.309589	Colorado	2	21186244	9.44009e-06	Yes
TEDDY	5378937	Pt370353	0.309589	Sweden	4	22794840	1.75478e-05	Yes
TEDDY	3204546	Pt379848	0.309589	Sweden	5461	22963936	0.0237808	Yes
TEDDY	3269172	Pt389958	0.309589	Sweden	6	23607312	2.54159e-05	Yes
TEDDY	9118192	Pt818501	0.309589	Washington	1	23639108	4.23028e-06	Yes
TEDDY	2214758	Pt591253	0.309589	Sweden	7	24815024	2.82087e-05	Yes
TEDDY	9245002	Pt445987	0.309589	Sweden	54	27859480	0.00019383	Yes
TEDDY	3124904	Pt364596	0.309589	Washington	5	27890240	1.79274e-05	Yes
TEDDY	3865464	Pt633990	0.309589	Georgia	6	27929480	2.14827e-05	Yes
TEDDY	7726357	Pt297680	0.309589	Colorado	2	30500264	6.55732e-06	Yes
TEDDY	8483893	Pt995186	0.309589	Finland	26	31527272	8.24683e-05	Yes
TEDDY	7382910	Pt789153	0.309589	Sweden	13	39138744	3.32152e-05	Yes
TEDDY	7135795	Pt793027	0.312329	Sweden	6	12441004	4.82276e-05	Yes
TEDDY	7939761	Pt827928	0.312329	Finland	13	18880520	6.8854e-05	Yes
TEDDY	7444632	Pt965772	0.312329	Finland	0	22395128	0	Yes
TEDDY	6711423	Pt309523	0.312329	Sweden	1	22499428	4.44456e-06	Yes
TEDDY	6556887	Pt719749	0.312329	Germany	11	24787900	4.43765e-05	Yes
TEDDY	2854362	Pt526803	0.312329	Finland	0	25697392	0	Yes
TEDDY	5503470	Pt913598	0.312329	Finland	2	29548588	6.76851e-06	Yes
TEDDY	7611253	Pt691047	0.312329	Finland	0	31571760	0	Yes
TEDDY	6106926	Pt941137	0.312329	Colorado	2	33009628	6.05884e-06	Yes
TEDDY	4912259	Pt617444	0.312329	Sweden	2794	47962248	0.00582542	Yes
TEDDY	3988765	Pt724761	0.315068	Sweden	11	15062248	7.30303e-05	Yes
TEDDY	6453656	Pt321780	0.315068	Finland	4	15988684	2.50177e-05	Yes
TEDDY	1434587	Pt253675	0.315068	Colorado	9	16827192	5.34849e-05	Yes
TEDDY	3597434	Pt265148	0.315068	Colorado	10	16958116	5.89688e-05	Yes
TEDDY	6732787	Pt215807	0.315068	Sweden	18	19312260	9.3205e-05	Yes
TEDDY	3595073	Pt329983	0.315068	Finland	1	20653712	4.84174e-06	Yes
TEDDY	4353111	Pt267307	0.315068	Finland	2	21205412	9.43155e-06	Yes
TEDDY	9632234	Pt315437	0.315068	Sweden	4	23122444	1.72992e-05	Yes
TEDDY	8848102	Pt701310	0.315068	Sweden	3	27408084	1.09457e-05	Yes
TEDDY	9030162	Pt813197	0.315068	Washington	1	29689872	3.36815e-06	Yes
TEDDY	5523902	Pt947255	0.315068	Finland	4	30902356	1.2944e-05	Yes
TEDDY	3942376	Pt209270	0.315068	Colorado	4	32109452	1.24574e-05	Yes
TEDDY	1369287	Pt879151	0.315068	Finland	4	33498144	1.1941e-05	Yes
TEDDY	3402025	Pt973603	0.315068	Sweden	9	39412668	2.28353e-05	Yes
TEDDY	1438807	Pt787191	0.317808	Finland	1	6719436	1.48822e-05	Yes
TEDDY	5567573	Pt537812	0.317808	Colorado	2	15647900	1.27813e-05	Yes
TEDDY	7731785	Pt616562	0.317808	Finland	57	16112200	0.000353769	Yes
TEDDY	4490726	Pt586019	0.317808	Finland	4	17352524	2.30514e-05	Yes
TEDDY	7036926	Pt979321	0.317808	Finland	5	17962012	2.78365e-05	Yes
TEDDY	6829995	Pt827325	0.317808	Sweden	764	19411600	0.00393579	Yes
TEDDY	4992468	Pt224927	0.317808	Colorado	12	21438748	5.59734e-05	Yes
TEDDY	2060890	Pt515673	0.317808	Sweden	5	24856976	2.01151e-05	Yes
TEDDY	6384081	Pt798517	0.317808	Sweden	0	26452460	0	Yes
TEDDY	6734722	Pt648929	0.317808	Finland	8	32696980	2.44671e-05	Yes
TEDDY	6242513	Pt635389	0.320548	Washington	54	6023320	0.000896516	Yes
TEDDY	7087701	Pt295872	0.320548	Finland	117	15117560	0.000773934	Yes
TEDDY	4235704	Pt965754	0.320548	Finland	2	16190768	1.23527e-05	Yes
TEDDY	5711609	Pt844173	0.320548	Sweden	41	16209544	0.000252937	Yes
TEDDY	6579000	Pt742589	0.320548	Colorado	6	17341724	3.45986e-05	Yes
TEDDY	2957601	Pt356936	0.320548	Finland	0	20900816	0	Yes
TEDDY	8508420	Pt562263	0.320548	Washington	18	21721848	8.28659e-05	Yes
TEDDY	1161668	Pt276901	0.320548	Finland	0	22064492	0	Yes
TEDDY	9120768	Pt443442	0.320548	Washington	23	22074432	0.000104193	Yes
TEDDY	6352235	Pt845203	0.320548	Colorado	44	22389044	0.000196525	Yes
TEDDY	1278459	Pt450913	0.320548	Sweden	2	23036412	8.68191e-06	Yes
TEDDY	1671023	Pt306513	0.320548	Sweden	2	23723388	8.4305e-06	Yes
TEDDY	7266737	Pt502411	0.320548	Georgia	3	26800388	1.11939e-05	Yes
TEDDY	9584736	Pt565282	0.320548	Washington	22	28222148	7.7953e-05	Yes
TEDDY	3226399	Pt806055	0.320548	Finland	127	39816864	0.00031896	Yes
TEDDY	4419693	Pt300974	0.323288	Germany	14	16056240	8.71935e-05	Yes
TEDDY	8849665	Pt466164	0.323288	Colorado	5	18491220	2.70399e-05	Yes
TEDDY	6727871	Pt422961	0.323288	Finland	70	18759460	0.000373145	Yes
TEDDY	5394132	Pt681062	0.323288	Georgia	2878	18985584	0.0151589	Yes
TEDDY	4565109	Pt651118	0.323288	Sweden	3	19189080	1.56339e-05	Yes
TEDDY	9164630	Pt368875	0.323288	Finland	1	19992504	5.00187e-06	Yes
TEDDY	6440062	Pt947395	0.323288	Sweden	10	20778528	4.81266e-05	Yes
TEDDY	9324427	Pt908340	0.323288	Colorado	0	21395936	0	Yes
TEDDY	6833315	Pt279854	0.323288	Sweden	2	21773544	9.18546e-06	Yes
TEDDY	6595175	Pt774817	0.323288	Georgia	10	22134904	4.51775e-05	Yes
TEDDY	8245466	Pt925265	0.323288	Washington	56	23239016	0.000240974	Yes
TEDDY	6266326	Pt750492	0.323288	Finland	1	23662184	4.22615e-06	Yes
TEDDY	3298906	Pt236789	0.323288	Finland	1	23916400	4.18123e-06	Yes
TEDDY	6419346	Pt900063	0.323288	Germany	0	24989764	0	Yes
TEDDY	8956509	Pt682670	0.323288	Georgia	4	25101372	1.59354e-05	Yes
TEDDY	3681793	Pt602950	0.323288	Finland	4	26658124	1.50048e-05	Yes
TEDDY	2719705	Pt311629	0.323288	Sweden	2	29794112	6.71274e-06	Yes
TEDDY	5929943	Pt509247	0.323288	Washington	0	30587936	0	Yes
TEDDY	4146876	Pt737549	0.323288	Finland	7	32455940	2.15677e-05	Yes
TEDDY	1008172	Pt203029	0.323288	Sweden	19	35205352	5.39691e-05	Yes
TEDDY	1165214	Pt921598	0.326027	Sweden	114	16933112	0.000673237	Yes
TEDDY	2561432	Pt730834	0.326027	Colorado	50	17589264	0.000284264	Yes
TEDDY	2253784	Pt481174	0.326027	Finland	5	18646276	2.6815e-05	Yes
TEDDY	9428371	Pt418992	0.326027	Sweden	2	19124772	1.04576e-05	Yes
TEDDY	6540394	Pt500273	0.326027	Finland	0	19176384	0	Yes
TEDDY	7529674	Pt516977	0.326027	Colorado	0	19184288	0	Yes
TEDDY	1691340	Pt392746	0.326027	Colorado	4	19715748	2.02884e-05	Yes
TEDDY	7370990	Pt678134	0.326027	Germany	29	20312368	0.00014277	Yes
TEDDY	4707658	Pt605815	0.326027	Sweden	19	21900220	8.67571e-05	Yes
TEDDY	1901698	Pt492578	0.326027	Washington	2	23127048	8.64788e-06	Yes
TEDDY	7180316	Pt887396	0.326027	Sweden	15	23448956	6.39687e-05	Yes
TEDDY	1486211	Pt839853	0.326027	Washington	3	23933388	1.25348e-05	Yes
TEDDY	1069184	Pt466570	0.326027	Sweden	3	24311428	1.23399e-05	Yes
TEDDY	7844457	Pt974590	0.326027	Finland	18	25588116	7.03452e-05	Yes
TEDDY	8645619	Pt895789	0.326027	Washington	42	26140296	0.000160671	Yes
TEDDY	8933586	Pt589828	0.326027	Georgia	1	26895896	3.71804e-06	Yes
TEDDY	7746682	Pt510293	0.326027	Colorado	0	28144628	0	Yes
TEDDY	4071539	Pt468062	0.326027	Washington	6	28665244	2.09313e-05	Yes
TEDDY	4914277	Pt975835	0.326027	Washington	28	29199032	9.58936e-05	Yes
TEDDY	4313114	Pt808400	0.326027	Georgia	5	29435412	1.69863e-05	Yes
TEDDY	1039644	Pt442755	0.326027	Finland	7	30562332	2.2904e-05	Yes
TEDDY	8226116	Pt788674	0.326027	Washington	2	31598668	6.32938e-06	Yes
TEDDY	5885658	Pt529947	0.326027	Sweden	305	32666884	0.000933667	Yes
TEDDY	9064497	Pt454922	0.326027	Sweden	1	33129468	3.01846e-06	Yes
TEDDY	9730061	Pt894293	0.326027	Colorado	0	33280640	0	Yes
TEDDY	4710299	Pt319648	0.326027	Finland	6	33810448	1.7746e-05	Yes
TEDDY	5279692	Pt765963	0.326027	Finland	433	45192444	0.000958125	Yes
TEDDY	7723053	Pt284481	0.328767	Finland	3	17328780	1.73122e-05	Yes
TEDDY	6979629	Pt547530	0.328767	Georgia	5	20025492	2.49682e-05	Yes
TEDDY	2025053	Pt835499	0.328767	Finland	4	20092844	1.99076e-05	Yes
TEDDY	1447930	Pt639882	0.328767	Colorado	14	21196268	6.60494e-05	Yes
TEDDY	8560730	Pt410412	0.328767	Sweden	1	21233664	4.7095e-06	Yes
TEDDY	3695298	Pt540586	0.328767	Finland	2	21235712	9.4181e-06	Yes
TEDDY	6868058	Pt557790	0.328767	Sweden	2	24396960	8.19774e-06	Yes
TEDDY	7869560	Pt668199	0.328767	Washington	570	24853944	0.0022934	Yes
TEDDY	8344067	Pt231789	0.328767	Washington	39	26573848	0.000146761	Yes
TEDDY	3245869	Pt586702	0.328767	Germany	0	26927912	0	Yes
TEDDY	2575078	Pt382792	0.328767	Colorado	3	28536480	1.05129e-05	Yes
TEDDY	5712288	Pt882283	0.328767	Washington	1	30609012	3.26701e-06	Yes
TEDDY	5977081	Pt642480	0.328767	Washington	40112	31041752	0.12922	Yes
TEDDY	7706770	Pt340805	0.328767	Sweden	37	31171680	0.000118697	Yes
TEDDY	4680448	Pt385912	0.328767	Colorado	4	32871964	1.21684e-05	Yes
TEDDY	7072646	Pt414171	0.328767	Finland	5	34621544	1.44419e-05	Yes
TEDDY	6368189	Pt645102	0.328767	Germany	31	35368752	8.7648e-05	Yes
TEDDY	1974938	Pt258055	0.328767	Colorado	4	35989912	1.11142e-05	Yes
TEDDY	6729453	Pt696363	0.328767	Georgia	19	37347372	5.08737e-05	Yes
TEDDY	4918037	Pt599468	0.328767	Sweden	3	40123080	7.47699e-06	Yes
TEDDY	4753032	Pt609294	0.328767	Finland	511	53489940	0.00095532	Yes
TEDDY	1041700	Pt258977	0.331507	Colorado	9	15180448	5.92868e-05	Yes
TEDDY	1193907	Pt807144	0.331507	Washington	224	16973684	0.00131969	Yes
TEDDY	1106062	Pt693124	0.331507	Germany	1	18715884	5.34306e-06	Yes
TEDDY	1692838	Pt778349	0.331507	Sweden	95	21571028	0.000440406	Yes
TEDDY	3627019	Pt998211	0.331507	Finland	4	22380880	1.78724e-05	Yes
TEDDY	5624545	Pt852086	0.331507	Sweden	10	22432472	4.45782e-05	Yes
TEDDY	3401213	Pt690536	0.331507	Finland	8	22451964	3.56316e-05	Yes
TEDDY	4347498	Pt929486	0.331507	Finland	0	22605260	0	Yes
TEDDY	6781647	Pt680959	0.331507	Colorado	0	23959616	0	Yes
TEDDY	3767626	Pt307068	0.331507	Sweden	317	25775712	0.00122984	Yes
TEDDY	4352988	Pt498464	0.331507	Finland	2	27149244	7.36669e-06	Yes
TEDDY	9085450	Pt405492	0.331507	Sweden	11	28274452	3.89044e-05	Yes
TEDDY	6376385	Pt727521	0.331507	Germany	0	28392432	0	Yes
TEDDY	5612783	Pt796742	0.331507	Sweden	6	28622884	2.09622e-05	Yes
TEDDY	5985220	Pt553025	0.331507	Sweden	8	32121772	2.49052e-05	Yes
TEDDY	3672966	Pt683988	0.331507	Sweden	7	32886636	2.12852e-05	Yes
TEDDY	2644534	Pt888512	0.331507	Georgia	2	34879652	5.734e-06	Yes
TEDDY	3137353	Pt351097	0.331507	Sweden	9	41952436	2.14529e-05	Yes
TEDDY	5566560	Pt554197	0.334247	Sweden	6	16515972	3.63285e-05	Yes
TEDDY	8117084	Pt837923	0.334247	Sweden	2	16562000	1.20758e-05	Yes
TEDDY	1707374	Pt262759	0.334247	Sweden	16	18221796	8.78069e-05	Yes
TEDDY	3457471	Pt703990	0.334247	Colorado	88	18863812	0.000466502	Yes
TEDDY	1636454	Pt496200	0.334247	Colorado	3	19010932	1.57804e-05	Yes
TEDDY	6253084	Pt942798	0.334247	Sweden	7	19420992	3.60435e-05	Yes
TEDDY	3721319	Pt714459	0.334247	Colorado	2	20522828	9.74525e-06	Yes
TEDDY	9089696	Pt637827	0.334247	Sweden	177	20730400	0.000853819	Yes
TEDDY	6665294	Pt481005	0.334247	Sweden	5	22060732	2.26647e-05	Yes
TEDDY	5365853	Pt737503	0.334247	Finland	3	22282284	1.34636e-05	Yes
TEDDY	9395720	Pt608703	0.334247	Sweden	3579	22295360	0.0160527	Yes
TEDDY	3764205	Pt569352	0.334247	Colorado	0	23169188	0	Yes
TEDDY	9005850	Pt981905	0.334247	Sweden	53	23806716	0.000222626	Yes
TEDDY	2188182	Pt903645	0.334247	Sweden	10	24080192	4.15279e-05	Yes
TEDDY	9685468	Pt414721	0.334247	Sweden	2	25204256	7.93517e-06	Yes
TEDDY	6402447	Pt845696	0.334247	Germany	9	25328256	3.55334e-05	Yes
TEDDY	6163793	Pt706307	0.334247	Sweden	0	26169456	0	Yes
TEDDY	5137366	Pt763442	0.334247	Sweden	2461	26230180	0.00938232	Yes
TEDDY	2125895	Pt750902	0.334247	Finland	20	26305460	7.60298e-05	Yes
TEDDY	9325643	Pt469983	0.334247	Sweden	11	26614588	4.13307e-05	Yes
TEDDY	3549675	Pt732077	0.334247	Colorado	18	26633220	6.75848e-05	Yes
TEDDY	1630384	Pt670352	0.334247	Sweden	16	28131444	5.68759e-05	Yes
TEDDY	4177588	Pt562600	0.334247	Colorado	4	28204080	1.41823e-05	Yes
TEDDY	3007037	Pt512625	0.334247	Washington	0	28404272	0	Yes
TEDDY	3864173	Pt316994	0.334247	Finland	34	29064448	0.000116981	Yes
TEDDY	1143971	Pt402353	0.334247	Germany	13	29191140	4.45341e-05	Yes
TEDDY	9764347	Pt383638	0.334247	Colorado	2	29536668	6.77124e-06	Yes
TEDDY	9097719	Pt396252	0.334247	Sweden	6	32778944	1.83044e-05	Yes
TEDDY	7676512	Pt706097	0.334247	Sweden	0	34946636	0	Yes
TEDDY	4969670	Pt644080	0.334247	Sweden	2	41527772	4.81605e-06	Yes
TEDDY	8022797	Pt211889	0.334247	Finland	28	45296760	6.18146e-05	Yes
TEDDY	5606931	Pt996305	0.336986	Colorado	5	7784916	6.42268e-05	Yes
TEDDY	8756115	Pt586796	0.336986	Washington	42	10880344	0.000386017	Yes
TEDDY	5838958	Pt788607	0.336986	Colorado	25	14910076	0.000167672	Yes
TEDDY	8392108	Pt458441	0.336986	Sweden	6	16105844	3.72536e-05	Yes
TEDDY	6796583	Pt314880	0.336986	Finland	0	16987564	0	Yes
TEDDY	2527865	Pt570395	0.336986	Finland	1	19152812	5.22117e-06	Yes
TEDDY	8463334	Pt274644	0.336986	Sweden	6	19217440	3.12216e-05	Yes
TEDDY	1795777	Pt785065	0.336986	Colorado	11	19300700	5.69928e-05	Yes
TEDDY	4412779	Pt747224	0.336986	Colorado	0	19786844	0	Yes
TEDDY	5370700	Pt360309	0.336986	Colorado	4	20422872	1.95859e-05	Yes
TEDDY	6061480	Pt964939	0.336986	Finland	1	20650480	4.8425e-06	Yes
TEDDY	2985979	Pt530818	0.336986	Sweden	746	20708148	0.00360245	Yes
TEDDY	5282918	Pt671413	0.336986	Washington	6	21131328	2.83939e-05	Yes
TEDDY	6780487	Pt585595	0.336986	Washington	3	21444456	1.39896e-05	Yes
TEDDY	5656523	Pt934527	0.336986	Colorado	311	21530844	0.00144444	Yes
TEDDY	8560798	Pt213220	0.336986	Washington	64	21583612	0.000296521	Yes
TEDDY	6599949	Pt680201	0.336986	Germany	1	21785624	4.59018e-06	Yes
TEDDY	8453531	Pt542795	0.336986	Colorado	4	22571324	1.77216e-05	Yes
TEDDY	3966397	Pt796011	0.336986	Sweden	4	22837356	1.75152e-05	Yes
TEDDY	7226149	Pt856851	0.336986	Sweden	2	23115200	8.65232e-06	Yes
TEDDY	1297946	Pt852219	0.336986	Finland	8	23253552	3.44033e-05	Yes
TEDDY	7627830	Pt542115	0.336986	Finland	0	23545652	0	Yes
TEDDY	2246170	Pt898289	0.336986	Georgia	7	23844100	2.93574e-05	Yes
TEDDY	2086253	Pt646762	0.336986	Sweden	5	23972364	2.08574e-05	Yes
TEDDY	7681906	Pt668559	0.336986	Finland	1	24694544	4.04948e-06	Yes
TEDDY	2936242	Pt331617	0.336986	Sweden	5	25618532	1.95171e-05	Yes
TEDDY	7644608	Pt433239	0.336986	Colorado	15	26174924	5.73068e-05	Yes
TEDDY	2075765	Pt419452	0.336986	Sweden	0	26640484	0	Yes
TEDDY	3699594	Pt554436	0.336986	Sweden	0	26991380	0	Yes
TEDDY	1748536	Pt326977	0.336986	Sweden	13	27114616	4.79446e-05	Yes
TEDDY	8208140	Pt738339	0.336986	Colorado	8	28019004	2.8552e-05	Yes
TEDDY	7261357	Pt755257	0.336986	Colorado	2	28552588	7.00462e-06	Yes
TEDDY	8507839	Pt379546	0.336986	Germany	0	28813140	0	Yes
TEDDY	3336108	Pt786563	0.336986	Finland	2	28929624	6.91333e-06	Yes
TEDDY	5984681	Pt248610	0.336986	Finland	5	29251364	1.70932e-05	Yes
TEDDY	5713636	Pt620136	0.336986	Colorado	6	29262728	2.05039e-05	Yes
TEDDY	7481500	Pt243342	0.336986	Finland	17	29397312	5.78284e-05	Yes
TEDDY	3944537	Pt387712	0.336986	Sweden	0	32451584	0	Yes
TEDDY	3219773	Pt956175	0.336986	Sweden	11	32950912	3.3383e-05	Yes
TEDDY	7240294	Pt895370	0.336986	Washington	32	33321852	9.60331e-05	Yes
TEDDY	2013980	Pt306592	0.336986	Finland	1	33729888	2.96473e-06	Yes
TEDDY	9755781	Pt236839	0.336986	Washington	2	34831472	5.74193e-06	Yes
TEDDY	4420990	Pt646497	0.336986	Sweden	31	36046572	8.59999e-05	Yes
TEDDY	3180953	Pt426427	0.336986	Finland	1	36221376	2.7608e-06	Yes
TEDDY	1306094	Pt343855	0.336986	Finland	4	39355624	1.01637e-05	Yes
TEDDY	5836281	Pt877286	0.336986	Sweden	4	49376224	8.10106e-06	Yes
TEDDY	6777476	Pt648356	0.339726	Sweden	800	10890676	0.00734573	Yes
TEDDY	8385970	Pt780710	0.339726	Washington	8375	11665280	0.0717942	Yes
TEDDY	5751078	Pt748984	0.339726	Sweden	4	11791692	3.39222e-05	Yes
TEDDY	8182835	Pt224223	0.339726	Finland	11328	13164156	0.0860519	Yes
TEDDY	4481517	Pt840971	0.339726	Finland	27	16908664	0.000159681	Yes
TEDDY	7317674	Pt885897	0.339726	Colorado	24	17850792	0.000134448	Yes
TEDDY	3505391	Pt340953	0.339726	Finland	0	19015060	0	Yes
TEDDY	4559018	Pt739978	0.339726	Sweden	1	20133844	4.96676e-06	Yes
TEDDY	8659865	Pt455332	0.339726	Sweden	0	20169612	0	Yes
TEDDY	7451772	Pt776020	0.339726	Sweden	0	20521668	0	Yes
TEDDY	3943860	Pt951424	0.339726	Finland	0	20812780	0	Yes
TEDDY	7785244	Pt480814	0.339726	Colorado	2039	20952316	0.00973162	Yes
TEDDY	5224011	Pt311255	0.339726	Sweden	2	21202496	9.43285e-06	Yes
TEDDY	7396964	Pt819365	0.339726	Sweden	13	21252476	6.11693e-05	Yes
TEDDY	7918714	Pt288589	0.339726	Finland	1	21625496	4.62417e-06	Yes
TEDDY	5427672	Pt988211	0.339726	Finland	6	21888832	2.74112e-05	Yes
TEDDY	5298402	Pt771743	0.339726	Finland	0	22020660	0	Yes
TEDDY	1394013	Pt245267	0.339726	Colorado	34	22551248	0.000150768	Yes
TEDDY	4967160	Pt973081	0.339726	Finland	0	23653024	0	Yes
TEDDY	8142206	Pt824867	0.339726	Germany	4	24677660	1.6209e-05	Yes
TEDDY	1984296	Pt444056	0.339726	Colorado	0	25125240	0	Yes
TEDDY	1042387	Pt640121	0.339726	Sweden	1	25746308	3.88405e-06	Yes
TEDDY	5967333	Pt715570	0.339726	Finland	6	26291516	2.2821e-05	Yes
TEDDY	1901775	Pt409201	0.339726	Germany	261	26701224	0.000977483	Yes
TEDDY	8662268	Pt826757	0.339726	Sweden	12	27476220	4.36741e-05	Yes
TEDDY	8179272	Pt822457	0.339726	Colorado	43	28239172	0.000152271	Yes
TEDDY	1966137	Pt285468	0.339726	Colorado	31	28836408	0.000107503	Yes
TEDDY	3891625	Pt975711	0.339726	Finland	0	30252504	0	Yes
TEDDY	4389345	Pt995648	0.339726	Washington	43	30864788	0.000139317	Yes
TEDDY	6573184	Pt751669	0.339726	Georgia	2	31628832	6.32334e-06	Yes
TEDDY	6302566	Pt465734	0.339726	Sweden	7	34732008	2.01543e-05	Yes
TEDDY	2731217	Pt600705	0.339726	Finland	56	35441104	0.000158009	Yes
TEDDY	4650497	Pt460518	0.339726	Sweden	302	42132396	0.000716788	Yes
TEDDY	5861636	Pt410089	0.342466	Sweden	0	16277128	0	Yes
TEDDY	8869134	Pt971258	0.342466	Colorado	11	17476548	6.29415e-05	Yes
TEDDY	6061961	Pt962729	0.342466	Germany	6	17556332	3.41757e-05	Yes
TEDDY	9658082	Pt789791	0.342466	Sweden	7	18331536	3.81856e-05	Yes
TEDDY	2828332	Pt959817	0.342466	Finland	0	18963224	0	Yes
TEDDY	5795612	Pt381828	0.342466	Germany	0	19763892	0	Yes
TEDDY	5807160	Pt818970	0.342466	Colorado	117	20845884	0.000561262	Yes
TEDDY	1732098	Pt320391	0.342466	Sweden	514	20963852	0.00245184	Yes
TEDDY	3794461	Pt217835	0.342466	Colorado	14	21018400	6.66083e-05	Yes
TEDDY	5873656	Pt719638	0.342466	Colorado	52	21113404	0.000246289	Yes
TEDDY	9655111	Pt802339	0.342466	Washington	6	22101448	2.71475e-05	Yes
TEDDY	1187013	Pt218117	0.342466	Finland	69	22128488	0.000311815	Yes
TEDDY	3331001	Pt388513	0.342466	Finland	22	22428588	9.80891e-05	Yes
TEDDY	1036961	Pt442436	0.342466	Colorado	6	22641596	2.64999e-05	Yes
TEDDY	9989379	Pt570409	0.342466	Finland	1	23950100	4.17535e-06	Yes
TEDDY	8331018	Pt212540	0.342466	Germany	0	24625212	0	Yes
TEDDY	3194436	Pt397563	0.342466	Sweden	1	24916760	4.01336e-06	Yes
TEDDY	9046819	Pt656372	0.342466	Washington	4	25928256	1.54272e-05	Yes
TEDDY	5584360	Pt268651	0.342466	Germany	2	26171832	7.6418e-06	Yes
TEDDY	1808853	Pt816706	0.342466	Sweden	199	26328740	0.000755828	Yes
TEDDY	1820407	Pt300682	0.342466	Washington	2	27134828	7.3706e-06	Yes
TEDDY	8326934	Pt932680	0.342466	Sweden	0	28919832	0	Yes
TEDDY	1722029	Pt223610	0.342466	Colorado	0	29253000	0	Yes
TEDDY	3899399	Pt804284	0.342466	Washington	23	29593628	7.77194e-05	Yes
TEDDY	6220359	Pt612731	0.342466	Sweden	22	29768512	7.39036e-05	Yes
TEDDY	4194307	Pt891066	0.342466	Finland	7	31518380	2.22093e-05	Yes
TEDDY	1426593	Pt414899	0.342466	Washington	23	31669440	7.26252e-05	Yes
TEDDY	5583912	Pt237235	0.342466	Colorado	2	33989440	5.88418e-06	Yes
TEDDY	1132634	Pt273158	0.342466	Colorado	2	37838884	5.28557e-06	Yes
TEDDY	2774712	Pt748148	0.345205	Germany	6	13529536	4.43474e-05	Yes
TEDDY	9913579	Pt848353	0.345205	Finland	20	14060228	0.000142245	Yes
TEDDY	2473860	Pt636167	0.345205	Washington	2	16953780	1.17968e-05	Yes
TEDDY	3887397	Pt240899	0.345205	Finland	7	16966488	4.12578e-05	Yes
TEDDY	8384275	Pt410976	0.345205	Colorado	40	18509384	0.000216107	Yes
TEDDY	8977116	Pt782268	0.345205	Colorado	0	18558548	0	Yes
TEDDY	4613721	Pt314358	0.345205	Finland	2	19631556	1.01877e-05	Yes
TEDDY	3319399	Pt361400	0.345205	Washington	6	19957948	3.00632e-05	Yes
TEDDY	5936410	Pt658343	0.345205	Sweden	6	20201512	2.97007e-05	Yes
TEDDY	8585088	Pt271379	0.345205	Finland	1	20365472	4.91027e-06	Yes
TEDDY	8246787	Pt344985	0.345205	Sweden	16	20387568	7.84792e-05	Yes
TEDDY	6112853	Pt669534	0.345205	Colorado	0	20509700	0	Yes
TEDDY	5932691	Pt267763	0.345205	Finland	3	20839396	1.43958e-05	Yes
TEDDY	6131149	Pt548243	0.345205	Colorado	20	21748328	9.19611e-05	Yes
TEDDY	8590076	Pt307289	0.345205	Sweden	0	21774564	0	Yes
TEDDY	8444007	Pt690380	0.345205	Finland	18	21795876	8.25844e-05	Yes
TEDDY	8895029	Pt242829	0.345205	Finland	1	21810016	4.58505e-06	Yes
TEDDY	2818764	Pt317364	0.345205	Colorado	0	23514404	0	Yes
TEDDY	5384474	Pt914247	0.345205	Colorado	21	24160376	8.69192e-05	Yes
TEDDY	3187135	Pt343525	0.345205	Georgia	5	24447456	2.0452e-05	Yes
TEDDY	1486884	Pt889860	0.345205	Sweden	560	28421488	0.00197034	Yes
TEDDY	6684942	Pt617612	0.345205	Sweden	0	28855124	0	Yes
TEDDY	2782237	Pt478635	0.345205	Sweden	2	29392828	6.80438e-06	Yes
TEDDY	8441383	Pt362758	0.345205	Finland	0	31538444	0	Yes
TEDDY	6816387	Pt297953	0.345205	Finland	9	32201516	2.7949e-05	Yes
TEDDY	9933239	Pt319417	0.345205	Finland	15	33211816	4.51646e-05	Yes
TEDDY	4939460	Pt896563	0.345205	Colorado	12	45856176	2.61688e-05	Yes
TEDDY	5404224	Pt201318	0.347945	Sweden	10	14815572	6.74966e-05	Yes
TEDDY	4725349	Pt414373	0.347945	Sweden	1826	15945816	0.0114513	Yes
TEDDY	9274166	Pt296815	0.347945	Sweden	34	17134992	0.000198424	Yes
TEDDY	2624916	Pt403584	0.347945	Finland	3	17318420	1.73226e-05	Yes
TEDDY	6077092	Pt459286	0.347945	Finland	2	18311072	1.09224e-05	Yes
TEDDY	4926595	Pt498125	0.347945	Sweden	14	18855740	7.42479e-05	Yes
TEDDY	3131694	Pt759788	0.347945	Sweden	3	19019540	1.57733e-05	Yes
TEDDY	6629693	Pt379631	0.347945	Germany	13	19160256	6.78488e-05	Yes
TEDDY	2686076	Pt847503	0.347945	Colorado	27	20500636	0.000131703	Yes
TEDDY	5640849	Pt655951	0.347945	Finland	121	20599828	0.000587384	Yes
TEDDY	7484053	Pt492940	0.347945	Colorado	3	20948036	1.43212e-05	Yes
TEDDY	1358348	Pt697222	0.347945	Sweden	28	21223168	0.000131931	Yes
TEDDY	5182206	Pt807812	0.347945	Sweden	0	22497940	0	Yes
TEDDY	9581055	Pt394538	0.347945	Sweden	2	22998688	8.69615e-06	Yes
TEDDY	2725896	Pt469723	0.347945	Germany	5	25234956	1.98138e-05	Yes
TEDDY	3713496	Pt861544	0.347945	Sweden	88	25293528	0.000347915	Yes
TEDDY	9117991	Pt779183	0.347945	Finland	2	25536308	7.83199e-06	Yes
TEDDY	8659501	Pt420114	0.347945	Colorado	5	27286180	1.83243e-05	Yes
TEDDY	3115732	Pt278269	0.347945	Finland	3	27429336	1.09372e-05	Yes
TEDDY	1954113	Pt212505	0.347945	Finland	27	27573672	9.79195e-05	Yes
TEDDY	2490014	Pt842791	0.347945	Colorado	46	28512484	0.000161333	Yes
TEDDY	3969949	Pt461475	0.347945	Colorado	10	29412716	3.39989e-05	Yes
TEDDY	1759256	Pt405515	0.347945	Sweden	3	30329560	9.89134e-06	Yes
TEDDY	5894697	Pt448450	0.347945	Sweden	5	30729992	1.62707e-05	Yes
TEDDY	9608288	Pt347157	0.347945	Georgia	1	31302572	3.19463e-06	Yes
TEDDY	1506007	Pt338699	0.347945	Sweden	292	31323156	0.000932218	Yes
TEDDY	1966304	Pt435278	0.347945	Finland	0	40261492	0	Yes
TEDDY	2065138	Pt490196	0.347945	Sweden	11	40586532	2.71026e-05	Yes
TEDDY	2582977	Pt738644	0.347945	Finland	7	58740684	1.19168e-05	Yes
TEDDY	5639574	Pt458116	0.350685	Finland	1	9780452	1.02245e-05	Yes
TEDDY	9432450	Pt658366	0.350685	Finland	21	16211892	0.000129535	Yes
TEDDY	5818301	Pt637947	0.350685	Finland	5	16932364	2.95292e-05	Yes
TEDDY	2168375	Pt293286	0.350685	Germany	11	17203456	6.39406e-05	Yes
TEDDY	3287955	Pt549905	0.350685	Finland	10	17477656	5.72159e-05	Yes
TEDDY	7722487	Pt903335	0.350685	Sweden	28	17636864	0.000158758	Yes
TEDDY	1246040	Pt883838	0.350685	Finland	8	17887432	4.47241e-05	Yes
TEDDY	9914423	Pt767069	0.350685	Colorado	4	18608144	2.1496e-05	Yes
TEDDY	3933013	Pt875329	0.350685	Germany	83	18795668	0.000441591	Yes
TEDDY	4551212	Pt531061	0.350685	Germany	0	20029912	0	Yes
TEDDY	9327525	Pt725146	0.350685	Colorado	21	20157592	0.000104179	Yes
TEDDY	1854627	Pt743652	0.350685	Colorado	36	20535028	0.00017531	Yes
TEDDY	3293546	Pt401504	0.350685	Washington	129	21610884	0.000596921	Yes
TEDDY	3251515	Pt607151	0.350685	Finland	194	21701120	0.000893963	Yes
TEDDY	7699244	Pt747980	0.350685	Finland	0	22227972	0	Yes
TEDDY	7956922	Pt889507	0.350685	Colorado	91	23242736	0.00039152	Yes
TEDDY	5022160	Pt453049	0.350685	Colorado	9	23611624	3.81168e-05	Yes
TEDDY	9890995	Pt333597	0.350685	Finland	4	24329384	1.6441e-05	Yes
TEDDY	4095055	Pt797533	0.350685	Sweden	34359	24433276	0.140624	Yes
TEDDY	7346330	Pt822410	0.350685	Finland	1	25184616	3.97068e-06	Yes
TEDDY	9820484	Pt808507	0.350685	Germany	0	26854544	0	Yes
TEDDY	2716832	Pt898310	0.350685	Sweden	8	27666104	2.89163e-05	Yes
TEDDY	2432012	Pt518567	0.350685	Germany	0	32826472	0	Yes
TEDDY	1040574	Pt658105	0.350685	Colorado	5	34319588	1.45689e-05	Yes
TEDDY	8810929	Pt549049	0.350685	Colorado	21	36397072	5.76969e-05	Yes
TEDDY	1562514	Pt795812	0.353425	Finland	11	11150456	9.86507e-05	Yes
TEDDY	8434300	Pt332283	0.353425	Sweden	4	20163900	1.98374e-05	Yes
TEDDY	5263045	Pt269528	0.353425	Colorado	15	20351252	7.37055e-05	Yes
TEDDY	6491439	Pt891792	0.353425	Germany	0	20858360	0	Yes
TEDDY	2370254	Pt386573	0.353425	Finland	3	21111736	1.42101e-05	Yes
TEDDY	2476850	Pt229098	0.353425	Finland	1	21361924	4.68123e-06	Yes
TEDDY	1982620	Pt700327	0.353425	Sweden	11	24300440	4.52667e-05	Yes
TEDDY	3547961	Pt860375	0.353425	Washington	3	24455184	1.22673e-05	Yes
TEDDY	4095350	Pt932337	0.353425	Sweden	4	25667216	1.55841e-05	Yes
TEDDY	4667134	Pt983168	0.353425	Colorado	10	25733684	3.88596e-05	Yes
TEDDY	6795103	Pt374576	0.353425	Colorado	6	26775924	2.24082e-05	Yes
TEDDY	6809425	Pt393487	0.353425	Washington	1	28345784	3.52786e-06	Yes
TEDDY	4867894	Pt601903	0.353425	Colorado	0	28492960	0	Yes
TEDDY	8378852	Pt464248	0.353425	Colorado	0	28918384	0	Yes
TEDDY	1507771	Pt653170	0.353425	Finland	10	31974148	3.12753e-05	Yes
TEDDY	6680565	Pt635125	0.353425	Colorado	22	33151520	6.6362e-05	Yes
TEDDY	5913577	Pt846340	0.353425	Colorado	16	33195880	4.81988e-05	Yes
TEDDY	2574484	Pt396145	0.353425	Colorado	8	37551332	2.13042e-05	Yes
TEDDY	7658373	Pt786043	0.353425	Germany	660	42497104	0.00155305	Yes
TEDDY	3963904	Pt445029	0.356164	Finland	69	15189696	0.000454255	Yes
TEDDY	9804122	Pt399059	0.356164	Sweden	65	17420796	0.000373117	Yes
TEDDY	1374506	Pt291975	0.356164	Sweden	272	17434512	0.00156012	Yes
TEDDY	6147450	Pt526607	0.356164	Germany	19	19111856	9.94147e-05	Yes
TEDDY	6866448	Pt437158	0.356164	Sweden	0	19132892	0	Yes
TEDDY	1432592	Pt222517	0.356164	Sweden	136	19196184	0.000708474	Yes
TEDDY	1249312	Pt890474	0.356164	Sweden	31	21993736	0.000140949	Yes
TEDDY	7573264	Pt405879	0.356164	Sweden	6	22227224	2.69939e-05	Yes
TEDDY	5296606	Pt729192	0.356164	Colorado	116168	22755808	0.510498	Yes
TEDDY	5418761	Pt750744	0.356164	Colorado	29	27345380	0.000106051	Yes
TEDDY	1768739	Pt559445	0.356164	Finland	3	27575124	1.08794e-05	Yes
TEDDY	8637335	Pt726804	0.356164	Finland	3	27819300	1.07839e-05	Yes
TEDDY	9265765	Pt329875	0.356164	Germany	2	28563140	7.00203e-06	Yes
TEDDY	1102467	Pt293300	0.356164	Finland	17	28813528	5.90001e-05	Yes
TEDDY	8318664	Pt977945	0.356164	Finland	25	29857236	8.37318e-05	Yes
TEDDY	4729990	Pt988284	0.356164	Finland	0	30338972	0	Yes
TEDDY	7967043	Pt730112	0.356164	Sweden	5	31745212	1.57504e-05	Yes
TEDDY	3042189	Pt685982	0.356164	Colorado	25	32092720	7.78993e-05	Yes
TEDDY	6755693	Pt947803	0.356164	Sweden	40	33060628	0.00012099	Yes
TEDDY	8045215	Pt244667	0.356164	Sweden	8	33215228	2.40853e-05	Yes
TEDDY	2484293	Pt703234	0.356164	Sweden	3	34562792	8.67985e-06	Yes
TEDDY	2383161	Pt385850	0.356164	Sweden	1	36182440	2.76377e-06	Yes
TEDDY	7696083	Pt950118	0.358904	Sweden	36	6996616	0.000514534	Yes
TEDDY	1140205	Pt668375	0.358904	Sweden	108	15389760	0.000701765	Yes
TEDDY	2589687	Pt579172	0.358904	Sweden	16	15784312	0.000101366	Yes
TEDDY	1041456	Pt227573	0.358904	Finland	4	17305792	2.31136e-05	Yes
TEDDY	2848781	Pt397417	0.358904	Finland	6	18101576	3.31463e-05	Yes
TEDDY	9527735	Pt982254	0.358904	Colorado	3	19556836	1.53399e-05	Yes
TEDDY	3814488	Pt495849	0.358904	Sweden	11	20388364	5.39523e-05	Yes
TEDDY	7819549	Pt515243	0.358904	Finland	3	20920568	1.434e-05	Yes
TEDDY	4780920	Pt497492	0.358904	Sweden	3	21277464	1.40994e-05	Yes
TEDDY	9653934	Pt951272	0.358904	Sweden	1	21639764	4.62112e-06	Yes
TEDDY	3206209	Pt590241	0.358904	Sweden	1	21688260	4.61079e-06	Yes
TEDDY	3813903	Pt598293	0.358904	Sweden	4	22003612	1.81788e-05	Yes
TEDDY	4044072	Pt817480	0.358904	Colorado	2	22322808	8.95945e-06	Yes
TEDDY	7797564	Pt584329	0.358904	Sweden	8	22734092	3.51894e-05	Yes
TEDDY	1199601	Pt972555	0.358904	Washington	4	22848564	1.75066e-05	Yes
TEDDY	4411103	Pt597582	0.358904	Georgia	30	23365072	0.000128397	Yes
TEDDY	9881722	Pt320305	0.358904	Sweden	2253	23392888	0.00963113	Yes
TEDDY	5219698	Pt786114	0.358904	Georgia	3	23740264	1.26368e-05	Yes
TEDDY	5145945	Pt621180	0.358904	Washington	575	23822748	0.00241366	Yes
TEDDY	8162971	Pt297416	0.358904	Sweden	0	24438276	0	Yes
TEDDY	4718764	Pt758437	0.358904	Finland	19	24927352	7.62215e-05	Yes
TEDDY	6074186	Pt942150	0.358904	Sweden	1	25058640	3.99064e-06	Yes
TEDDY	5952437	Pt587566	0.358904	Germany	35	25308088	0.000138296	Yes
TEDDY	4888669	Pt473258	0.358904	Sweden	1	26588072	3.76109e-06	Yes
TEDDY	4064808	Pt244318	0.358904	Colorado	42	28228524	0.000148786	Yes
TEDDY	4839430	Pt985816	0.358904	Finland	0	28624516	0	Yes
TEDDY	7970848	Pt763555	0.358904	Finland	2	28722532	6.96317e-06	Yes
TEDDY	5605798	Pt402350	0.358904	Germany	23	29867604	7.70065e-05	Yes
TEDDY	7885459	Pt958215	0.358904	Georgia	22	31699996	6.94006e-05	Yes
TEDDY	6742543	Pt914453	0.358904	Sweden	39	32953344	0.000118349	Yes
TEDDY	8886821	Pt471617	0.358904	Washington	32	33089416	9.67077e-05	Yes
TEDDY	3654622	Pt473170	0.358904	Finland	19	38514836	4.93316e-05	Yes
TEDDY	4147955	Pt460396	0.361644	Sweden	24	13408236	0.000178994	Yes
TEDDY	7045776	Pt535889	0.361644	Finland	8	15926948	5.02293e-05	Yes
TEDDY	8644455	Pt772106	0.361644	Colorado	2	16470440	1.2143e-05	Yes
TEDDY	4796624	Pt788023	0.361644	Germany	4	17300504	2.31207e-05	Yes
TEDDY	9022542	Pt722607	0.361644	Finland	22	22786764	9.65473e-05	Yes
TEDDY	1418217	Pt788606	0.361644	Sweden	5	23087192	2.1657e-05	Yes
TEDDY	3906876	Pt916407	0.361644	Colorado	0	24410912	0	Yes
TEDDY	9450791	Pt999158	0.361644	Germany	25	24493768	0.000102067	Yes
TEDDY	4096745	Pt337171	0.361644	Sweden	88	24738832	0.000355716	Yes
TEDDY	2671103	Pt726322	0.361644	Germany	35	25488452	0.000137317	Yes
TEDDY	9551398	Pt758166	0.361644	Finland	13	26101032	4.98065e-05	Yes
TEDDY	2976065	Pt712552	0.361644	Colorado	255	28384672	0.000898372	Yes
TEDDY	7271914	Pt597010	0.361644	Colorado	2	29418660	6.79841e-06	Yes
TEDDY	7178180	Pt998714	0.361644	Georgia	3	29796724	1.00682e-05	Yes
TEDDY	4401314	Pt339841	0.361644	Colorado	0	29944324	0	Yes
TEDDY	8542642	Pt610015	0.361644	Sweden	1	30292076	3.30119e-06	Yes
TEDDY	3487390	Pt620534	0.361644	Germany	0	30969680	0	Yes
TEDDY	1672859	Pt627534	0.361644	Finland	7	32705484	2.14031e-05	Yes
TEDDY	9029896	Pt237254	0.361644	Sweden	12	36823596	3.25878e-05	Yes
TEDDY	5964968	Pt776234	0.364384	Finland	8	7306068	0.000109498	Yes
TEDDY	4020868	Pt717900	0.364384	Germany	11	18637656	5.90203e-05	Yes
TEDDY	4537289	Pt466747	0.364384	Sweden	2	19596028	1.02061e-05	Yes
TEDDY	3941660	Pt481572	0.364384	Finland	0	20143792	0	Yes
TEDDY	8623785	Pt603361	0.364384	Finland	104	21047976	0.000494109	Yes
TEDDY	5394679	Pt947575	0.364384	Germany	28	21774324	0.000128592	Yes
TEDDY	4730843	Pt707665	0.364384	Colorado	3	22169440	1.35321e-05	Yes
TEDDY	9958989	Pt325993	0.364384	Colorado	264	22201144	0.00118913	Yes
TEDDY	5654721	Pt378028	0.364384	Finland	6	24741428	2.42508e-05	Yes
TEDDY	6303173	Pt995817	0.364384	Sweden	21	24918368	8.42752e-05	Yes
TEDDY	5537695	Pt273504	0.364384	Colorado	6	26902800	2.23025e-05	Yes
TEDDY	7263457	Pt287537	0.364384	Finland	2	26961364	7.41802e-06	Yes
TEDDY	2722253	Pt960137	0.364384	Finland	3	28704452	1.04513e-05	Yes
TEDDY	2752449	Pt953860	0.364384	Finland	39	36191892	0.000107759	Yes
TEDDY	3782787	Pt971596	0.364384	Georgia	19	39130296	4.85557e-05	Yes
TEDDY	5940764	Pt209943	0.364384	Finland	2	40809216	4.90085e-06	Yes
TEDDY	4515985	Pt463551	0.367123	Finland	12	13916832	8.62265e-05	Yes
TEDDY	4017505	Pt696887	0.367123	Germany	37	15291224	0.000241969	Yes
TEDDY	2741199	Pt348470	0.367123	Sweden	82	16166628	0.000507218	Yes
TEDDY	1964372	Pt505627	0.367123	Sweden	376	16458272	0.00228457	Yes
TEDDY	2198613	Pt679308	0.367123	Finland	10	17227440	5.80469e-05	Yes
TEDDY	2511263	Pt673345	0.367123	Colorado	2	17403700	1.14918e-05	Yes
TEDDY	7585084	Pt607457	0.367123	Colorado	939	17546000	0.00535165	Yes
TEDDY	1446854	Pt373790	0.367123	Colorado	18	18114716	9.93667e-05	Yes
TEDDY	8677378	Pt262424	0.367123	Colorado	26	19234552	0.000135173	Yes
TEDDY	1478163	Pt470688	0.367123	Washington	0	22713536	0	Yes
TEDDY	1787840	Pt570429	0.367123	Finland	113	23097648	0.000489227	Yes
TEDDY	9675007	Pt849466	0.367123	Finland	34	23775964	0.000143002	Yes
TEDDY	6092969	Pt654201	0.367123	Washington	2	25702308	7.7814e-06	Yes
TEDDY	2670587	Pt658282	0.367123	Colorado	144	27592340	0.000521884	Yes
TEDDY	7441336	Pt562403	0.367123	Georgia	27641	29449444	0.0938592	Yes
TEDDY	6492479	Pt851744	0.367123	Germany	1	32301016	3.09588e-06	Yes
TEDDY	7548947	Pt877720	0.367123	Washington	0	34428040	0	Yes
TEDDY	4890018	Pt745856	0.367123	Sweden	8	35210616	2.27204e-05	Yes
TEDDY	4831104	Pt241880	0.369863	Sweden	3	16020124	1.87264e-05	Yes
TEDDY	8879603	Pt818774	0.369863	Finland	24	17519296	0.000136992	Yes
TEDDY	6732811	Pt443446	0.369863	Germany	217	19091372	0.00113664	Yes
TEDDY	6423365	Pt407554	0.369863	Georgia	7	19838624	3.52847e-05	Yes
TEDDY	8775269	Pt243030	0.369863	Colorado	0	19969276	0	Yes
TEDDY	3525343	Pt857114	0.369863	Colorado	3	20466380	1.46582e-05	Yes
TEDDY	4396270	Pt955891	0.369863	Finland	3	20867468	1.43764e-05	Yes
TEDDY	3393539	Pt949250	0.369863	Sweden	42006	21512500	0.195263	Yes
TEDDY	4112803	Pt556177	0.369863	Finland	12	23196732	5.17314e-05	Yes
TEDDY	4405333	Pt236249	0.369863	Sweden	2	24078076	8.30631e-06	Yes
TEDDY	9753619	Pt254722	0.369863	Sweden	5	27023720	1.85023e-05	Yes
TEDDY	3744609	Pt796529	0.369863	Germany	19	28428916	6.68334e-05	Yes
TEDDY	2298300	Pt925030	0.369863	Germany	1	28605640	3.49581e-06	Yes
TEDDY	1602106	Pt940310	0.369863	Georgia	9	29746552	3.02556e-05	Yes
TEDDY	9952141	Pt502984	0.369863	Germany	8	30900828	2.58893e-05	Yes
TEDDY	6714482	Pt627823	0.369863	Washington	7	35599216	1.96634e-05	Yes
TEDDY	6819995	Pt719917	0.369863	Washington	18	36930536	4.87402e-05	Yes
TEDDY	4202135	Pt702258	0.369863	Finland	6	41026560	1.46247e-05	Yes
TEDDY	3826991	Pt818973	0.372603	Georgia	4	7267880	5.50367e-05	Yes
TEDDY	5603691	Pt486995	0.372603	Sweden	1	11972748	8.3523e-06	Yes
TEDDY	3638572	Pt267983	0.372603	Sweden	2202	18355760	0.0119962	Yes
TEDDY	9009536	Pt930796	0.372603	Colorado	5	19728652	2.53439e-05	Yes
TEDDY	4197576	Pt755110	0.372603	Georgia	4	21985604	1.81937e-05	Yes
TEDDY	3178908	Pt731167	0.372603	Finland	0	23310664	0	Yes
TEDDY	5731479	Pt710922	0.372603	Sweden	5823	23734392	0.024534	Yes
TEDDY	4557199	Pt966077	0.372603	Finland	5	25004908	1.99961e-05	Yes
TEDDY	9955707	Pt637386	0.372603	Finland	9	28846260	3.11999e-05	Yes
TEDDY	6415127	Pt562831	0.372603	Germany	168	29038764	0.000578537	Yes
TEDDY	3554988	Pt476826	0.372603	Sweden	2	29329340	6.81911e-06	Yes
TEDDY	1535337	Pt507048	0.372603	Sweden	1	30762944	3.25066e-06	Yes
TEDDY	4626358	Pt334535	0.372603	Washington	1061	32334868	0.00328129	Yes
TEDDY	1991096	Pt452999	0.372603	Finland	0	35164160	0	Yes
TEDDY	7586825	Pt988301	0.372603	Sweden	6	36942620	1.62414e-05	Yes
TEDDY	6996255	Pt571189	0.375342	Germany	0	13288476	0	Yes
TEDDY	1672550	Pt411070	0.375342	Colorado	33	18506512	0.000178316	Yes
TEDDY	8266390	Pt873733	0.375342	Sweden	16	19277620	8.29978e-05	Yes
TEDDY	3210628	Pt237159	0.375342	Finland	30	20280192	0.000147928	Yes
TEDDY	1957367	Pt844320	0.375342	Sweden	0	21956292	0	Yes
TEDDY	2533488	Pt377748	0.375342	Sweden	21	22504260	9.33157e-05	Yes
TEDDY	6671498	Pt869701	0.375342	Washington	1	23562088	4.24411e-06	Yes
TEDDY	5390602	Pt467287	0.375342	Finland	6	23832284	2.51759e-05	Yes
TEDDY	5988335	Pt701359	0.375342	Washington	0	25057696	0	Yes
TEDDY	1804819	Pt955100	0.375342	Georgia	153	26374216	0.000580112	Yes
TEDDY	7898167	Pt462581	0.375342	Colorado	2	27887208	7.17175e-06	Yes
TEDDY	4691933	Pt308332	0.375342	Sweden	521	28171204	0.00184941	Yes
TEDDY	3518723	Pt610356	0.375342	Georgia	1	29221980	3.42208e-06	Yes
TEDDY	4547962	Pt414387	0.375342	Washington	18	29461548	6.10966e-05	Yes
TEDDY	3565956	Pt285529	0.375342	Washington	18	29660376	6.0687e-05	Yes
TEDDY	3673189	Pt574180	0.375342	Finland	8	47389836	1.68813e-05	Yes
TEDDY	6285302	Pt535216	0.378082	Germany	2	17674388	1.13158e-05	Yes
TEDDY	1131791	Pt243295	0.378082	Sweden	27	21225436	0.000127206	Yes
TEDDY	2463373	Pt690081	0.378082	Finland	9	21355296	4.21441e-05	Yes
TEDDY	3073101	Pt261243	0.378082	Sweden	0	21595768	0	Yes
TEDDY	3823055	Pt277292	0.378082	Finland	2	21814652	9.16815e-06	Yes
TEDDY	1493365	Pt373429	0.378082	Georgia	0	22600768	0	Yes
TEDDY	1084874	Pt466514	0.378082	Germany	0	22758520	0	Yes
TEDDY	6792963	Pt724761	0.378082	Sweden	0	23461812	0	Yes
TEDDY	7030705	Pt895789	0.378082	Washington	12	28300132	4.24026e-05	Yes
TEDDY	3498367	Pt801655	0.378082	Washington	2	31648284	6.31946e-06	Yes
TEDDY	7411921	Pt699606	0.378082	Sweden	29066	39165924	0.0742125	Yes
TEDDY	6452881	Pt415449	0.378082	Finland	6	50783920	1.18148e-05	Yes
TEDDY	8799375	Pt224808	0.380822	Sweden	191	18886132	0.00101132	Yes
TEDDY	5198158	Pt512910	0.380822	Finland	683	20279888	0.00336787	Yes
TEDDY	7093646	Pt751366	0.380822	Sweden	6	22799416	2.63165e-05	Yes
TEDDY	3641013	Pt901820	0.380822	Finland	3	24537104	1.22264e-05	Yes
TEDDY	7171970	Pt468818	0.380822	Sweden	0	25018680	0	Yes
TEDDY	7363893	Pt236161	0.380822	Sweden	3	25032916	1.19842e-05	Yes
TEDDY	2759738	Pt231265	0.380822	Finland	2	27899296	7.16864e-06	Yes
TEDDY	2801807	Pt411952	0.380822	Finland	6	29775332	2.01509e-05	Yes
TEDDY	1279141	Pt752933	0.380822	Finland	5	31751484	1.57473e-05	Yes
TEDDY	5958023	Pt331403	0.380822	Finland	4	37861336	1.05649e-05	Yes
TEDDY	7637290	Pt621773	0.380822	Finland	12	42681144	2.81155e-05	Yes
TEDDY	2062562	Pt257491	0.380822	Sweden	24	42738028	5.61561e-05	Yes
TEDDY	2432327	Pt264449	0.383562	Sweden	30	5430980	0.000552386	Yes
TEDDY	6630465	Pt662144	0.383562	Germany	7	15928876	4.39453e-05	Yes
TEDDY	4154655	Pt391275	0.383562	Finland	1153	16865076	0.00683661	Yes
TEDDY	7276718	Pt285786	0.383562	Finland	14	24482056	5.71847e-05	Yes
TEDDY	6131583	Pt264004	0.383562	Germany	2	26243484	7.62094e-06	Yes
TEDDY	6447698	Pt936128	0.383562	Finland	2	26330488	7.59576e-06	Yes
TEDDY	1407720	Pt690123	0.383562	Finland	11	26970336	4.07856e-05	Yes
TEDDY	6292205	Pt860383	0.386301	Sweden	6	21341896	2.81137e-05	Yes
TEDDY	1201396	Pt788026	0.386301	Finland	2	22595356	8.85138e-06	Yes
TEDDY	5876325	Pt570409	0.386301	Finland	0	23783428	0	Yes
TEDDY	1092423	Pt323168	0.386301	Finland	2	24270820	8.24035e-06	Yes
TEDDY	8202014	Pt969189	0.386301	Finland	53	30477372	0.0001739	Yes
TEDDY	6327596	Pt913598	0.386301	Finland	3	30755872	9.75423e-06	Yes
TEDDY	1275423	Pt258977	0.389041	Colorado	9	15883432	5.66628e-05	Yes
TEDDY	8587188	Pt682035	0.389041	Finland	4	16392840	2.44009e-05	Yes
TEDDY	5316665	Pt591253	0.389041	Sweden	2	17247444	1.15959e-05	Yes
TEDDY	1346130	Pt469723	0.389041	Germany	8	21381068	3.74163e-05	Yes
TEDDY	2904112	Pt820842	0.389041	Finland	1	21766848	4.59414e-06	Yes
TEDDY	2552198	Pt965772	0.389041	Finland	2	22204020	9.00738e-06	Yes
TEDDY	8976570	Pt999158	0.389041	Germany	20	27745776	7.2083e-05	Yes
TEDDY	5413880	Pt693658	0.389041	Sweden	7	32835148	2.13186e-05	Yes
TEDDY	8565523	Pt727696	0.389041	Finland	99	39224272	0.000252395	Yes
TEDDY	9396599	Pt668199	0.391781	Washington	64	15045380	0.00042538	Yes
TEDDY	9045693	Pt648929	0.391781	Finland	130	17363904	0.00074868	Yes
TEDDY	7253661	Pt526803	0.391781	Finland	2	22931616	8.72158e-06	Yes
TEDDY	2780801	Pt452849	0.391781	Sweden	1	22939888	4.35922e-06	Yes
TEDDY	7511599	Pt356936	0.391781	Finland	0	23722836	0	Yes
TEDDY	4082110	Pt610363	0.391781	Finland	5	24806944	2.01556e-05	Yes
TEDDY	8873135	Pt664931	0.391781	Finland	73	27909188	0.000261563	Yes
TEDDY	2233284	Pt621209	0.391781	Finland	0	40328200	0	Yes
TEDDY	7011445	Pt389958	0.391781	Sweden	8	42927804	1.86359e-05	Yes
TEDDY	1376005	Pt220416	0.391781	Finland	346	55967092	0.00061822	Yes
TEDDY	5814020	Pt715606	0.394521	Finland	2	16249968	1.23077e-05	Yes
TEDDY	3599649	Pt466164	0.394521	Colorado	3	17973500	1.66912e-05	Yes
TEDDY	8645006	Pt827928	0.394521	Finland	45	21305096	0.000211217	Yes
TEDDY	5930316	Pt654201	0.394521	Washington	0	21844924	0	Yes
TEDDY	9953375	Pt455332	0.394521	Sweden	13	22523736	5.77169e-05	Yes
TEDDY	4331850	Pt789791	0.394521	Sweden	2	23922248	8.36042e-06	Yes
TEDDY	6969228	Pt253675	0.394521	Colorado	9	24472096	3.67766e-05	Yes
TEDDY	5322909	Pt542115	0.394521	Finland	0	30908660	0	Yes
TEDDY	2086736	Pt879151	0.394521	Finland	6	31774864	1.88829e-05	Yes
TEDDY	5019570	Pt658282	0.394521	Colorado	9	37084608	2.42688e-05	Yes
TEDDY	6140672	Pt464248	0.394521	Colorado	2	38118212	5.24684e-06	Yes
TEDDY	9578626	Pt965754	0.39726	Finland	3	12415300	2.41637e-05	Yes
TEDDY	2956940	Pt517296	0.39726	Germany	88	13982920	0.000629339	Yes
TEDDY	6917351	Pt413057	0.39726	Washington	4	16463936	2.42955e-05	Yes
TEDDY	8692060	Pt537812	0.39726	Colorado	141	16870180	0.000835794	Yes
TEDDY	1936331	Pt995186	0.39726	Finland	87	19450216	0.000447296	Yes
TEDDY	4690909	Pt616562	0.39726	Finland	1	20406744	4.90034e-06	Yes
TEDDY	5292522	Pt366129	0.39726	Finland	0	20842840	0	Yes
TEDDY	6315595	Pt272665	0.39726	Germany	5	21323504	2.34483e-05	Yes
TEDDY	3808593	Pt224603	0.39726	Finland	2	21748308	9.19612e-06	Yes
TEDDY	3681347	Pt218117	0.39726	Finland	3	22364000	1.34144e-05	Yes
TEDDY	1738772	Pt825121	0.39726	Germany	71	23139560	0.000306834	Yes
TEDDY	6287845	Pt564397	0.39726	Sweden	4	25921340	1.54313e-05	Yes
TEDDY	3410499	Pt886605	0.39726	Washington	7	26811644	2.61081e-05	Yes
TEDDY	5943634	Pt682670	0.39726	Georgia	2	27377984	7.30514e-06	Yes
TEDDY	2231593	Pt603139	0.39726	Finland	1	27880216	3.58677e-06	Yes
TEDDY	5631656	Pt726322	0.39726	Germany	0	28258368	0	Yes
TEDDY	1469265	Pt958721	0.39726	Sweden	494	28685448	0.00172213	Yes
TEDDY	6548253	Pt379848	0.39726	Sweden	5887	28942044	0.0203407	Yes
TEDDY	8507979	Pt937036	0.39726	Sweden	50	33982648	0.000147134	Yes
TEDDY	2859274	Pt947235	0.39726	Finland	2	36416732	5.49198e-06	Yes
TEDDY	8703137	Pt515673	0.39726	Sweden	0	42515044	0	Yes
TEDDY	4179626	Pt295872	0.4	Finland	253	15889456	0.00159225	Yes
TEDDY	9783254	Pt941071	0.4	Finland	1	19503456	5.1273e-06	Yes
TEDDY	1930016	Pt340805	0.4	Sweden	21	19699196	0.000106603	Yes
TEDDY	8823700	Pt737549	0.4	Finland	1	19702980	5.07537e-06	Yes
TEDDY	7031001	Pt962232	0.4	Finland	0	20584952	0	Yes
TEDDY	2187511	Pt840210	0.4	Washington	2	21042880	9.5044e-06	Yes
TEDDY	7245405	Pt909527	0.4	Finland	1	21382632	4.67669e-06	Yes
TEDDY	1308847	Pt719638	0.4	Colorado	3	21874920	1.37143e-05	Yes
TEDDY	6019000	Pt548243	0.4	Colorado	12	24378984	4.92227e-05	Yes
TEDDY	4205663	Pt442755	0.4	Finland	3	24505560	1.22421e-05	Yes
TEDDY	7443847	Pt269494	0.4	Sweden	4	26301616	1.52082e-05	Yes
TEDDY	5912394	Pt874381	0.4	Finland	8	29009816	2.75769e-05	Yes
TEDDY	5344028	Pt445987	0.4	Sweden	10	29492656	3.39067e-05	Yes
TEDDY	6766011	Pt677432	0.4	Washington	0	29917352	0	Yes
TEDDY	3627174	Pt816706	0.4	Sweden	95	30242864	0.000314124	Yes
TEDDY	9419639	Pt459271	0.4	Finland	0	32468912	0	Yes
TEDDY	2779237	Pt498464	0.4	Finland	0	33525256	0	Yes
TEDDY	8871041	Pt507120	0.4	Washington	2	33556824	5.96004e-06	Yes
TEDDY	6737312	Pt813197	0.4	Washington	9	34158784	2.63475e-05	Yes
TEDDY	8370850	Pt617444	0.4	Sweden	926	35358980	0.00261885	Yes
TEDDY	8364375	Pt461814	0.4	Colorado	7	36149048	1.93643e-05	Yes
TEDDY	1986962	Pt793027	0.4	Sweden	63	43518792	0.000144765	Yes
TEDDY	8178750	Pt967619	0.40274	Colorado	3	12949156	2.31675e-05	Yes
TEDDY	6638127	Pt888384	0.40274	Sweden	2	18684744	1.07039e-05	Yes
TEDDY	2524081	Pt782268	0.40274	Colorado	3	19169900	1.56495e-05	Yes
TEDDY	2342768	Pt717133	0.40274	Sweden	5	19541956	2.5586e-05	Yes
TEDDY	6893290	Pt599037	0.40274	Sweden	0	19661472	0	Yes
TEDDY	4377300	Pt583439	0.40274	Georgia	0	20271140	0	Yes
TEDDY	4988680	Pt215807	0.40274	Sweden	3	21459164	1.398e-05	Yes
TEDDY	3946941	Pt796529	0.40274	Germany	4	21582224	1.85338e-05	Yes
TEDDY	2072958	Pt696573	0.40274	Sweden	15	21854412	6.8636e-05	Yes
TEDDY	8802735	Pt500273	0.40274	Finland	8	22811700	3.50697e-05	Yes
TEDDY	8991990	Pt852086	0.40274	Sweden	132	25220376	0.000523386	Yes
TEDDY	9772407	Pt957445	0.40274	Washington	462	26320492	0.00175529	Yes
TEDDY	7016312	Pt903951	0.40274	Georgia	4	27321144	1.46407e-05	Yes
TEDDY	2837432	Pt522467	0.40274	Finland	10	30647044	3.26296e-05	Yes
TEDDY	3393507	Pt939550	0.40274	Sweden	8	31128364	2.57e-05	Yes
TEDDY	3590059	Pt204072	0.40274	Georgia	1381	31630824	0.00436599	Yes
TEDDY	6642857	Pt808400	0.40274	Georgia	2	34022684	5.87843e-06	Yes
TEDDY	8606947	Pt576475	0.40274	Sweden	2497	35199580	0.00709383	Yes
TEDDY	5981828	Pt311789	0.40274	Germany	2	46366428	4.31347e-06	Yes
TEDDY	4716730	Pt379631	0.405479	Germany	2	17124824	1.1679e-05	Yes
TEDDY	6190466	Pt988779	0.405479	Sweden	5	17190684	2.90855e-05	Yes
TEDDY	6680213	Pt973603	0.405479	Sweden	206	17267848	0.00119297	Yes
TEDDY	2821979	Pt940783	0.405479	Sweden	3	17968224	1.66961e-05	Yes
TEDDY	7923083	Pt420114	0.405479	Colorado	6	19456732	3.08377e-05	Yes
TEDDY	5860517	Pt500974	0.405479	Sweden	54	20330288	0.000265614	Yes
TEDDY	9226644	Pt942150	0.405479	Sweden	245	21054804	0.00116363	Yes
TEDDY	9475514	Pt602950	0.405479	Finland	8	22186936	3.60573e-05	Yes
TEDDY	5330909	Pt887396	0.405479	Sweden	7	23248708	3.01092e-05	Yes
TEDDY	3392491	Pt562403	0.405479	Georgia	1142	24396564	0.00468099	Yes
TEDDY	6419129	Pt903335	0.405479	Sweden	19	26651288	7.12911e-05	Yes
TEDDY	7734652	Pt586702	0.405479	Germany	4	28086928	1.42415e-05	Yes
TEDDY	3925700	Pt418992	0.405479	Sweden	40	29407772	0.000136018	Yes
TEDDY	9136028	Pt529947	0.405479	Sweden	312	40326112	0.000773692	Yes
TEDDY	1057612	Pt691047	0.405479	Finland	5	44618032	1.12062e-05	Yes
TEDDY	3498745	Pt937954	0.408219	Colorado	9	9296820	9.68073e-05	Yes
TEDDY	1329092	Pt982867	0.408219	Sweden	7	11874008	5.89523e-05	Yes
TEDDY	6237446	Pt634571	0.408219	Sweden	1	13661584	7.3198e-06	Yes
TEDDY	2734263	Pt267983	0.408219	Sweden	9	14882400	6.04741e-05	Yes
TEDDY	7047622	Pt422961	0.408219	Finland	2	16924996	1.18168e-05	Yes
TEDDY	7907995	Pt796011	0.408219	Sweden	9	18594940	4.84003e-05	Yes
TEDDY	2557481	Pt297680	0.408219	Colorado	3	18993324	1.5795e-05	Yes
TEDDY	5806365	Pt329983	0.408219	Finland	3	20848676	1.43894e-05	Yes
TEDDY	9811693	Pt378833	0.408219	Sweden	10	21121172	4.73459e-05	Yes
TEDDY	4569121	Pt770277	0.408219	Finland	6	21766104	2.75658e-05	Yes
TEDDY	7115510	Pt906259	0.408219	Washington	18	21847632	8.23888e-05	Yes
TEDDY	7624009	Pt475525	0.408219	Sweden	15	22798260	6.57945e-05	Yes
TEDDY	6789762	Pt234623	0.408219	Sweden	13	22913160	5.6736e-05	Yes
TEDDY	1223737	Pt565282	0.408219	Washington	4	23106688	1.7311e-05	Yes
TEDDY	2434130	Pt808507	0.408219	Germany	6	24245800	2.47466e-05	Yes
TEDDY	4393648	Pt998211	0.408219	Finland	0	24947944	0	Yes
TEDDY	2739995	Pt547530	0.408219	Georgia	56	25777660	0.000217242	Yes
TEDDY	2330925	Pt678134	0.408219	Germany	2	26678172	7.49677e-06	Yes
TEDDY	8797292	Pt396252	0.408219	Sweden	4	26873336	1.48846e-05	Yes
TEDDY	7411786	Pt845203	0.408219	Colorado	14	27145716	5.15735e-05	Yes
TEDDY	7590124	Pt510286	0.408219	Finland	1	27765524	3.60159e-06	Yes
TEDDY	1830100	Pt492578	0.408219	Washington	58	27986252	0.000207245	Yes
TEDDY	6996266	Pt645102	0.408219	Germany	4	30580880	1.30801e-05	Yes
TEDDY	8001847	Pt737503	0.408219	Finland	3	31928528	9.39599e-06	Yes
TEDDY	5940870	Pt894293	0.408219	Colorado	2	35653344	5.60957e-06	Yes
TEDDY	5126290	Pt740664	0.410959	Washington	4	14620528	2.73588e-05	Yes
TEDDY	5630444	Pt744502	0.410959	Germany	1	18348396	5.45007e-06	Yes
TEDDY	6691370	Pt756938	0.410959	Georgia	12	19080596	6.28911e-05	Yes
TEDDY	7155371	Pt875329	0.410959	Germany	2	20306408	9.84911e-06	Yes
TEDDY	1286991	Pt848353	0.410959	Finland	2	20799836	9.61546e-06	Yes
TEDDY	4518099	Pt320391	0.410959	Sweden	5074	21374640	0.0237384	Yes
TEDDY	3005268	Pt612731	0.410959	Sweden	5	21522144	2.32319e-05	Yes
TEDDY	6849782	Pt777805	0.410959	Sweden	26	21694316	0.000119847	Yes
TEDDY	7372598	Pt637827	0.410959	Sweden	1	22143596	4.51598e-06	Yes
TEDDY	5063862	Pt607151	0.410959	Finland	81	22770472	0.000355724	Yes
TEDDY	6934906	Pt320305	0.410959	Sweden	946	22876540	0.00413524	Yes
TEDDY	7280879	Pt702186	0.410959	Sweden	28	22881724	0.000122368	Yes
TEDDY	9302594	Pt714459	0.410959	Colorado	1	22897608	4.36727e-06	Yes
TEDDY	1168324	Pt898310	0.410959	Sweden	0	24525532	0	Yes
TEDDY	3541322	Pt843971	0.410959	Finland	3	24697752	1.21469e-05	Yes
TEDDY	9280813	Pt860375	0.410959	Washington	2	24779300	8.07125e-06	Yes
TEDDY	7607062	Pt495849	0.410959	Sweden	4	24945816	1.60348e-05	Yes
TEDDY	4613629	Pt934527	0.410959	Colorado	31	24968012	0.000124159	Yes
TEDDY	1741046	Pt786563	0.410959	Finland	0	25824768	0	Yes
TEDDY	7781503	Pt929486	0.410959	Finland	1	25971900	3.85032e-06	Yes
TEDDY	4028546	Pt778349	0.410959	Sweden	0	25988952	0	Yes
TEDDY	5218076	Pt974026	0.410959	Washington	23	27218488	8.45014e-05	Yes
TEDDY	7613244	Pt949250	0.410959	Sweden	216	27400120	0.000788318	Yes
TEDDY	5503874	Pt786358	0.410959	Sweden	8	27787540	2.87899e-05	Yes
TEDDY	2544158	Pt442037	0.410959	Finland	0	27912728	0	Yes
TEDDY	9185694	Pt595346	0.410959	Germany	7	29315968	2.38778e-05	Yes
TEDDY	8156575	Pt932680	0.410959	Sweden	96	30597472	0.000313751	Yes
TEDDY	3106745	Pt468062	0.410959	Washington	9	30867220	2.91571e-05	Yes
TEDDY	8672160	Pt509247	0.410959	Washington	9	30954688	2.90748e-05	Yes
TEDDY	4827786	Pt609294	0.410959	Finland	3	31767220	9.4437e-06	Yes
TEDDY	2771885	Pt701310	0.410959	Sweden	126	31915808	0.000394789	Yes
TEDDY	9554282	Pt739958	0.410959	Sweden	201	34625388	0.000580499	Yes
TEDDY	4160413	Pt380950	0.410959	Sweden	0	36876348	0	Yes
TEDDY	3956377	Pt956175	0.410959	Sweden	22	38908268	5.65433e-05	Yes
TEDDY	4613869	Pt289319	0.410959	Finland	5	50855724	9.83173e-06	Yes
TEDDY	5760407	Pt837923	0.413699	Sweden	8	12184936	6.56548e-05	Yes
TEDDY	4289217	Pt697623	0.413699	Sweden	2	15095492	1.3249e-05	Yes
TEDDY	4637946	Pt785065	0.413699	Colorado	2	17185300	1.16379e-05	Yes
TEDDY	2354700	Pt680201	0.413699	Germany	2	17462256	1.14533e-05	Yes
TEDDY	1996022	Pt224223	0.413699	Finland	3276	17644976	0.0185662	Yes
TEDDY	9949555	Pt798517	0.413699	Sweden	2	17789908	1.12423e-05	Yes
TEDDY	9633403	Pt747224	0.413699	Colorado	7	18190204	3.84823e-05	Yes
TEDDY	7780868	Pt584329	0.413699	Sweden	67	19525808	0.000343136	Yes
TEDDY	6315832	Pt360309	0.413699	Colorado	2	20018856	9.99058e-06	Yes
TEDDY	1022160	Pt405879	0.413699	Sweden	3	20891172	1.43601e-05	Yes
TEDDY	6945511	Pt691584	0.413699	Finland	0	20960380	0	Yes
TEDDY	4288064	Pt856851	0.413699	Sweden	3	21359900	1.4045e-05	Yes
TEDDY	9548346	Pt964939	0.413699	Finland	2	21781156	9.18225e-06	Yes
TEDDY	6451639	Pt819365	0.413699	Sweden	3	21811776	1.3754e-05	Yes
TEDDY	4872703	Pt651118	0.413699	Sweden	0	21835400	0	Yes
TEDDY	6635765	Pt732077	0.413699	Colorado	6	22172868	2.70601e-05	Yes
TEDDY	9909196	Pt430985	0.413699	Sweden	5	22254176	2.24677e-05	Yes
TEDDY	6895088	Pt371423	0.413699	Sweden	7	22729488	3.0797e-05	Yes
TEDDY	7169356	Pt860915	0.413699	Sweden	3	23047900	1.30164e-05	Yes
TEDDY	9382996	Pt681062	0.413699	Georgia	328	23433052	0.00139973	Yes
TEDDY	3371502	Pt514345	0.413699	Sweden	57	24009456	0.000237406	Yes
TEDDY	9785407	Pt466570	0.413699	Sweden	0	24474428	0	Yes
TEDDY	4196504	Pt703990	0.413699	Colorado	67	24896568	0.000269113	Yes
TEDDY	3433046	Pt600705	0.413699	Finland	55	26999748	0.000203706	Yes
TEDDY	5894894	Pt382792	0.413699	Colorado	5	27808060	1.79804e-05	Yes
TEDDY	7909170	Pt755257	0.413699	Colorado	1	28361496	3.52591e-06	Yes
TEDDY	5625331	Pt947917	0.413699	Colorado	7	28619752	2.44586e-05	Yes
TEDDY	7986633	Pt427795	0.413699	Finland	103	28842216	0.000357115	Yes
TEDDY	9199131	Pt280566	0.413699	Sweden	7	29212560	2.39623e-05	Yes
TEDDY	7596106	Pt399059	0.413699	Sweden	0	31245736	0	Yes
TEDDY	7068158	Pt581552	0.413699	Sweden	5	31517992	1.5864e-05	Yes
TEDDY	7618789	Pt587147	0.413699	Sweden	15	31872564	4.70624e-05	Yes
TEDDY	2492833	Pt582219	0.413699	Sweden	5	32128936	1.55623e-05	Yes
TEDDY	3417465	Pt836384	0.413699	Sweden	89	32740420	0.000271835	Yes
TEDDY	1509609	Pt666923	0.413699	Finland	3	32815108	9.14213e-06	Yes
TEDDY	7712157	Pt644080	0.413699	Sweden	4	33814944	1.18291e-05	Yes
TEDDY	7912866	Pt203029	0.413699	Sweden	2125	34523008	0.00615532	Yes
TEDDY	5729793	Pt473170	0.413699	Finland	3	36808676	8.15025e-06	Yes
TEDDY	8446669	Pt647714	0.413699	Sweden	3	40661892	7.37792e-06	Yes
TEDDY	8732542	Pt671413	0.413699	Washington	1	63871852	1.56563e-06	Yes
TEDDY	4611580	Pt285529	0.416438	Washington	35	11689836	0.000299405	Yes
TEDDY	9493213	Pt294598	0.416438	Colorado	21	13708932	0.000153185	Yes
TEDDY	5384006	Pt279180	0.416438	Finland	4	13841804	2.8898e-05	Yes
TEDDY	9331068	Pt300974	0.416438	Germany	29	15708368	0.000184615	Yes
TEDDY	5327826	Pt250061	0.416438	Colorado	20	16881916	0.00011847	Yes
TEDDY	3498073	Pt921598	0.416438	Sweden	3	16966000	1.76824e-05	Yes
TEDDY	6068489	Pt224927	0.416438	Colorado	19	17308836	0.000109771	Yes
TEDDY	7757128	Pt742589	0.416438	Colorado	15	17691128	8.47883e-05	Yes
TEDDY	7999477	Pt271379	0.416438	Finland	30	17908664	0.000167517	Yes
TEDDY	3239511	Pt414721	0.416438	Sweden	9	18500036	4.86486e-05	Yes
TEDDY	5935328	Pt349294	0.416438	Colorado	51	18967412	0.000268882	Yes
TEDDY	7928219	Pt388388	0.416438	Sweden	5	19150188	2.61094e-05	Yes
TEDDY	3825652	Pt643935	0.416438	Sweden	0	19331700	0	Yes
TEDDY	4046737	Pt928485	0.416438	Germany	0	19355520	0	Yes
TEDDY	8955967	Pt739978	0.416438	Sweden	11	19417624	5.66496e-05	Yes
TEDDY	3957698	Pt569352	0.416438	Colorado	0	20019724	0	Yes
TEDDY	1525581	Pt361400	0.416438	Washington	1	20639828	4.845e-06	Yes
TEDDY	9519375	Pt951424	0.416438	Finland	0	21289336	0	Yes
TEDDY	6402431	Pt695280	0.416438	Sweden	2	21406636	9.3429e-06	Yes
TEDDY	7752016	Pt824867	0.416438	Germany	4	21726544	1.84107e-05	Yes
TEDDY	7228054	Pt344847	0.416438	Sweden	0	21929904	0	Yes
TEDDY	6470283	Pt429170	0.416438	Washington	0	22057400	0	Yes
TEDDY	2224856	Pt645448	0.416438	Finland	26	22331936	0.000116425	Yes
TEDDY	8399706	Pt516977	0.416438	Colorado	105	22332884	0.000470159	Yes
TEDDY	5178030	Pt362485	0.416438	Sweden	113	22557944	0.000500932	Yes
TEDDY	4796504	Pt357839	0.416438	Germany	8	23044048	3.47161e-05	Yes
TEDDY	6636010	Pt817988	0.416438	Finland	32	23116868	0.000138427	Yes
TEDDY	1747661	Pt333927	0.416438	Washington	2	23212108	8.61619e-06	Yes
TEDDY	3904286	Pt662930	0.416438	Sweden	6	23407228	2.56331e-05	Yes
TEDDY	5856120	Pt779798	0.416438	Georgia	54	23701384	0.000227835	Yes
TEDDY	1384484	Pt919838	0.416438	Colorado	4	23900868	1.67358e-05	Yes
TEDDY	4322193	Pt443442	0.416438	Washington	96	24043952	0.000399269	Yes
TEDDY	6419265	Pt279854	0.416438	Sweden	42	24479964	0.000171569	Yes
TEDDY	8415546	Pt885897	0.416438	Colorado	65	24723968	0.000262903	Yes
TEDDY	7572274	Pt340149	0.416438	Sweden	8	24899352	3.21294e-05	Yes
TEDDY	3290937	Pt284481	0.416438	Finland	0	25171044	0	Yes
TEDDY	3972632	Pt382057	0.416438	Washington	3	25575232	1.17301e-05	Yes
TEDDY	1210030	Pt902564	0.416438	Sweden	2	25723916	7.77487e-06	Yes
TEDDY	3808573	Pt316994	0.416438	Finland	0	25934720	0	Yes
TEDDY	9104104	Pt646497	0.416438	Sweden	7	26266716	2.66497e-05	Yes
TEDDY	1754934	Pt835499	0.416438	Finland	2	27310932	7.32307e-06	Yes
TEDDY	3969860	Pt217835	0.416438	Colorado	13	27524204	4.72312e-05	Yes
TEDDY	5332725	Pt329875	0.416438	Germany	27	28112396	9.6043e-05	Yes
TEDDY	1444645	Pt780710	0.416438	Washington	340451	28165520	1.20875	Yes
TEDDY	1244422	Pt509971	0.416438	Germany	6	28554480	2.10125e-05	Yes
TEDDY	1587915	Pt490196	0.416438	Sweden	31	28802056	0.000107631	Yes
TEDDY	8695638	Pt763442	0.416438	Sweden	407	28929940	0.00140685	Yes
TEDDY	9851834	Pt597582	0.416438	Georgia	2	32359812	6.18051e-06	Yes
TEDDY	5895827	Pt998031	0.416438	Sweden	7	32482408	2.15501e-05	Yes
TEDDY	1271833	Pt306592	0.416438	Finland	72	34878912	0.000206428	Yes
TEDDY	6030309	Pt331788	0.416438	Sweden	2	37625084	5.3156e-06	Yes
TEDDY	2609317	Pt844173	0.416438	Sweden	39	38332284	0.000101742	Yes
TEDDY	9809067	Pt698766	0.416438	Finland	0	38628620	0	Yes
TEDDY	8518134	Pt786043	0.416438	Germany	56	41417680	0.000135208	Yes
TEDDY	5229204	Pt237254	0.416438	Sweden	0	42349368	0	Yes
TEDDY	9672713	Pt854475	0.419178	Sweden	1	14115232	7.08455e-06	Yes
TEDDY	3929955	Pt664807	0.419178	Sweden	931	15789192	0.00589644	Yes
TEDDY	5022810	Pt943224	0.419178	Sweden	1	15792900	6.33196e-06	Yes
TEDDY	2334825	Pt463551	0.419178	Finland	4	16247120	2.46197e-05	Yes
TEDDY	2362552	Pt325993	0.419178	Colorado	591	18035204	0.00327692	Yes
TEDDY	3231033	Pt362758	0.419178	Finland	12	18188216	6.59768e-05	Yes
TEDDY	5706347	Pt410976	0.419178	Colorado	3	18927128	1.58503e-05	Yes
TEDDY	9546904	Pt381828	0.419178	Germany	0	19695364	0	Yes
TEDDY	3123976	Pt988211	0.419178	Finland	2	19737844	1.01328e-05	Yes
TEDDY	6153864	Pt274644	0.419178	Sweden	14	19875500	7.04385e-05	Yes
TEDDY	2680127	Pt646762	0.419178	Sweden	8	19946848	4.01066e-05	Yes
TEDDY	5244199	Pt767069	0.419178	Colorado	0	20934656	0	Yes
TEDDY	3891854	Pt437158	0.419178	Sweden	10	21073752	4.74524e-05	Yes
TEDDY	8109233	Pt658670	0.419178	Sweden	20	21315868	9.38268e-05	Yes
TEDDY	5912519	Pt324798	0.419178	Germany	1	21888244	4.56866e-06	Yes
TEDDY	7561025	Pt974590	0.419178	Finland	4	22247752	1.79793e-05	Yes
TEDDY	9906689	Pt706097	0.419178	Sweden	11	22721312	4.84127e-05	Yes
TEDDY	5808212	Pt807144	0.419178	Washington	2	22728876	8.79938e-06	Yes
TEDDY	3674654	Pt257149	0.419178	Finland	2	22922640	8.725e-06	Yes
TEDDY	9347987	Pt530818	0.419178	Sweden	4032	23054516	0.017489	Yes
TEDDY	3199943	Pt759788	0.419178	Sweden	8	23119932	3.46022e-05	Yes
TEDDY	6362361	Pt788674	0.419178	Washington	0	23327932	0	Yes
TEDDY	8808385	Pt908340	0.419178	Colorado	6	23362380	2.56823e-05	Yes
TEDDY	3658211	Pt787191	0.419178	Finland	0	23613472	0	Yes
TEDDY	3075517	Pt230378	0.419178	Sweden	14	24080832	5.81375e-05	Yes
TEDDY	4116093	Pt616137	0.419178	Finland	12	24269724	4.94443e-05	Yes
TEDDY	8126490	Pt554197	0.419178	Sweden	2	24670308	8.10691e-06	Yes
TEDDY	2601995	Pt297953	0.419178	Finland	11	24812092	4.43332e-05	Yes
TEDDY	2061928	Pt605940	0.419178	Germany	2	25506412	7.84117e-06	Yes
TEDDY	5809506	Pt851744	0.419178	Germany	3	25517280	1.17567e-05	Yes
TEDDY	3972326	Pt585595	0.419178	Washington	0	25709760	0	Yes
TEDDY	1255271	Pt916172	0.419178	Germany	14	25969308	5.39098e-05	Yes
TEDDY	7210720	Pt486995	0.419178	Sweden	3	26833008	1.11803e-05	Yes
TEDDY	3421654	Pt405492	0.419178	Sweden	4	27149620	1.47332e-05	Yes
TEDDY	5714163	Pt469983	0.419178	Sweden	16	27296392	5.86158e-05	Yes
TEDDY	1575437	Pt648356	0.419178	Sweden	15	27577688	5.43918e-05	Yes
TEDDY	2029811	Pt267883	0.419178	Sweden	2	27891224	7.17071e-06	Yes
TEDDY	4142490	Pt285468	0.419178	Colorado	59	27926592	0.000211268	Yes
TEDDY	3725055	Pt290252	0.419178	Sweden	30	28872184	0.000103906	Yes
TEDDY	4263023	Pt953860	0.419178	Finland	1	29163236	3.42897e-06	Yes
TEDDY	6919121	Pt429526	0.419178	Finland	1	29489452	3.39104e-06	Yes
TEDDY	7085217	Pt702826	0.419178	Sweden	32	29499448	0.000108477	Yes
TEDDY	9871158	Pt471617	0.419178	Washington	4	29771276	1.34358e-05	Yes
TEDDY	8770721	Pt822457	0.419178	Colorado	11	29859116	3.68397e-05	Yes
TEDDY	6130506	Pt258055	0.419178	Colorado	225	30302876	0.000742504	Yes
TEDDY	2779016	Pt683988	0.419178	Sweden	0	30905088	0	Yes
TEDDY	5931295	Pt305825	0.419178	Georgia	19	31253688	6.07928e-05	Yes
TEDDY	9171910	Pt764861	0.419178	Finland	1	31978128	3.12714e-06	Yes
TEDDY	3891041	Pt465734	0.419178	Sweden	1	32674428	3.0605e-06	Yes
TEDDY	3685887	Pt751669	0.419178	Georgia	7	34443872	2.03229e-05	Yes
TEDDY	2938321	Pt307289	0.419178	Sweden	17	35271364	4.81977e-05	Yes
TEDDY	5264843	Pt606505	0.419178	Sweden	430	36002964	0.00119435	Yes
TEDDY	2015377	Pt324213	0.419178	Sweden	0	36813944	0	Yes
TEDDY	3844652	Pt239547	0.419178	Colorado	0	38900452	0	Yes
TEDDY	8887226	Pt947395	0.419178	Sweden	44	40447352	0.000108783	Yes
TEDDY	6263669	Pt605948	0.421918	Germany	1	14360364	6.96361e-06	Yes
TEDDY	8405320	Pt433239	0.421918	Colorado	2	15084472	1.32587e-05	Yes
TEDDY	3215921	Pt510293	0.421918	Colorado	824	15468000	0.00532713	Yes
TEDDY	6020629	Pt788606	0.421918	Sweden	2	15606220	1.28154e-05	Yes
TEDDY	7428048	Pt236789	0.421918	Finland	1837	15652056	0.0117365	Yes
TEDDY	2723020	Pt840971	0.421918	Finland	23	15794760	0.000145618	Yes
TEDDY	3829330	Pt410412	0.421918	Sweden	6	17926540	3.34699e-05	Yes
TEDDY	5037089	Pt241880	0.421918	Sweden	1	18755740	5.3317e-06	Yes
TEDDY	9537408	Pt959817	0.421918	Finland	0	18804048	0	Yes
TEDDY	6200995	Pt331611	0.421918	Sweden	28	19107728	0.000146538	Yes
TEDDY	9182760	Pt697222	0.421918	Sweden	0	19295544	0	Yes
TEDDY	2901123	Pt680959	0.421918	Colorado	2	19350084	1.03359e-05	Yes
TEDDY	6107309	Pt589828	0.421918	Georgia	2	20022260	9.98888e-06	Yes
TEDDY	8448765	Pt290042	0.421918	Sweden	4	21699648	1.84335e-05	Yes
TEDDY	9234820	Pt637947	0.421918	Finland	1	22471120	4.45016e-06	Yes
TEDDY	6101434	Pt397563	0.421918	Sweden	4	22592180	1.77052e-05	Yes
TEDDY	5312531	Pt240899	0.421918	Finland	4	23055748	1.73493e-05	Yes
TEDDY	8105516	Pt262759	0.421918	Sweden	11	23522044	4.67646e-05	Yes
TEDDY	9376380	Pt891066	0.421918	Finland	0	23743120	0	Yes
TEDDY	8648962	Pt995817	0.421918	Sweden	6	23812856	2.51965e-05	Yes
TEDDY	4041843	Pt750492	0.421918	Finland	4	24245188	1.64981e-05	Yes
TEDDY	1121412	Pt636167	0.421918	Washington	4	24349972	1.64271e-05	Yes
TEDDY	9885210	Pt419452	0.421918	Sweden	33	25545196	0.000129183	Yes
TEDDY	7193342	Pt378028	0.421918	Finland	0	25764524	0	Yes
TEDDY	1907967	Pt315437	0.421918	Sweden	0	26737068	0	Yes
TEDDY	6445791	Pt743652	0.421918	Colorado	172	27441392	0.00062679	Yes
TEDDY	7093374	Pt206078	0.421918	Sweden	9	28078780	3.20527e-05	Yes
TEDDY	9596310	Pt396145	0.421918	Colorado	6	28113928	2.13417e-05	Yes
TEDDY	8487024	Pt861544	0.421918	Sweden	6	28294960	2.12052e-05	Yes
TEDDY	9147326	Pt776020	0.421918	Sweden	0	28727332	0	Yes
TEDDY	1083710	Pt383638	0.421918	Colorado	0	28859748	0	Yes
TEDDY	5393969	Pt696363	0.421918	Georgia	305	28873784	0.00105632	Yes
TEDDY	2028735	Pt844320	0.421918	Sweden	0	30089768	0	Yes
TEDDY	5899629	Pt617612	0.421918	Sweden	14	30130220	4.6465e-05	Yes
TEDDY	8147258	Pt719917	0.421918	Washington	9	31587376	2.84924e-05	Yes
TEDDY	2194784	Pt725146	0.421918	Colorado	2	31947684	6.26023e-06	Yes
TEDDY	6882650	Pt549049	0.421918	Colorado	31	33014744	9.38974e-05	Yes
TEDDY	6399249	Pt278269	0.421918	Finland	9	33177680	2.71267e-05	Yes
TEDDY	1432226	Pt655951	0.421918	Finland	2	33540380	5.96296e-06	Yes
TEDDY	7885638	Pt877286	0.421918	Sweden	128	34143772	0.000374885	Yes
TEDDY	7693653	Pt338699	0.421918	Sweden	24	36468348	6.58105e-05	Yes
TEDDY	8385382	Pt442436	0.421918	Colorado	4	38962960	1.02662e-05	Yes
TEDDY	9195862	Pt658343	0.421918	Sweden	2	39615160	5.04857e-06	Yes
TEDDY	1910943	Pt435278	0.421918	Finland	0	40652424	0	Yes
TEDDY	1160243	Pt599468	0.421918	Sweden	12	40935956	2.93141e-05	Yes
TEDDY	6952627	Pt975835	0.424658	Washington	3	12395744	2.42019e-05	Yes
TEDDY	8209631	Pt317364	0.424658	Colorado	20	16473164	0.00012141	Yes
TEDDY	6442802	Pt466868	0.424658	Sweden	10	16989464	5.886e-05	Yes
TEDDY	1610401	Pt570429	0.424658	Finland	6	17694624	3.39086e-05	Yes
TEDDY	4976519	Pt478635	0.424658	Sweden	7	20143268	3.47511e-05	Yes
TEDDY	2317620	Pt440045	0.424658	Germany	12	20262532	5.92226e-05	Yes
TEDDY	7459738	Pt900063	0.424658	Germany	2	22086632	9.05525e-06	Yes
TEDDY	3760441	Pt690536	0.424658	Finland	11	22919924	4.79932e-05	Yes
TEDDY	2731021	Pt581826	0.424658	Georgia	2	23820828	8.39601e-06	Yes
TEDDY	4553269	Pt706307	0.424658	Sweden	0	23996216	0	Yes
TEDDY	7449811	Pt890474	0.424658	Sweden	4	24850224	1.60964e-05	Yes
TEDDY	4101104	Pt367790	0.424658	Sweden	191	25918760	0.000736918	Yes
TEDDY	5983212	Pt818970	0.424658	Colorado	229	26274508	0.000871567	Yes
TEDDY	9781932	Pt981357	0.424658	Sweden	112	26364024	0.000424821	Yes
TEDDY	1230472	Pt774817	0.424658	Georgia	272	26872568	0.00101218	Yes
TEDDY	9545298	Pt339841	0.424658	Colorado	6	26906032	2.22998e-05	Yes
TEDDY	8006821	Pt554436	0.424658	Sweden	0	27284512	0	Yes
TEDDY	5160083	Pt620136	0.424658	Colorado	65	28236220	0.000230201	Yes
TEDDY	8497141	Pt723252	0.424658	Georgia	0	29296880	0	Yes
TEDDY	6596952	Pt802339	0.424658	Washington	3	29319824	1.0232e-05	Yes
TEDDY	9131647	Pt388513	0.424658	Finland	30	31108952	9.64353e-05	Yes
TEDDY	5193504	Pt974316	0.424658	Sweden	12	31297808	3.83413e-05	Yes
TEDDY	4936450	Pt958215	0.424658	Georgia	3	32725396	9.16719e-06	Yes
TEDDY	9757842	Pt745856	0.424658	Sweden	6	35377376	1.696e-05	Yes
TEDDY	6786095	Pt454922	0.424658	Sweden	26	35415712	7.34137e-05	Yes
TEDDY	1513815	Pt889860	0.424658	Sweden	21	35899508	5.84966e-05	Yes
TEDDY	6166823	Pt385912	0.424658	Colorado	20	43933956	4.55229e-05	Yes
TEDDY	5439668	Pt553025	0.424658	Sweden	1042	50435912	0.00206599	Yes
TEDDY	1030992	Pt748984	0.424658	Sweden	6	54685008	1.09719e-05	Yes
TEDDY	7654931	Pt847503	0.427397	Colorado	0	14888712	0	Yes
TEDDY	9525520	Pt291975	0.427397	Sweden	21	16683580	0.000125872	Yes
TEDDY	1486663	Pt996305	0.427397	Colorado	4	16849152	2.37401e-05	Yes
TEDDY	6002145	Pt653642	0.427397	Germany	5	16912576	2.95638e-05	Yes
TEDDY	5582868	Pt392746	0.427397	Colorado	36	17544240	0.000205196	Yes
TEDDY	1055625	Pt386573	0.427397	Finland	21	17727588	0.000118459	Yes
TEDDY	8054739	Pt293286	0.427397	Germany	17	18131884	9.37575e-05	Yes
TEDDY	8895423	Pt405515	0.427397	Sweden	7	19071972	3.67031e-05	Yes
TEDDY	5666546	Pt971258	0.427397	Colorado	11	19803168	5.55467e-05	Yes
TEDDY	1636030	Pt788607	0.427397	Colorado	7	20442508	3.42424e-05	Yes
TEDDY	9980046	Pt428851	0.427397	Sweden	6	20602936	2.91221e-05	Yes
TEDDY	4980096	Pt658620	0.427397	Sweden	11	20618632	5.33498e-05	Yes
TEDDY	6150663	Pt727521	0.427397	Germany	0	20984972	0	Yes
TEDDY	3409862	Pt314880	0.427397	Finland	1	20999596	4.762e-06	Yes
TEDDY	6601696	Pt970988	0.427397	Colorado	2	21651496	9.23724e-06	Yes
TEDDY	8211099	Pt414373	0.427397	Sweden	910	21896968	0.00415583	Yes
TEDDY	6320983	Pt269528	0.427397	Colorado	0	22751992	0	Yes
TEDDY	4060579	Pt496200	0.427397	Colorado	3	23426020	1.28063e-05	Yes
TEDDY	5057117	Pt670352	0.427397	Sweden	18	24237848	7.4264e-05	Yes
TEDDY	1222842	Pt597010	0.427397	Colorado	0	24260128	0	Yes
TEDDY	9408529	Pt777306	0.427397	Washington	4	24796012	1.61316e-05	Yes
TEDDY	9291908	Pt393487	0.427397	Washington	0	24827908	0	Yes
TEDDY	4097473	Pt888512	0.427397	Georgia	0	25313292	0	Yes
TEDDY	7329076	Pt326977	0.427397	Sweden	1	26760616	3.73683e-06	Yes
TEDDY	8333883	Pt562831	0.427397	Germany	30	27031508	0.000110982	Yes
TEDDY	2092301	Pt995648	0.427397	Washington	3	27368200	1.09616e-05	Yes
TEDDY	7646711	Pt414899	0.427397	Washington	4	27735704	1.44218e-05	Yes
TEDDY	9417586	Pt243342	0.427397	Finland	4	28107452	1.42311e-05	Yes
TEDDY	5660323	Pt394538	0.427397	Sweden	2	29661280	6.7428e-06	Yes
TEDDY	5141421	Pt273504	0.427397	Colorado	5	30356368	1.6471e-05	Yes
TEDDY	5712285	Pt236839	0.427397	Washington	23	31368532	7.33219e-05	Yes
TEDDY	9638381	Pt334535	0.427397	Washington	4704	32759268	0.0143593	Yes
TEDDY	7055961	Pt899154	0.427397	Finland	2	32839564	6.09021e-06	Yes
TEDDY	9584066	Pt598576	0.427397	Sweden	79	32938552	0.000239841	Yes
TEDDY	6711008	Pt460518	0.427397	Sweden	66	38138048	0.000173056	Yes
TEDDY	8573752	Pt579524	0.427397	Sweden	0	39866916	0	Yes
TEDDY	2527325	Pt570395	0.430137	Finland	16	11725240	0.000136458	Yes
TEDDY	9531018	Pt201318	0.430137	Sweden	11	12377448	8.88713e-05	Yes
TEDDY	5214612	Pt311629	0.430137	Sweden	3	16170676	1.85521e-05	Yes
TEDDY	3833767	Pt531061	0.430137	Germany	6	18386240	3.26331e-05	Yes
TEDDY	3949336	Pt332283	0.430137	Sweden	6	19339172	3.10251e-05	Yes
TEDDY	8954945	Pt715138	0.430137	Germany	10	21198224	4.71738e-05	Yes
TEDDY	1651465	Pt795812	0.430137	Finland	0	23454508	0	Yes
TEDDY	1263155	Pt665409	0.430137	Sweden	0	23523552	0	Yes
TEDDY	6644884	Pt476826	0.430137	Sweden	4	23817708	1.67942e-05	Yes
TEDDY	2525879	Pt586019	0.430137	Finland	0	24349116	0	Yes
TEDDY	4102447	Pt445029	0.430137	Finland	76	24563300	0.000309405	Yes
TEDDY	2646497	Pt738644	0.430137	Finland	50	24580092	0.000203417	Yes
TEDDY	9552953	Pt556177	0.430137	Finland	7	25001672	2.79981e-05	Yes
TEDDY	1741276	Pt807812	0.430137	Sweden	2	26807456	7.46061e-06	Yes
TEDDY	8555726	Pt834757	0.430137	Finland	2	27804924	7.19297e-06	Yes
TEDDY	9923488	Pt343525	0.430137	Georgia	4	28498748	1.40357e-05	Yes
TEDDY	7739638	Pt211889	0.430137	Finland	9	28748900	3.13055e-05	Yes
TEDDY	9613974	Pt229098	0.430137	Finland	0	29304824	0	Yes
TEDDY	3069163	Pt703234	0.430137	Sweden	104	31706880	0.000328005	Yes
TEDDY	6118035	Pt758437	0.430137	Finland	0	33810632	0	Yes
TEDDY	1603654	Pt719749	0.430137	Germany	3	35913472	8.35341e-06	Yes
TEDDY	2566134	Pt730112	0.430137	Sweden	6	38045900	1.57704e-05	Yes
TEDDY	1512797	Pt448450	0.430137	Sweden	2	42935984	4.6581e-06	Yes
TEDDY	6720826	Pt293300	0.432877	Finland	3	13685312	2.19213e-05	Yes
TEDDY	9626538	Pt513269	0.432877	Finland	4	15991960	2.50126e-05	Yes
TEDDY	4520778	Pt348470	0.432877	Sweden	188	20177928	0.000931711	Yes
TEDDY	6897598	Pt542795	0.432877	Colorado	2	20708488	9.65788e-06	Yes
TEDDY	7807648	Pt973081	0.432877	Finland	1	21060956	4.74812e-06	Yes
TEDDY	5905659	Pt242829	0.432877	Finland	9	21168704	4.25156e-05	Yes
TEDDY	4958480	Pt682429	0.432877	Finland	0	21381596	0	Yes
TEDDY	2726747	Pt253713	0.432877	Finland	1	21404604	4.67189e-06	Yes
TEDDY	6206977	Pt700327	0.432877	Sweden	15	22752496	6.59268e-05	Yes
TEDDY	5052655	Pt763555	0.432877	Finland	0	22915968	0	Yes
TEDDY	8192335	Pt955100	0.432877	Georgia	2	23044844	8.67873e-06	Yes
TEDDY	8754589	Pt402353	0.432877	Germany	687	24465256	0.00280806	Yes
TEDDY	8611321	Pt579621	0.432877	Germany	14	25114256	5.57452e-05	Yes
TEDDY	9288878	Pt574629	0.432877	Finland	80	25631540	0.000312115	Yes
TEDDY	9864214	Pt983168	0.432877	Colorado	0	26030452	0	Yes
TEDDY	7182805	Pt512625	0.432877	Washington	5	26740184	1.86985e-05	Yes
TEDDY	5541911	Pt817480	0.432877	Colorado	42	26911620	0.000156066	Yes
TEDDY	2461881	Pt895370	0.432877	Washington	11	27375984	4.01812e-05	Yes
TEDDY	3340883	Pt804284	0.432877	Washington	105	30500368	0.000344258	Yes
TEDDY	9559384	Pt645814	0.432877	Colorado	335	30740252	0.00108978	Yes
TEDDY	8418784	Pt738339	0.432877	Colorado	49	34038444	0.000143955	Yes
TEDDY	7929235	Pt273158	0.432877	Colorado	8	35897800	2.22855e-05	Yes
TEDDY	5824444	Pt715570	0.432877	Finland	42	37100480	0.000113206	Yes
TEDDY	6665117	Pt964933	0.432877	Sweden	0	38442488	0	Yes
TEDDY	9874500	Pt244667	0.432877	Sweden	83	40184984	0.000206545	Yes
TEDDY	6276610	Pt765963	0.432877	Finland	6	46255364	1.29715e-05	Yes
TEDDY	6379908	Pt410089	0.435616	Sweden	12	15582676	7.70086e-05	Yes
TEDDY	5543684	Pt481572	0.435616	Finland	1	16777024	5.96053e-06	Yes
TEDDY	2246300	Pt947575	0.435616	Germany	45	16884692	0.000266514	Yes
TEDDY	4590675	Pt262424	0.435616	Colorado	99	17837036	0.000555025	Yes
TEDDY	7125258	Pt731167	0.435616	Finland	7	17900856	3.91043e-05	Yes
TEDDY	6459820	Pt343200	0.435616	Sweden	5	19770444	2.52903e-05	Yes
TEDDY	8743487	Pt668375	0.435616	Sweden	28	20133992	0.000139068	Yes
TEDDY	7026309	Pt481174	0.435616	Finland	6	20260764	2.96139e-05	Yes
TEDDY	7574233	Pt869701	0.435616	Washington	2	20628836	9.69517e-06	Yes
TEDDY	5321056	Pt473372	0.435616	Sweden	22	21128140	0.000104127	Yes
TEDDY	2330019	Pt940310	0.435616	Georgia	267	21458408	0.00124427	Yes
TEDDY	3327503	Pt473258	0.435616	Sweden	12	22350156	5.36909e-05	Yes
TEDDY	7462688	Pt462581	0.435616	Colorado	5	22844820	2.18868e-05	Yes
TEDDY	5551795	Pt450913	0.435616	Sweden	0	23266672	0	Yes
TEDDY	8463856	Pt340953	0.435616	Finland	1	23694344	4.22042e-06	Yes
TEDDY	4062505	Pt311255	0.435616	Sweden	0	24709204	0	Yes
TEDDY	2433459	Pt537238	0.435616	Sweden	218	25861520	0.000842951	Yes
TEDDY	1177209	Pt331617	0.435616	Sweden	0	25934224	0	Yes
TEDDY	8775032	Pt402350	0.435616	Germany	20	27054648	7.39245e-05	Yes
TEDDY	4246533	Pt314358	0.435616	Finland	5	27506072	1.81778e-05	Yes
TEDDY	4116323	Pt806055	0.435616	Finland	0	28618484	0	Yes
TEDDY	4020175	Pt387712	0.435616	Sweden	5	31162512	1.60449e-05	Yes
TEDDY	2291142	Pt620534	0.435616	Germany	9	32368252	2.7805e-05	Yes
TEDDY	2850980	Pt985816	0.435616	Finland	2	34792692	5.74833e-06	Yes
TEDDY	8767183	Pt301960	0.435616	Sweden	5	35501484	1.40839e-05	Yes
TEDDY	3500474	Pt947803	0.435616	Sweden	4	37845796	1.05692e-05	Yes
TEDDY	4609577	Pt300682	0.435616	Washington	16	39277592	4.07357e-05	Yes
TEDDY	4083263	Pt971596	0.435616	Georgia	30	39540836	7.58709e-05	Yes
TEDDY	3581637	Pt587566	0.435616	Germany	124	44047940	0.000281511	Yes
TEDDY	2530343	Pt635125	0.435616	Colorado	8	47090756	1.69885e-05	Yes
TEDDY	3589613	Pt513583	0.438356	Germany	6	16465152	3.64406e-05	Yes
TEDDY	2376343	Pt296815	0.438356	Sweden	15	17492020	8.57534e-05	Yes
TEDDY	9033678	Pt942798	0.438356	Sweden	12	20544036	5.84111e-05	Yes
TEDDY	5366292	Pt510387	0.438356	Sweden	2	21923388	9.12268e-06	Yes
TEDDY	1051628	Pt730834	0.438356	Colorado	293	23523180	0.00124558	Yes
TEDDY	7298192	Pt344985	0.438356	Sweden	4	23766604	1.68303e-05	Yes
TEDDY	1005165	Pt852219	0.438356	Finland	3	24045956	1.24761e-05	Yes
TEDDY	9406674	Pt877720	0.438356	Washington	0	24533360	0	Yes
TEDDY	7788378	Pt249401	0.438356	Finland	0	24949532	0	Yes
TEDDY	7155155	Pt803867	0.438356	Finland	57	25390024	0.000224498	Yes
TEDDY	6753543	Pt627534	0.438356	Finland	5	27820724	1.79722e-05	Yes
TEDDY	3375892	Pt690380	0.438356	Finland	2	32833864	6.09127e-06	Yes
TEDDY	6775001	Pt535889	0.438356	Finland	75	37232888	0.000201435	Yes
TEDDY	5204222	Pt763985	0.438356	Georgia	4	37572940	1.0646e-05	Yes
TEDDY	1248476	Pt975711	0.438356	Finland	8	38151984	2.09688e-05	Yes
TEDDY	6770847	Pt771743	0.438356	Finland	1	42614612	2.34661e-06	Yes
TEDDY	7469752	Pt498125	0.441096	Sweden	2	15816112	1.26453e-05	Yes
TEDDY	5984567	Pt460396	0.441096	Sweden	13	17228324	7.54571e-05	Yes
TEDDY	4605486	Pt696887	0.441096	Germany	7	18279728	3.82938e-05	Yes
TEDDY	8072902	Pt919066	0.441096	Finland	2	20520552	9.74633e-06	Yes
TEDDY	9275043	Pt265148	0.441096	Colorado	11	20584920	5.34372e-05	Yes
TEDDY	8124791	Pt529490	0.441096	Germany	0	22629632	0	Yes
TEDDY	9820512	Pt914247	0.441096	Colorado	381	23436856	0.00162564	Yes
TEDDY	6021174	Pt212540	0.441096	Germany	2	23915684	8.36271e-06	Yes
TEDDY	3016065	Pt941137	0.441096	Colorado	5	23974900	2.08551e-05	Yes
TEDDY	8301398	Pt601903	0.441096	Colorado	7	24070692	2.9081e-05	Yes
TEDDY	4478130	Pt746531	0.441096	Washington	0	24253300	0	Yes
TEDDY	9847183	Pt925265	0.441096	Washington	3	24369208	1.23106e-05	Yes
TEDDY	7120928	Pt669534	0.441096	Colorado	2	24985180	8.00475e-06	Yes
TEDDY	6651031	Pt846340	0.441096	Colorado	18	25437680	7.07612e-05	Yes
TEDDY	6035673	Pt656372	0.441096	Washington	4	27176852	1.47184e-05	Yes
TEDDY	5536042	Pt443446	0.441096	Germany	5	27473936	1.81991e-05	Yes
TEDDY	1150969	Pt368875	0.441096	Finland	2	27602264	7.24578e-06	Yes
TEDDY	9233924	Pt480226	0.441096	Germany	10	27905156	3.58357e-05	Yes
TEDDY	4025460	Pt653170	0.441096	Finland	1	29086692	3.438e-06	Yes
TEDDY	1933542	Pt319417	0.441096	Finland	16	29536700	5.41699e-05	Yes
TEDDY	6371853	Pt914453	0.441096	Sweden	129	32084528	0.000402063	Yes
TEDDY	1721539	Pt302764	0.441096	Sweden	424	32257460	0.00131442	Yes
TEDDY	1195278	Pt209943	0.441096	Finland	6	41242948	1.45479e-05	Yes
TEDDY	8595282	Pt426023	0.443836	Sweden	188	15839056	0.00118694	Yes
TEDDY	5603903	Pt409162	0.443836	Washington	0	19169060	0	Yes
TEDDY	2201835	Pt788023	0.443836	Germany	2	19442264	1.02869e-05	Yes
TEDDY	5121790	Pt324609	0.443836	Washington	3	19793436	1.51565e-05	Yes
TEDDY	7990766	Pt716770	0.443836	Georgia	187	20650280	0.000905557	Yes
TEDDY	3947818	Pt518567	0.443836	Germany	9	20655696	4.35715e-05	Yes
TEDDY	2897237	Pt492940	0.443836	Colorado	0	22307956	0	Yes
TEDDY	7802409	Pt374576	0.443836	Colorado	1	23166304	4.31661e-06	Yes
TEDDY	5448109	Pt333597	0.443836	Finland	18	23746820	7.57996e-05	Yes
TEDDY	3746097	Pt536301	0.443836	Finland	20	24470656	8.17305e-05	Yes
TEDDY	4103688	Pt453049	0.443836	Colorado	18	25400392	7.0865e-05	Yes
TEDDY	5767108	Pt562600	0.443836	Colorado	5	28983072	1.72514e-05	Yes
TEDDY	1822785	Pt998714	0.443836	Georgia	2	30113472	6.64155e-06	Yes
TEDDY	8790404	Pt254722	0.443836	Sweden	0	30509044	0	Yes
TEDDY	5968492	Pt347157	0.443836	Georgia	4	31590644	1.2662e-05	Yes
TEDDY	9812217	Pt365329	0.446575	Germany	30	11498388	0.000260906	Yes
TEDDY	6083713	Pt607457	0.446575	Colorado	151	17517272	0.000862006	Yes
TEDDY	1740725	Pt397417	0.446575	Finland	3	18542256	1.61793e-05	Yes
TEDDY	6851166	Pt497492	0.446575	Sweden	4	19567984	2.04416e-05	Yes
TEDDY	6898584	Pt714809	0.446575	Germany	4	20833580	1.91998e-05	Yes
TEDDY	9231326	Pt212505	0.446575	Finland	3	26172868	1.14623e-05	Yes
TEDDY	6198175	Pt748148	0.446575	Germany	6	27716084	2.16481e-05	Yes
TEDDY	2406412	Pt898289	0.446575	Georgia	28	28065616	9.97662e-05	Yes
TEDDY	1380183	Pt586796	0.446575	Washington	8	28221160	2.83475e-05	Yes
TEDDY	7276466	Pt209270	0.446575	Colorado	10	29671276	3.37026e-05	Yes
TEDDY	5805784	Pt458441	0.449315	Sweden	2	17682508	1.13106e-05	Yes
TEDDY	7834369	Pt617059	0.449315	Finland	12	18792152	6.38564e-05	Yes
TEDDY	7653464	Pt606473	0.449315	Germany	52	19033912	0.000273197	Yes
TEDDY	9796510	Pt598293	0.449315	Sweden	2	19451412	1.0282e-05	Yes
TEDDY	3498990	Pt403584	0.449315	Finland	99	20604348	0.000480481	Yes
TEDDY	6231785	Pt850689	0.449315	Germany	14	21165104	6.61466e-05	Yes
TEDDY	3356493	Pt610015	0.449315	Sweden	0	23224768	0	Yes
TEDDY	5203211	Pt423886	0.449315	Germany	2	23481588	8.51731e-06	Yes
TEDDY	9837582	Pt470688	0.449315	Washington	0	23848168	0	Yes
TEDDY	3205016	Pt502984	0.449315	Germany	5	24432268	2.04647e-05	Yes
TEDDY	8850626	Pt701359	0.449315	Washington	10	30153388	3.31638e-05	Yes
TEDDY	5599169	Pt481005	0.449315	Sweden	6	31367256	1.91282e-05	Yes
TEDDY	8509972	Pt845696	0.449315	Germany	9	32187896	2.79608e-05	Yes
TEDDY	9182120	Pt379546	0.449315	Germany	40	37684320	0.000106145	Yes
TEDDY	9706293	Pt911675	0.449315	Sweden	6	39019820	1.53768e-05	Yes
TEDDY	7936894	Pt808760	0.449315	Colorado	0	39308232	0	Yes
TEDDY	8362098	Pt707665	0.452055	Colorado	0	11426928	0	Yes
TEDDY	2905761	Pt722607	0.452055	Finland	1215	16410484	0.0074038	Yes
TEDDY	3144689	Pt571189	0.452055	Germany	107	19019284	0.000562587	Yes
TEDDY	5691207	Pt750902	0.452055	Finland	4	19143900	2.08944e-05	Yes
TEDDY	5035473	Pt591898	0.452055	Colorado	3501	19775144	0.017704	Yes
TEDDY	8242057	Pt524663	0.452055	Finland	24	23166552	0.000103598	Yes
TEDDY	8469771	Pt401504	0.452055	Washington	2	25847052	7.73783e-06	Yes
TEDDY	3326723	Pt515243	0.452055	Finland	1	26585528	3.76144e-06	Yes
TEDDY	1685320	Pt235955	0.452055	Finland	1	26674992	3.74883e-06	Yes
TEDDY	2292731	Pt668559	0.452055	Finland	2	30190528	6.62459e-06	Yes
TEDDY	2423820	Pt308332	0.452055	Sweden	566	30205076	0.00187386	Yes
TEDDY	6364266	Pt698615	0.452055	Georgia	1362	34962456	0.00389561	Yes
TEDDY	2166471	Pt343855	0.452055	Finland	41	35396236	0.000115832	Yes
TEDDY	2554181	Pt627823	0.452055	Washington	16	35883720	4.45885e-05	Yes
TEDDY	1138649	Pt429234	0.452055	Sweden	0	36656552	0	Yes
TEDDY	1335787	Pt574180	0.452055	Finland	0	36957708	0	Yes
TEDDY	2506476	Pt331403	0.454795	Finland	2	18660332	1.07179e-05	Yes
TEDDY	4503276	Pt804436	0.454795	Germany	0	18906704	0	Yes
TEDDY	7705330	Pt658105	0.454795	Colorado	157	19573536	0.000802103	Yes
TEDDY	6844658	Pt467287	0.454795	Finland	2	20488656	9.7615e-06	Yes
TEDDY	3246098	Pt786114	0.454795	Georgia	2	21863020	9.14787e-06	Yes
TEDDY	9279572	Pt526607	0.454795	Germany	70	22012868	0.000317996	Yes
TEDDY	8862866	Pt726804	0.454795	Finland	1	23316380	4.28883e-06	Yes
TEDDY	3964783	Pt409201	0.454795	Germany	4	25452392	1.57156e-05	Yes
TEDDY	5084548	Pt297416	0.454795	Sweden	1475	25785636	0.00572024	Yes
TEDDY	8374133	Pt579172	0.454795	Sweden	4	27354444	1.46229e-05	Yes
TEDDY	1225015	Pt639882	0.454795	Colorado	10	29881320	3.34657e-05	Yes
TEDDY	5981863	Pt287537	0.454795	Finland	16	31111836	5.14274e-05	Yes
TEDDY	5832320	Pt268651	0.454795	Germany	22	31378332	7.01121e-05	Yes
TEDDY	2227530	Pt712552	0.454795	Colorado	89	36214876	0.000245755	Yes
TEDDY	4734976	Pt673345	0.457534	Colorado	10	16523404	6.05202e-05	Yes
TEDDY	4263373	Pt703670	0.457534	Colorado	0	20240568	0	Yes
TEDDY	1991165	Pt818774	0.457534	Finland	2	20429304	9.78986e-06	Yes
TEDDY	9340282	Pt772106	0.457534	Colorado	2	24575888	8.13806e-06	Yes
TEDDY	3597257	Pt459271	0.457534	Finland	16	26009744	6.15154e-05	Yes
TEDDY	5825671	Pt245435	0.457534	Finland	0	26445864	0	Yes
TEDDY	1217999	Pt654201	0.457534	Washington	0	27336836	0	Yes
TEDDY	2435640	Pt331788	0.457534	Sweden	4	28092864	1.42385e-05	Yes
TEDDY	7490488	Pt842282	0.457534	Sweden	0	28274368	0	Yes
TEDDY	5521398	Pt859761	0.457534	Germany	11	53801736	2.04454e-05	Yes
TEDDY	6822551	Pt459286	0.460274	Finland	2	17417620	1.14826e-05	Yes
TEDDY	7018680	Pt631237	0.460274	Sweden	2	18453720	1.08379e-05	Yes
TEDDY	2073625	Pt737503	0.460274	Finland	5	22987108	2.17513e-05	Yes
TEDDY	6114746	Pt960137	0.460274	Finland	0	27620020	0	Yes
TEDDY	1737326	Pt469723	0.460274	Germany	0	31152708	0	Yes
TEDDY	4454023	Pt664931	0.460274	Finland	17	31482268	5.39987e-05	Yes
TEDDY	7114769	Pt717900	0.460274	Germany	13	34891516	3.72583e-05	Yes
TEDDY	6165912	Pt690123	0.463014	Finland	5	19839212	2.52026e-05	Yes
TEDDY	5136860	Pt930796	0.463014	Colorado	6	20224112	2.96676e-05	Yes
TEDDY	8431351	Pt234040	0.463014	Sweden	2	22115284	9.04352e-06	Yes
TEDDY	7106721	Pt969189	0.463014	Finland	8	23851968	3.35402e-05	Yes
TEDDY	8831683	Pt679308	0.463014	Finland	3	25492584	1.17681e-05	Yes
TEDDY	4360938	Pt896563	0.463014	Colorado	3	26468140	1.13344e-05	Yes
TEDDY	6620032	Pt633990	0.463014	Georgia	0	26527756	0	Yes
TEDDY	7629903	Pt559445	0.463014	Finland	3	27570480	1.08812e-05	Yes
TEDDY	8998179	Pt319648	0.463014	Finland	4	29928576	1.33652e-05	Yes
TEDDY	1785632	Pt351097	0.463014	Sweden	3	31665932	9.4739e-06	Yes
TEDDY	1854252	Pt755110	0.465753	Georgia	3	20844960	1.4392e-05	Yes
TEDDY	3244917	Pt710922	0.465753	Sweden	48	22475036	0.00021357	Yes
TEDDY	8450562	Pt526803	0.465753	Finland	2	22833172	8.75919e-06	Yes
TEDDY	3047563	Pt496001	0.465753	Georgia	0	23452812	0	Yes
TEDDY	2861155	Pt291618	0.465753	Georgia	0	25089284	0	Yes
TEDDY	9706076	Pt367790	0.465753	Sweden	112	28268660	0.000396198	Yes
TEDDY	1898259	Pt701310	0.465753	Sweden	53	29154132	0.000181792	Yes
TEDDY	1968074	Pt789153	0.465753	Sweden	12	33608840	3.57049e-05	Yes
TEDDY	8913341	Pt691047	0.465753	Finland	2	49308144	4.05613e-06	Yes
TEDDY	4679105	Pt971258	0.468493	Colorado	9	15050268	5.97996e-05	Yes
TEDDY	7885783	Pt321780	0.468493	Finland	3	15792792	1.8996e-05	Yes
TEDDY	8621904	Pt466164	0.468493	Colorado	4	18391892	2.17487e-05	Yes
TEDDY	9771852	Pt730834	0.468493	Colorado	234	19663664	0.00119001	Yes
TEDDY	3395226	Pt575616	0.468493	Sweden	0	19970476	0	Yes
TEDDY	4569931	Pt590241	0.468493	Sweden	0	20138788	0	Yes
TEDDY	3450955	Pt505627	0.468493	Sweden	32	21282764	0.000150356	Yes
TEDDY	7271946	Pt965772	0.468493	Finland	2	21378456	9.35521e-06	Yes
TEDDY	6633085	Pt452849	0.468493	Sweden	3	22293400	1.34569e-05	Yes
TEDDY	1952515	Pt548243	0.468493	Colorado	4	23256596	1.71994e-05	Yes
TEDDY	3702783	Pt682035	0.468493	Finland	437	27080572	0.0016137	Yes
TEDDY	5804257	Pt515673	0.468493	Sweden	5	27970380	1.78761e-05	Yes
TEDDY	1707404	Pt464248	0.468493	Colorado	3	29588208	1.01392e-05	Yes
TEDDY	5352713	Pt277292	0.468493	Finland	1	30464832	3.28247e-06	Yes
TEDDY	4254637	Pt415449	0.468493	Finland	3	38467948	7.7987e-06	Yes
TEDDY	8454537	Pt621773	0.468493	Finland	215	43922608	0.000489497	Yes
TEDDY	3984736	Pt927227	0.471233	Georgia	120	15142744	0.000792459	Yes
TEDDY	4168807	Pt715606	0.471233	Finland	2	18849388	1.06104e-05	Yes
TEDDY	4496812	Pt468818	0.471233	Sweden	0	22207476	0	Yes
TEDDY	3148307	Pt276901	0.471233	Finland	0	31898948	0	Yes
TEDDY	7145109	Pt950118	0.471233	Sweden	0	32143360	0	Yes
TEDDY	8716709	Pt879151	0.471233	Finland	0	35698220	0	Yes
TEDDY	3916633	Pt979321	0.473973	Finland	3	18622428	1.61096e-05	Yes
TEDDY	1876144	Pt370353	0.473973	Sweden	21371	21153748	0.101027	Yes
TEDDY	3361368	Pt337171	0.473973	Sweden	16	21610060	7.40396e-05	Yes
TEDDY	7566771	Pt603139	0.473973	Finland	4	22363104	1.78866e-05	Yes
TEDDY	1776890	Pt455332	0.473973	Sweden	6	22427872	2.67524e-05	Yes
TEDDY	7794216	Pt668115	0.473973	Sweden	372	24614788	0.00151129	Yes
TEDDY	2299409	Pt726146	0.473973	Georgia	2	25306552	7.90309e-06	Yes
TEDDY	1124460	Pt315437	0.473973	Sweden	7	27055596	2.58727e-05	Yes
TEDDY	9447330	Pt414171	0.473973	Finland	5	27088220	1.84582e-05	Yes
TEDDY	9875491	Pt224603	0.473973	Finland	1	28257360	3.5389e-06	Yes
TEDDY	9919430	Pt656372	0.473973	Washington	1	30537020	3.27471e-06	Yes
TEDDY	7330165	Pt319277	0.473973	Finland	1	31719360	3.15265e-06	Yes
TEDDY	1108882	Pt708513	0.473973	Finland	2	33585696	5.95492e-06	Yes
TEDDY	7096947	Pt772106	0.476712	Colorado	4	16626932	2.40574e-05	Yes
TEDDY	1454898	Pt849466	0.476712	Finland	3	21917828	1.36875e-05	Yes
TEDDY	4793778	Pt231265	0.476712	Finland	3	22446648	1.3365e-05	Yes
TEDDY	2460859	Pt816706	0.476712	Sweden	22	22912244	9.60185e-05	Yes
TEDDY	1112716	Pt407554	0.476712	Georgia	3	27100676	1.10698e-05	Yes
TEDDY	8883667	Pt389958	0.476712	Sweden	6	37935320	1.58164e-05	Yes
TEDDY	6775859	Pt873733	0.479452	Sweden	2	17915560	1.11635e-05	Yes
TEDDY	7420064	Pt512910	0.479452	Finland	9	18870064	4.76946e-05	Yes
TEDDY	3237210	Pt789791	0.479452	Sweden	0	20254468	0	Yes
TEDDY	5708553	Pt285786	0.479452	Finland	8	21250028	3.7647e-05	Yes
TEDDY	1634231	Pt378028	0.479452	Finland	1	21594180	4.63088e-06	Yes
TEDDY	9465071	Pt397563	0.479452	Sweden	5	23739200	2.10622e-05	Yes
TEDDY	7578159	Pt224808	0.479452	Sweden	0	24826148	0	Yes
TEDDY	5695076	Pt309523	0.479452	Sweden	5	24858504	2.01138e-05	Yes
TEDDY	8262118	Pt216937	0.479452	Finland	2	25599320	7.81271e-06	Yes
TEDDY	3778500	Pt289319	0.479452	Finland	1	25773868	3.8799e-06	Yes
TEDDY	5383484	Pt445987	0.479452	Sweden	5	27198668	1.83833e-05	Yes
TEDDY	8546139	Pt806588	0.479452	Sweden	0	31808628	0	Yes
TEDDY	3517982	Pt391275	0.482192	Finland	17	15020280	0.00011318	Yes
TEDDY	7592618	Pt782268	0.482192	Colorado	8	20119496	3.97624e-05	Yes
TEDDY	2405189	Pt331611	0.482192	Sweden	31	21126224	0.000146737	Yes
TEDDY	7379168	Pt808507	0.482192	Germany	102	21847688	0.000466869	Yes
TEDDY	8372833	Pt696573	0.482192	Sweden	2	25307532	7.90279e-06	Yes
TEDDY	9730025	Pt380950	0.482192	Sweden	1	26912184	3.71579e-06	Yes
TEDDY	1740955	Pt843826	0.482192	Sweden	2	29123920	6.86721e-06	Yes
TEDDY	8757056	Pt344985	0.482192	Sweden	29	30080728	9.64072e-05	Yes
TEDDY	2405602	Pt956175	0.482192	Sweden	7	31757432	2.20421e-05	Yes
TEDDY	8712695	Pt215807	0.484932	Sweden	4	16862376	2.37214e-05	Yes
TEDDY	9179526	Pt591253	0.484932	Sweden	0	19301360	0	Yes
TEDDY	4647452	Pt796742	0.484932	Sweden	7	23157008	3.02284e-05	Yes
TEDDY	8441828	Pt888384	0.484932	Sweden	1473	23333488	0.00631282	Yes
TEDDY	7186241	Pt887396	0.484932	Sweden	1	23520632	4.25159e-06	Yes
TEDDY	6134005	Pt807144	0.484932	Washington	16	23731872	6.74199e-05	Yes
TEDDY	3507418	Pt481005	0.484932	Sweden	7	25265424	2.77058e-05	Yes
TEDDY	2665207	Pt329983	0.484932	Finland	2	28522856	7.01192e-06	Yes
TEDDY	7229506	Pt376834	0.484932	Finland	0	28930652	0	Yes
TEDDY	2846556	Pt727696	0.484932	Finland	22	29442612	7.47216e-05	Yes
TEDDY	2326684	Pt793027	0.484932	Sweden	12	30188720	3.97499e-05	Yes
TEDDY	2621223	Pt617444	0.484932	Sweden	680	34600444	0.00196529	Yes
TEDDY	5476482	Pt264449	0.484932	Sweden	35	35873472	9.75651e-05	Yes
TEDDY	3123326	Pt334535	0.487671	Washington	274	12353808	0.00221794	Yes
TEDDY	7799017	Pt965754	0.487671	Finland	4	12952616	3.08818e-05	Yes
TEDDY	5676654	Pt940783	0.487671	Sweden	2	19389516	1.03149e-05	Yes
TEDDY	1143268	Pt798517	0.487671	Sweden	4	19429444	2.05873e-05	Yes
TEDDY	7130784	Pt704643	0.487671	Germany	0	20534876	0	Yes
TEDDY	5152884	Pt429170	0.487671	Washington	1	21281344	4.69895e-06	Yes
TEDDY	9588741	Pt726322	0.487671	Germany	0	23191376	0	Yes
TEDDY	4919262	Pt988284	0.487671	Finland	1	23199472	4.31044e-06	Yes
TEDDY	6133603	Pt346270	0.487671	Finland	0	23276184	0	Yes
TEDDY	9641391	Pt562547	0.487671	Germany	17	23847320	7.12868e-05	Yes
TEDDY	2807545	Pt820842	0.487671	Finland	0	24683136	0	Yes
TEDDY	5610155	Pt402726	0.487671	Sweden	67	24986776	0.000268142	Yes
TEDDY	4120716	Pt860915	0.487671	Sweden	5	25048884	1.9961e-05	Yes
TEDDY	1631553	Pt732077	0.487671	Colorado	0	25496804	0	Yes
TEDDY	6966378	Pt440045	0.487671	Germany	5	25820772	1.93643e-05	Yes
TEDDY	4332113	Pt932680	0.487671	Sweden	1624	27413748	0.00592403	Yes
TEDDY	9030170	Pt267983	0.487671	Sweden	3	31170228	9.62457e-06	Yes
TEDDY	4365394	Pt360309	0.487671	Colorado	5	34164700	1.4635e-05	Yes
TEDDY	6532934	Pt639882	0.487671	Colorado	0	34230044	0	Yes
TEDDY	1147137	Pt565282	0.487671	Washington	3	35810436	8.37745e-06	Yes
TEDDY	1931404	Pt220416	0.487671	Finland	6	54838848	1.09411e-05	Yes
TEDDY	1363558	Pt621209	0.490411	Finland	6	7316628	8.2005e-05	Yes
TEDDY	3131733	Pt607457	0.490411	Colorado	300	16318156	0.00183844	Yes
TEDDY	3385229	Pt612731	0.490411	Sweden	9	17926304	5.02056e-05	Yes
TEDDY	7484996	Pt756938	0.490411	Georgia	8	19323900	4.13995e-05	Yes
TEDDY	6959840	Pt967619	0.490411	Colorado	4	20224040	1.97784e-05	Yes
TEDDY	6517036	Pt433239	0.490411	Colorado	1	21303924	4.69397e-06	Yes
TEDDY	8064267	Pt297680	0.490411	Colorado	0	22104348	0	Yes
TEDDY	1151208	Pt461814	0.490411	Colorado	8512881	23502896	36.2206	Yes
TEDDY	3832366	Pt825121	0.490411	Germany	604	24619564	0.00245333	Yes
TEDDY	7800002	Pt267307	0.490411	Finland	2	25845168	7.73839e-06	Yes
TEDDY	8286813	Pt482824	0.490411	Germany	1	27766524	3.60146e-06	Yes
TEDDY	9810271	Pt379546	0.490411	Germany	37	27932672	0.000132461	Yes
TEDDY	8115882	Pt316994	0.490411	Finland	2	28724400	6.96272e-06	Yes
TEDDY	1104354	Pt402350	0.490411	Germany	2	29025300	6.89054e-06	Yes
TEDDY	1164198	Pt755257	0.490411	Colorado	10	30545876	3.27376e-05	Yes
TEDDY	9172275	Pt844173	0.490411	Sweden	2	33717696	5.9316e-06	Yes
TEDDY	6641249	Pt237254	0.490411	Sweden	1	35925688	2.78352e-06	Yes
TEDDY	7931913	Pt998211	0.490411	Finland	0	37131044	0	Yes
TEDDY	4989599	Pt644080	0.490411	Sweden	0	38737924	0	Yes
TEDDY	9473496	Pt224223	0.493151	Finland	144	14010816	0.00102778	Yes
TEDDY	9078768	Pt900063	0.493151	Germany	37	16302984	0.000226952	Yes
TEDDY	4795139	Pt366129	0.493151	Finland	4	16897672	2.36719e-05	Yes
TEDDY	6106559	Pt854475	0.493151	Sweden	1	18013040	5.55153e-06	Yes
TEDDY	7869359	Pt279854	0.493151	Sweden	3601	18806800	0.0191473	Yes
TEDDY	9450053	Pt651118	0.493151	Sweden	2	18828920	1.0622e-05	Yes
TEDDY	5574915	Pt414373	0.493151	Sweden	11	18988816	5.79288e-05	Yes
TEDDY	3748134	Pt274644	0.493151	Sweden	0	19291928	0	Yes
TEDDY	2080805	Pt731167	0.493151	Finland	7	19319052	3.62337e-05	Yes
TEDDY	5026732	Pt674018	0.493151	Finland	150	19727880	0.000760345	Yes
TEDDY	9924637	Pt269494	0.493151	Sweden	3	19742120	1.51959e-05	Yes
TEDDY	5194830	Pt737549	0.493151	Finland	5	19824936	2.52208e-05	Yes
TEDDY	7799599	Pt241880	0.493151	Sweden	5	20083320	2.48963e-05	Yes
TEDDY	4855500	Pt288589	0.493151	Finland	0	21021856	0	Yes
TEDDY	4146269	Pt928485	0.493151	Germany	6	21320932	2.81414e-05	Yes
TEDDY	3339585	Pt942246	0.493151	Germany	7	22167748	3.15774e-05	Yes
TEDDY	6794513	Pt798200	0.493151	Georgia	0	22904336	0	Yes
TEDDY	4754989	Pt599037	0.493151	Sweden	19	22908180	8.29398e-05	Yes
TEDDY	1616872	Pt998031	0.493151	Sweden	0	23111160	0	Yes
TEDDY	2688108	Pt569352	0.493151	Colorado	1	23461440	4.26231e-06	Yes
TEDDY	4746688	Pt637827	0.493151	Sweden	24	23814544	0.000100779	Yes
TEDDY	5687036	Pt430985	0.493151	Sweden	28	25281188	0.000110754	Yes
TEDDY	3544882	Pt951893	0.493151	Sweden	1	25289276	3.95425e-06	Yes
TEDDY	6460982	Pt639997	0.493151	Finland	4	27777668	1.44001e-05	Yes
TEDDY	7272116	Pt378833	0.493151	Sweden	2	27942880	7.15746e-06	Yes
TEDDY	6155511	Pt349294	0.493151	Colorado	293	28082760	0.00104334	Yes
TEDDY	3367170	Pt633862	0.493151	Washington	164	28831868	0.000568815	Yes
TEDDY	4310980	Pt442755	0.493151	Finland	0	29147172	0	Yes
TEDDY	8244839	Pt329875	0.493151	Germany	16	29359424	5.4497e-05	Yes
TEDDY	3534193	Pt665409	0.493151	Sweden	1	32566316	3.07066e-06	Yes
TEDDY	6114774	Pt646497	0.493151	Sweden	38	32568076	0.000116679	Yes
TEDDY	5629876	Pt696363	0.493151	Georgia	7	32696760	2.14088e-05	Yes
TEDDY	9782285	Pt340805	0.493151	Sweden	6	34547512	1.73674e-05	Yes
TEDDY	7574707	Pt549049	0.493151	Colorado	14	35054344	3.9938e-05	Yes
TEDDY	3168292	Pt510293	0.493151	Colorado	84	35787324	0.00023472	Yes
TEDDY	6740763	Pt279180	0.493151	Finland	0	36438524	0	Yes
TEDDY	7516191	Pt294598	0.493151	Colorado	5	40570684	1.23242e-05	Yes
TEDDY	1459484	Pt306513	0.493151	Sweden	3	40603412	7.38854e-06	Yes
TEDDY	9343388	Pt786043	0.493151	Germany	272	42529548	0.000639555	Yes
TEDDY	9671389	Pt847503	0.49589	Colorado	0	12622020	0	Yes
TEDDY	3335047	Pt648356	0.49589	Sweden	653	14736968	0.00443103	Yes
TEDDY	9078033	Pt290042	0.49589	Sweden	12	16794944	7.14501e-05	Yes
TEDDY	4446667	Pt759788	0.49589	Sweden	50	17830512	0.000280418	Yes
TEDDY	5846471	Pt742589	0.49589	Colorado	31	18153276	0.000170768	Yes
TEDDY	7144462	Pt317364	0.49589	Colorado	3	18785392	1.59699e-05	Yes
TEDDY	5091034	Pt695280	0.49589	Sweden	0	18948988	0	Yes
TEDDY	7924064	Pt671413	0.49589	Washington	26	19112608	0.000136036	Yes
TEDDY	6224149	Pt206078	0.49589	Sweden	30	19933928	0.000150497	Yes
TEDDY	1663306	Pt982254	0.49589	Colorado	91	20002532	0.000454942	Yes
TEDDY	6276080	Pt977945	0.49589	Finland	11	21319992	5.15948e-05	Yes
TEDDY	3531152	Pt947575	0.49589	Germany	54	22148804	0.000243805	Yes
TEDDY	8712416	Pt357573	0.49589	Germany	33	22391468	0.000147378	Yes
TEDDY	9644343	Pt230378	0.49589	Sweden	302	22510840	0.00134158	Yes
TEDDY	8868609	Pt240899	0.49589	Finland	1	22724460	4.40054e-06	Yes
TEDDY	2191007	Pt605940	0.49589	Germany	9	22739696	3.95784e-05	Yes
TEDDY	6322152	Pt217835	0.49589	Colorado	11	22951004	4.79282e-05	Yes
TEDDY	8700107	Pt398507	0.49589	Sweden	4	23209036	1.72347e-05	Yes
TEDDY	2037192	Pt788606	0.49589	Sweden	6	23403828	2.56368e-05	Yes
TEDDY	9922664	Pt845203	0.49589	Colorado	36	23965808	0.000150214	Yes
TEDDY	5040247	Pt804436	0.49589	Germany	16	24244552	6.59942e-05	Yes
TEDDY	8870126	Pt776020	0.49589	Sweden	10	24333684	4.10953e-05	Yes
TEDDY	5983483	Pt822457	0.49589	Colorado	11	24759540	4.44273e-05	Yes
TEDDY	5222930	Pt605815	0.49589	Sweden	4	24815004	1.61193e-05	Yes
TEDDY	1003624	Pt362758	0.49589	Finland	5	25041012	1.99672e-05	Yes
TEDDY	1858299	Pt585595	0.49589	Washington	3	25308856	1.18536e-05	Yes
TEDDY	4287753	Pt394538	0.49589	Sweden	2	25417212	7.86868e-06	Yes
TEDDY	9232699	Pt796529	0.49589	Germany	11	25610080	4.29518e-05	Yes
TEDDY	3592027	Pt886605	0.49589	Washington	20	25660168	7.79418e-05	Yes
TEDDY	6046216	Pt758166	0.49589	Finland	0	25703872	0	Yes
TEDDY	2622881	Pt381828	0.49589	Germany	0	25704436	0	Yes
TEDDY	4682830	Pt723252	0.49589	Georgia	0	25759428	0	Yes
TEDDY	3636314	Pt563010	0.49589	Sweden	3	25817376	1.16201e-05	Yes
TEDDY	7625893	Pt703990	0.49589	Colorado	44	26496668	0.000166059	Yes
TEDDY	1049661	Pt763442	0.49589	Sweden	163	26641920	0.000611818	Yes
TEDDY	9147455	Pt919838	0.49589	Colorado	2	27434696	7.29004e-06	Yes
TEDDY	4660818	Pt437158	0.49589	Sweden	2	27593708	7.24803e-06	Yes
TEDDY	3572991	Pt715570	0.49589	Finland	6	27989548	2.14366e-05	Yes
TEDDY	3632332	Pt999158	0.49589	Germany	7	28837772	2.42737e-05	Yes
TEDDY	6190397	Pt600705	0.49589	Finland	3	29446196	1.01881e-05	Yes
TEDDY	8795547	Pt914247	0.49589	Colorado	19	29800136	6.37581e-05	Yes
TEDDY	9075095	Pt387712	0.49589	Sweden	16	32847092	4.87106e-05	Yes
TEDDY	6567218	Pt635125	0.49589	Colorado	2	34146892	5.85705e-06	Yes
TEDDY	8135692	Pt894293	0.49589	Colorado	2	41017976	4.87591e-06	Yes
TEDDY	3031269	Pt598576	0.49589	Sweden	145	44108180	0.000328737	Yes
TEDDY	1415902	Pt698766	0.49589	Finland	2	44939316	4.45045e-06	Yes
TEDDY	6678395	Pt874381	0.49589	Finland	4	55677160	7.18427e-06	Yes
TEDDY	4895592	Pt410412	0.49863	Sweden	4	16542116	2.41807e-05	Yes
TEDDY	7293318	Pt414721	0.49863	Sweden	17	16876468	0.000100732	Yes
TEDDY	4848891	Pt362485	0.49863	Sweden	18	18477664	9.74149e-05	Yes
TEDDY	1960090	Pt583439	0.49863	Georgia	0	19699460	0	Yes
TEDDY	2809305	Pt269528	0.49863	Colorado	89	21785900	0.000408521	Yes
TEDDY	3516573	Pt416133	0.49863	Germany	2	22569824	8.86139e-06	Yes
TEDDY	1031248	Pt340149	0.49863	Sweden	1	23143344	4.3209e-06	Yes
TEDDY	9294293	Pt510387	0.49863	Sweden	1	23296048	4.29257e-06	Yes
TEDDY	6627921	Pt840971	0.49863	Finland	1	23948768	4.17558e-06	Yes
TEDDY	2791516	Pt323168	0.49863	Finland	3	24608500	1.21909e-05	Yes
TEDDY	6741569	Pt495849	0.49863	Sweden	0	24978376	0	Yes
TEDDY	4159116	Pt280566	0.49863	Sweden	0	25067260	0	Yes
TEDDY	7116358	Pt307289	0.49863	Sweden	2	26207524	7.6314e-06	Yes
TEDDY	5592448	Pt290252	0.49863	Sweden	0	26210884	0	Yes
TEDDY	4488659	Pt719638	0.49863	Colorado	369	26530168	0.00139087	Yes
TEDDY	6269092	Pt669534	0.49863	Colorado	27	26648504	0.000101319	Yes
TEDDY	5772403	Pt738339	0.49863	Colorado	4	26679816	1.49926e-05	Yes
TEDDY	1350368	Pt605948	0.49863	Germany	2	27398344	7.29971e-06	Yes
TEDDY	6135374	Pt995186	0.49863	Finland	1	27516328	3.63421e-06	Yes
TEDDY	7596872	Pt662930	0.49863	Sweden	2	27529260	7.265e-06	Yes
TEDDY	2837301	Pt620136	0.49863	Colorado	18	28111304	6.40312e-05	Yes
TEDDY	7116884	Pt601903	0.49863	Colorado	5	28853168	1.73291e-05	Yes
TEDDY	2727578	Pt267745	0.49863	Finland	3	30029760	9.99009e-06	Yes
TEDDY	1266905	Pt602950	0.49863	Finland	7	30133504	2.323e-05	Yes
TEDDY	8989132	Pt903645	0.49863	Sweden	5	31891728	1.5678e-05	Yes
TEDDY	8746591	Pt953666	0.49863	Sweden	7	32778144	2.13557e-05	Yes
TEDDY	6683817	Pt690380	0.49863	Finland	6	32798196	1.82937e-05	Yes
TEDDY	9023960	Pt942150	0.49863	Sweden	67	32861088	0.000203889	Yes
TEDDY	9138916	Pt382792	0.49863	Colorado	2	33919844	5.89625e-06	Yes
TEDDY	8447491	Pt788674	0.49863	Washington	1	34167424	2.92676e-06	Yes
TEDDY	9061514	Pt808400	0.49863	Georgia	0	42765580	0	Yes
TEDDY	6815612	Pt300974	0.50137	Germany	8	15896264	5.03263e-05	Yes
TEDDY	2874479	Pt764688	0.50137	Sweden	46	15916420	0.00028901	Yes
TEDDY	9785613	Pt988779	0.50137	Sweden	0	16289064	0	Yes
TEDDY	9458148	Pt554436	0.50137	Sweden	2	16912416	1.18256e-05	Yes
TEDDY	1936918	Pt848353	0.50137	Finland	0	17280476	0	Yes
TEDDY	1879276	Pt827928	0.50137	Finland	35	17954276	0.00019494	Yes
TEDDY	3791957	Pt653642	0.50137	Germany	1	19613120	5.09863e-06	Yes
TEDDY	8096664	Pt778349	0.50137	Sweden	0	20252536	0	Yes
TEDDY	8031530	Pt702186	0.50137	Sweden	2	20708736	9.65776e-06	Yes
TEDDY	6785990	Pt860383	0.50137	Sweden	443	21534460	0.00205717	Yes
TEDDY	3019435	Pt419452	0.50137	Sweden	14	22115356	6.33044e-05	Yes
TEDDY	9653611	Pt748984	0.50137	Sweden	0	22984816	0	Yes
TEDDY	8808337	Pt643935	0.50137	Sweden	0	23186220	0	Yes
TEDDY	7279915	Pt921598	0.50137	Sweden	0	24908768	0	Yes
TEDDY	5695024	Pt678134	0.50137	Germany	1	25618704	3.9034e-06	Yes
TEDDY	3077500	Pt903951	0.50137	Georgia	8	25953788	3.0824e-05	Yes
TEDDY	1502360	Pt453049	0.50137	Colorado	13	26077068	4.98522e-05	Yes
TEDDY	3496591	Pt617612	0.50137	Sweden	0	27153908	0	Yes
TEDDY	1615781	Pt307068	0.50137	Sweden	19	28406836	6.68853e-05	Yes
TEDDY	7279573	Pt777306	0.50137	Washington	5	29129944	1.71645e-05	Yes
TEDDY	9225408	Pt522467	0.50137	Finland	2	29967544	6.67389e-06	Yes
TEDDY	1415272	Pt719749	0.50137	Germany	0	31343804	0	Yes
TEDDY	7009957	Pt655951	0.50137	Finland	0	31476600	0	Yes
TEDDY	9671828	Pt401567	0.50137	Sweden	0	34637704	0	Yes
TEDDY	2616510	Pt901502	0.50137	Georgia	71	36416748	0.000194965	Yes
TEDDY	2180865	Pt338699	0.50137	Sweden	19	52520688	3.61762e-05	Yes
TEDDY	4125792	Pt466868	0.50411	Sweden	11	9878104	0.000111357	Yes
TEDDY	7717738	Pt786358	0.50411	Sweden	123	15669796	0.00078495	Yes
TEDDY	7821174	Pt697623	0.50411	Sweden	23	16113932	0.000142734	Yes
TEDDY	1513784	Pt250061	0.50411	Colorado	11	16787864	6.55235e-05	Yes
TEDDY	2559257	Pt739978	0.50411	Sweden	2375	17053720	0.0139266	Yes
TEDDY	7380621	Pt324798	0.50411	Germany	4	17581808	2.27508e-05	Yes
TEDDY	8411596	Pt744502	0.50411	Germany	11	17630700	6.23912e-05	Yes
TEDDY	4515736	Pt392746	0.50411	Colorado	1	18084892	5.52948e-06	Yes
TEDDY	9701115	Pt943224	0.50411	Sweden	6	18111024	3.3129e-05	Yes
TEDDY	8289048	Pt637947	0.50411	Finland	0	18703384	0	Yes
TEDDY	4808075	Pt796011	0.50411	Sweden	0	20090484	0	Yes
TEDDY	4459618	Pt245267	0.50411	Colorado	16	20715276	7.72377e-05	Yes
TEDDY	7691428	Pt973603	0.50411	Sweden	70	20850996	0.000335715	Yes
TEDDY	8629163	Pt518567	0.50411	Germany	1	20901640	4.78431e-06	Yes
TEDDY	1746235	Pt603361	0.50411	Finland	0	21724000	0	Yes
TEDDY	6828321	Pt428851	0.50411	Sweden	8	22194936	3.60443e-05	Yes
TEDDY	7252055	Pt658620	0.50411	Sweden	138	22436032	0.000615082	Yes
TEDDY	9524336	Pt570409	0.50411	Finland	1	22461632	4.45204e-06	Yes
TEDDY	4166452	Pt549905	0.50411	Finland	0	22474376	0	Yes
TEDDY	1059501	Pt285529	0.50411	Washington	0	22893748	0	Yes
TEDDY	9519602	Pt908340	0.50411	Colorado	48	23740736	0.000202184	Yes
TEDDY	6597493	Pt325993	0.50411	Colorado	37	23852488	0.00015512	Yes
TEDDY	3020461	Pt584329	0.50411	Sweden	1	24771904	4.03683e-06	Yes
TEDDY	7569946	Pt227573	0.50411	Finland	3	25584100	1.1726e-05	Yes
TEDDY	7539785	Pt386573	0.50411	Finland	0	25585916	0	Yes
TEDDY	7346808	Pt405492	0.50411	Sweden	8	25713804	3.11117e-05	Yes
TEDDY	9876665	Pt807812	0.50411	Sweden	0	26081680	0	Yes
TEDDY	3770342	Pt405515	0.50411	Sweden	0	26629236	0	Yes
TEDDY	9741197	Pt291975	0.50411	Sweden	7	27381476	2.55647e-05	Yes
TEDDY	5569619	Pt234623	0.50411	Sweden	4	27900024	1.43369e-05	Yes
TEDDY	9230199	Pt751366	0.50411	Sweden	6	28464380	2.1079e-05	Yes
TEDDY	3508233	Pt465734	0.50411	Sweden	84	28692276	0.000292762	Yes
TEDDY	7308893	Pt683988	0.50411	Sweden	4	29070312	1.37597e-05	Yes
TEDDY	2014707	Pt941137	0.50411	Colorado	0	29201680	0	Yes
TEDDY	1450487	Pt557790	0.50411	Sweden	23	30280220	7.59572e-05	Yes
TEDDY	7795823	Pt383638	0.50411	Colorado	2	30412336	6.57628e-06	Yes
TEDDY	8900312	Pt324213	0.50411	Sweden	2	31797024	6.2899e-06	Yes
TEDDY	2993336	Pt670352	0.50411	Sweden	6	32292204	1.85803e-05	Yes
TEDDY	5489668	Pt725146	0.50411	Colorado	2	32299428	6.19206e-06	Yes
TEDDY	3559323	Pt510286	0.50411	Finland	3	32315652	9.28343e-06	Yes
TEDDY	8029153	Pt861544	0.50411	Sweden	22	32837628	6.69963e-05	Yes
TEDDY	8927398	Pt645102	0.50411	Germany	17	35546252	4.7825e-05	Yes
TEDDY	3928281	Pt609294	0.50411	Finland	17	53568528	3.17351e-05	Yes
TEDDY	3056504	Pt258977	0.506849	Colorado	46	14263592	0.000322499	Yes
TEDDY	3667497	Pt714459	0.506849	Colorado	13	17326164	7.5031e-05	Yes
TEDDY	6029864	Pt788607	0.506849	Colorado	3	18860240	1.59065e-05	Yes
TEDDY	3344029	Pt634571	0.506849	Sweden	0	19426292	0	Yes
TEDDY	1798571	Pt554197	0.506849	Sweden	35	19838656	0.000176423	Yes
TEDDY	1009688	Pt747980	0.506849	Finland	1	19933048	5.01679e-06	Yes
TEDDY	2270356	Pt344847	0.506849	Sweden	838	19989732	0.00419215	Yes
TEDDY	2230060	Pt653447	0.506849	Finland	2	20054232	9.97296e-06	Yes
TEDDY	7912939	Pt996305	0.506849	Colorado	19	20323344	9.34886e-05	Yes
TEDDY	2637462	Pt478635	0.506849	Sweden	14	21059460	6.64784e-05	Yes
TEDDY	5571212	Pt760589	0.506849	Washington	0	21378720	0	Yes
TEDDY	7671085	Pt727521	0.506849	Germany	2	21998292	9.09161e-06	Yes
TEDDY	9198833	Pt860375	0.506849	Washington	10	22618544	4.42115e-05	Yes
TEDDY	9326030	Pt706097	0.506849	Sweden	0	23671196	0	Yes
TEDDY	2508826	Pt698615	0.506849	Georgia	0	23967152	0	Yes
TEDDY	5892618	Pt648929	0.506849	Finland	1	24084788	4.152e-06	Yes
TEDDY	2304238	Pt496200	0.506849	Colorado	2	24380180	8.20338e-06	Yes
TEDDY	8118929	Pt475525	0.506849	Sweden	5	24469736	2.04334e-05	Yes
TEDDY	3699906	Pt273504	0.506849	Colorado	3	24492336	1.22487e-05	Yes
TEDDY	9072752	Pt934527	0.506849	Colorado	13	24495844	5.30702e-05	Yes
TEDDY	1569010	Pt450913	0.506849	Sweden	3	24505568	1.22421e-05	Yes
TEDDY	6537791	Pt729192	0.506849	Colorado	1050	25101868	0.00418296	Yes
TEDDY	2463282	Pt530818	0.506849	Sweden	98	25221248	0.000388561	Yes
TEDDY	6761787	Pt770277	0.506849	Finland	18	25480468	7.06423e-05	Yes
TEDDY	3163788	Pt273158	0.506849	Colorado	0	25837468	0	Yes
TEDDY	9468125	Pt432463	0.506849	Finland	3	26248016	1.14294e-05	Yes
TEDDY	2322213	Pt402353	0.506849	Germany	2857	26267356	0.0108766	Yes
TEDDY	8962544	Pt724761	0.506849	Sweden	31	26821812	0.000115578	Yes
TEDDY	1349171	Pt885897	0.506849	Colorado	984	27000308	0.0036444	Yes
TEDDY	3062204	Pt891792	0.506849	Germany	2	27024792	7.40061e-06	Yes
TEDDY	5035807	Pt460518	0.506849	Sweden	724	27535924	0.00262929	Yes
TEDDY	1618751	Pt404263	0.506849	Sweden	3	27893208	1.07553e-05	Yes
TEDDY	7558078	Pt929486	0.506849	Finland	0	27988168	0	Yes
TEDDY	6056431	Pt843971	0.506849	Finland	0	29982672	0	Yes
TEDDY	5835120	Pt845696	0.506849	Germany	9	30609072	2.9403e-05	Yes
TEDDY	1602851	Pt704103	0.506849	Finland	6	31269312	1.91881e-05	Yes
TEDDY	1870732	Pt581552	0.506849	Sweden	7	31393140	2.22979e-05	Yes
TEDDY	5366228	Pt947255	0.506849	Finland	0	31479156	0	Yes
TEDDY	1639734	Pt774817	0.506849	Georgia	52	32131732	0.000161834	Yes
TEDDY	8456872	Pt801655	0.506849	Washington	3	32555780	9.21495e-06	Yes
TEDDY	2024635	Pt248610	0.506849	Finland	5	32756224	1.52643e-05	Yes
TEDDY	6443654	Pt326977	0.506849	Sweden	5	32888588	1.52028e-05	Yes
TEDDY	9006645	Pt647714	0.506849	Sweden	0	32969220	0	Yes
TEDDY	4997965	Pt531061	0.506849	Germany	3	32998648	9.09128e-06	Yes
TEDDY	9064671	Pt253675	0.506849	Colorado	10	33129860	3.01843e-05	Yes
TEDDY	8708954	Pt203029	0.506849	Sweden	49	33750008	0.000145185	Yes
TEDDY	2954565	Pt454922	0.506849	Sweden	6	33805552	1.77486e-05	Yes
TEDDY	4114952	Pt490196	0.506849	Sweden	31	36523276	8.48774e-05	Yes
TEDDY	8333860	Pt396252	0.506849	Sweden	0	37196340	0	Yes
TEDDY	9391251	Pt606505	0.506849	Sweden	79	37423256	0.000211099	Yes
TEDDY	7615372	Pt876774	0.506849	Colorado	110	42193876	0.000260701	Yes
TEDDY	5885805	Pt553025	0.506849	Sweden	382	43336056	0.000881483	Yes
TEDDY	8820845	Pt837923	0.509589	Sweden	7	6692208	0.000104599	Yes
TEDDY	7970977	Pt574629	0.509589	Finland	200	15550460	0.00128614	Yes
TEDDY	2786994	Pt458441	0.509589	Sweden	19	16478044	0.000115305	Yes
TEDDY	8623347	Pt265148	0.509589	Colorado	4	16514256	2.42215e-05	Yes
TEDDY	4352444	Pt818973	0.509589	Georgia	0	16552932	0	Yes
TEDDY	8662679	Pt988211	0.509589	Finland	1	17265088	5.79204e-06	Yes
TEDDY	7741672	Pt972500	0.509589	Sweden	15	18758416	7.99641e-05	Yes
TEDDY	6283066	Pt646762	0.509589	Sweden	1	19089044	5.23861e-06	Yes
TEDDY	1171076	Pt379631	0.509589	Germany	0	20028444	0	Yes
TEDDY	7180520	Pt311629	0.509589	Sweden	0	20088148	0	Yes
TEDDY	4814147	Pt680201	0.509589	Germany	0	20139384	0	Yes
TEDDY	5528263	Pt890474	0.509589	Sweden	13	20218280	6.42982e-05	Yes
TEDDY	5252133	Pt815671	0.509589	Colorado	2	20364256	9.82113e-06	Yes
TEDDY	2890803	Pt582219	0.509589	Sweden	31	20605868	0.000150443	Yes
TEDDY	3830488	Pt293300	0.509589	Finland	3	20693656	1.44972e-05	Yes
TEDDY	8957915	Pt880539	0.509589	Germany	0	20714640	0	Yes
TEDDY	9395532	Pt819365	0.509589	Sweden	161	20807956	0.000773743	Yes
TEDDY	1175954	Pt314880	0.509589	Finland	10	21105556	4.73809e-05	Yes
TEDDY	4136992	Pt526607	0.509589	Germany	17	21641100	7.85542e-05	Yes
TEDDY	3187007	Pt955100	0.509589	Georgia	3	22310668	1.34465e-05	Yes
TEDDY	2079981	Pt467287	0.509589	Finland	13	22482064	5.78239e-05	Yes
TEDDY	3524376	Pt405879	0.509589	Sweden	0	22850404	0	Yes
TEDDY	1445849	Pt690536	0.509589	Finland	1699	23315708	0.00728693	Yes
TEDDY	2977644	Pt869701	0.509589	Washington	105	24602504	0.000426786	Yes
TEDDY	8273291	Pt701200	0.509589	Sweden	14	26076796	5.36876e-05	Yes
TEDDY	2894445	Pt802339	0.509589	Washington	1	26916028	3.71526e-06	Yes
TEDDY	3974022	Pt231789	0.509589	Washington	9	27514680	3.27098e-05	Yes
TEDDY	6878584	Pt243342	0.509589	Finland	7	27556332	2.54025e-05	Yes
TEDDY	4867743	Pt666923	0.509589	Finland	5	30224972	1.65426e-05	Yes
TEDDY	7412880	Pt834757	0.509589	Finland	5	31060572	1.60976e-05	Yes
TEDDY	9278179	Pt750492	0.509589	Finland	3	32068824	9.35488e-06	Yes
TEDDY	9413398	Pt409201	0.509589	Germany	0	34731964	0	Yes
TEDDY	3369267	Pt469983	0.509589	Sweden	42	35882828	0.000117048	Yes
TEDDY	9483991	Pt745856	0.509589	Sweden	123	36247732	0.000339332	Yes
TEDDY	4031602	Pt852219	0.509589	Finland	2	39331516	5.08498e-06	Yes
TEDDY	7668642	Pt599468	0.509589	Sweden	103	45148088	0.000228138	Yes
TEDDY	8943540	Pt473372	0.512329	Sweden	27	11685848	0.000231049	Yes
TEDDY	6607016	Pt410089	0.512329	Sweden	5	13789844	3.62586e-05	Yes
TEDDY	6346258	Pt293286	0.512329	Germany	10	16024952	6.24027e-05	Yes
TEDDY	7588901	Pt570395	0.512329	Finland	4	16066960	2.48958e-05	Yes
TEDDY	5687858	Pt529490	0.512329	Germany	9	18031356	4.99131e-05	Yes
TEDDY	9985803	Pt444056	0.512329	Colorado	2	18161516	1.10123e-05	Yes
TEDDY	2182177	Pt818970	0.512329	Colorado	4170	19141796	0.0217848	Yes
TEDDY	4510885	Pt586019	0.512329	Finland	3	19398244	1.54653e-05	Yes
TEDDY	4870110	Pt515243	0.512329	Finland	2	19658372	1.01738e-05	Yes
TEDDY	8971776	Pt750902	0.512329	Finland	2	19911276	1.00446e-05	Yes
TEDDY	9504339	Pt224927	0.512329	Colorado	6	19947620	3.00788e-05	Yes
TEDDY	8235549	Pt747224	0.512329	Colorado	2	21256704	9.4088e-06	Yes
TEDDY	9785506	Pt777805	0.512329	Sweden	1	23017920	4.34444e-06	Yes
TEDDY	6901559	Pt400933	0.512329	Finland	5	24247120	2.0621e-05	Yes
TEDDY	5459163	Pt331617	0.512329	Sweden	7	24423756	2.86606e-05	Yes
TEDDY	7554917	Pt340953	0.512329	Finland	2	25590928	7.81527e-06	Yes
TEDDY	4170193	Pt512625	0.512329	Washington	0	27715536	0	Yes
TEDDY	9387980	Pt796768	0.512329	Colorado	1	28095644	3.55927e-06	Yes
TEDDY	1600971	Pt287537	0.512329	Finland	10	28185032	3.54798e-05	Yes
TEDDY	7662544	Pt542115	0.512329	Finland	0	29147524	0	Yes
TEDDY	4783535	Pt492578	0.512329	Washington	13	29273096	4.44094e-05	Yes
TEDDY	5309258	Pt473258	0.512329	Sweden	7	29731224	2.35443e-05	Yes
TEDDY	7869590	Pt889860	0.512329	Sweden	40	32547560	0.000122897	Yes
TEDDY	2284413	Pt947803	0.512329	Sweden	8	33141092	2.41392e-05	Yes
TEDDY	1829663	Pt932337	0.512329	Sweden	2	35412208	5.64777e-06	Yes
TEDDY	2435714	Pt759268	0.512329	Colorado	11	36074480	3.04925e-05	Yes
TEDDY	8261069	Pt763555	0.512329	Finland	0	36945984	0	Yes
TEDDY	7059207	Pt771743	0.512329	Finland	4	40402512	9.90037e-06	Yes
TEDDY	1120895	Pt587566	0.512329	Germany	51	43167512	0.000118144	Yes
TEDDY	5267025	Pt836384	0.512329	Sweden	50	44653036	0.000111974	Yes
TEDDY	1040997	Pt537238	0.515068	Sweden	16	18740536	8.53764e-05	Yes
TEDDY	2004093	Pt707665	0.515068	Colorado	0	18809896	0	Yes
TEDDY	8187377	Pt271379	0.515068	Finland	16	19521716	8.196e-05	Yes
TEDDY	2461198	Pt272665	0.515068	Germany	0	20659536	0	Yes
TEDDY	1943819	Pt817480	0.515068	Colorado	4	21179644	1.88861e-05	Yes
TEDDY	5862320	Pt382057	0.515068	Washington	3	21321724	1.40702e-05	Yes
TEDDY	2870605	Pt516977	0.515068	Colorado	251	21514136	0.00116667	Yes
TEDDY	1600942	Pt681062	0.515068	Georgia	490	21540736	0.00227476	Yes
TEDDY	1490298	Pt970988	0.515068	Colorado	2	21948580	9.11221e-06	Yes
TEDDY	3134954	Pt571189	0.515068	Germany	2	21977360	9.10027e-06	Yes
TEDDY	5124898	Pt579524	0.515068	Sweden	27	22145744	0.00012192	Yes
TEDDY	9955392	Pt608703	0.515068	Sweden	54	22168156	0.000243593	Yes
TEDDY	9693638	Pt844320	0.515068	Sweden	0	23313140	0	Yes
TEDDY	7236814	Pt703670	0.515068	Colorado	71	23531932	0.000301718	Yes
TEDDY	1690448	Pt461475	0.515068	Colorado	1	23847048	4.19339e-06	Yes
TEDDY	2694094	Pt668158	0.515068	Sweden	232	23941828	0.000969015	Yes
TEDDY	6799836	Pt285468	0.515068	Colorado	3	24057516	1.24701e-05	Yes
TEDDY	2617529	Pt627534	0.515068	Finland	2	25591772	7.81501e-06	Yes
TEDDY	1186562	Pt730112	0.515068	Sweden	14	26034308	5.37752e-05	Yes
TEDDY	3170123	Pt889507	0.515068	Colorado	42	26045628	0.000161255	Yes
TEDDY	9903448	Pt700327	0.515068	Sweden	5	26802776	1.86548e-05	Yes
TEDDY	5488141	Pt909527	0.515068	Finland	31	26866156	0.000115387	Yes
TEDDY	8437658	Pt242829	0.515068	Finland	1	28073468	3.56208e-06	Yes
TEDDY	4080393	Pt750744	0.515068	Colorado	4	29506748	1.35562e-05	Yes
TEDDY	4501451	Pt947917	0.515068	Colorado	7	31228736	2.24153e-05	Yes
TEDDY	8786568	Pt514345	0.515068	Sweden	2866	31407152	0.00912531	Yes
TEDDY	7956700	Pt427795	0.515068	Finland	12	35725996	3.3589e-05	Yes
TEDDY	1034254	Pt765963	0.515068	Finland	6	37592216	1.59608e-05	Yes
TEDDY	6153946	Pt703234	0.515068	Sweden	43	39021012	0.000110197	Yes
TEDDY	4286062	Pt442436	0.515068	Colorado	27	39325252	6.86582e-05	Yes
TEDDY	2178454	Pt535889	0.515068	Finland	47	39451284	0.000119134	Yes
TEDDY	4211541	Pt891066	0.515068	Finland	5	41705588	1.19888e-05	Yes
TEDDY	6408361	Pt452999	0.515068	Finland	0	50457536	0	Yes
TEDDY	3522620	Pt851744	0.517808	Germany	3	15163352	1.97845e-05	Yes
TEDDY	6581002	Pt719603	0.517808	Finland	0	15331840	0	Yes
TEDDY	3885061	Pt513583	0.517808	Germany	32	17618764	0.000181625	Yes
TEDDY	8384349	Pt396145	0.517808	Colorado	3	18938812	1.58405e-05	Yes
TEDDY	6301667	Pt314358	0.517808	Finland	1	20032372	4.99192e-06	Yes
TEDDY	9586875	Pt411070	0.517808	Colorado	587	20639436	0.00284407	Yes
TEDDY	2052232	Pt942798	0.517808	Sweden	7	21761672	3.21666e-05	Yes
TEDDY	7338353	Pt343200	0.517808	Sweden	0	21841328	0	Yes
TEDDY	2576628	Pt481572	0.517808	Finland	0	21951332	0	Yes
TEDDY	1467517	Pt417559	0.517808	Georgia	40	22133396	0.000180722	Yes
TEDDY	2158737	Pt324609	0.517808	Washington	7	22400640	3.12491e-05	Yes
TEDDY	2739481	Pt717900	0.517808	Germany	39	22766224	0.000171306	Yes
TEDDY	9894370	Pt466570	0.517808	Sweden	0	23208984	0	Yes
TEDDY	9691818	Pt767069	0.517808	Colorado	3	24000988	1.24995e-05	Yes
TEDDY	8525369	Pt846340	0.517808	Colorado	4	25257172	1.58371e-05	Yes
TEDDY	1318408	Pt883838	0.517808	Finland	1	25337064	3.94679e-06	Yes
TEDDY	1525205	Pt268651	0.517808	Germany	45	25937128	0.000173496	Yes
TEDDY	7051846	Pt492940	0.517808	Colorado	53	26645340	0.000198909	Yes
TEDDY	4510870	Pt746531	0.517808	Washington	3	27858720	1.07686e-05	Yes
TEDDY	9136573	Pt258055	0.517808	Colorado	275	28227776	0.000974218	Yes
TEDDY	3469000	Pt300682	0.517808	Washington	19	29570608	6.4253e-05	Yes
TEDDY	7276478	Pt562403	0.517808	Georgia	194	30106544	0.000644378	Yes
TEDDY	8220480	Pt620534	0.517808	Germany	188	30970144	0.000607036	Yes
TEDDY	4293498	Pt311255	0.517808	Sweden	0	31686140	0	Yes
TEDDY	3436341	Pt958215	0.517808	Georgia	470	31891520	0.00147375	Yes
TEDDY	7437532	Pt480226	0.517808	Germany	0	32985284	0	Yes
TEDDY	2789382	Pt441537	0.517808	Sweden	3	34586556	8.67389e-06	Yes
TEDDY	3329706	Pt974590	0.517808	Finland	20	36622996	5.46105e-05	Yes
TEDDY	1152378	Pt975711	0.517808	Finland	2	36662716	5.45513e-06	Yes
TEDDY	1703112	Pt964933	0.517808	Sweden	0	41835916	0	Yes
TEDDY	7657199	Pt264004	0.517808	Germany	14	52654164	2.65886e-05	Yes
TEDDY	9744759	Pt974316	0.520548	Sweden	176	14901296	0.00118111	Yes
TEDDY	8922511	Pt305825	0.520548	Georgia	20	18423652	0.000108556	Yes
TEDDY	5321299	Pt995817	0.520548	Sweden	1	19779336	5.05578e-06	Yes
TEDDY	7296767	Pt497492	0.520548	Sweden	0	20148580	0	Yes
TEDDY	2800420	Pt570429	0.520548	Finland	66	20386960	0.000323736	Yes
TEDDY	7855450	Pt743652	0.520548	Colorado	34	21519332	0.000157997	Yes
TEDDY	4452087	Pt388388	0.520548	Sweden	3	23882756	1.25614e-05	Yes
TEDDY	7756117	Pt751669	0.520548	Georgia	0	23897644	0	Yes
TEDDY	9911399	Pt509971	0.520548	Germany	10	24256284	4.12264e-05	Yes
TEDDY	3511695	Pt579172	0.520548	Sweden	5	26419568	1.89254e-05	Yes
TEDDY	6046025	Pt343525	0.520548	Georgia	12	28266148	4.24536e-05	Yes
TEDDY	4751454	Pt562600	0.520548	Colorado	117	28706324	0.000407576	Yes
TEDDY	3393976	Pt283387	0.520548	Sweden	1	29424092	3.39858e-06	Yes
TEDDY	2874394	Pt209943	0.520548	Finland	7	29445420	2.37728e-05	Yes
TEDDY	4802588	Pt995648	0.520548	Washington	5	32957284	1.51712e-05	Yes
TEDDY	9898196	Pt388513	0.520548	Finland	94	36741864	0.000255839	Yes
TEDDY	3393556	Pt435278	0.520548	Finland	3	38790348	7.73388e-06	Yes
TEDDY	3738639	Pt254722	0.520548	Sweden	12	40551140	2.95923e-05	Yes
TEDDY	8063412	Pt857114	0.523288	Colorado	2	10275492	1.94638e-05	Yes
TEDDY	8278143	Pt327727	0.523288	Sweden	28	17217660	0.000162624	Yes
TEDDY	9726060	Pt795812	0.523288	Finland	2	17583988	1.1374e-05	Yes
TEDDY	3097525	Pt962729	0.523288	Germany	9	17920672	5.02213e-05	Yes
TEDDY	4180809	Pt374576	0.523288	Colorado	7	19525796	3.585e-05	Yes
TEDDY	4095076	Pt600204	0.523288	Sweden	0	19909072	0	Yes
TEDDY	4582072	Pt296815	0.523288	Sweden	27	20114824	0.000134229	Yes
TEDDY	3509052	Pt466747	0.523288	Sweden	12	20925648	5.73459e-05	Yes
TEDDY	3607565	Pt850689	0.523288	Germany	0	21664352	0	Yes
TEDDY	7444670	Pt898289	0.523288	Georgia	0	22171652	0	Yes
TEDDY	6637734	Pt983168	0.523288	Colorado	3	23158368	1.29543e-05	Yes
TEDDY	9646615	Pt975728	0.523288	Finland	1	23862752	4.19063e-06	Yes
TEDDY	4726358	Pt212540	0.523288	Germany	0	24540916	0	Yes
TEDDY	5740552	Pt714809	0.523288	Germany	5	24557972	2.036e-05	Yes
TEDDY	7039952	Pt653170	0.523288	Finland	1	26023592	3.84267e-06	Yes
TEDDY	7381876	Pt422961	0.523288	Finland	4	26055204	1.5352e-05	Yes
TEDDY	1683800	Pt278269	0.523288	Finland	0	27320852	0	Yes
TEDDY	6290302	Pt748148	0.523288	Germany	9	28168940	3.19501e-05	Yes
TEDDY	2159190	Pt914453	0.523288	Sweden	92	31022392	0.00029656	Yes
TEDDY	3368390	Pt448450	0.523288	Sweden	11	39462060	2.78749e-05	Yes
TEDDY	2914872	Pt606473	0.526027	Germany	4	13437596	2.97672e-05	Yes
TEDDY	3908918	Pt673345	0.526027	Colorado	2	17323116	1.15453e-05	Yes
TEDDY	6454343	Pt235955	0.526027	Finland	0	19878804	0	Yes
TEDDY	3122260	Pt906259	0.526027	Washington	58	21855952	0.000265374	Yes
TEDDY	4977523	Pt697222	0.526027	Sweden	28	21944824	0.000127593	Yes
TEDDY	8606426	Pt715138	0.526027	Germany	5	22296056	2.24255e-05	Yes
TEDDY	8801133	Pt542795	0.526027	Colorado	40	22571904	0.000177211	Yes
TEDDY	8027295	Pt822410	0.526027	Finland	10	23087240	4.3314e-05	Yes
TEDDY	8333195	Pt306592	0.526027	Finland	47	24895620	0.000188788	Yes
TEDDY	1311163	Pt480814	0.526027	Colorado	2	25601892	7.81192e-06	Yes
TEDDY	8269652	Pt385912	0.526027	Colorado	2	26670820	7.49883e-06	Yes
TEDDY	8073007	Pt476826	0.526027	Sweden	0	29480928	0	Yes
TEDDY	4017141	Pt538118	0.526027	Washington	25	30984360	8.06859e-05	Yes
TEDDY	9105435	Pt895370	0.526027	Washington	2	31603216	6.32847e-06	Yes
TEDDY	7926008	Pt426427	0.526027	Finland	0	48900720	0	Yes
TEDDY	3711915	Pt460396	0.528767	Sweden	2	19147884	1.0445e-05	Yes
TEDDY	4905448	Pt299756	0.528767	Sweden	2	19341144	1.03406e-05	Yes
TEDDY	5256414	Pt535216	0.528767	Germany	0	19721240	0	Yes
TEDDY	3641280	Pt973081	0.528767	Finland	0	20135312	0	Yes
TEDDY	4579707	Pt357839	0.528767	Germany	11	20491476	5.36809e-05	Yes
TEDDY	4028790	Pt985816	0.528767	Finland	0	21278108	0	Yes
TEDDY	3150852	Pt356936	0.528767	Finland	0	23929372	0	Yes
TEDDY	2478233	Pt947235	0.528767	Finland	2	24628480	8.12068e-06	Yes
TEDDY	8447330	Pt786114	0.528767	Georgia	4	25189632	1.58795e-05	Yes
TEDDY	6581300	Pt253713	0.528767	Finland	1	25196436	3.96882e-06	Yes
TEDDY	6831679	Pt637377	0.528767	Sweden	9	25331224	3.55293e-05	Yes
TEDDY	7124535	Pt209270	0.528767	Colorado	3	25602708	1.17175e-05	Yes
TEDDY	1350803	Pt658282	0.528767	Colorado	0	27078276	0	Yes
TEDDY	7991041	Pt507120	0.528767	Washington	4	27329956	1.4636e-05	Yes
TEDDY	7179138	Pt916407	0.528767	Colorado	2	27788816	7.19714e-06	Yes
TEDDY	3023064	Pt502411	0.528767	Georgia	11577696	29764404	38.8978	Yes
TEDDY	9463298	Pt780710	0.528767	Washington	4	31268840	1.27923e-05	Yes
TEDDY	1214922	Pt468062	0.528767	Washington	1	32648172	3.06296e-06	Yes
TEDDY	1141919	Pt429234	0.528767	Sweden	6	33992608	1.76509e-05	Yes
TEDDY	1852999	Pt587147	0.528767	Sweden	160	35579408	0.000449698	Yes
TEDDY	4664538	Pt237159	0.531507	Finland	6	17612124	3.40674e-05	Yes
TEDDY	2353698	Pt589828	0.531507	Georgia	80	19038776	0.000420195	Yes
TEDDY	1021948	Pt547530	0.531507	Georgia	6	21192400	2.8312e-05	Yes
TEDDY	3022550	Pt835499	0.531507	Finland	4	22350828	1.78964e-05	Yes
TEDDY	4601854	Pt379848	0.531507	Sweden	7521	23037524	0.0326467	Yes
TEDDY	2135610	Pt758437	0.531507	Finland	0	27029296	0	Yes
TEDDY	8005139	Pt701359	0.531507	Washington	2	29765956	6.71909e-06	Yes
TEDDY	2015276	Pt257491	0.531507	Sweden	15	33000556	4.54538e-05	Yes
TEDDY	1485031	Pt538680	0.531507	Washington	1941	33863752	0.00573179	Yes
TEDDY	6507619	Pt597010	0.534247	Colorado	36	14919384	0.000241297	Yes
TEDDY	1010166	Pt788023	0.534247	Germany	2	17915808	1.11633e-05	Yes
TEDDY	2923083	Pt368875	0.534247	Finland	4	18570376	2.15397e-05	Yes
[truncated: 10,886 more rows]
