# Supplementary material for: Temporal changes in gastrointestinal fungi and the risk of autoimmunity during early childhood: the TEDDY study
Source: Nat Commun. 2022 Jun 7;13:3151. doi: 10.1038/s41467-022-30686-w (PMC9174155; doi:10.1038/s41467-022-30686-w)
Supplement: Supplementary file 4 — Supplementary Data 2 [file 41467_2022_30686_MOESM4_ESM.xlsx]

## Sheet: Top20 Species Across Categories
	Metagenomic Analysis				ITS2 Analysis
Name	%Subjects	Rank	%Reads	Rank	%Subjects	Rank	%Reads	Rank
Saccharomyces cerevisiae	84.6847	2	38.233	1	81.5152	1	28.4839	1
Penicillium paneum	61.2613	4	0.162271	8	66.2591	2	15.1459	2
Candida albicans	52.5901	6	29.8472	2	46.5099	4	11.1588	3
Candida parapsilosis	60.9234	5	8.9133	4	47.837	3	7.11177	4
Candida zeylanoides	Not in database because no genome available	Not in database because no genome available	Not in database because no genome available	Not in database because no genome available	19.9269	10	3.19233	5
Clavispora lusitaniae	27.4775	8	2.83137	5	23.0094	7	2.56477	6
Geotrichum candidum	2.13964	108	0.0107467	22	22.0063	9	2.54041	7
Rhodotorula mucilaginosa	10.0225	35	0.0108903	21	22.9572	8	1.47362	8
Malassezia restricta	90.2027	1	0.129513	10	40.9091	5	1.31045	9
Debaryomyces hansenii	33.2207	7	0.136893	9	17.5026	12	0.911411	10
Candida intermedia	13.5135	21	0.527839	7	8.54754	23	0.773211	11
Cladosporium sphaerospermum	Not in database	Not in database	Not in database	Not in database	17.5967	11	0.632337	12
Candida pararugosa	Not in database	Not in database	Not in database	Not in database	7.78474	25	0.507231	14
Meyerozyma guilliermondii	17.1171	14	0.0538033	13	7.38767	28	0.468941	15
Candida tropicalis	16.7793	15	0.0402372	14	9.03866	21	0.429948	16
Pichia kudriavzevii	26.3514	9	0.0962682	11	11.9749	17	0.425893	17
Cyberlindnera jadinii	23.0856	10	0.020545	17	7.88924	24	0.355361	18
Yarrowia lipolytica	10.9234	31	0.0369784	15	6.31139	31	0.349854	19
Pichia fermentans	Not in database	Not in database	Not in database	Not in database	7.07419	29	0.347391	20
Penicillium brevicompactum	Not in database because no genome available	Not in database because no genome available	Not in database because no genome available	Not in database because no genome available	10.0418	18	0.243323	22
Candida glabrata	10.473	34	17.7697	3	2.54963	51	0.18683	25
Wickerhamomyces anomalus	7.09459	54	0.018165	18	2.56008	50	0.184629	26
Aspergillus penicillioides	Not in database because no genome available	Not in database because no genome available	Not in database because no genome available	Not in database because no genome available	14.8276	14	0.15481	29
Aspergillus fumigatus	8.67117	40	0.0011878	52	9.44619	19	0.142874	32
Malassezia globosa	69.0315	3	0.025096	16	15.2247	13	0.121742	33
Penicillium digitatum	14.8649	18	0.00397673	32	3.70951	42	0.104127	34
Schizophyllum commune	3.15315	91	0.000160984	125	9.08046	20	0.0994532	35
Malassezia sympodialis	14.9775	17	0.00126176	50	4.96343	35	0.0699617	41
Kluyveromyces marxianus	16.2162	16	0.890061	6	1.5256	70	0.0449216	50
Aspergillus niger	14.4144	19	0.00667429	28	12.2153	16	0.0288924	60
Xanthophyllomyces dendrorhous	Not in database	Not in database	Not in database	Not in database	39.5507	6	0.0186869	75
Penicillium expansum	21.0586	11	0.0122652	19	2.16301	57	0.00153953	114
Trichosporon asahii	4.16667	76	0.0784773	12	0.0626959	127	3.1348e-05	141
Alternaria alternata	17.2297	13	0.00159243	45	0.0104493	148	1.39324e-05	147
Kwoniella pini	17.455	12	0.0038288	33	0	156	0	156
Cutaneotrichosporon oleaginosum	13.6261	20	0.0016925	43	0	156	0	156
Aspergillus costaricaensis	8.44595	43	0.0116169	20	0	156	0	156
