# Supplementary material for: Temporal changes in gastrointestinal fungi and the risk of autoimmunity during early childhood: the TEDDY study
Source: Nat Commun. 2022 Jun 7;13:3151. doi: 10.1038/s41467-022-30686-w (PMC9174155; doi:10.1038/s41467-022-30686-w)
Supplement: Supplementary file 5 — Supplementary Data 3 [file 41467_2022_30686_MOESM5_ESM.xlsx]

## Sheet: 3a. Fungi
	PERCENT OF SAMPLES								PERCENT OF READS (AFTER RAREFICATION TO 3000)								KRUSKAL-WALLIS TESTING OF SIGNIFICANT DIFFERENCES IN ABUNDANCE BY STUDY
SampleCount:	2068	1051	3482	2969	9570	310	TEDDYCOUNT/ HMPCOUNT	HMPCOUNT/ TEDDYCOUNT							%TEDDY/ %HMP	%HMP/ %TEDDY
Species	TEDDYFinlandCOUNT	TEDDYGermanyCOUNT	TEDDYSwedenCOUNT	TEDDYUSACOUNT	TEDDYCOUNT	HMPCOUNT			TEDDYFinland%	TEDDYGermany%	TEDDYSweden%	TEDDYUSA%	TEDDY%	HMP%			p-value	q-value	Full Taxonomy
Agaricus bisporus	0.00145068	0.00190295	0.00430787	0.00505221	0.00365726	0.164516	0.0222304	44.9834	3.06254e-06	2.53727e-05	4.82481e-05	0.000124397	5.9596e-05	0.0206484	0.00288623	346.473	2.17432e-198	8.46e-195	k__Fungi;p__Basidiomycota;c__Agaricomycetes;o__Agaricales;f__Agaricaceae;g__Agaricus;s__Agaricus bisporus
Sarocladium sp.	0.00145068	0.00190295	0.000574383	0.00168407	0.00114943	0.0806452	0.0142529	70.1613	1.37008e-05	1.58579e-06	3.82922e-07	3.19973e-05	1.3201e-05	0.00363011	0.00363652	274.988	9.13565e-116	1.78e-112	k__Fungi;p__Ascomycota;c__Sordariomycetes;o__Hypocreales;f__unidentified;g__Sarocladium;s__Sarocladium sp.
Tilletia sp.	0.000483559	0	0	0	0	0.0387097	0	99999	0	0	0	0	0	0.000267742	0	99999	1.21337e-82	1.57e-79	k__Fungi;p__Basidiomycota;c__Exobasidiomycetes;o__Tilletiales;f__Tilletiaceae;g__Tilletia;s__Tilletia sp.
Malassezia restricta	0.431818	0.501427	0.361861	0.416302	0.409091	0.816129	0.501258	1.99498	0.0126991	0.0230438	0.00919022	0.0144591	0.0131045	0.0921656	0.142184	7.03313	3.69356e-82	3.59e-79	k__Fungi;p__Basidiomycota;c__Malasseziomycetes;o__Malasseziales;f__Malasseziaceae;g__Malassezia;s__Malassezia restricta
Penicillium paneum	0.688104	0.574691	0.652499	0.686763	0.662591	0.132258	5.00984	0.199607	0.19325	0.1237	0.117023	0.172561	0.151459	0.0015086	100.397	0.0099605	2.11993e-72	1.65e-69	k__Fungi;p__Ascomycota;c__Eurotiomycetes;o__Eurotiales;f__Aspergillaceae;g__Penicillium;s__Penicillium paneum
Xanthophyllomyces dendrorhous	0.387814	0.400571	0.391729	0.404513	0.395507	0.764516	0.51733	1.933	0.000184881	0.000182366	0.000183994	0.000193219	0.000186869	0.000926882	0.20161	4.96007	4.23462e-68	2.75e-65	k__Fungi;p__Basidiomycota;c__Tremellomycetes;o__Cystofilobasidiales;f__Cystofilobasidiaceae;g__Xanthophyllomyces;s__Xanthophyllomyces dendrorhous
uncultured Cryptococcus	0.000483559	0.000951475	0.00114877	0.00202088	0.00125392	0.0516129	0.0242947	41.1613	1.1283e-06	3.17158e-06	4.78652e-06	1.51566e-05	7.03588e-06	0.00191828	0.00366781	272.643	1.21357e-60	6.75e-58	k__Fungi;p__Basidiomycota;c__Tremellomycetes;o__unidentified;f__unidentified;g__unidentified;s__uncultured Cryptococcus
Stenocarpella maydis	0.000967118	0	0.000287191	0.00101044	0.000522466	0.0387097	0.013497	74.0903	3.5461e-06	0	1.34023e-06	1.5718e-06	1.74155e-06	0.00164731	0.00105721	945.886	2.09633e-57	1.02e-54	k__Fungi;p__Ascomycota;c__Sordariomycetes;o__Diaporthales;f__Diaporthaceae;g__Stenocarpella;s__Stenocarpella maydis
Candida spencermartinsiae	0	0.000951475	0	0	0.000104493	0.0290323	0.00359921	277.839	0	1.74437e-05	0	0	1.91571e-06	0.00208065	0.000920728	1086.1	5.54118e-56	2.4e-53	k__Fungi;p__Ascomycota;c__Saccharomycetes;o__Saccharomycetales;f__Debaryomycetaceae;g__Yamadazyma;s__Candida spencermartinsiae
Fusarium sp.	0.0841393	0.0723121	0.0614589	0.0872348	0.0754441	0.296774	0.254214	3.9337	0.00151209	0.000826197	0.00233908	0.00200954	0.00189199	0.0171333	0.110427	9.05573	3.5561e-47	1.38e-44	k__Fungi;p__Ascomycota;c__Sordariomycetes;o__Hypocreales;f__Nectriaceae;g__Fusarium;s__Fusarium sp.
Cystofilobasidium infirmominiatum	0.00338491	0.0076118	0.00459506	0.00269451	0.00397074	0.0677419	0.0586157	17.0603	6.23791e-05	0.00023216	5.26517e-06	1.52689e-05	4.56287e-05	0.000388172	0.117548	8.50719	1.01843e-46	3.6e-44	k__Fungi;p__Basidiomycota;c__Tremellomycetes;o__Cystofilobasidiales;f__Cystofilobasidiaceae;g__Cystofilobasidium;s__Cystofilobasidium infirmominiatum
uncultured Malasseziales	0.0309478	0.0437678	0.0203906	0.034355	0.0292581	0.158065	0.185102	5.40242	2.48227e-05	2.66413e-05	1.56041e-05	2.4026e-05	2.14211e-05	0.000133333	0.160658	6.22439	5.15731e-36	1.67e-33	k__Fungi;p__Basidiomycota;c__Malasseziomycetes;o__Malasseziales;f__unidentified;g__unidentified;s__uncultured Malasseziales
Bipolaris zeicola	0.00241779	0.000951475	0	0.000673627	0.000731452	0.0290323	0.0251945	39.6912	5.48034e-06	3.17158e-07	0	1.12271e-06	1.5674e-06	0.00072043	0.00217564	459.634	2.98253e-34	8.93e-32	k__Fungi;p__Ascomycota;c__Dothideomycetes;o__Pleosporales;f__Pleosporaceae;g__Bipolaris;s__Bipolaris zeicola
Candida parapsilosis	0.426015	0.442436	0.495405	0.506231	0.47837	0.116129	4.1193	0.24276	0.0518514	0.0684313	0.0697185	0.0871291	0.0711177	0.00411935	17.2643	0.0579231	5.40837e-34	1.5e-31	k__Fungi;p__Ascomycota;c__Saccharomycetes;o__Saccharomycetales;f__Debaryomycetaceae;g__Candida;s__Candida parapsilosis
Alternaria sp.	0.0744681	0.0685062	0.0519816	0.0993601	0.0733542	0.254839	0.287846	3.47408	0.00139684	0.00181256	0.00153657	0.00214831	0.00172647	0.00904731	0.190827	5.24035	3.54789e-32	9.21e-30	k__Fungi;p__Ascomycota;c__Dothideomycetes;o__Pleosporales;f__Pleosporaceae;g__Alternaria;s__Alternaria sp.
uncultured Malassezia	0.104932	0.158896	0.0755313	0.0936342	0.0963427	0.303226	0.317726	3.14737	0.000722115	0.00266096	0.000412407	0.000669137	0.000805921	0.00278925	0.288939	3.46094	7.17478e-32	1.75e-29	k__Fungi;p__Basidiomycota;c__Malasseziomycetes;o__Malasseziales;f__unidentified;g__unidentified;s__uncultured Malassezia
Nectriaceae sp.	0.0154739	0.0076118	0.013498	0.0127989	0.0130617	0.0967742	0.13497	7.40903	8.43005e-05	3.36188e-05	0.000102144	0.000116201	9.51237e-05	0.00215161	0.0442104	22.6191	1.40351e-31	3.21e-29	k__Fungi;p__Ascomycota;c__Sordariomycetes;o__Hypocreales;f__Nectriaceae;g__Nectriaceae sp.;s__Nectriaceae sp.
Lentinula edodes	0	0	0	0.000336814	0.000104493	0.016129	0.00647858	154.355	0	0	0	1.79634e-06	5.57297e-07	0.000310753	0.00179338	557.607	1.80353e-29	3.9e-27	k__Fungi;p__Basidiomycota;c__Agaricomycetes;o__Agaricales;f__Marasmiaceae;g__Lentinula;s__Lentinula edodes
Malassezia sp.	0.732108	0.787821	0.790063	0.754463	0.766249	0.912903	0.839354	1.19139	0.00741167	0.0099261	0.0096367	0.00806276	0.00869937	0.0274204	0.317259	3.152	9.35443e-29	1.92e-26	k__Fungi;p__unidentified;c__unidentified;o__unidentified;f__unidentified;g__unidentified;s__uncultured fungus
Talaromyces sp.	0.368472	0.283539	0.310741	0.379926	0.342006	0.0483871	7.06813	0.14148	0.0137128	0.00702696	0.00861354	0.0129952	0.0109006	0.00131505	8.28906	0.120641	8.32008e-26	1.62e-23	k__Fungi;p__Ascomycota;c__Eurotiomycetes;o__Eurotiales;f__Trichocomaceae;g__Talaromyces;s__Talaromyces sp.
Pseudozyma sp.	0.00628627	0.00475737	0.0031591	0.00202088	0.00365726	0.0451613	0.0809822	12.3484	3.57834e-05	2.34697e-05	2.14436e-05	3.59268e-06	1.92268e-05	0.000925806	0.0207676	48.152	1.24385e-24	2.31e-22	k__Fungi;p__Basidiomycota;c__Ustilaginomycetes;o__Ustilaginales;f__Ustilaginaceae;g__Pseudozyma;s__Pseudozyma sp.
Cyberlindnera jadinii	0.0676983	0.0913416	0.073521	0.088582	0.0788924	0.235484	0.335022	2.98488	0.00342328	0.00307231	0.00358989	0.0037722	0.00355361	0.046614	0.0762348	13.1174	5.9519e-24	1.05e-21	k__Fungi;p__Ascomycota;c__Saccharomycetes;o__Saccharomycetales;f__Phaffomycetaceae;g__Cyberlindnera;s__Cyberlindnera jadinii
uncultured Agaricales (98.6%)	0	0	0	0	0	0.00967742	0	99999	0	0	0	0	0	0.000246237	0	99999	6.29918e-22	9.81e-20	k__Fungi;p__Basidiomycota;c__Agaricomycetes;o__Agaricales;f__unidentified;g__unidentified;s__uncultured Agaricales (98.6%)
Cistella sp. KUS-F52527	0	0	0	0	0	0.00967742	0	99999	0	0	0	0	0	0.00024086	0	99999	6.29918e-22	9.81e-20	k__Fungi;p__Ascomycota;c__Leotiomycetes;o__Helotiales;f__Hyaloscyphaceae;g__Cistella;s__Cistella sp. KUS-F52527
uncultured Cercophora	0	0	0	0	0	0.00967742	0	99999	0	0	0	0	0	0.000168817	0	99999	6.29918e-22	9.81e-20	k__Fungi;p__Ascomycota;c__Sordariomycetes;o__Sordariales;f__Lasiosphaeriaceae;g__unidentified;s__uncultured Cercophora
Ramularia sp.	0.0178917	0.0142721	0.0172315	0.0178511	0.0172414	0.0903226	0.190887	5.23871	0.000312701	0.00043197	0.000346353	0.000274503	0.000326193	0.00451398	0.0722629	13.8384	3.41811e-20	5.12e-18	k__Fungi;p__Ascomycota;c__Dothideomycetes;o__Capnodiales;f__Mycosphaerellaceae;g__Ramularia;s__Ramularia sp.
Eupenidiella venezuelensis	0.00145068	0.00285442	0.00114877	0.00134725	0.0014629	0.0258065	0.0566876	17.6406	3.70729e-05	9.80019e-05	1.64656e-05	9.20624e-06	2.7621e-05	0.000892473	0.0309489	32.3114	3.53352e-19	5.09e-17	k__Fungi;p__Ascomycota;c__Dothideomycetes;o__Capnodiales;f__Teratosphaeriaceae;g__Eupenidiella;s__Eupenidiella venezuelensis
Mrakia sp.	0.00290135	0.00190295	0.0034463	0.0101044	0.00512017	0.0451613	0.113375	8.82028	8.86525e-06	5.67713e-05	4.6525e-05	3.44673e-05	3.57715e-05	0.00074086	0.0482837	20.7109	2.37956e-18	3.31e-16	k__Fungi;p__Basidiomycota;c__Tremellomycetes;o__Cystofilobasidiales;f__Cystofilobasidiaceae;g__Mrakia;s__Mrakia sp.
Candida sp. CLQCA-10-040 (82.8%)	0.00338491	0.00475737	0.00172315	0.00909397	0.00470219	0.0419355	0.112129	8.91828	5.33527e-05	1.33206e-05	2.93892e-05	6.39946e-05	4.35388e-05	0.000396774	0.109732	9.11311	2.85301e-17	3.83e-15	k__Fungi;p__Ascomycota;c__Saccharomycetes;o__Saccharomycetales;f__unidentified;g__Candida;s__Candida sp. CLQCA-10-040 (82.8%)
Candida magnoliae	0.000483559	0.000951475	0.000574383	0.00269451	0.00125392	0.0225806	0.0555307	18.0081	8.2205e-06	4.12306e-06	3.54203e-06	0.000289997	9.34866e-05	0.00452688	0.0206514	48.4228	3.36049e-17	4.36e-15	k__Fungi;p__Ascomycota;c__Saccharomycetes;o__Saccharomycetales;f__unidentified;g__Starmerella;s__Candida magnoliae
Stereum sp. 1 RG-2014	0.00241779	0.00190295	0.00143596	0.00168407	0.00177638	0.0258065	0.0688349	14.5275	0.000157318	1.87123e-05	1.33065e-05	4.60312e-06	4.23197e-05	0.00284516	0.0148743	67.2301	1.06508e-16	1.34e-14	k__Fungi;p__Basidiomycota;c__Agaricomycetes;o__Russulales;f__Stereaceae;g__Stereum;s__Stereum sp. 1 RG-2014
Steccherinum sp. DLL2011-2 (93.7%)	0	0	0	0.000336814	0.000104493	0.00967742	0.0107976	92.6129	0	0	0	7.85899e-07	2.43817e-07	0.000236559	0.00103068	970.23	1.63265e-16	1.94e-14	k__Fungi;p__Basidiomycota;c__Agaricomycetes;o__Polyporales;f__unidentified;g__Steccherinum;s__Steccherinum sp. DLL2011-2 (93.7%)
Malassezia restricta (96.5%)	0	0	0	0.000336814	0.000104493	0.00967742	0.0107976	92.6129	0	0	0	1.12271e-07	3.48311e-08	3.22581e-06	0.0107976	92.6129	1.64458e-16	1.94e-14	k__Fungi;p__Basidiomycota;c__Malasseziomycetes;o__Malasseziales;f__Malasseziaceae;g__Malassezia;s__Malassezia restricta (96.5%)
Malasseziales sp.	0.0691489	0.115128	0.0522688	0.057932	0.0643678	0.180645	0.356322	2.80645	0.00120245	0.0014269	0.000356979	0.000942966	0.000838976	0.00503656	0.166577	6.00322	2.12233e-16	2.43e-14	k__Fungi;p__Basidiomycota;c__Malasseziomycetes;o__Malasseziales;f__Malasseziales sp.;g__Malasseziales sp.;s__Malasseziales sp.
Candida glabrata	0.016441	0.0104662	0.0152211	0.0491748	0.0254963	0.103226	0.246996	4.04865	0.000272405	3.96448e-05	0.000451656	0.00528865	0.0018683	0.000335484	5.56898	0.179566	1.08603e-15	1.21e-13	k__Fungi;p__Ascomycota;c__Saccharomycetes;o__Saccharomycetales;f__Saccharomycetaceae;g__Nakaseomyces;s__Candida glabrata
Rhodotorula mucilaginosa	0.205996	0.235966	0.224009	0.249579	0.229572	0.0387097	5.9306	0.168617	0.0128138	0.0121678	0.0146744	0.0170567	0.0147362	0.000443011	33.2637	0.0300628	2.44436e-15	2.64e-13	k__Fungi;p__Basidiomycota;c__Microbotryomycetes;o__Sporidiobolales;f__unidentified;g__Rhodotorula;s__Rhodotorula mucilaginosa
Coprinellus bisporus	0	0	0	0	0	0.00645161	0	99999	0	0	0	0	0	0.00100108	0	99999	3.90311e-15	3.53e-13	k__Fungi;p__Basidiomycota;c__Agaricomycetes;o__Agaricales;f__Psathyrellaceae;g__Coprinellus;s__Coprinellus bisporus
Leptoxyphium glochidion	0	0	0	0	0	0.00645161	0	99999	0	0	0	0	0	0.000316129	0	99999	3.90311e-15	3.53e-13	k__Fungi;p__Ascomycota;c__Dothideomycetes;o__Capnodiales;f__Capnodiaceae;g__Leptoxyphium;s__Leptoxyphium glochidion
Annulohypoxylon nitens	0	0	0	0	0	0.00645161	0	99999	0	0	0	0	0	0.000170968	0	99999	3.90311e-15	3.53e-13	k__Fungi;p__Ascomycota;c__Sordariomycetes;o__Xylariales;f__Xylariaceae;g__Annulohypoxylon;s__Annulohypoxylon nitens
fungal endophyte sp. ICMP 16124 (96.6%)	0.000483559	0	0	0	0	0.00645161	0	99999	0	0	0	0	0	0.000137634	0	99999	3.90311e-15	3.53e-13	k__Fungi;p__unidentified;c__unidentified;o__unidentified;f__unidentified;g__unidentified;s__fungal endophyte sp. ICMP 16124 (96.6%)
Hamigera avellanea	0	0	0	0	0	0.00645161	0	99999	0	0	0	0	0	0.000116129	0	99999	3.90311e-15	3.53e-13	k__Fungi;p__Ascomycota;c__Eurotiomycetes;o__Eurotiales;f__Aspergillaceae;g__Hamigera;s__Hamigera avellanea
Clitopilus scyphoides	0	0	0	0	0	0.00645161	0	99999	0	0	0	0	0	6.45161e-05	0	99999	3.90311e-15	3.53e-13	k__Fungi;p__Basidiomycota;c__Agaricomycetes;o__Agaricales;f__Entolomataceae;g__Clitopilus;s__Clitopilus scyphoides
Candida fragi	0	0	0	0	0	0.00645161	0	99999	0	0	0	0	0	3.22581e-05	0	99999	3.90311e-15	3.53e-13	k__Fungi;p__Ascomycota;c__Saccharomycetes;o__Saccharomycetales;f__Debaryomycetaceae;g__Kurtzmaniella;s__Candida fragi
Talaromyces piceae	0.000967118	0.00475737	0.00143596	0.00134725	0.0015674	0.0225806	0.0694133	14.4065	1.45068e-06	1.64922e-05	3.27398e-05	9.65533e-06	1.70324e-05	0.000587097	0.0290112	34.4694	1.08277e-14	9.58e-13	k__Fungi;p__Ascomycota;c__Eurotiomycetes;o__Eurotiales;f__Trichocomaceae;g__Talaromyces;s__Talaromyces piceae
Bullera pseudoalba	0	0.000951475	0.000287191	0.000673627	0.000417973	0.0129032	0.0323929	30.871	0	1.61751e-05	9.57304e-08	1.90861e-06	2.40334e-06	0.000545161	0.0044085	226.835	2.8232e-14	2.4e-12	k__Fungi;p__Basidiomycota;c__Tremellomycetes;o__Tremellales;f__unidentified;g__Bullera;s__Bullera pseudoalba
uncultured Gibberella	0	0.000951475	0.000287191	0.000673627	0.000417973	0.0129032	0.0323929	30.871	0	3.17158e-07	9.57304e-08	6.73627e-07	2.78649e-07	5.37634e-06	0.0518286	19.2944	2.83668e-14	2.4e-12	k__Fungi;p__Ascomycota;c__Sordariomycetes;o__Hypocreales;f__Nectriaceae;g__unidentified;s__uncultured Gibberella
Thermomyces lanuginosus	0.00628627	0.0133206	0.00574383	0.0097676	0.00783699	0.0483871	0.161964	6.17419	7.28562e-05	5.10625e-05	5.94486e-05	6.38823e-05	6.28004e-05	0.000568817	0.110405	9.05754	1.24908e-13	1.03e-11	k__Fungi;p__Ascomycota;c__Eurotiomycetes;o__Eurotiales;f__Trichocomaceae;g__Thermomyces;s__Thermomyces lanuginosus
Candida sp. SSK6 (87.6%)	0.000967118	0.00951475	0.000861574	0.000673627	0.00177638	0.0225806	0.0786685	12.7116	3.38491e-06	0.000576911	5.58108e-05	7.76917e-05	0.000108499	0.0013129	0.0826403	12.1006	2.42054e-13	1.96e-11	k__Fungi;p__Ascomycota;c__Saccharomycetes;o__Saccharomycetales;f__unidentified;g__Candida;s__Candida sp. SSK6 (87.6%)
Candida cf. sorbosivorans Y65	0	0	0.000574383	0	0.000208986	0.00967742	0.0215953	46.3065	0	0	6.22248e-06	0	2.26402e-06	3.01075e-05	0.0751978	13.2983	3.02416e-13	2.4e-11	k__Fungi;p__Ascomycota;c__Saccharomycetes;o__Saccharomycetales;f__unidentified;g__Starmerella;s__Candida cf. sorbosivorans Y65
Hanseniaspora opuntiae	0.000483559	0	0.000574383	0.000673627	0.000522466	0.0129032	0.0404911	24.6968	2.25661e-06	0	4.78652e-07	3.36814e-07	7.66284e-07	0.000316129	0.00242396	412.548	1.14291e-12	8.71e-11	k__Fungi;p__Ascomycota;c__Saccharomycetes;o__Saccharomycetales;f__Saccharomycodaceae;g__Hanseniaspora;s__Hanseniaspora opuntiae
Kazachstania servazzii	0.00193424	0.00475737	0.00201034	0.00269451	0.00250784	0.0258065	0.0971787	10.2903	4.02966e-06	1.45893e-05	2.81447e-05	1.05535e-05	1.59875e-05	0.00406559	0.00393238	254.299	1.16313e-12	8.71e-11	k__Fungi;p__Ascomycota;c__Saccharomycetes;o__Saccharomycetales;f__Saccharomycetaceae;g__Kazachstania;s__Kazachstania servazzii
Peniophora sp. CZ-2011	0.00145068	0	0.000287191	0.000336814	0.000522466	0.0129032	0.0404911	24.6968	1.01547e-05	0	2.10607e-06	1.79634e-06	3.51794e-06	4.83871e-05	0.0727041	13.7544	1.15743e-12	8.71e-11	k__Fungi;p__Basidiomycota;c__Agaricomycetes;o__Russulales;f__Peniophoraceae;g__Peniophora;s__Peniophora sp. CZ-2011
Candida zeylanoides	0.193907	0.229305	0.195864	0.196026	0.199269	0.0387097	5.14777	0.194259	0.031276	0.0438582	0.030476	0.0298469	0.0319233	0.00216774	14.7265	0.0679046	1.65786e-12	1.22e-10	k__Fungi;p__Ascomycota;c__Saccharomycetes;o__Saccharomycetales;f__Debaryomycetaceae;g__Kurtzmaniella;s__Candida zeylanoides
Trichosporon jirovecii	0.0116054	0.0114177	0.0112005	0.0168407	0.0131661	0.0612903	0.214816	4.65515	0.000191651	0.000774818	0.000820697	0.000509936	0.000583316	0.00112688	0.517637	1.93185	3.36964e-12	2.43e-10	k__Fungi;p__Basidiomycota;c__Tremellomycetes;o__Tremellales;f__unidentified;g__Trichosporon;s__Trichosporon jirovecii
Malassezia globosa	0.182302	0.233111	0.130672	0.128326	0.152247	0.290323	0.524405	1.90692	0.00129449	0.00271012	0.000742389	0.00119243	0.00121742	0.00278817	0.436636	2.29024	5.7793e-12	4.09e-10	k__Fungi;p__Basidiomycota;c__Malasseziomycetes;o__Malasseziales;f__Malasseziaceae;g__Malassezia;s__Malassezia globosa
Fusarium verticillioides	0.000483559	0	0.000574383	0.000336814	0.00031348	0.00967742	0.0323929	30.871	0	0	3.82922e-07	1.12271e-07	1.74155e-07	1.39785e-05	0.0124588	80.2645	4.4645e-11	3.04e-09	k__Fungi;p__Ascomycota;c__Sordariomycetes;o__Hypocreales;f__Nectriaceae;g__Fusarium;s__Fusarium verticillioides
uncultured Bullera	0.000483559	0	0.000287191	0.000336814	0.00031348	0.00967742	0.0323929	30.871	3.19149e-05	0	1.91461e-07	2.91905e-06	7.87182e-06	0.000368817	0.0213434	46.8528	4.52187e-11	3.04e-09	k__Fungi;p__Basidiomycota;c__Tremellomycetes;o__Tremellales;f__unidentified;g__unidentified;s__uncultured Bullera
Bjerkandera sp.	0	0.00285442	0	0	0.00031348	0.00967742	0.0323929	30.871	0	1.9981e-05	0	0	2.19436e-06	8.17204e-05	0.026852	37.2412	4.50746e-11	3.04e-09	k__Fungi;p__Basidiomycota;c__Agaricomycetes;o__Polyporales;f__Meruliaceae;g__Bjerkandera;s__Bjerkandera sp.
Saccharomyces cerevisiae	0.777563	0.835395	0.85382	0.788818	0.815152	0.935484	0.871369	1.14762	0.270958	0.253845	0.339324	0.241581	0.284839	0.371159	0.767431	1.30305	1.00631e-10	6.64e-09	k__Fungi;p__Ascomycota;c__Saccharomycetes;o__Saccharomycetales;f__Saccharomycetaceae;g__Saccharomyces;s__Saccharomyces cerevisiae
Clavispora lusitaniae	0.166828	0.286394	0.219701	0.26642	0.230094	0.0774194	2.97205	0.336468	0.00961315	0.0449946	0.0212144	0.0351669	0.0256477	0.00674086	3.80481	0.262825	1.77805e-10	1.15e-08	k__Fungi;p__Ascomycota;c__Saccharomycetes;o__Saccharomycetales;f__Metschnikowiaceae;g__Clavispora;s__Clavispora lusitaniae
uncultured Capnobotryella (93.1%)	0	0	0	0.000336814	0.000104493	0.00645161	0.0161964	61.7419	0	0	0	1.12271e-07	3.48311e-08	1.72043e-05	0.00202456	493.935	2.73493e-10	1.7e-08	k__Fungi;p__Ascomycota;c__unidentified;o__unidentified;f__unidentified;g__unidentified;s__uncultured Capnobotryella (93.1%)
Metarhiziopsis microspora (96.2%)	0	0	0.000287191	0	0.000104493	0.00645161	0.0161964	61.7419	0	0	3.82922e-07	0	1.39324e-07	4.83871e-05	0.00287937	347.298	2.74681e-10	1.7e-08	k__Fungi;p__Ascomycota;c__Sordariomycetes;o__Hypocreales;f__Clavicipitaceae;g__Metarhiziopsis;s__Metarhiziopsis microspora (96.2%)
Clitopilus hobsonii	0	0	0.000287191	0	0.000104493	0.00645161	0.0161964	61.7419	0	0	4.78652e-07	0	1.74155e-07	2.47312e-05	0.00704193	142.006	2.74681e-10	1.7e-08	k__Fungi;p__Basidiomycota;c__Agaricomycetes;o__Agaricales;f__Entolomataceae;g__Clitopilus;s__Clitopilus hobsonii
Cryptococcus magnus	0.0130561	0.0209324	0.0114877	0.0262715	0.0174504	0.0645161	0.270481	3.69712	0.000355577	0.000901998	0.000228796	0.000345795	0.000366423	0.00118387	0.309512	3.23089	1.97653e-09	1.2e-07	k__Fungi;p__Basidiomycota;c__Tremellomycetes;o__Filobasidiales;f__unidentified;g__Cryptococcus;s__Cryptococcus magnus
Botrytis sp.	0.0159574	0.0076118	0.0123492	0.0117885	0.0124347	0.0516129	0.240922	4.15072	0.000213411	4.56708e-05	0.000155179	5.91669e-05	0.000125949	0.00160968	0.078245	12.7804	4.5034e-09	2.7e-07	k__Fungi;p__Ascomycota;c__Leotiomycetes;o__Helotiales;f__Sclerotiniaceae;g__Botrytis;s__Botrytis sp.
Peniophora sp.	0.00193424	0.00666032	0.00229753	0.00538902	0.00365726	0.0258065	0.141719	7.05622	4.9323e-05	1.55408e-05	6.41394e-06	0.000103739	4.68826e-05	0.00263548	0.017789	56.2145	4.87406e-09	2.87e-07	k__Fungi;p__Basidiomycota;c__Agaricomycetes;o__Russulales;f__Peniophoraceae;g__Peniophora;s__Peniophora sp.
Candida ethanolica	0.00241779	0.00190295	0.000287191	0.00202088	0.0014629	0.016129	0.0907001	11.0253	8.05932e-06	4.56708e-05	1.91461e-06	4.82766e-06	8.95158e-06	7.31183e-05	0.122426	8.16819	6.67205e-09	3.83e-07	k__Fungi;p__Ascomycota;c__Saccharomycetes;o__Saccharomycetales;f__Pichiaceae;g__Pichia;s__Candida ethanolica
Fusarium graminearum	0.00241779	0	0.000861574	0.00202088	0.0014629	0.016129	0.0907001	11.0253	1.77305e-06	0	2.87191e-07	7.85899e-07	7.31452e-07	5.37634e-06	0.13605	7.35023	6.6879e-09	3.83e-07	k__Fungi;p__Ascomycota;c__Sordariomycetes;o__Hypocreales;f__Nectriaceae;g__Fusarium;s__Fusarium graminearum
uncultured Basidiomycota	0.28675	0.411037	0.232625	0.252273	0.269906	0.122581	2.20186	0.454161	0.00684671	0.0187751	0.00411469	0.00622196	0.00696886	0.00176237	3.95427	0.252891	8.37824e-09	4.73e-07	k__Fungi;p__Basidiomycota;c__unidentified;o__unidentified;f__unidentified;g__unidentified;s__uncultured Basidiomycota
Erysiphe trifoliorum	0	0	0	0	0	0.00322581	0	99999	0	0	0	0	0	0.00253118	0	99999	2.75766e-08	6.97e-07	k__Fungi;p__Ascomycota;c__Leotiomycetes;o__Erysiphales;f__Erysiphaceae;g__Erysiphe;s__Erysiphe trifoliorum
Erysiphe australiana	0	0	0	0	0	0.00322581	0	99999	0	0	0	0	0	0.00103763	0	99999	2.75766e-08	6.97e-07	k__Fungi;p__Ascomycota;c__Leotiomycetes;o__Erysiphales;f__Erysiphaceae;g__Erysiphe;s__Erysiphe australiana
Verpa conica (93.0%)	0	0	0	0	0	0.00322581	0	99999	0	0	0	0	0	0.000472043	0	99999	2.75766e-08	6.97e-07	k__Fungi;p__Ascomycota;c__Pezizomycetes;o__Pezizales;f__Morchellaceae;g__Verpa;s__Verpa conica (93.0%)
Pellidiscus pallidus (92.6%)	0	0	0	0	0	0.00322581	0	99999	0	0	0	0	0	0.000356989	0	99999	2.75766e-08	6.97e-07	k__Fungi;p__Basidiomycota;c__Agaricomycetes;o__Agaricales;f__Inocybaceae;g__Pellidiscus;s__Pellidiscus pallidus (92.6%)
Skeletocutis novae-zelandiae (96.4%)	0	0	0	0	0	0.00322581	0	99999	0	0	0	0	0	0.000333333	0	99999	2.75766e-08	6.97e-07	k__Fungi;p__Basidiomycota;c__Agaricomycetes;o__Polyporales;f__Polyporaceae;g__Skeletocutis;s__Skeletocutis novae-zelandiae (96.4%)
uncultured Agaricomycetes (96.9%)	0	0	0	0	0	0.00322581	0	99999	0	0	0	0	0	0.000250538	0	99999	2.75766e-08	6.97e-07	k__Fungi;p__Basidiomycota;c__Agaricomycetes;o__unidentified;f__unidentified;g__unidentified;s__uncultured Agaricomycetes (96.9%)
fungal sp. 5412 (95.1%)	0	0	0	0	0	0.00322581	0	99999	0	0	0	0	0	0.000168817	0	99999	2.75766e-08	6.97e-07	k__Fungi;p__unidentified;c__unidentified;o__unidentified;f__unidentified;g__unidentified;s__fungal sp. 5412 (95.1%)
Udeniomyces sp.	0	0	0	0	0	0.00322581	0	99999	0	0	0	0	0	0.00015914	0	99999	2.75766e-08	6.97e-07	k__Fungi;p__Basidiomycota;c__Tremellomycetes;o__Cystofilobasidiales;f__Cystofilobasidiaceae;g__Udeniomyces;s__Udeniomyces sp.
Botryobasidium botryosum	0	0	0	0	0	0.00322581	0	99999	0	0	0	0	0	0.000150538	0	99999	2.75766e-08	6.97e-07	k__Fungi;p__Basidiomycota;c__Agaricomycetes;o__Cantharellales;f__Botryobasidiaceae;g__Botryobasidium;s__Botryobasidium botryosum
Talaromyces palmae	0	0	0	0	0	0.00322581	0	99999	0	0	0	0	0	0.000124731	0	99999	2.75766e-08	6.97e-07	k__Fungi;p__Ascomycota;c__Eurotiomycetes;o__Eurotiales;f__Trichocomaceae;g__Talaromyces;s__Talaromyces palmae
Zasmidium citri (82.7%)	0	0	0	0	0	0.00322581	0	99999	0	0	0	0	0	0.000123656	0	99999	2.75766e-08	6.97e-07	k__Fungi;p__Ascomycota;c__Dothideomycetes;o__Capnodiales;f__Mycosphaerellaceae;g__Zasmidium;s__Zasmidium citri (82.7%)
Annulohypoxylon atroroseum	0	0	0	0	0	0.00322581	0	99999	0	0	0	0	0	0.000115054	0	99999	2.75766e-08	6.97e-07	k__Fungi;p__Ascomycota;c__Sordariomycetes;o__Xylariales;f__Xylariaceae;g__Annulohypoxylon;s__Annulohypoxylon atroroseum
Gnomoniaceae sp. (95.5%)	0.000483559	0	0	0	0	0.00322581	0	99999	0	0	0	0	0	0.000108602	0	99999	2.75766e-08	6.97e-07	k__Fungi;p__Ascomycota;c__Sordariomycetes;o__Diaporthales;f__Gnomoniaceae;g__Gnomoniaceae sp.;s__Gnomoniaceae sp. (95.5%)
Zygophiala sp. GS-2014g	0	0	0	0	0	0.00322581	0	99999	0	0	0	0	0	0.000107527	0	99999	2.75766e-08	6.97e-07	k__Fungi;p__Ascomycota;c__Dothideomycetes;o__Capnodiales;f__Mycosphaerellaceae;g__Zygophiala;s__Zygophiala sp. GS-2014g
Valsaria insitiva	0	0	0	0	0	0.00322581	0	99999	0	0	0	0	0	9.67742e-05	0	99999	2.75766e-08	6.97e-07	k__Fungi;p__Ascomycota;c__Sordariomycetes;o__Diaporthales;f__unidentified;g__Valsaria;s__Valsaria insitiva
Sporobolomyces sp. TY-214 (90.2%)	0	0	0	0	0	0.00322581	0	99999	0	0	0	0	0	9.24731e-05	0	99999	2.75766e-08	6.97e-07	k__Fungi;p__Basidiomycota;c__Agaricostilbomycetes;o__unidentified;f__unidentified;g__Sporobolomyces;s__Sporobolomyces sp. TY-214 (90.2%)
Agaricales sp. (95.6%)	0	0	0	0	0	0.00322581	0	99999	0	0	0	0	0	7.31183e-05	0	99999	2.75766e-08	6.97e-07	k__Fungi;p__Basidiomycota;c__Agaricomycetes;o__Agaricales;f__Agaricales sp.;g__Agaricales sp.;s__Agaricales sp. (95.6%)
Bipolaris heveae	0	0	0	0	0	0.00322581	0	99999	0	0	0	0	0	6.98925e-05	0	99999	2.75766e-08	6.97e-07	k__Fungi;p__Ascomycota;c__Dothideomycetes;o__Pleosporales;f__Pleosporaceae;g__Bipolaris;s__Bipolaris heveae
Lyomyces sp. 8 MPM-2012	0	0	0	0	0	0.00322581	0	99999	0	0	0	0	0	6.66667e-05	0	99999	2.75766e-08	6.97e-07	k__Fungi;p__Basidiomycota;c__Agaricomycetes;o__Corticiales;f__Corticiaceae;g__Lyomyces;s__Lyomyces sp. 8 MPM-2012
Leucosphaerina arxii (85.7%)	0	0	0	0	0	0.00322581	0	99999	0	0	0	0	0	6.02151e-05	0	99999	2.75766e-08	6.97e-07	k__Fungi;p__Ascomycota;c__Sordariomycetes;o__Hypocreales;f__unidentified;g__Leucosphaerina;s__Leucosphaerina arxii (85.7%)
Strobilurus sp. ZLVG 330	0	0	0	0	0	0.00322581	0	99999	0	0	0	0	0	6.02151e-05	0	99999	2.75766e-08	6.97e-07	k__Fungi;p__Basidiomycota;c__Agaricomycetes;o__Agaricales;f__Physalacriaceae;g__Strobilurus;s__Strobilurus sp. ZLVG 330
Gymnopus dysodes (93.4%)	0	0	0	0	0	0.00322581	0	99999	0	0	0	0	0	6.02151e-05	0	99999	2.75766e-08	6.97e-07	k__Fungi;p__Basidiomycota;c__Agaricomycetes;o__Agaricales;f__Tricholomataceae;g__Gymnopus;s__Gymnopus dysodes (93.4%)
Deconica sp. 3 VRZ-2013	0	0	0	0	0	0.00322581	0	99999	0	0	0	0	0	5.37634e-05	0	99999	2.75766e-08	6.97e-07	k__Fungi;p__Basidiomycota;c__Agaricomycetes;o__Agaricales;f__Strophariaceae;g__Deconica;s__Deconica sp. 3 VRZ-2013
Agaricus xanthodermus	0	0	0	0	0	0.00322581	0	99999	0	0	0	0	0	5.05376e-05	0	99999	2.75766e-08	6.97e-07	k__Fungi;p__Basidiomycota;c__Agaricomycetes;o__Agaricales;f__Agaricaceae;g__Agaricus;s__Agaricus xanthodermus
Arthrobotrys sp. YMF1.01884 (96.0%)	0	0	0	0	0	0.00322581	0	99999	0	0	0	0	0	4.94624e-05	0	99999	2.75766e-08	6.97e-07	k__Fungi;p__Ascomycota;c__Orbiliomycetes;o__Orbiliales;f__Orbiliaceae;g__Arthrobotrys;s__Arthrobotrys sp. YMF1.01884 (96.0%)
Candida sp. NYNU 13920 (83.8%)	0	0	0	0	0	0.00322581	0	99999	0	0	0	0	0	4.83871e-05	0	99999	2.75766e-08	6.97e-07	k__Fungi;p__Ascomycota;c__Saccharomycetes;o__Saccharomycetales;f__unidentified;g__Candida;s__Candida sp. NYNU 13920 (83.8%)
Vialaea insculpta	0	0	0	0	0	0.00322581	0	99999	0	0	0	0	0	4.73118e-05	0	99999	2.75766e-08	6.97e-07	k__Fungi;p__Ascomycota;c__Sordariomycetes;o__Xylariales;f__Vialaeaceae;g__Vialaea;s__Vialaea insculpta
Ascomycota sp. Di251-1 (91.1%)	0	0	0	0	0	0.00322581	0	99999	0	0	0	0	0	4.30108e-05	0	99999	2.75766e-08	6.97e-07	k__Fungi;p__Ascomycota;c__unidentified;o__unidentified;f__unidentified;g__unidentified;s__Ascomycota sp. Di251-1 (91.1%)
Candida sp. HN-26	0	0	0	0	0	0.00322581	0	99999	0	0	0	0	0	4.19355e-05	0	99999	2.75766e-08	6.97e-07	k__Fungi;p__Ascomycota;c__Saccharomycetes;o__Saccharomycetales;f__unidentified;g__Candida;s__Candida sp. HN-26
Sporobolomyces elongatus (91.2%)	0	0	0	0	0	0.00322581	0	99999	0	0	0	0	0	3.87097e-05	0	99999	2.75766e-08	6.97e-07	k__Fungi;p__Basidiomycota;c__Cystobasidiomycetes;o__Erythrobasidiales;f__Erythrobasidiaceae;g__Sporobolomyces;s__Sporobolomyces elongatus (91.2%)
Myceliophthora sp. F.2.1.4	0	0	0	0	0	0.00322581	0	99999	0	0	0	0	0	3.54839e-05	0	99999	2.75766e-08	6.97e-07	k__Fungi;p__Ascomycota;c__Sordariomycetes;o__Sordariales;f__Chaetomiaceae;g__Myceliophthora;s__Myceliophthora sp. F.2.1.4
Hypsizygus marmoreus	0	0	0	0	0	0.00322581	0	99999	0	0	0	0	0	3.54839e-05	0	99999	2.75766e-08	6.97e-07	k__Fungi;p__Basidiomycota;c__Agaricomycetes;o__Agaricales;f__Lyophyllaceae;g__Hypsizygus;s__Hypsizygus marmoreus
Grammothele fuligo (94.8%)	0	0	0	0	0	0.00322581	0	99999	0	0	0	0	0	3.33333e-05	0	99999	2.75766e-08	6.97e-07	k__Fungi;p__Basidiomycota;c__Agaricomycetes;o__Polyporales;f__Polyporaceae;g__Grammothele;s__Grammothele fuligo (94.8%)
Microbotryales sp.	0	0	0	0	0	0.00322581	0	99999	0	0	0	0	0	3.33333e-05	0	99999	2.75766e-08	6.97e-07	k__Fungi;p__Basidiomycota;c__Microbotryomycetes;o__Microbotryales;f__Microbotryales sp.;g__Microbotryales sp.;s__Microbotryales sp.
Ceratorhiza sp. M3	0	0	0	0	0	0.00322581	0	99999	0	0	0	0	0	2.7957e-05	0	99999	2.75766e-08	6.97e-07	k__Fungi;p__Basidiomycota;c__Agaricomycetes;o__Cantharellales;f__Ceratobasidiaceae;g__Ceratorhiza;s__Ceratorhiza sp. M3
Brunnipila fuscescens (96.9%)	0	0	0	0	0	0.00322581	0	99999	0	0	0	0	0	2.58065e-05	0	99999	2.75766e-08	6.97e-07	k__Fungi;p__Ascomycota;c__Leotiomycetes;o__Helotiales;f__Hyaloscyphaceae;g__Brunnipila;s__Brunnipila fuscescens (96.9%)
Conocybe karinae (96.5%)	0	0	0	0	0	0.00322581	0	99999	0	0	0	0	0	2.36559e-05	0	99999	2.75766e-08	6.97e-07	k__Fungi;p__Basidiomycota;c__Agaricomycetes;o__Agaricales;f__Bolbitiaceae;g__Conocybe;s__Conocybe karinae (96.5%)
Marasmius rotula (95.6%)	0	0	0	0	0	0.00322581	0	99999	0	0	0	0	0	2.36559e-05	0	99999	2.75766e-08	6.97e-07	k__Fungi;p__Basidiomycota;c__Agaricomycetes;o__Agaricales;f__Marasmiaceae;g__Marasmius;s__Marasmius rotula (95.6%)
Blastobotrys adeninivorans (96.5%)	0	0	0	0	0	0.00322581	0	99999	0	0	0	0	0	2.04301e-05	0	99999	2.75766e-08	6.97e-07	k__Fungi;p__Ascomycota;c__Saccharomycetes;o__Saccharomycetales;f__Trichomonascaceae;g__Blastobotrys;s__Blastobotrys adeninivorans (96.5%)
Corticiaceae sp. (96.3%)	0.000483559	0	0	0	0	0.00322581	0	99999	0	0	0	0	0	2.04301e-05	0	99999	2.75766e-08	6.97e-07	k__Fungi;p__Basidiomycota;c__Agaricomycetes;o__Corticiales;f__Corticiaceae;g__Corticiaceae sp.;s__Corticiaceae sp. (96.3%)
uncultured ectomycorrhizal fungus (80.3%)	0	0	0	0	0	0.00322581	0	99999	0	0	0	0	0	1.72043e-05	0	99999	2.75766e-08	6.97e-07	k__Fungi;p__unidentified;c__unidentified;o__unidentified;f__unidentified;g__unidentified;s__uncultured ectomycorrhizal fungus (80.3%)
Hirsutella thompsonii	0	0	0	0	0	0.00322581	0	99999	0	0	0	0	0	1.50538e-05	0	99999	2.75766e-08	6.97e-07	k__Fungi;p__Ascomycota;c__Sordariomycetes;o__Hypocreales;f__Ophiocordycipitaceae;g__Hirsutella;s__Hirsutella thompsonii
uncultured fungus (98.4%)	0	0	0	0	0	0.00322581	0	99999	0	0	0	0	0	1.50538e-05	0	99999	2.75766e-08	6.97e-07	k__Fungi;p__unidentified;c__unidentified;o__unidentified;f__unidentified;g__unidentified;s__uncultured fungus (98.4%)
Neofusicoccum sp.	0	0	0	0	0	0.00322581	0	99999	0	0	0	0	0	1.29032e-05	0	99999	2.75766e-08	6.97e-07	k__Fungi;p__Ascomycota;c__Dothideomycetes;o__Botryosphaeriales;f__Botryosphaeriaceae;g__Neofusicoccum;s__Neofusicoccum sp.
Exobasidiaceae sp.	0	0	0	0	0	0.00322581	0	99999	0	0	0	0	0	1.29032e-05	0	99999	2.75766e-08	6.97e-07	k__Fungi;p__Basidiomycota;c__Exobasidiomycetes;o__Exobasidiales;f__Exobasidiaceae;g__Exobasidiaceae sp.;s__Exobasidiaceae sp.
Sawadaea bicornis	0	0	0	0	0	0.00322581	0	99999	0	0	0	0	0	1.1828e-05	0	99999	2.75766e-08	6.97e-07	k__Fungi;p__Ascomycota;c__Leotiomycetes;o__Erysiphales;f__Erysiphaceae;g__Sawadaea;s__Sawadaea bicornis
Calcarisporium arbuscula	0	0	0	0	0	0.00322581	0	99999	0	0	0	0	0	1.1828e-05	0	99999	2.75766e-08	6.97e-07	k__Fungi;p__Ascomycota;c__unidentified;o__unidentified;f__unidentified;g__Calcarisporium;s__Calcarisporium arbuscula
Cryptococcus sp. HHTG-2015a	0	0	0	0	0	0.00322581	0	99999	0	0	0	0	0	1.1828e-05	0	99999	2.75766e-08	6.97e-07	k__Fungi;p__Basidiomycota;c__Tremellomycetes;o__Tremellales;f__unidentified;g__Cryptococcus;s__Cryptococcus sp. HHTG-2015a
Polyancora globosa (85.2%)	0	0	0	0	0	0.00322581	0	99999	0	0	0	0	0	1.07527e-05	0	99999	2.75766e-08	6.97e-07	k__Fungi;p__Ascomycota;c__Sordariomycetes;o__Xylariales;f__unidentified;g__Polyancora;s__Polyancora globosa (85.2%)
Fuscoporia contigua	0	0	0	0	0	0.00322581	0	99999	0	0	0	0	0	9.67742e-06	0	99999	2.75766e-08	6.97e-07	k__Fungi;p__Basidiomycota;c__Agaricomycetes;o__Hymenochaetales;f__Hymenochaetaceae;g__Fuscoporia;s__Fuscoporia contigua
Phoma sp. (95.0%)	0	0	0	0	0	0.00322581	0	99999	0	0	0	0	0	7.52688e-06	0	99999	2.75766e-08	6.97e-07	k__Fungi;p__Ascomycota;c__Dothideomycetes;o__Pleosporales;f__Didymellaceae;g__Phoma;s__Phoma sp. (95.0%)
Mucor flavus	0	0	0	0	0	0.00322581	0	99999	0	0	0	0	0	7.52688e-06	0	99999	2.75766e-08	6.97e-07	k__Fungi;p__unidentified;c__unidentified;o__Mucorales;f__Mucoraceae;g__Mucor;s__Mucor flavus
Phaeosphaeria sp. TMS-2011	0	0	0	0	0	0.00322581	0	99999	0	0	0	0	0	6.45161e-06	0	99999	2.75766e-08	6.97e-07	k__Fungi;p__Ascomycota;c__Dothideomycetes;o__Pleosporales;f__Phaeosphaeriaceae;g__Phaeosphaeria;s__Phaeosphaeria sp. TMS-2011
Metschnikowia agaves (94.7%)	0	0	0	0	0	0.00322581	0	99999	0	0	0	0	0	6.45161e-06	0	99999	2.75766e-08	6.97e-07	k__Fungi;p__Ascomycota;c__Saccharomycetes;o__Saccharomycetales;f__Metschnikowiaceae;g__Metschnikowia;s__Metschnikowia agaves (94.7%)
Mycena alnetorum	0	0	0	0	0	0.00322581	0	99999	0	0	0	0	0	6.45161e-06	0	99999	2.75766e-08	6.97e-07	k__Fungi;p__Basidiomycota;c__Agaricomycetes;o__Agaricales;f__Tricholomataceae;g__Mycena;s__Mycena alnetorum
fungal sp. E5	0	0	0	0	0	0.00322581	0	99999	0	0	0	0	0	6.45161e-06	0	99999	2.75766e-08	6.97e-07	k__Fungi;p__unidentified;c__unidentified;o__unidentified;f__unidentified;g__unidentified;s__fungal sp. E5
Mycosphaerella sp. NW-AN001 (84.4%)	0	0	0	0	0	0.00322581	0	99999	0	0	0	0	0	5.37634e-06	0	99999	2.75766e-08	6.97e-07	k__Fungi;p__Ascomycota;c__Dothideomycetes;o__Capnodiales;f__Mycosphaerellaceae;g__Mycosphaerella;s__Mycosphaerella sp. NW-AN001 (84.4%)
fungal sp. HU5_4S	0	0	0	0	0	0.00322581	0	99999	0	0	0	0	0	5.37634e-06	0	99999	2.75766e-08	6.97e-07	k__Fungi;p__unidentified;c__unidentified;o__unidentified;f__unidentified;g__unidentified;s__fungal sp. HU5_4S
Neofusicoccum mediterraneum	0	0	0	0	0	0.00322581	0	99999	0	0	0	0	0	4.30108e-06	0	99999	2.75766e-08	6.97e-07	k__Fungi;p__Ascomycota;c__Dothideomycetes;o__Botryosphaeriales;f__Botryosphaeriaceae;g__Neofusicoccum;s__Neofusicoccum mediterraneum
Candida sp. UWO(PS)95-697.4 (93.1%)	0	0	0	0	0	0.00322581	0	99999	0	0	0	0	0	4.30108e-06	0	99999	2.75766e-08	6.97e-07	k__Fungi;p__Ascomycota;c__Saccharomycetes;o__Saccharomycetales;f__unidentified;g__Candida;s__Candida sp. UWO(PS)95-697.4 (93.1%)
Saccharomycetes sp. IWBT-Y813 (91.9%)	0	0	0	0	0	0.00322581	0	99999	0	0	0	0	0	4.30108e-06	0	99999	2.75766e-08	6.97e-07	k__Fungi;p__Ascomycota;c__Saccharomycetes;o__unidentified;f__unidentified;g__unidentified;s__Saccharomycetes sp. IWBT-Y813 (91.9%)
Hyphoderma subsetigerum	0	0	0	0	0	0.00322581	0	99999	0	0	0	0	0	4.30108e-06	0	99999	2.75766e-08	6.97e-07	k__Fungi;p__Basidiomycota;c__Agaricomycetes;o__Corticiales;f__Corticiaceae;g__Hyphoderma;s__Hyphoderma subsetigerum
Scytinostroma jacksonii (84.6%)	0	0	0	0	0	0.00322581	0	99999	0	0	0	0	0	4.30108e-06	0	99999	2.75766e-08	6.97e-07	k__Fungi;p__Basidiomycota;c__Agaricomycetes;o__Russulales;f__Lachnocladiaceae;g__Scytinostroma;s__Scytinostroma jacksonii (84.6%)
Sporobolomyces sp. YR-1	0	0	0	0	0	0.00322581	0	99999	0	0	0	0	0	4.30108e-06	0	99999	2.75766e-08	6.97e-07	k__Fungi;p__Basidiomycota;c__Microbotryomycetes;o__Sporidiobolales;f__unidentified;g__Sporobolomyces;s__Sporobolomyces sp. YR-1
Alternaria brassicicola	0	0	0	0	0	0.00322581	0	99999	0	0	0	0	0	3.22581e-06	0	99999	2.75766e-08	6.97e-07	k__Fungi;p__Ascomycota;c__Dothideomycetes;o__Pleosporales;f__Pleosporaceae;g__Alternaria;s__Alternaria brassicicola
Stegonsporium sp. (95.6%)	0	0	0	0	0	0.00322581	0	99999	0	0	0	0	0	3.22581e-06	0	99999	2.75766e-08	6.97e-07	k__Fungi;p__Ascomycota;c__Sordariomycetes;o__Diaporthales;f__Stilbosporaceae;g__Stegonsporium;s__Stegonsporium sp. (95.6%)
fungal sp. AM2013 (90.6%)	0	0	0	0	0	0.00322581	0	99999	0	0	0	0	0	3.22581e-06	0	99999	2.75766e-08	6.97e-07	k__Fungi;p__unidentified;c__unidentified;o__unidentified;f__unidentified;g__unidentified;s__fungal sp. AM2013 (90.6%)
Phialemoniopsis curvata	0	0	0	0	0	0.00322581	0	99999	0	0	0	0	0	2.15054e-06	0	99999	2.75766e-08	6.97e-07	k__Fungi;p__Ascomycota;c__Sordariomycetes;o__Xylariales;f__unidentified;g__Phialemoniopsis;s__Phialemoniopsis curvata
Coniophora sp. Braz-6	0	0	0	0	0	0.00322581	0	99999	0	0	0	0	0	2.15054e-06	0	99999	2.75766e-08	6.97e-07	k__Fungi;p__Basidiomycota;c__Agaricomycetes;o__Boletales;f__Coniophoraceae;g__Coniophora;s__Coniophora sp. Braz-6
Ceratobasidium ramicola	0	0	0	0	0	0.00322581	0	99999	0	0	0	0	0	2.15054e-06	0	99999	2.75766e-08	6.97e-07	k__Fungi;p__Basidiomycota;c__Agaricomycetes;o__Cantharellales;f__Ceratobasidiaceae;g__Ceratobasidium;s__Ceratobasidium ramicola
uncultured fungus (82.2%)	0	0	0	0	0	0.00322581	0	99999	0	0	0	0	0	2.15054e-06	0	99999	2.75766e-08	6.97e-07	k__Fungi;p__unidentified;c__unidentified;o__unidentified;f__unidentified;g__unidentified;s__uncultured fungus (82.2%)
Didymella rabiei	0	0	0	0	0	0.00322581	0	99999	0	0	0	0	0	1.07527e-06	0	99999	2.75766e-08	6.97e-07	k__Fungi;p__Ascomycota;c__Dothideomycetes;o__Pleosporales;f__Didymellaceae;g__Didymella;s__Didymella rabiei
Xanthoria polycarpa (95.6%)	0	0	0	0	0	0.00322581	0	99999	0	0	0	0	0	1.07527e-06	0	99999	2.75766e-08	6.97e-07	k__Fungi;p__Ascomycota;c__Lecanoromycetes;o__Teloschistales;f__Teloschistaceae;g__Xanthoria;s__Xanthoria polycarpa (95.6%)
Saccharomycetales sp. LM412	0	0	0	0	0	0.00322581	0	99999	0	0	0	0	0	1.07527e-06	0	99999	2.75766e-08	6.97e-07	k__Fungi;p__Ascomycota;c__Saccharomycetes;o__Saccharomycetales;f__unidentified;g__unidentified;s__Saccharomycetales sp. LM412
Acremonium sp. FPL-32(S)	0	0	0	0	0	0.00322581	0	99999	0	0	0	0	0	1.07527e-06	0	99999	2.75766e-08	6.97e-07	k__Fungi;p__Ascomycota;c__Sordariomycetes;o__Hypocreales;f__unidentified;g__Acremonium;s__Acremonium sp. FPL-32(S)
Sarocladium spinificis	0	0	0	0	0	0.00322581	0	99999	0	0	0	0	0	1.07527e-06	0	99999	2.75766e-08	6.97e-07	k__Fungi;p__Ascomycota;c__Sordariomycetes;o__Hypocreales;f__unidentified;g__Sarocladium;s__Sarocladium spinificis
Physalacria bambusae (81.2%)	0	0	0	0	0	0.00322581	0	99999	0	0	0	0	0	1.07527e-06	0	99999	2.75766e-08	6.97e-07	k__Fungi;p__Basidiomycota;c__Agaricomycetes;o__Agaricales;f__Physalacriaceae;g__Physalacria;s__Physalacria bambusae (81.2%)
Gymnopus spongiosus	0	0	0	0	0	0.00322581	0	99999	0	0	0	0	0	1.07527e-06	0	99999	2.75766e-08	6.97e-07	k__Fungi;p__Basidiomycota;c__Agaricomycetes;o__Agaricales;f__Tricholomataceae;g__Gymnopus;s__Gymnopus spongiosus
Suillaceae sp.	0	0	0	0	0	0.00322581	0	99999	0	0	0	0	0	1.07527e-06	0	99999	2.75766e-08	6.97e-07	k__Fungi;p__Basidiomycota;c__Agaricomycetes;o__Boletales;f__Suillaceae;g__Suillaceae sp.;s__Suillaceae sp.
Stereum complicatum	0	0	0	0	0	0.00322581	0	99999	0	0	0	0	0	1.07527e-06	0	99999	2.75766e-08	6.97e-07	k__Fungi;p__Basidiomycota;c__Agaricomycetes;o__Russulales;f__Stereaceae;g__Stereum;s__Stereum complicatum
Cryptococcus lacticolor	0	0	0	0	0	0.00322581	0	99999	0	0	0	0	0	1.07527e-06	0	99999	2.75766e-08	6.97e-07	k__Fungi;p__Basidiomycota;c__Tremellomycetes;o__Tremellales;f__unidentified;g__Cryptococcus;s__Cryptococcus lacticolor
Mortierella formicicola (84.0%)	0	0	0	0	0	0.00322581	0	99999	0	0	0	0	0	1.07527e-06	0	99999	2.75766e-08	6.97e-07	k__Fungi;p__unidentified;c__unidentified;o__Mortierellales;f__Mortierellaceae;g__Mortierella;s__Mortierella formicicola (84.0%)
fungal endophyte (92.6%)	0	0	0	0	0	0.00322581	0	99999	0	0	0	0	0	1.07527e-06	0	99999	2.75766e-08	6.97e-07	k__Fungi;p__unidentified;c__unidentified;o__unidentified;f__unidentified;g__unidentified;s__fungal endophyte (92.6%)
Tremellales sp.	0.000483559	0.000951475	0.000574383	0.000336814	0.000522466	0.00967742	0.0539882	18.5226	8.05932e-07	1.58579e-06	1.14877e-06	1.12271e-07	8.01115e-07	0.00015914	0.00503403	198.648	2.40955e-08	6.97e-07	k__Fungi;p__Basidiomycota;c__Tremellomycetes;o__Tremellales;f__Tremellales sp.;g__Tremellales sp.;s__Tremellales sp.
Mycosphaerella sp. 4 ICMP 18926 (96.9%)	0.00145068	0.00570885	0.00287191	0.00336814	0.0030303	0.0225806	0.134199	7.45161	0.000137331	5.96258e-05	2.52728e-05	6.79241e-05	6.64925e-05	0.00075914	0.0875893	11.4169	1.82658e-08	6.97e-07	k__Fungi;p__Ascomycota;c__Dothideomycetes;o__Capnodiales;f__Mycosphaerellaceae;g__Mycosphaerella;s__Mycosphaerella sp. 4 ICMP 18926 (96.9%)
Phaeosphaeria sp.	0.00338491	0.00475737	0.00229753	0.00639946	0.00407524	0.0258065	0.157915	6.33251	6.88266e-05	0.000116397	0.000191939	0.000195015	0.000157994	0.00373441	0.0423076	23.6364	4.21194e-08	1.06e-06	k__Fungi;p__Ascomycota;c__Dothideomycetes;o__Pleosporales;f__Phaeosphaeriaceae;g__Phaeosphaeria;s__Phaeosphaeria sp.
Clavicipitaceae sp. IBL 03041	0.00241779	0.00475737	0.000574383	0.00134725	0.00167189	0.016129	0.103657	9.64718	3.22373e-06	1.96638e-05	4.30787e-06	1.76266e-05	9.89202e-06	0.000670968	0.0147429	67.8292	5.10476e-08	1.27e-06	k__Fungi;p__Ascomycota;c__Sordariomycetes;o__Hypocreales;f__Clavicipitaceae;g__unidentified;s__Clavicipitaceae sp. IBL 03041
Phlebiopsis gigantea	0	0	0.000287191	0.000336814	0.000208986	0.00645161	0.0323929	30.871	0	0	5.74383e-07	2.24542e-07	2.78649e-07	0.000167742	0.00166117	601.984	7.525e-08	1.82e-06	k__Fungi;p__Basidiomycota;c__Agaricomycetes;o__Polyporales;f__Phanerochaetaceae;g__Phlebiopsis;s__Phlebiopsis gigantea
Hortaea thailandica	0	0	0.000287191	0.000336814	0.000208986	0.00645161	0.0323929	30.871	0	0	3.82922e-07	7.85899e-07	3.83142e-07	0.000155914	0.00245739	406.935	7.525e-08	1.82e-06	k__Fungi;p__Ascomycota;c__Dothideomycetes;o__Dothideales;f__unidentified;g__Hortaea;s__Hortaea thailandica
Elmerina caryae	0.000967118	0	0	0	0.000208986	0.00645161	0.0323929	30.871	3.86847e-06	0	0	0	8.35946e-07	0.000211828	0.00394634	253.399	7.525e-08	1.82e-06	k__Fungi;p__Basidiomycota;c__Agaricomycetes;o__Auriculariales;f__Aporpiaceae;g__Elmerina;s__Elmerina caryae
Mrakia frigida	0.000483559	0	0.000287191	0.000336814	0.000208986	0.00645161	0.0323929	30.871	0	0	3.82922e-07	1.12271e-07	1.74155e-07	4.30108e-06	0.0404911	24.6968	7.5859e-08	1.82e-06	k__Fungi;p__Basidiomycota;c__Tremellomycetes;o__Cystofilobasidiales;f__Cystofilobasidiaceae;g__Mrakia;s__Mrakia frigida
uncultured Athelioid	0.000483559	0	0	0.000336814	0.000208986	0.00645161	0.0323929	30.871	1.61186e-07	0	0	1.3248e-05	4.1449e-06	7.31183e-05	0.0566876	17.6406	7.57368e-08	1.82e-06	k__Fungi;p__Basidiomycota;c__Agaricomycetes;o__Corticiales;f__Corticiaceae;g__unidentified;s__uncultured Athelioid
uncultured Agaricales	0.000483559	0	0	0.000336814	0.000208986	0.00645161	0.0323929	30.871	6.76983e-06	0	0	1.12271e-07	1.49774e-06	1.6129e-05	0.0928596	10.7689	7.57368e-08	1.82e-06	k__Fungi;p__Basidiomycota;c__Agaricomycetes;o__Agaricales;f__unidentified;g__unidentified;s__uncultured Agaricales
fungal sp. CCFEE 5324	0	0	0	0.000673627	0.000208986	0.00645161	0.0323929	30.871	0	0	0	1.34725e-05	4.17973e-06	6.45161e-06	0.647858	1.54355	7.62266e-08	1.82e-06	k__Fungi;p__unidentified;c__unidentified;o__unidentified;f__unidentified;g__unidentified;s__fungal sp. CCFEE 5324
Sarocladium strictum	0.0082205	0.00285442	0.00373349	0.00303132	0.00438871	0.0258065	0.170063	5.88018	1.32173e-05	6.97748e-06	2.2018e-05	4.01931e-05	2.41031e-05	0.000521505	0.0462183	21.6364	1.60953e-07	3.82e-06	k__Fungi;p__Ascomycota;c__Sordariomycetes;o__Hypocreales;f__unidentified;g__Sarocladium;s__Sarocladium strictum
Schizophyllum radiatum	0.00676983	0.00285442	0.00488225	0.00336814	0.0045977	0.0258065	0.178161	5.6129	4.07801e-05	1.26863e-06	7.61057e-05	7.18536e-06	3.88715e-05	0.000235484	0.165071	6.05801	3.51884e-07	8.3e-06	k__Fungi;p__Basidiomycota;c__Agaricomycetes;o__Agaricales;f__Schizophyllaceae;g__Schizophyllum;s__Schizophyllum radiatum
Nigrospora oryzae	0.00918762	0.0104662	0.00574383	0.0134725	0.0092999	0.0387097	0.240247	4.16238	0.000458736	0.000112274	0.000181792	0.000340856	0.000283351	0.00103548	0.273641	3.65442	3.85975e-07	9.05e-06	k__Fungi;p__Ascomycota;c__Sordariomycetes;o__Trichosphaeriales;f__Trichosphaeriaceae;g__Nigrospora;s__Nigrospora oryzae
Penicillium sp.	0.563346	0.511893	0.572372	0.517009	0.546813	0.36129	1.5135	0.66072	0.028975	0.023706	0.0329607	0.019677	0.0269619	0.0283194	0.952066	1.05035	4.29468e-07	1e-05	k__Fungi;p__Ascomycota;c__Eurotiomycetes;o__Eurotiales;f__Aspergillaceae;g__Penicillium;s__Penicillium sp.
Hanseniaspora valbyensis	0.00193424	0.00190295	0.00201034	0.00202088	0.00198537	0.016129	0.123093	8.12394	2.01483e-05	1.52236e-05	3.34099e-05	0.000314472	0.000115744	0.00234624	0.0493316	20.271	6.18008e-07	1.43e-05	k__Fungi;p__Ascomycota;c__Saccharomycetes;o__Saccharomycetales;f__Saccharomycodaceae;g__Hanseniaspora;s__Hanseniaspora valbyensis
Rasamsonia sp.	0.00145068	0.00190295	0	0.000673627	0.000731452	0.00967742	0.0755834	13.2304	5.80271e-06	3.17158e-06	0	2.24542e-07	1.67189e-06	0.000264516	0.00632056	158.214	1.07878e-06	2.49e-05	k__Fungi;p__Ascomycota;c__Eurotiomycetes;o__Eurotiales;f__Trichocomaceae;g__Rasamsonia;s__Rasamsonia sp.
Aspergillus niger	0.100097	0.094196	0.121195	0.148535	0.122153	0.0322581	3.78673	0.26408	0.000323017	0.000130986	0.000244878	0.000372741	0.000288924	2.04301e-05	14.1421	0.0707111	1.10912e-06	2.54e-05	k__Fungi;p__Ascomycota;c__Eurotiomycetes;o__Eurotiales;f__Aspergillaceae;g__Aspergillus;s__Aspergillus niger
Hannaella luteola	0	0.00190295	0.000287191	0	0.00031348	0.00645161	0.0485893	20.5806	0	1.45893e-05	1.91461e-07	0	1.67189e-06	0.000184946	0.00903988	110.621	2.24396e-06	5.06e-05	k__Fungi;p__Basidiomycota;c__Tremellomycetes;o__Tremellales;f__unidentified;g__Hannaella;s__Hannaella luteola
Candida carpophila	0.000483559	0.000951475	0.000287191	0	0.00031348	0.00645161	0.0485893	20.5806	1.61186e-07	6.34317e-07	9.57304e-08	0	1.39324e-07	1.39785e-05	0.00996704	100.331	2.23822e-06	5.06e-05	k__Fungi;p__Ascomycota;c__Saccharomycetes;o__Saccharomycetales;f__Debaryomycetaceae;g__Meyerozyma;s__Candida carpophila
Pseudocercosporella capsellae	0	0	0.000574383	0.000336814	0.00031348	0.00645161	0.0485893	20.5806	0	0	1.91461e-07	1.12271e-07	1.04493e-07	2.15054e-06	0.0485893	20.5806	2.25547e-06	5.06e-05	k__Fungi;p__Ascomycota;c__Dothideomycetes;o__Capnodiales;f__Mycosphaerellaceae;g__Pseudocercosporella;s__Pseudocercosporella capsellae
Trichosporon vanderwaltii	0.000967118	0.000951475	0	0	0.00031348	0.00645161	0.0485893	20.5806	2.14378e-05	0.000143038	0	0	2.03413e-05	0.000337634	0.0602467	16.5984	2.26125e-06	5.06e-05	k__Fungi;p__Basidiomycota;c__Tremellomycetes;o__Tremellales;f__unidentified;g__Trichosporon;s__Trichosporon vanderwaltii
Galactomyces candidum	0.292553	0.176974	0.201895	0.205793	0.220063	0.109677	2.00645	0.498392	0.0693856	0.0218306	0.0115524	0.0122799	0.0254041	0.013072	1.9434	0.514563	2.3474e-06	5.22e-05	k__Fungi;p__Ascomycota;c__Saccharomycetes;o__Saccharomycetales;f__Dipodascaceae;g__Galactomyces;s__Galactomyces candidum
Capnodiales sp.	0.000483559	0.0038059	0.00114877	0.00168407	0.0014629	0.0129032	0.113375	8.82028	3.70729e-06	3.90105e-05	1.11047e-05	5.15325e-05	2.51132e-05	0.000434409	0.0578101	17.298	3.3039e-06	7.31e-05	k__Fungi;p__Ascomycota;c__Dothideomycetes;o__Capnodiales;f__Capnodiales sp.;g__Capnodiales sp.;s__Capnodiales sp.
Geotrichum citri-aurantii	0.000967118	0.000951475	0.00201034	0.00134725	0.0014629	0.0129032	0.113375	8.82028	1.62798e-05	3.17158e-06	2.08692e-05	1.93107e-05	1.74504e-05	0.000265591	0.0657038	15.2198	3.33476e-06	7.33e-05	k__Fungi;p__Ascomycota;c__Saccharomycetes;o__Saccharomycetales;f__Dipodascaceae;g__Geotrichum;s__Geotrichum citri-aurantii
Alternaria infectoria	0.077853	0.0218839	0.0410684	0.0387336	0.0462905	0.103226	0.448439	2.22996	0.00261074	0.000204567	0.000477982	0.000337824	0.000865343	0.00183978	0.47035	2.12608	5.37505e-06	0.000118	k__Fungi;p__Ascomycota;c__Dothideomycetes;o__Pleosporales;f__Pleosporaceae;g__Alternaria;s__Alternaria infectoria
Eurotiomycetes sp. TC87	0.000967118	0	0.00114877	0.00303132	0.0015674	0.0129032	0.121473	8.23226	1.77305e-06	0	6.89259e-06	1.7402e-05	8.28979e-06	0.000388172	0.021356	46.8253	7.27265e-06	0.000158	k__Fungi;p__Ascomycota;c__Eurotiomycetes;o__unidentified;f__unidentified;g__unidentified;s__Eurotiomycetes sp. TC87
Penicillium olsonii	0.0846228	0.0999049	0.0864446	0.028966	0.069697	0.00645161	10.803	0.0925666	0.00355368	0.00296004	0.00204002	0.000854721	0.00210042	3.54839e-05	59.1936	0.0168937	1.28148e-05	0.000277	k__Fungi;p__Ascomycota;c__Eurotiomycetes;o__Eurotiales;f__Aspergillaceae;g__Penicillium;s__Penicillium olsonii
Basidiomycota sp.	0.0667311	0.107517	0.0436531	0.0609633	0.0611285	0.119355	0.512158	1.95252	0.0007853	0.000606089	0.000457879	0.000719996	0.000626228	0.00151075	0.414514	2.41247	1.64424e-05	0.000354	k__Fungi;p__Basidiomycota;c__Basidiomycota sp.;o__Basidiomycota sp.;f__Basidiomycota sp.;g__Basidiomycota sp.;s__Basidiomycota sp.
Peniophora sp. KH00302	0	0	0.00114877	0	0.000417973	0.00645161	0.0647858	15.4355	0	0	1.49339e-05	0	5.43365e-06	0.00056129	0.00968064	103.299	2.19808e-05	0.000463	k__Fungi;p__Basidiomycota;c__Agaricomycetes;o__Russulales;f__Peniophoraceae;g__Peniophora;s__Peniophora sp. KH00302
uncultured fungus (93.6%)	0.00145068	0	0	0.000336814	0.000417973	0.00645161	0.0647858	15.4355	9.02643e-06	0	0	2.24542e-06	2.64716e-06	6.23656e-05	0.0424459	23.5594	2.18881e-05	0.000463	k__Fungi;p__unidentified;c__unidentified;o__unidentified;f__unidentified;g__unidentified;s__uncultured fungus (93.6%)
Sphaeronaemella fimicola	0	0.000951475	0.000574383	0.000336814	0.000417973	0.00645161	0.0647858	15.4355	0	8.56327e-05	1.17748e-05	3.36814e-07	1.37931e-05	0.000234409	0.0588421	16.9946	2.18881e-05	0.000463	k__Fungi;p__Ascomycota;c__Sordariomycetes;o__Microascales;f__unidentified;g__Sphaeronaemella;s__Sphaeronaemella fimicola
Grammothele fuligo	0.000967118	0.000951475	0.000287191	0	0.000417973	0.00645161	0.0647858	15.4355	1.37008e-05	1.2052e-05	2.87191e-07	0	4.38871e-06	1.29032e-05	0.340125	2.94009	2.19808e-05	0.000463	k__Fungi;p__Basidiomycota;c__Agaricomycetes;o__Polyporales;f__Polyporaceae;g__Grammothele;s__Grammothele fuligo
Trichosporon moniliiforme	0.00338491	0.000951475	0.00574383	0.0023577	0.00365726	0.0193548	0.188959	5.29217	1.72469e-05	6.34317e-07	7.5627e-05	0.000112047	6.60745e-05	0.000250538	0.263731	3.79174	2.24293e-05	0.000469	k__Fungi;p__Basidiomycota;c__Tremellomycetes;o__Tremellales;f__unidentified;g__Trichosporon;s__Trichosporon moniliiforme
Aspergillus restrictus	0.00725338	0.0152236	0.0112005	0.0249242	0.015047	0.0451613	0.333184	3.00134	7.18891e-05	0.000370124	9.68792e-05	0.000141462	0.000135319	0.00197957	0.0683576	14.6289	2.42872e-05	0.000506	k__Fungi;p__Ascomycota;c__Eurotiomycetes;o__Eurotiales;f__Aspergillaceae;g__Aspergillus;s__Aspergillus restrictus
Penicillium citrinum	0.0628627	0.11608	0.079552	0.102728	0.0872518	0.0193548	4.50801	0.221827	0.00093617	0.00264859	0.0011367	0.00185001	0.0014807	0.000107527	13.7705	0.0726188	2.57071e-05	0.000532	k__Fungi;p__Ascomycota;c__Eurotiomycetes;o__Eurotiales;f__Aspergillaceae;g__Penicillium;s__Penicillium citrinum
Yamadazyma mexicana	0.000483559	0.00190295	0.000574383	0.00168407	0.00104493	0.00967742	0.107976	9.26129	3.22373e-07	1.55408e-05	7.75416e-06	3.03132e-06	5.53814e-06	0.000409677	0.0135183	73.9738	3.63966e-05	0.00075	k__Fungi;p__Ascomycota;c__Saccharomycetes;o__Saccharomycetales;f__Debaryomycetaceae;g__Yamadazyma;s__Yamadazyma mexicana
Cystofilobasidium macerans	0.00145068	0.00285442	0.00229753	0.00437858	0.00282132	0.016129	0.174922	5.71685	9.02643e-06	3.23501e-05	3.3027e-05	1.17885e-05	2.11773e-05	4.4086e-05	0.480363	2.08176	4.93385e-05	0.00101	k__Fungi;p__Basidiomycota;c__Tremellomycetes;o__Cystofilobasidiales;f__Cystofilobasidiaceae;g__Cystofilobasidium;s__Cystofilobasidium macerans
Candida pararugosa	0.0531915	0.0818268	0.0821367	0.088582	0.0778474	0.016129	4.82654	0.207188	0.00111235	0.0063974	0.00584166	0.00645919	0.00507231	0.000483871	10.4828	0.0953946	5.5379e-05	0.00112	k__Fungi;p__Ascomycota;c__Saccharomycetes;o__Saccharomycetales;f__Trichomonascaceae;g__Wickerhamiella;s__Candida pararugosa
Claviceps purpurea	0.00773694	0.00190295	0.00516944	0.0127989	0.0077325	0.0290323	0.266342	3.75458	0.000176015	2.85442e-06	2.6996e-05	0.000131694	8.90282e-05	6.55914e-05	1.35732	0.736748	5.47555e-05	0.00112	k__Fungi;p__Ascomycota;c__Sordariomycetes;o__Hypocreales;f__Clavicipitaceae;g__Claviceps;s__Claviceps purpurea
Penicillium corylophilum	0.0440039	0.0294957	0.0499713	0.0417649	0.0438871	0.0903226	0.485893	2.05806	0.00109397	0.00199302	0.00186416	0.00103784	0.00145552	0.00265269	0.548697	1.8225	5.81268e-05	0.00117	k__Fungi;p__Ascomycota;c__Eurotiomycetes;o__Eurotiales;f__Aspergillaceae;g__Penicillium;s__Penicillium corylophilum
Hannaella sinensis	0.000967118	0.00285442	0.000861574	0.00101044	0.00114943	0.00967742	0.118774	8.41935	2.57898e-06	5.96258e-05	2.51771e-05	6.73627e-06	1.8356e-05	0.000463441	0.039608	25.2474	8.42301e-05	0.00169	k__Fungi;p__Basidiomycota;c__Tremellomycetes;o__Tremellales;f__unidentified;g__Hannaella;s__Hannaella sinensis
Schizophyllum commune	0.106867	0.076118	0.0907524	0.0845402	0.0908046	0.0258065	3.51868	0.284198	0.00126241	0.000574691	0.0010179	0.000929157	0.000994532	0.000409677	2.4276	0.41193	8.82348e-05	0.00176	k__Fungi;p__Basidiomycota;c__Agaricomycetes;o__Agaricales;f__Schizophyllaceae;g__Schizophyllum;s__Schizophyllum commune
Trichosporon mucoides	0.0594778	0.0532826	0.0488225	0.0538902	0.053187	0.00322581	16.488	0.0606502	0.00105416	0.000971139	0.000716829	0.000904345	0.000875827	0.000133333	6.5687	0.152237	9.60525e-05	0.00191	k__Fungi;p__Basidiomycota;c__Tremellomycetes;o__Tremellales;f__unidentified;g__Trichosporon;s__Trichosporon mucoides
Pleosporaceae sp.	0.0203095	0.00285442	0.00689259	0.00774672	0.00961338	0.0322581	0.298015	3.35554	0.00019842	3.8059e-06	0.000541451	9.5206e-05	0.000269836	0.000498925	0.540836	1.84899	9.80217e-05	0.00194	k__Fungi;p__Ascomycota;c__Dothideomycetes;o__Pleosporales;f__Pleosporaceae;g__Pleosporaceae sp.;s__Pleosporaceae sp.
Candida nivariensis	0.000967118	0	0.000287191	0.000673627	0.000522466	0.00645161	0.0809822	12.3484	2.57898e-06	0	1.31151e-05	3.40182e-05	1.5883e-05	0.00168387	0.00943241	106.017	0.000112672	0.00219	k__Fungi;p__Ascomycota;c__Saccharomycetes;o__Saccharomycetales;f__Saccharomycetaceae;g__Nakaseomyces;s__Candida nivariensis
Hamigera sp.	0.000967118	0	0.000861574	0	0.000522466	0.00645161	0.0809822	12.3484	3.5461e-06	0	2.77618e-06	0	1.77638e-06	3.87097e-05	0.0458899	21.7913	0.000112267	0.00219	k__Fungi;p__Ascomycota;c__Eurotiomycetes;o__Eurotiales;f__Aspergillaceae;g__Hamigera;s__Hamigera sp.
Udeniomyces puniceus	0	0	0	0.00134725	0.000522466	0.00645161	0.0809822	12.3484	0	0	0	5.38902e-06	1.67189e-06	1.82796e-05	0.0914623	10.9335	0.000112672	0.00219	k__Fungi;p__Basidiomycota;c__Tremellomycetes;o__Cystofilobasidiales;f__Cystofilobasidiaceae;g__Udeniomyces;s__Udeniomyces puniceus
Hymenochaete denticulata (86.5%)	0.00193424	0	0.000287191	0	0.000522466	0.00645161	0.0809822	12.3484	1.09607e-05	0	6.0023e-05	0	2.42076e-05	9.67742e-05	0.250145	3.99768	0.000113077	0.00219	k__Fungi;p__Basidiomycota;c__Agaricomycetes;o__Hymenochaetales;f__Hymenochaetaceae;g__Hymenochaete;s__Hymenochaete denticulata (86.5%)
Fusarium domesticum	0	0	0	0.000336814	0.000104493	0.00322581	0.0323929	30.871	0	0	0	1.12271e-07	3.48311e-08	0.000106452	0.000327201	3056.23	0.000143452	0.00221	k__Fungi;p__Ascomycota;c__Sordariomycetes;o__Hypocreales;f__Nectriaceae;g__Fusarium;s__Fusarium domesticum
Veronaea botryosa	0	0.000951475	0	0	0.000104493	0.00322581	0.0323929	30.871	0	3.17158e-07	0	0	3.48311e-08	7.74194e-05	0.000449901	2222.71	0.000143452	0.00221	k__Fungi;p__Ascomycota;c__Eurotiomycetes;o__Chaetothyriales;f__Herpotrichiellaceae;g__Veronaea;s__Veronaea botryosa
Xenoteratosphaeria jonkershoekensis (96.3%)	0	0	0	0.000336814	0.000104493	0.00322581	0.0323929	30.871	0	0	0	1.12271e-07	3.48311e-08	6.23656e-05	0.000558498	1790.52	0.000143452	0.00221	k__Fungi;p__Ascomycota;c__Dothideomycetes;o__Capnodiales;f__Teratosphaeriaceae;g__Xenoteratosphaeria;s__Xenoteratosphaeria jonkershoekensis (96.3%)
Brevicellicium olivascens	0	0.000951475	0	0	0.000104493	0.00322581	0.0323929	30.871	0	3.17158e-07	0	0	3.48311e-08	4.51613e-05	0.000771259	1296.58	0.000143452	0.00221	k__Fungi;p__Basidiomycota;c__Agaricomycetes;o__Trechisporales;f__'Trechisporaceae';g__Brevicellicium;s__Brevicellicium olivascens
uncultured fungus (91.7%)	0	0	0.000287191	0	0.000104493	0.00322581	0.0323929	30.871	0	0	9.57304e-08	0	3.48311e-08	4.19355e-05	0.000830587	1203.97	0.000143452	0.00221	k__Fungi;p__unidentified;c__unidentified;o__unidentified;f__unidentified;g__unidentified;s__uncultured fungus (91.7%)
Nigrospora sphaerica	0	0.000951475	0	0	0.000104493	0.00322581	0.0323929	30.871	0	6.34317e-07	0	0	6.96621e-08	8.06452e-05	0.000863811	1157.66	0.000143452	0.00221	k__Fungi;p__Ascomycota;c__Sordariomycetes;o__Trichosphaeriales;f__Trichosphaeriaceae;g__Nigrospora;s__Nigrospora sphaerica
uncultured fungus (82.8%)	0	0	0	0.000336814	0.000104493	0.00322581	0.0323929	30.871	0	0	0	1.12271e-07	3.48311e-08	3.97849e-05	0.000875484	1142.23	0.000143452	0.00221	k__Fungi;p__unidentified;c__unidentified;o__unidentified;f__unidentified;g__unidentified;s__uncultured fungus (82.8%)
Pseudochaete tabacina (94.9%)	0	0	0.000287191	0	0.000104493	0.00322581	0.0323929	30.871	0	0	8.61574e-07	0	3.1348e-07	0.000256989	0.00121982	819.796	0.000143452	0.00221	k__Fungi;p__Basidiomycota;c__Agaricomycetes;o__Hymenochaetales;f__Hymenochaetaceae;g__Pseudochaete;s__Pseudochaete tabacina (94.9%)
Elsinoaceae sp. KNUC262	0	0.000951475	0	0	0.000104493	0.00322581	0.0323929	30.871	0	6.34317e-07	0	0	6.96621e-08	5.26882e-05	0.00132216	756.339	0.000143452	0.00221	k__Fungi;p__Ascomycota;c__Dothideomycetes;o__Myriangiales;f__Elsinoaceae;g__unidentified;s__Elsinoaceae sp. KNUC262
Moniliella acetoabutans	0	0	0	0.000336814	0.000104493	0.00322581	0.0323929	30.871	0	0	0	2.24542e-07	6.96621e-08	3.44086e-05	0.00202456	493.935	0.000143452	0.00221	k__Fungi;p__Basidiomycota;c__Moniliellomycetes;o__Moniliellales;f__Moniliellaceae;g__Moniliella;s__Moniliella acetoabutans
Zygosaccharomyces bisporus	0	0	0	0.000336814	0.000104493	0.00322581	0.0323929	30.871	0	0	0	2.24542e-07	6.96621e-08	3.33333e-05	0.00208986	478.5	0.000143452	0.00221	k__Fungi;p__Ascomycota;c__Saccharomycetes;o__Saccharomycetales;f__Saccharomycetaceae;g__Zygosaccharomyces;s__Zygosaccharomyces bisporus
Ascomycota sp. ARIZ OCOak3-2	0	0	0.000287191	0	0.000104493	0.00322581	0.0323929	30.871	0	0	3.06337e-06	0	1.11459e-06	0.000415054	0.00268542	372.381	0.000143452	0.00221	k__Fungi;p__Ascomycota;c__unidentified;o__unidentified;f__unidentified;g__unidentified;s__Ascomycota sp. ARIZ OCOak3-2
Sarcomyxa serotina	0	0	0	0.000336814	0.000104493	0.00322581	0.0323929	30.871	0	0	0	3.36814e-07	1.04493e-07	3.11828e-05	0.00335099	298.419	0.000143452	0.00221	k__Fungi;p__Basidiomycota;c__Agaricomycetes;o__Agaricales;f__Tricholomataceae;g__Sarcomyxa;s__Sarcomyxa serotina
Xenasmatella aff. ardosiaca KHL 12928	0.000483559	0	0	0	0.000104493	0.00322581	0.0323929	30.871	3.22373e-06	0	0	0	6.96621e-07	0.000129032	0.00539882	185.226	0.000143452	0.00221	k__Fungi;p__Basidiomycota;c__Agaricomycetes;o__Polyporales;f__Xenasmataceae;g__Xenasmatella;s__Xenasmatella aff. ardosiaca KHL 12928
uncultured fungus (84.9%)	0.000483559	0	0	0	0.000104493	0.00322581	0.0323929	30.871	4.83559e-07	0	0	0	1.04493e-07	1.82796e-05	0.00571639	174.935	0.000143452	0.00221	k__Fungi;p__unidentified;c__unidentified;o__unidentified;f__unidentified;g__unidentified;s__uncultured fungus (84.9%)
Sphaceloma sp. HGUP1651	0	0	0.000287191	0	0.000104493	0.00322581	0.0323929	30.871	0	0	2.10607e-06	0	7.66284e-07	0.000133333	0.00574713	174	0.000143452	0.00221	k__Fungi;p__Ascomycota;c__Dothideomycetes;o__Myriangiales;f__Elsinoaceae;g__Sphaceloma;s__Sphaceloma sp. HGUP1651
Meruliaceae sp.	0	0	0.000287191	0	0.000104493	0.00322581	0.0323929	30.871	0	0	9.57304e-08	0	3.48311e-08	5.37634e-06	0.00647858	154.355	0.000143452	0.00221	k__Fungi;p__Basidiomycota;c__Agaricomycetes;o__Polyporales;f__Meruliaceae;g__Meruliaceae sp.;s__Meruliaceae sp.
Lyomyces sp. 7 MPM-2012	0.000967118	0	0	0	0.000104493	0.00322581	0.0323929	30.871	1.28949e-05	0	0	0	2.78649e-06	0.000398925	0.00698499	143.164	0.000143452	0.00221	k__Fungi;p__Basidiomycota;c__Agaricomycetes;o__Corticiales;f__Corticiaceae;g__Lyomyces;s__Lyomyces sp. 7 MPM-2012
Saccharomycodes ludwigii	0.000483559	0	0	0	0.000104493	0.00322581	0.0323929	30.871	2.41779e-06	0	0	0	5.22466e-07	6.55914e-05	0.00796547	125.542	0.000143452	0.00221	k__Fungi;p__Ascomycota;c__Saccharomycetes;o__Saccharomycetales;f__Saccharomycodaceae;g__Saccharomycodes;s__Saccharomycodes ludwigii
Chaetomium iranianum	0	0.000951475	0	0	0.000104493	0.00322581	0.0323929	30.871	0	6.34317e-07	0	0	6.96621e-08	6.45161e-06	0.0107976	92.6129	0.000143452	0.00221	k__Fungi;p__Ascomycota;c__Sordariomycetes;o__Sordariales;f__Chaetomiaceae;g__Chaetomium;s__Chaetomium iranianum
Brettanomyces sp.	0	0.000951475	0	0	0.000104493	0.00322581	0.0323929	30.871	0	4.44022e-06	0	0	4.87635e-07	2.36559e-05	0.0206137	48.5115	0.000143452	0.00221	k__Fungi;p__Ascomycota;c__Saccharomycetes;o__Saccharomycetales;f__Pichiaceae;g__Brettanomyces;s__Brettanomyces sp.
Coriolopsis aspera	0	0.000951475	0	0	0.000104493	0.00322581	0.0323929	30.871	0	1.26863e-06	0	0	1.39324e-07	6.45161e-06	0.0215953	46.3065	0.000143452	0.00221	k__Fungi;p__Basidiomycota;c__Agaricomycetes;o__Polyporales;f__Coriolaceae;g__Coriolopsis;s__Coriolopsis aspera
Yamadazyma sp.	0	0.000951475	0	0	0.000104493	0.00322581	0.0323929	30.871	0	6.34317e-07	0	0	6.96621e-08	3.22581e-06	0.0215953	46.3065	0.000143452	0.00221	k__Fungi;p__Ascomycota;c__Saccharomycetes;o__Saccharomycetales;f__Debaryomycetaceae;g__Yamadazyma;s__Yamadazyma sp.
Fungi sp. (94.9%)	0.000483559	0	0	0	0.000104493	0.00322581	0.0323929	30.871	5.48034e-06	0	0	0	1.18426e-06	4.83871e-05	0.0244746	40.8586	0.000143452	0.00221	k__Fungi;p__Fungi sp.;c__Fungi sp.;o__Fungi sp.;f__Fungi sp.;g__Fungi sp.;s__Fungi sp. (94.9%)
fungal endophyte sp. ICMP 16026 (92.5%)	0	0	0	0.000336814	0.000104493	0.00322581	0.0323929	30.871	0	0	0	1.5718e-06	4.87635e-07	1.82796e-05	0.0266765	37.4862	0.000143452	0.00221	k__Fungi;p__unidentified;c__unidentified;o__unidentified;f__unidentified;g__unidentified;s__fungal endophyte sp. ICMP 16026 (92.5%)
Exidia saccharina (94.7%)	0	0	0	0.000336814	0.000104493	0.00322581	0.0323929	30.871	0	0	0	7.85899e-06	2.43817e-06	8.8172e-05	0.0276525	36.1631	0.000143452	0.00221	k__Fungi;p__Basidiomycota;c__Agaricomycetes;o__Auriculariales;f__Exidiaceae;g__Exidia;s__Exidia saccharina (94.7%)
Cladosporium cycadicola	0	0	0	0.000336814	0.000104493	0.00322581	0.0323929	30.871	0	0	0	1.12271e-07	3.48311e-08	1.07527e-06	0.0323929	30.871	0.00014369	0.00221	k__Fungi;p__Ascomycota;c__Dothideomycetes;o__Capnodiales;f__Cladosporiaceae;g__Cladosporium;s__Cladosporium cycadicola
Aspergillus pseudoglaucus	0	0	0	0.000336814	0.000104493	0.00322581	0.0323929	30.871	0	0	0	1.12271e-07	3.48311e-08	1.07527e-06	0.0323929	30.871	0.00014369	0.00221	k__Fungi;p__Ascomycota;c__Eurotiomycetes;o__Eurotiales;f__Aspergillaceae;g__Aspergillus;s__Aspergillus pseudoglaucus
Fusarium sp. JJP-2009a	0	0	0	0.000336814	0.000104493	0.00322581	0.0323929	30.871	0	0	0	1.12271e-07	3.48311e-08	1.07527e-06	0.0323929	30.871	0.00014369	0.00221	k__Fungi;p__Ascomycota;c__Sordariomycetes;o__Hypocreales;f__Nectriaceae;g__Fusarium;s__Fusarium sp. JJP-2009a
Fusarium subglutinans	0.000483559	0	0	0	0.000104493	0.00322581	0.0323929	30.871	1.61186e-07	0	0	0	3.48311e-08	1.07527e-06	0.0323929	30.871	0.00014369	0.00221	k__Fungi;p__Ascomycota;c__Sordariomycetes;o__Hypocreales;f__Nectriaceae;g__Fusarium;s__Fusarium subglutinans
Thielaviopsis paradoxa	0	0	0.000287191	0	0.000104493	0.00322581	0.0323929	30.871	0	0	9.57304e-08	0	3.48311e-08	1.07527e-06	0.0323929	30.871	0.00014369	0.00221	k__Fungi;p__Ascomycota;c__Sordariomycetes;o__Microascales;f__Ceratocystidaceae;g__Ceratocystis;s__Thielaviopsis paradoxa
Phanerochaete sp. ZLY-2010	0	0	0.000287191	0	0.000104493	0.00322581	0.0323929	30.871	0	0	9.57304e-07	0	3.48311e-07	9.67742e-06	0.0359921	27.7839	0.000143928	0.00221	k__Fungi;p__Basidiomycota;c__Agaricomycetes;o__Polyporales;f__Phanerochaetaceae;g__Phanerochaete;s__Phanerochaete sp. ZLY-2010
uncultured Basidiomycota (87.7%)	0.000483559	0	0	0	0.000104493	0.00322581	0.0323929	30.871	2.01483e-05	0	0	0	4.35388e-06	6.88172e-05	0.0632674	15.8059	0.000143928	0.00221	k__Fungi;p__Basidiomycota;c__unidentified;o__unidentified;f__unidentified;g__unidentified;s__uncultured Basidiomycota (87.7%)
Stemphylium solani	0	0	0.000287191	0	0.000104493	0.00322581	0.0323929	30.871	0	0	3.82922e-07	0	1.39324e-07	2.15054e-06	0.0647858	15.4355	0.000143928	0.00221	k__Fungi;p__Ascomycota;c__Dothideomycetes;o__Pleosporales;f__Pleosporaceae;g__Stemphylium;s__Stemphylium solani
Atractium crassum (89.9%)	0	0	0	0.000336814	0.000104493	0.00322581	0.0323929	30.871	0	0	0	5.50129e-06	1.70672e-06	8.60215e-06	0.198406	5.04016	0.000143928	0.00221	k__Fungi;p__Ascomycota;c__Sordariomycetes;o__Hypocreales;f__unidentified;g__Atractium;s__Atractium crassum (89.9%)
Myceliophthora thermophila	0	0	0	0.000336814	0.000104493	0.00322581	0.0323929	30.871	0	0	0	2.24542e-06	6.96621e-07	3.22581e-06	0.215953	4.63065	0.000143928	0.00221	k__Fungi;p__Ascomycota;c__Sordariomycetes;o__Sordariales;f__Chaetomiaceae;g__Myceliophthora;s__Myceliophthora thermophila
Urocystis agropyri	0.000483559	0	0	0	0.000104493	0.00322581	0.0323929	30.871	2.25661e-06	0	0	0	4.87635e-07	2.15054e-06	0.22675	4.41014	0.000143928	0.00221	k__Fungi;p__Basidiomycota;c__Ustilaginomycetes;o__Urocystidales;f__Urocystidaceae;g__Urocystis;s__Urocystis agropyri
Blastobotrys adeninivorans	0	0	0	0.000336814	0.000104493	0.00322581	0.0323929	30.871	0	0	0	7.85899e-07	2.43817e-07	1.07527e-06	0.22675	4.41014	0.000143928	0.00221	k__Fungi;p__Ascomycota;c__Saccharomycetes;o__Saccharomycetales;f__Trichomonascaceae;g__Blastobotrys;s__Blastobotrys adeninivorans
Coriolopsis strumosa	0	0	0.000287191	0	0.000104493	0.00322581	0.0323929	30.871	0	0	6.70113e-07	0	2.43817e-07	1.07527e-06	0.22675	4.41014	0.000143928	0.00221	k__Fungi;p__Basidiomycota;c__Agaricomycetes;o__Polyporales;f__Coriolaceae;g__Coriolopsis;s__Coriolopsis strumosa
Basidiomycota sp. PCT.10	0	0	0.000287191	0	0.000104493	0.00322581	0.0323929	30.871	0	0	2.58472e-06	0	9.40439e-07	3.22581e-06	0.291536	3.43011	0.000143928	0.00221	k__Fungi;p__Basidiomycota;c__unidentified;o__unidentified;f__unidentified;g__unidentified;s__Basidiomycota sp. PCT.10
Oxyporus populinus	0.000483559	0	0	0	0.000104493	0.00322581	0.0323929	30.871	2.0793e-05	0	0	0	4.49321e-06	1.50538e-05	0.298477	3.35034	0.000143928	0.00221	k__Fungi;p__Basidiomycota;c__Agaricomycetes;o__Polyporales;f__Coriolaceae;g__Oxyporus;s__Oxyporus populinus
Itersonilia perplexans	0	0	0.000287191	0	0.000104493	0.00322581	0.0323929	30.871	0	0	9.57304e-07	0	3.48311e-07	1.07527e-06	0.323929	3.0871	0.000143928	0.00221	k__Fungi;p__Basidiomycota;c__Tremellomycetes;o__Cystofilobasidiales;f__Cystofilobasidiaceae;g__Itersonilia;s__Itersonilia perplexans
Phacidiella eucalypti	0.000483559	0	0	0	0.000104493	0.00322581	0.0323929	30.871	5.31915e-06	0	0	0	1.14943e-06	3.22581e-06	0.356322	2.80645	0.000143928	0.00221	k__Fungi;p__Ascomycota;c__unidentified;o__unidentified;f__unidentified;g__Phacidiella;s__Phacidiella eucalypti
Mycotypha microspora	0	0	0	0.000336814	0.000104493	0.00322581	0.0323929	30.871	0	0	0	3.70495e-06	1.14943e-06	3.22581e-06	0.356322	2.80645	0.000143928	0.00221	k__Fungi;p__unidentified;c__unidentified;o__Mucorales;f__Mycotyphaceae;g__Mycotypha;s__Mycotypha microspora
Coprinellus flocculosus	0	0	0	0.000336814	0.000104493	0.00322581	0.0323929	30.871	0	0	0	5.61356e-06	1.74155e-06	4.30108e-06	0.404911	2.46968	0.000143928	0.00221	k__Fungi;p__Basidiomycota;c__Agaricomycetes;o__Agaricales;f__Psathyrellaceae;g__Coprinellus;s__Coprinellus flocculosus
Sphaceloma protearum (94.8%)	0	0	0.000287191	0	0.000104493	0.00322581	0.0323929	30.871	0	0	1.32108e-05	0	4.80669e-06	2.15054e-06	2.23511	0.447405	0.000143928	0.00221	k__Fungi;p__Ascomycota;c__Dothideomycetes;o__Myriangiales;f__Elsinoaceae;g__Sphaceloma;s__Sphaceloma protearum (94.8%)
Ascotricha sp.	0	0	0.000287191	0	0.000104493	0.00322581	0.0323929	30.871	0	0	4.59506e-06	0	1.67189e-06	3.22581e-06	0.518286	1.92944	0.000143928	0.00221	k__Fungi;p__Ascomycota;c__Sordariomycetes;o__Xylariales;f__Xylariaceae;g__Ascotricha;s__Ascotricha sp.
Sporobolomyces sp.	0	0	0.000287191	0	0.000104493	0.00322581	0.0323929	30.871	0	0	3.35056e-06	0	1.21909e-06	2.15054e-06	0.566876	1.76406	0.000143928	0.00221	k__Fungi;p__Basidiomycota;c__Agaricostilbomycetes;o__unidentified;f__unidentified;g__Sporobolomyces;s__Sporobolomyces sp.
Thielaviopsis basicola	0	0	0.000287191	0	0.000104493	0.00322581	0.0323929	30.871	0	0	2.58472e-06	0	9.40439e-07	1.07527e-06	0.874608	1.14337	0.000143928	0.00221	k__Fungi;p__Ascomycota;c__Sordariomycetes;o__Microascales;f__Ceratocystidaceae;g__Ceratocystis;s__Thielaviopsis basicola
Cryptococcus sp. S1D	0	0	0	0.000336814	0.000104493	0.00322581	0.0323929	30.871	0	0	0	1.94229e-05	6.02577e-06	6.45161e-06	0.933995	1.07067	0.000143928	0.00221	k__Fungi;p__Basidiomycota;c__Tremellomycetes;o__Tremellales;f__unidentified;g__Cryptococcus;s__Cryptococcus sp. S1D
Clonostachys sp. ATT061	0	0	0	0.000336814	0.000104493	0.00322581	0.0323929	30.871	0	0	0	3.70495e-06	1.14943e-06	1.07527e-06	1.06897	0.935484	0.000143928	0.00221	k__Fungi;p__Ascomycota;c__Sordariomycetes;o__Hypocreales;f__Bionectriaceae;g__Clonostachys;s__Clonostachys sp. ATT061
uncultured Ascomycota (91.4%)	0	0.000951475	0	0	0.000104493	0.00322581	0.0323929	30.871	0	1.93467e-05	0	0	2.1247e-06	2.15054e-06	0.987983	1.01216	0.000143928	0.00221	k__Fungi;p__Ascomycota;c__unidentified;o__unidentified;f__unidentified;g__unidentified;s__uncultured Ascomycota (91.4%)
Acremonium fusidioides	0.00241779	0.00285442	0.00287191	0.00437858	0.00323929	0.016129	0.200836	4.97919	1.53127e-05	1.68094e-05	7.88819e-05	7.46604e-05	5.70185e-05	0.000127957	0.445606	2.24413	0.000213046	0.00327	k__Fungi;p__Ascomycota;c__unidentified;o__unidentified;f__unidentified;g__Acremonium;s__Acremonium fusidioides
Chaetomium globosum	0.000483559	0.00190295	0.00287191	0.00269451	0.00219436	0.0129032	0.170063	5.88018	4.27144e-05	1.90295e-06	2.61344e-05	2.20052e-05	2.5775e-05	0.000186022	0.138559	7.21713	0.000217774	0.00332	k__Fungi;p__Ascomycota;c__Sordariomycetes;o__Sordariales;f__Chaetomiaceae;g__Chaetomium;s__Chaetomium globosum
Candida boidinii	0.00193424	0.0038059	0.00287191	0.00101044	0.00219436	0.0129032	0.170063	5.88018	2.30496e-05	0.000246115	4.03025e-05	6.78118e-05	6.77116e-05	3.65591e-05	1.85211	0.539924	0.000224551	0.00341	k__Fungi;p__Ascomycota;c__Saccharomycetes;o__Saccharomycetales;f__Pichiaceae;g__Ogataea;s__Candida boidinii
Epicoccum nigrum	0.0314313	0.0123692	0.0143596	0.0245874	0.0210031	0.0516129	0.406936	2.45739	0.00024726	0.000265779	0.000148765	0.00100954	0.000449948	0.00187634	0.2398	4.17014	0.000248271	0.00376	k__Fungi;p__Ascomycota;c__Dothideomycetes;o__unidentified;f__unidentified;g__Epicoccum;s__Epicoccum nigrum
Aspergillus sydowii	0.00290135	0.00190295	0.00287191	0.00471539	0.00334378	0.016129	0.207315	4.82359	2.41779e-06	9.51475e-07	1.05303e-06	1.68407e-06	1.53257e-06	6.45161e-06	0.237548	4.20968	0.000287892	0.00434	k__Fungi;p__Ascomycota;c__Eurotiomycetes;o__Eurotiales;f__Aspergillaceae;g__Aspergillus;s__Aspergillus sydowii
Physisporinus vitreus	0.00145068	0.00190295	0.000861574	0.00168407	0.00135841	0.00967742	0.140369	7.12407	2.62734e-05	2.44212e-05	7.75416e-06	1.97597e-05	1.7311e-05	0.000374194	0.0462623	21.6159	0.000334578	0.00503	k__Fungi;p__Basidiomycota;c__Agaricomycetes;o__Polyporales;f__Polyporaceae;g__Physisporinus;s__Physisporinus vitreus
Hypocreales sp.	0.0232108	0.0323501	0.0224009	0.0346918	0.0273772	0.0612903	0.446681	2.23873	0.000350419	0.000396765	0.000436339	0.00033367	0.000381574	0.00056129	0.679816	1.47099	0.000355639	0.00533	k__Fungi;p__Ascomycota;c__Sordariomycetes;o__Hypocreales;f__Hypocreales sp.;g__Hypocreales sp.;s__Hypocreales sp.
Eurotiales sp.	0.107834	0.0865842	0.0947731	0.0599528	0.0858934	0.0290323	2.95855	0.338003	0.00143262	0.00229432	0.00145893	0.00062827	0.00128729	0.000117204	10.9833	0.0910476	0.000372029	0.00555	k__Fungi;p__Ascomycota;c__Eurotiomycetes;o__Eurotiales;f__Eurotiales sp.;g__Eurotiales sp.;s__Eurotiales sp.
Sarocladium glaucum	0	0.00285442	0.000287191	0.000673627	0.000626959	0.00645161	0.0971787	10.2903	0	6.97748e-06	2.87191e-07	5.50129e-06	2.5775e-06	4.19355e-05	0.0614634	16.2698	0.000386573	0.00574	k__Fungi;p__Ascomycota;c__Sordariomycetes;o__Hypocreales;f__unidentified;g__Sarocladium;s__Sarocladium glaucum
Cladosporium sp. MAB-2010f	0.000967118	0	0.000287191	0.00101044	0.000626959	0.00645161	0.0971787	10.2903	4.83559e-07	0	9.57304e-08	3.36814e-07	2.43817e-07	2.15054e-06	0.113375	8.82028	0.000388386	0.00575	k__Fungi;p__Ascomycota;c__Dothideomycetes;o__Capnodiales;f__Cladosporiaceae;g__Cladosporium;s__Cladosporium sp. MAB-2010f
Ceriporia lacerata	0.00145068	0	0.000861574	0	0.000626959	0.00645161	0.0971787	10.2903	9.83237e-06	0	2.39326e-06	0	2.99547e-06	2.15054e-06	1.39289	0.717929	0.000390207	0.00575	k__Fungi;p__Basidiomycota;c__Agaricomycetes;o__Polyporales;f__Phanerochaetaceae;g__Ceriporia;s__Ceriporia lacerata
Candida sake	0.110735	0.140818	0.125503	0.147861	0.131034	0.196774	0.665913	1.5017	0.00492537	0.00328259	0.00438263	0.0101082	0.00615542	0.0172591	0.356647	2.80389	0.000398906	0.00586	k__Fungi;p__Ascomycota;c__Saccharomycetes;o__Saccharomycetales;f__unidentified;g__Candida;s__Candida sake
Candida tropicalis	0.061412	0.137964	0.0758185	0.110812	0.0903866	0.148387	0.609127	1.64169	0.0023422	0.00942341	0.00268974	0.00573684	0.00429948	0.0070871	0.606663	1.64836	0.000426044	0.00624	k__Fungi;p__Ascomycota;c__Saccharomycetes;o__Saccharomycetales;f__Debaryomycetaceae;g__Candida;s__Candida tropicalis
Pseudogymnoascus pannorum	0.040619	0.0390105	0.0419299	0.0326709	0.0384535	0	99999	0	0.000423114	0.000441484	0.000685908	0.000451667	0.000529606	0	99999	0	0.000435215	0.00635	k__Fungi;p__Ascomycota;c__Leotiomycetes;o__unidentified;f__Pseudeurotiaceae;g__Pseudogymnoascus;s__Pseudogymnoascus pannorum
Cladosporium sp. CMSJ-2006a	0.00290135	0.00951475	0.00229753	0.00336814	0.00355277	0.016129	0.220272	4.53985	1.28949e-06	3.17158e-06	7.65843e-07	1.23498e-06	1.28875e-06	5.37634e-06	0.239707	4.17175	0.000512049	0.00744	k__Fungi;p__Ascomycota;c__Dothideomycetes;o__Capnodiales;f__Cladosporiaceae;g__Cladosporium;s__Cladosporium sp. CMSJ-2006a
Filobasidium capsuligenum	0.00193424	0.000951475	0.00143596	0.00134725	0.0014629	0.00967742	0.151167	6.61521	5.17408e-05	9.51475e-07	3.82922e-05	4.26631e-05	3.84535e-05	0.000291398	0.131962	7.57793	0.000595807	0.00862	k__Fungi;p__Basidiomycota;c__Tremellomycetes;o__Filobasidiales;f__Filobasidiaceae;g__Filobasidium;s__Filobasidium capsuligenum
Xeromyces bisporus	0.00338491	0	0.00143596	0.00101044	0.0015674	0.00967742	0.161964	6.17419	1.85364e-05	0	1.51254e-05	2.46997e-06	1.02752e-05	1.29032e-05	0.796325	1.25577	0.000991792	0.0143	k__Fungi;p__Ascomycota;c__Eurotiomycetes;o__Eurotiales;f__Aspergillaceae;g__Xeromyces;s__Xeromyces bisporus
Phaeococcomyces aff. nigricans P40D010	0.000483559	0	0.000287191	0.00168407	0.000731452	0.00645161	0.113375	8.82028	4.83559e-06	0	2.96764e-06	9.06029e-05	3.02334e-05	0.000435484	0.0694248	14.4041	0.00101388	0.0146	k__Fungi;p__Ascomycota;c__Arthoniomycetes;o__Lichenostigmatales;f__Phaeococcomycetaceae;g__Phaeococcomyces;s__Phaeococcomyces aff. nigricans P40D010
Hannaella oryzae	0	0.00285442	0.00114877	0	0.000731452	0.00645161	0.113375	8.82028	0	8.88043e-06	1.49339e-05	0	6.40892e-06	3.97849e-05	0.161089	6.20775	0.00102087	0.0146	k__Fungi;p__Basidiomycota;c__Tremellomycetes;o__Tremellales;f__unidentified;g__Hannaella;s__Hannaella oryzae
Cordyceps confragosa	0.0135397	0.019981	0.0126364	0.0117885	0.0133751	0.0354839	0.376935	2.65297	0.000122663	0.000372978	0.000151541	4.77153e-05	0.000137409	0.000531183	0.258684	3.86572	0.00106448	0.0152	k__Fungi;p__Ascomycota;c__Sordariomycetes;o__Hypocreales;f__Cordycipitaceae;g__Cordyceps;s__Cordyceps confragosa
uncultured Trichocomaceae	0.0565764	0.0285442	0.0264216	0.0643314	0.0450366	0.00645161	6.98067	0.143253	2.38556e-05	1.11005e-05	1.09133e-05	2.63837e-05	1.85301e-05	2.15054e-06	8.61651	0.116056	0.00107629	0.0153	k__Fungi;p__Ascomycota;c__Eurotiomycetes;o__Eurotiales;f__Trichocomaceae;g__unidentified;s__uncultured Trichocomaceae
Pichia manshurica	0.0106383	0.00570885	0.00890293	0.0127989	0.0100313	0.0290323	0.345524	2.89415	9.63894e-05	0.000114811	7.68715e-05	0.000203099	0.000124417	0.000704301	0.176653	5.66083	0.00125128	0.0177	k__Fungi;p__Ascomycota;c__Saccharomycetes;o__Saccharomycetales;f__Pichiaceae;g__Pichia;s__Pichia manshurica
Exophiala dermatitidis	0.0261122	0.0266413	0.0324526	0.0767935	0.0442006	0.00645161	6.8511	0.145962	0.000648936	0.00165937	0.000618801	0.00439508	0.00191115	7.41935e-05	25.7589	0.0388215	0.00126813	0.0179	k__Fungi;p__Ascomycota;c__Eurotiomycetes;o__Chaetothyriales;f__Herpotrichiellaceae;g__Exophiala;s__Exophiala dermatitidis
Penicillium brevicompactum	0.0623791	0.169363	0.118897	0.0804985	0.100418	0.0451613	2.22354	0.449733	0.00135993	0.00364542	0.00290551	0.00219782	0.00243323	0.000522581	4.65618	0.214768	0.00139317	0.0194	k__Fungi;p__Ascomycota;c__Eurotiomycetes;o__Eurotiales;f__Aspergillaceae;g__Penicillium;s__Penicillium brevicompactum
Candida catenulata	0.00725338	0.0142721	0.00775416	0.00808353	0.00846395	0.0258065	0.327978	3.04898	0.000153933	0.000592452	0.000386081	0.000279106	0.000325392	0.00138817	0.234403	4.26615	0.00138701	0.0194	k__Fungi;p__Ascomycota;c__Saccharomycetes;o__Saccharomycetales;f__unidentified;g__Candida;s__Candida catenulata
Cladosporium sp.	0.473404	0.425309	0.491384	0.44931	0.467085	0.525806	0.88832	1.12572	0.0214621	0.0145116	0.0170468	0.0189996	0.0183283	0.0246914	0.742296	1.34717	0.00137927	0.0194	k__Fungi;p__Ascomycota;c__Dothideomycetes;o__Capnodiales;f__Cladosporiaceae;g__Cladosporium;s__Cladosporium sp.
Ustilago bullata	0.000483559	0	0.000861574	0.00404176	0.00167189	0.00967742	0.172762	5.78831	4.99678e-06	0	1.90504e-05	1.90861e-05	1.39324e-05	0.000184946	0.0753323	13.2745	0.00152726	0.0212	k__Fungi;p__Basidiomycota;c__Ustilaginomycetes;o__Ustilaginales;f__Ustilaginaceae;g__Ustilago;s__Ustilago bullata
Candida intermedia	0.0604449	0.0922931	0.0766801	0.110812	0.0854754	0.0354839	2.40885	0.415135	0.00285026	0.00749921	0.0058117	0.0134672	0.00773211	0.000426882	18.113	0.0552089	0.00165106	0.0229	k__Fungi;p__Ascomycota;c__Saccharomycetes;o__Saccharomycetales;f__Metschnikowiaceae;g__Clavispora;s__Candida intermedia
Thermoascus crustaceus	0.000967118	0.000951475	0.00258472	0.00505221	0.00282132	0.0129032	0.218652	4.57348	2.41779e-06	3.17158e-07	1.35937e-05	5.35534e-05	2.21177e-05	0.000113978	0.194052	5.15326	0.0017864	0.0247	k__Fungi;p__Ascomycota;c__Eurotiomycetes;o__Eurotiales;f__Thermoascaceae;g__Thermoascus;s__Thermoascus crustaceus
Penicillium chrysogenum	0.00483559	0.0161751	0.00631821	0.0114517	0.00867294	0.0258065	0.336076	2.97551	3.22373e-06	9.19759e-06	4.11641e-06	2.78433e-05	1.18426e-05	1.39785e-05	0.847199	1.18036	0.00191545	0.0263	k__Fungi;p__Ascomycota;c__Eurotiomycetes;o__Eurotiales;f__Aspergillaceae;g__Penicillium;s__Penicillium chrysogenum
Cryptococcus flavescens	0.00145068	0.00285442	0.00488225	0.00572583	0.00417973	0.016129	0.259143	3.85887	1.83752e-05	4.78909e-05	0.000216064	8.97047e-05	0.000115674	0.000270968	0.426892	2.34251	0.00208815	0.0286	k__Fungi;p__Basidiomycota;c__Tremellomycetes;o__Tremellales;f__unidentified;g__Cryptococcus;s__Cryptococcus flavescens
Candida rancensis	0	0.000951475	0	0.0023577	0.000835946	0.00645161	0.129572	7.71774	0	1.26863e-06	0	2.78433e-05	8.77743e-06	0.000751613	0.0116781	85.6302	0.00220719	0.0299	k__Fungi;p__Ascomycota;c__Saccharomycetes;o__Saccharomycetales;f__unidentified;g__Candida;s__Candida rancensis
Hanseniaspora occidentalis	0	0	0.000287191	0.0023577	0.000835946	0.00645161	0.129572	7.71774	0	0	4.78652e-07	7.96003e-05	2.48694e-05	0.00172581	0.0144103	69.3948	0.00221125	0.0299	k__Fungi;p__Ascomycota;c__Saccharomycetes;o__Saccharomycetales;f__Saccharomycodaceae;g__Hanseniaspora;s__Hanseniaspora occidentalis
Cryptococcus flavus	0.000483559	0.00285442	0.000574383	0.000673627	0.000835946	0.00645161	0.129572	7.71774	1.98259e-05	1.26863e-05	2.58472e-06	3.59268e-06	7.7325e-06	0.00024086	0.0321037	31.1491	0.00219638	0.0299	k__Fungi;p__Basidiomycota;c__Tremellomycetes;o__Tremellales;f__unidentified;g__Cryptococcus;s__Cryptococcus flavus
Rhodotorula armeniaca	0.000967118	0.000951475	0.000287191	0.00134725	0.000835946	0.00645161	0.129572	7.71774	1.16054e-05	2.53727e-06	1.62742e-06	1.93107e-05	9.36956e-06	0.000129032	0.0726141	13.7714	0.00220448	0.0299	k__Fungi;p__Basidiomycota;c__Cystobasidiomycetes;o__Erythrobasidiales;f__Erythrobasidiaceae;g__Rhodotorula;s__Rhodotorula armeniaca
Stereum sp.	0.00145068	0.00285442	0.00143596	0.0023577	0.00177638	0.00967742	0.18356	5.44782	9.23598e-05	7.29464e-06	2.9485e-05	7.84776e-05	5.58342e-05	0.000132258	0.422161	2.36876	0.00232243	0.0313	k__Fungi;p__Basidiomycota;c__Agaricomycetes;o__Russulales;f__Stereaceae;g__Stereum;s__Stereum sp.
uncultured Ascomycota (92.3%)	0	0	0.000287191	0.000336814	0.000208986	0.00322581	0.0647858	15.4355	0	0	1.91461e-07	1.12271e-07	1.04493e-07	5.05376e-05	0.00206763	483.645	0.00269091	0.0332	k__Fungi;p__Ascomycota;c__unidentified;o__unidentified;f__unidentified;g__unidentified;s__uncultured Ascomycota (92.3%)
uncultured Auriculariales	0	0	0	0.000673627	0.000208986	0.00322581	0.0647858	15.4355	0	0	0	2.91905e-06	9.05608e-07	0.000248387	0.00364595	274.277	0.00269091	0.0332	k__Fungi;p__Basidiomycota;c__Agaricomycetes;o__Auriculariales;f__unidentified;g__unidentified;s__uncultured Auriculariales
Sporobolomyces sp. TD49	0	0.000951475	0.000287191	0	0.000208986	0.00322581	0.0647858	15.4355	0	1.90295e-06	6.70113e-07	0	4.52804e-07	9.24731e-05	0.0048966	204.223	0.00269091	0.0332	k__Fungi;p__Basidiomycota;c__Agaricostilbomycetes;o__unidentified;f__unidentified;g__Sporobolomyces;s__Sporobolomyces sp. TD49
Ceriporiopsis fimbriata (90.2%)	0	0.000951475	0.000287191	0	0.000208986	0.00322581	0.0647858	15.4355	0	3.17158e-06	7.65843e-07	0	6.26959e-07	7.41935e-05	0.00845032	118.339	0.00269091	0.0332	k__Fungi;p__Basidiomycota;c__Agaricomycetes;o__Polyporales;f__Meruliaceae;g__Ceriporiopsis;s__Ceriporiopsis fimbriata (90.2%)
Zopfiella erostrata	0	0	0	0.000673627	0.000208986	0.00322581	0.0647858	15.4355	0	0	0	2.69451e-06	8.35946e-07	8.92473e-05	0.00936662	106.762	0.00269091	0.0332	k__Fungi;p__Ascomycota;c__Sordariomycetes;o__Sordariales;f__Chaetomiaceae;g__Zopfiella;s__Zopfiella erostrata
Phanerochaetaceae sp. ZLY-2010 (94.6%)	0	0.000951475	0	0.000336814	0.000208986	0.00322581	0.0647858	15.4355	0	4.75737e-06	0	1.79634e-06	1.07976e-06	9.13978e-05	0.0118139	84.6462	0.00269091	0.0332	k__Fungi;p__Basidiomycota;c__Agaricomycetes;o__Polyporales;f__Phanerochaetaceae;g__unidentified;s__Phanerochaetaceae sp. ZLY-2010 (94.6%)
Cryptococcus sp. TC2-092	0.000483559	0	0	0.000336814	0.000208986	0.00322581	0.0647858	15.4355	2.09542e-06	0	0	5.16448e-06	2.05503e-06	0.000137634	0.0149311	66.9743	0.00269091	0.0332	k__Fungi;p__Basidiomycota;c__Tremellomycetes;o__Tremellales;f__unidentified;g__Cryptococcus;s__Cryptococcus sp. TC2-092
Phoma sp. CBS 118750	0	0	0.000287191	0.000336814	0.000208986	0.00322581	0.0647858	15.4355	0	0	2.87191e-07	1.14517e-05	3.65726e-06	0.000198925	0.0183852	54.3917	0.00269091	0.0332	k__Fungi;p__Ascomycota;c__Dothideomycetes;o__Pleosporales;f__Didymellaceae;g__Phoma;s__Phoma sp. CBS 118750
Zymoseptoria tritici (95.4%)	0.000483559	0	0.000287191	0	0.000208986	0.00322581	0.0647858	15.4355	9.67118e-07	0	5.74383e-07	0	4.17973e-07	1.6129e-05	0.0259143	38.5887	0.00269091	0.0332	k__Fungi;p__Ascomycota;c__Dothideomycetes;o__Capnodiales;f__Mycosphaerellaceae;g__Zymoseptoria;s__Zymoseptoria tritici (95.4%)
fungal endophyte sp. CEY 13	0.000483559	0.000951475	0	0	0.000208986	0.00322581	0.0647858	15.4355	1.61186e-07	3.17158e-07	0	0	6.96621e-08	2.15054e-06	0.0323929	30.871	0.00269091	0.0332	k__Fungi;p__unidentified;c__unidentified;o__unidentified;f__unidentified;g__unidentified;s__fungal endophyte sp. CEY 13
Exobasidiomycetidae sp. SL-2008	0	0	0	0.000673627	0.000208986	0.00322581	0.0647858	15.4355	0	0	0	1.12271e-06	3.48311e-07	9.67742e-06	0.0359921	27.7839	0.00269387	0.0332	k__Fungi;p__Basidiomycota;c__Exobasidiomycetes;o__unidentified;f__unidentified;g__unidentified;s__Exobasidiomycetidae sp. SL-2008
Metschnikowia koreensis	0	0	0.000574383	0	0.000208986	0.00322581	0.0647858	15.4355	0	0	7.65843e-07	0	2.78649e-07	7.52688e-06	0.0370205	27.0121	0.00269387	0.0332	k__Fungi;p__Ascomycota;c__Saccharomycetes;o__Saccharomycetales;f__Metschnikowiaceae;g__Metschnikowia;s__Metschnikowia koreensis
Meyerozyma guilliermondii	0.0628627	0.131304	0.0611717	0.0761199	0.0738767	0.0290323	2.54464	0.392983	0.00369826	0.0125661	0.00320774	0.00432918	0.00468941	0.000255914	18.3242	0.0545727	0.00260295	0.0332	k__Fungi;p__Ascomycota;c__Saccharomycetes;o__Saccharomycetales;f__Debaryomycetaceae;g__Meyerozyma;s__Meyerozyma guilliermondii
Cyphellophora sp.	0	0	0.000287191	0.000336814	0.000208986	0.00322581	0.0647858	15.4355	0	0	7.65843e-07	1.12271e-07	3.1348e-07	5.37634e-06	0.0583072	17.1505	0.00269684	0.0332	k__Fungi;p__Ascomycota;c__Eurotiomycetes;o__Chaetothyriales;f__Cyphellophoraceae;g__Cyphellophora;s__Cyphellophora sp.
Blumeria graminis	0	0	0.000287191	0.000336814	0.000208986	0.00322581	0.0647858	15.4355	0	0	9.57304e-07	5.61356e-07	5.22466e-07	7.52688e-06	0.0694133	14.4065	0.00269684	0.0332	k__Fungi;p__Ascomycota;c__Leotiomycetes;o__Erysiphales;f__Erysiphaceae;g__Blumeria;s__Blumeria graminis
Saccharomycetales sp. A2 (94.5%)	0.000483559	0	0	0.000336814	0.000208986	0.00322581	0.0647858	15.4355	1.43456e-05	0	0	3.50286e-05	1.39673e-05	1.07527e-06	12.9896	0.076985	0.00270278	0.0332	k__Fungi;p__Ascomycota;c__Saccharomycetes;o__Saccharomycetales;f__unidentified;g__unidentified;s__Saccharomycetales sp. A2 (94.5%)
Sclerotinia sclerotiorum	0.000483559	0	0.000287191	0	0.000208986	0.00322581	0.0647858	15.4355	2.25661e-06	0	2.58472e-06	0	1.42807e-06	1.72043e-05	0.0830068	12.0472	0.00269684	0.0332	k__Fungi;p__Ascomycota;c__Leotiomycetes;o__Helotiales;f__Sclerotiniaceae;g__Sclerotinia;s__Sclerotinia sclerotiorum
Saccharomyces cerevisiae (93.5%)	0	0.000951475	0.000287191	0	0.000208986	0.00322581	0.0647858	15.4355	0	3.17158e-07	1.91461e-07	0	1.04493e-07	1.07527e-06	0.0971787	10.2903	0.00269981	0.0332	k__Fungi;p__Ascomycota;c__Saccharomycetes;o__Saccharomycetales;f__Saccharomycetaceae;g__Saccharomyces;s__Saccharomyces cerevisiae (93.5%)
uncultured fungus (92.6%)	0.000967118	0	0	0	0.000208986	0.00322581	0.0647858	15.4355	6.93101e-06	0	0	0	1.49774e-06	1.39785e-05	0.107146	9.33308	0.00269684	0.0332	k__Fungi;p__unidentified;c__unidentified;o__unidentified;f__unidentified;g__unidentified;s__uncultured fungus (92.6%)
Fungi sp. (94.3%)	0	0	0.000574383	0	0.000208986	0.00322581	0.0647858	15.4355	0	0	4.59506e-06	0	1.67189e-06	1.39785e-05	0.119605	8.36089	0.00269684	0.0332	k__Fungi;p__Fungi sp.;c__Fungi sp.;o__Fungi sp.;f__Fungi sp.;g__Fungi sp.;s__Fungi sp. (94.3%)
Cladosporium ramotenellum	0.000483559	0.000951475	0	0	0.000208986	0.00322581	0.0647858	15.4355	1.61186e-07	1.58579e-06	0	0	2.08986e-07	1.07527e-06	0.194357	5.14516	0.00269981	0.0332	k__Fungi;p__Ascomycota;c__Dothideomycetes;o__Capnodiales;f__Cladosporiaceae;g__Cladosporium;s__Cladosporium ramotenellum
Daedaleopsis sp.	0.000483559	0	0.000287191	0	0.000208986	0.00322581	0.0647858	15.4355	1.1283e-05	0	4.70036e-05	0	1.95402e-05	8.70968e-05	0.224351	4.45731	0.00269684	0.0332	k__Fungi;p__Basidiomycota;c__Agaricomycetes;o__Polyporales;f__Coriolaceae;g__Daedaleopsis;s__Daedaleopsis sp.
Wickerhamomyces sp. LCF-15	0	0.000951475	0	0.000336814	0.000208986	0.00322581	0.0647858	15.4355	0	6.34317e-06	0	3.25587e-06	1.70672e-06	7.52688e-06	0.22675	4.41014	0.00270278	0.0332	k__Fungi;p__Ascomycota;c__Saccharomycetes;o__Saccharomycetales;f__Phaffomycetaceae;g__Wickerhamomyces;s__Wickerhamomyces sp. LCF-15
uncultured Basidiomycota (89.5%)	0	0	0	0.000673627	0.000208986	0.00322581	0.0647858	15.4355	0	0	0	0.000116313	3.6085e-05	0.000154839	0.233049	4.29095	0.00269684	0.0332	k__Fungi;p__Basidiomycota;c__unidentified;o__unidentified;f__unidentified;g__unidentified;s__uncultured Basidiomycota (89.5%)
Phialophora sp. TR076	0	0	0	0.000673627	0.000208986	0.00322581	0.0647858	15.4355	0	0	0	3.14359e-06	9.7527e-07	2.15054e-06	0.453501	2.20507	0.00269684	0.0332	k__Fungi;p__Ascomycota;c__Eurotiomycetes;o__Chaetothyriales;f__Herpotrichiellaceae;g__Phialophora;s__Phialophora sp. TR076
Cryptococcus rajasthanensis	0	0	0.000287191	0.000336814	0.000208986	0.00322581	0.0647858	15.4355	0	0	9.09439e-06	3.03132e-06	4.24939e-06	5.37634e-06	0.790387	1.2652	0.00270278	0.0332	k__Fungi;p__Basidiomycota;c__Tremellomycetes;o__Tremellales;f__unidentified;g__Cryptococcus;s__Cryptococcus rajasthanensis
Hannaella coprosmae	0.000483559	0	0	0.000336814	0.000208986	0.00322581	0.0647858	15.4355	4.35203e-05	0	0	3.48041e-06	1.04842e-05	1.07527e-05	0.975026	1.02561	0.00270278	0.0332	k__Fungi;p__Basidiomycota;c__Tremellomycetes;o__Tremellales;f__unidentified;g__Hannaella;s__Hannaella coprosmae
uncultured Leotiomycetes (85.0%)	0	0	0.000287191	0.000336814	0.000208986	0.00322581	0.0647858	15.4355	0	0	5.64809e-06	2.39138e-05	9.47405e-06	9.67742e-06	0.978985	1.02147	0.00270278	0.0332	k__Fungi;p__Ascomycota;c__Leotiomycetes;o__unidentified;f__unidentified;g__unidentified;s__uncultured Leotiomycetes (85.0%)
Microascaceae sp.	0.000483559	0.00666032	0.0031591	0.00336814	0.0030303	0.0129032	0.234848	4.25806	1.1283e-06	1.23692e-05	2.24009e-05	5.8381e-06	1.15639e-05	0.000323656	0.035729	27.9884	0.00293518	0.0359	k__Fungi;p__Ascomycota;c__Sordariomycetes;o__Microascales;f__Microascaceae;g__Microascaceae sp.;s__Microascaceae sp.
Malassezia sympodialis	0.0473888	0.0428164	0.0456634	0.0582688	0.0496343	0.0129032	3.84666	0.259966	0.000940683	0.000708214	0.00054193	0.000713596	0.000699617	0.000309677	2.25918	0.442639	0.0033071	0.0404	k__Fungi;p__Basidiomycota;c__Malasseziomycetes;o__Malasseziales;f__Malasseziaceae;g__Malassezia;s__Malassezia sympodialis
Penicillium spathulatum	0.0275629	0.0275928	0.0358989	0.0121253	0.0258098	0	99999	0	0.000554965	0.000205836	0.000499617	0.000104974	0.000356879	0	99999	0	0.00418068	0.0507	k__Fungi;p__Ascomycota;c__Eurotiomycetes;o__Eurotiales;f__Aspergillaceae;g__Penicillium;s__Penicillium spathulatum
Mucor fragilis	0.000483559	0.00285442	0.000861574	0.000673627	0.000940439	0.00645161	0.145768	6.86022	4.83559e-07	4.44022e-06	8.61574e-07	1.81879e-05	6.54824e-06	0.000180645	0.0362492	27.5868	0.00418231	0.0507	k__Fungi;p__unidentified;c__unidentified;o__Mucorales;f__Mucoraceae;g__Mucor;s__Mucor fragilis
Fungi sp.	0.0875242	0.0875357	0.0881677	0.0993601	0.0913271	0.13871	0.658404	1.51882	0.00126483	0.00150396	0.00106567	0.0017182	0.00135928	0.0018043	0.753357	1.32739	0.00463393	0.056	k__Fungi;p__Fungi sp.;c__Fungi sp.;o__Fungi sp.;f__Fungi sp.;g__Fungi sp.;s__Fungi sp.
Quambalaria cyanescens	0.000483559	0.0038059	0.00143596	0.00303132	0.00198537	0.00967742	0.205155	4.87436	4.83559e-07	1.33206e-05	6.98832e-06	0.000109689	3.814e-05	0.000122581	0.311142	3.21396	0.0046526	0.0561	k__Fungi;p__Basidiomycota;c__Exobasidiomycetes;o__Microstromatales;f__Quambalariaceae;g__Quambalaria;s__Quambalaria cyanescens
uncultured Penicillium	0.0440039	0.0352046	0.0479609	0.0522061	0.0470219	0.0806452	0.583072	1.71505	3.06254e-05	2.06153e-05	3.50373e-05	3.39059e-05	3.21491e-05	0.000103226	0.311444	3.21085	0.00579977	0.0697	k__Fungi;p__Ascomycota;c__Eurotiomycetes;o__Eurotiales;f__Aspergillaceae;g__unidentified;s__uncultured Penicillium
Rhizopus oryzae	0.0140232	0.0104662	0.0186674	0.0212193	0.0175549	0.0387097	0.453501	2.20507	0.000252901	0.000306375	0.000181218	0.000302908	0.000248206	0.000339785	0.73048	1.36896	0.00627308	0.0751	k__Fungi;p__unidentified;c__unidentified;o__Mucorales;f__Rhizopodaceae;g__Rhizopus;s__Rhizopus oryzae
uncultured soil fungus	0.0111219	0.0123692	0.0137852	0.0101044	0.0118077	0.0290323	0.406711	2.45875	7.12444e-05	2.12496e-05	0.000182271	9.44201e-05	0.00011334	7.31183e-05	1.5501	0.645122	0.00699616	0.0835	k__Fungi;p__unidentified;c__unidentified;o__unidentified;f__unidentified;g__unidentified;s__uncultured soil fungus
Trichomonascus ciferrii	0.00193424	0.00475737	0.00287191	0.00471539	0.00344828	0.0129032	0.267241	3.74194	4.99678e-06	7.92896e-06	3.07295e-05	1.58302e-05	1.80425e-05	9.56989e-05	0.188534	5.30409	0.00724584	0.0863	k__Fungi;p__Ascomycota;c__Saccharomycetes;o__Saccharomycetales;f__Trichomonascaceae;g__Trichomonascus;s__Trichomonascus ciferrii
Cladosporium sphaerospermum	0.158607	0.179829	0.165422	0.199057	0.175967	0.225806	0.77928	1.28324	0.00559897	0.010111	0.0048566	0.00720736	0.00632337	0.0104527	0.604952	1.65302	0.00809892	0.0961	k__Fungi;p__Ascomycota;c__Dothideomycetes;o__Capnodiales;f__Cladosporiaceae;g__Cladosporium;s__Cladosporium sphaerospermum
Saccharomyces cerevisiae (87.7%)	0.0667311	0.0751665	0.0832855	0.072415	0.0754441	0.0354839	2.12615	0.470333	3.49774e-05	3.10815e-05	4.10684e-05	3.76109e-05	3.75827e-05	1.50538e-05	2.49657	0.40055	0.00820046	0.097	k__Fungi;p__Ascomycota;c__Saccharomycetes;o__Saccharomycetales;f__Saccharomycetaceae;g__Saccharomyces;s__Saccharomyces cerevisiae (87.7%)
Cladosporiaceae sp.	0.00725338	0.0076118	0.0031591	0.00471539	0.00501567	0.016129	0.310972	3.21573	2.90135e-06	2.85442e-06	1.34023e-06	2.3577e-06	2.15953e-06	7.52688e-06	0.286908	3.48543	0.00837254	0.0988	k__Fungi;p__Ascomycota;c__Dothideomycetes;o__Capnodiales;f__Cladosporiaceae;g__Cladosporiaceae sp.;s__Cladosporiaceae sp.
Pseudeurotiaceae sp.	0.0367505	0.0228354	0.0218265	0.0104412	0.0216301	0	99999	0	0.000734204	0.000398034	0.000517806	4.23263e-05	0.000403901	0	99999	0	0.00887845	0.104	k__Fungi;p__Ascomycota;c__Leotiomycetes;o__unidentified;f__Pseudeurotiaceae;g__Pseudeurotiaceae sp.;s__Pseudeurotiaceae sp.
Fusarium oxysporum	0.0348162	0.0694577	0.0470994	0.0646682	0.0523511	0.0193548	2.70481	0.369712	0.00140055	0.00259721	0.00111804	0.0019268	0.00159244	0.000268817	5.92388	0.168808	0.00930492	0.109	k__Fungi;p__Ascomycota;c__Sordariomycetes;o__Hypocreales;f__Nectriaceae;g__Fusarium;s__Fusarium oxysporum
Sporidiobolus pararoseus	0.00145068	0.00190295	0.00229753	0.00303132	0.00229885	0.00967742	0.237548	4.20968	6.97937e-05	4.75737e-06	2.62301e-05	6.98327e-05	4.6813e-05	0.000397849	0.117665	8.4987	0.0109535	0.128	k__Fungi;p__Basidiomycota;c__Microbotryomycetes;o__Sporidiobolales;f__unidentified;g__Sporidiobolus;s__Sporidiobolus pararoseus
Candida sp.	0.00338491	0.0038059	0.00430787	0.00269451	0.00355277	0.00322581	1.10136	0.90797	9.50999e-06	4.91595e-05	5.13115e-05	5.90547e-05	4.44444e-05	1.07527e-06	41.3333	0.0241935	0.0113361	0.13	k__Fungi;p__Ascomycota;c__Saccharomycetes;o__Saccharomycetales;f__unidentified;g__Candida;s__Candida sp.
Mrakia blollopis	0.00145068	0	0.000861574	0.00168407	0.00114943	0.00645161	0.178161	5.6129	1.11219e-05	0	1.62742e-06	9.65533e-06	5.99094e-06	0.000116129	0.0515887	19.3841	0.0112055	0.13	k__Fungi;p__Basidiomycota;c__Tremellomycetes;o__Cystofilobasidiales;f__Cystofilobasidiaceae;g__Mrakia;s__Mrakia blollopis
Cryptococcus curvatus	0.000483559	0.00190295	0.000287191	0.0023577	0.00114943	0.00645161	0.178161	5.6129	1.77305e-06	0.000104979	1.34023e-06	4.82766e-06	1.38976e-05	0.000222581	0.0624385	16.0158	0.0111695	0.13	k__Fungi;p__Basidiomycota;c__Tremellomycetes;o__Tremellales;f__unidentified;g__Cryptococcus;s__Cryptococcus curvatus
Schizopora radula	0.000483559	0.0038059	0.000287191	0.00168407	0.00114943	0.00645161	0.178161	5.6129	4.83559e-07	0.000139867	9.57304e-08	8.75716e-06	1.82166e-05	0.00014086	0.129324	7.7325	0.011221	0.13	k__Fungi;p__Basidiomycota;c__Agaricomycetes;o__Corticiales;f__Corticiaceae;g__Schizopora;s__Schizopora radula
Aspergillus unguis	0	0.00190295	0.000861574	0.00202088	0.00114943	0.00645161	0.178161	5.6129	0	0.000111323	1.00517e-05	2.55978e-05	2.38245e-05	0.00013871	0.171758	5.82216	0.0112572	0.13	k__Fungi;p__Ascomycota;c__Eurotiomycetes;o__Eurotiales;f__Aspergillaceae;g__Aspergillus;s__Aspergillus unguis
uncultured Candida	0.0319149	0.0637488	0.0496841	0.0340182	0.0425287	0.0129032	3.29598	0.3034	6.49581e-05	6.47003e-05	0.000124928	5.6697e-05	8.41867e-05	4.83871e-05	1.73986	0.574759	0.0111619	0.13	k__Fungi;p__Ascomycota;c__Saccharomycetes;o__Saccharomycetales;f__unidentified;g__unidentified;s__uncultured Candida
Candida sp.	0.00241779	0.00570885	0.00516944	0.00673627	0.00512017	0.0193548	0.264542	3.78012	1.80529e-05	0.000153187	8.29025e-05	0.000980689	0.000355138	0.000539785	0.657924	1.51993	0.0113361	0.13	k__Fungi;p__Ascomycota;c__Saccharomycetes;o__Saccharomycetales;f__Debaryomycetaceae;g__Candida;s__Candida sp.
Hanseniaspora uvarum	0.0488395	0.076118	0.0493969	0.0528798	0.0532915	0.0870968	0.611866	1.63435	0.00311589	0.00659879	0.00177168	0.00206254	0.00268251	0.00136022	1.97213	0.507067	0.011472	0.131	k__Fungi;p__Ascomycota;c__Saccharomycetes;o__Saccharomycetales;f__Saccharomycodaceae;g__Hanseniaspora;s__Hanseniaspora uvarum
Spegazzinia sp.	0.000483559	0	0	0.000673627	0.00031348	0.00322581	0.0971787	10.2903	1.45068e-06	0	0	2.24542e-07	3.83142e-07	0.00011828	0.00323929	308.71	0.0120949	0.134	k__Fungi;p__Ascomycota;c__unidentified;o__unidentified;f__unidentified;g__Spegazzinia;s__Spegazzinia sp.
Mucor sp. INBio2559C	0	0	0.000574383	0.000336814	0.00031348	0.00322581	0.0971787	10.2903	0	0	2.77618e-06	1.12271e-07	1.04493e-06	5.16129e-05	0.0202456	49.3935	0.0120949	0.134	k__Fungi;p__unidentified;c__unidentified;o__Mucorales;f__Mucoraceae;g__Mucor;s__Mucor sp. INBio2559C
Kondoa aeria	0	0	0.000861574	0	0.00031348	0.00322581	0.0971787	10.2903	0	0	9.86023e-06	0	3.5876e-06	0.000132258	0.0271258	36.8653	0.0120949	0.134	k__Fungi;p__Basidiomycota;c__Agaricostilbomycetes;o__unidentified;f__unidentified;g__Kondoa;s__Kondoa aeria
Fungi sp. (95.0%)	0	0	0.000574383	0.000336814	0.00031348	0.00322581	0.0971787	10.2903	0	0	1.91461e-07	7.63444e-06	2.43817e-06	8.27957e-05	0.0294481	33.9581	0.0120949	0.134	k__Fungi;p__Fungi sp.;c__Fungi sp.;o__Fungi sp.;f__Fungi sp.;g__Fungi sp.;s__Fungi sp. (95.0%)
Perenniporia medulla-panis	0.000483559	0.00190295	0	0.000336814	0.00031348	0.00322581	0.0971787	10.2903	0	2.53727e-06	0	4.04176e-06	1.53257e-06	3.01075e-05	0.0509031	19.6452	0.0121148	0.134	k__Fungi;p__Basidiomycota;c__Agaricomycetes;o__Polyporales;f__Polyporaceae;g__Perenniporia;s__Perenniporia medulla-panis
Aspergillus niveus	0	0.00285442	0	0	0.00031348	0.00322581	0.0971787	10.2903	0	6.34317e-06	0	0	6.96621e-07	9.67742e-06	0.0719842	13.8919	0.0121148	0.134	k__Fungi;p__Ascomycota;c__Eurotiomycetes;o__Eurotiales;f__Aspergillaceae;g__Aspergillus;s__Aspergillus niveus
Junghuhnia cf. semipileata X1221 (94.8%)	0.000483559	0	0.000574383	0	0.00031348	0.00322581	0.0971787	10.2903	1.74081e-05	0	6.70113e-06	0	6.19993e-06	8.3871e-05	0.0739222	13.5277	0.0121148	0.134	k__Fungi;p__Basidiomycota;c__Agaricomycetes;o__Polyporales;f__unidentified;g__Junghuhnia;s__Junghuhnia cf. semipileata X1221 (94.8%)
Dichomitus sp.	0	0	0.000287191	0.000673627	0.00031348	0.00322581	0.0971787	10.2903	0	0	3.06337e-06	3.806e-05	1.29223e-05	1.07527e-06	12.0178	0.0832102	0.0121547	0.134	k__Fungi;p__Basidiomycota;c__Agaricomycetes;o__Polyporales;f__Polyporaceae;g__Dichomitus;s__Dichomitus sp.
Cladosporium sp. PIMO_137	0.000483559	0	0.000574383	0	0.00031348	0.00322581	0.0971787	10.2903	1.61186e-07	0	1.91461e-07	0	1.04493e-07	1.07527e-06	0.0971787	10.2903	0.0121247	0.134	k__Fungi;p__Ascomycota;c__Dothideomycetes;o__Capnodiales;f__Cladosporiaceae;g__Cladosporium;s__Cladosporium sp. PIMO_137
Hannaella zeae	0.000483559	0.00190295	0	0.000336814	0.00031348	0.00322581	0.0971787	10.2903	0	1.42721e-05	0	1.33603e-05	5.7123e-06	3.54839e-05	0.160983	6.21184	0.0121347	0.134	k__Fungi;p__Basidiomycota;c__Tremellomycetes;o__Tremellales;f__unidentified;g__Hannaella;s__Hannaella zeae
uncultured Ascomycota (92.1%)	0	0	0.000287191	0.000673627	0.00031348	0.00322581	0.0971787	10.2903	0	0	1.25407e-05	1.5718e-06	5.05051e-06	1.07527e-06	4.69697	0.212903	0.0121547	0.134	k__Fungi;p__Ascomycota;c__unidentified;o__unidentified;f__unidentified;g__unidentified;s__uncultured Ascomycota (92.1%)
Blastobotrys proliferans	0.000483559	0	0.000287191	0.000336814	0.00031348	0.00322581	0.0971787	10.2903	1.45068e-06	0	1.53169e-06	1.12271e-07	9.05608e-07	3.22581e-06	0.280738	3.56203	0.0121347	0.134	k__Fungi;p__Ascomycota;c__Saccharomycetes;o__Saccharomycetales;f__Trichomonascaceae;g__Blastobotrys;s__Blastobotrys proliferans
fungal sp. MX293	0.000967118	0	0	0.000336814	0.00031348	0.00322581	0.0971787	10.2903	3.86847e-06	0	0	1.12271e-07	8.70777e-07	1.07527e-06	0.809822	1.23484	0.0121347	0.134	k__Fungi;p__unidentified;c__unidentified;o__unidentified;f__unidentified;g__unidentified;s__fungal sp. MX293
Circinotrichum cycadis (89.1%)	0	0	0.000287191	0.000673627	0.00031348	0.00322581	0.0971787	10.2903	0	0	0.000132874	1.45953e-06	4.87983e-05	5.26882e-05	0.926172	1.07971	0.0121148	0.134	k__Fungi;p__Ascomycota;c__Sordariomycetes;o__Xylariales;f__Xylariaceae;g__Circinotrichum;s__Circinotrichum cycadis (89.1%)
Fusarium sporotrichioides	0.00483559	0.00190295	0.00258472	0.00505221	0.00376176	0.0129032	0.291536	3.43011	5.15796e-05	6.34317e-07	1.81888e-06	5.61356e-05	2.92929e-05	0.000319355	0.0917253	10.9021	0.0122685	0.135	k__Fungi;p__Ascomycota;c__Sordariomycetes;o__Hypocreales;f__Nectriaceae;g__Fusarium;s__Fusarium sporotrichioides
Acremonium sp.	0	0	0	0	0	0.00967742	0	99999	0	0	0	0	0	5.16129e-05	0	99999	0.0134061	0.147	k__Fungi;p__Ascomycota;c__unidentified;o__unidentified;f__unidentified;g__Acremonium;s__Acremonium sp.
Acremonium sp.	0.00725338	0.00951475	0.00689259	0.0121253	0.00888192	0.0129032	0.688349	1.45275	5.31915e-05	2.53727e-05	0.000141298	0.000173796	0.00011961	0.000619355	0.19312	5.17812	0.0134061	0.147	k__Fungi;p__Ascomycota;c__Sordariomycetes;o__Hypocreales;f__unidentified;g__Acremonium;s__Acremonium sp.
fungal endophyte sp. CEY 08	0.0174081	0.0190295	0.0149339	0.0255978	0.0192268	0	99999	0	7.25338e-06	8.24611e-06	5.3609e-06	1.25744e-05	8.32463e-06	0	99999	0	0.0137302	0.15	k__Fungi;p__unidentified;c__unidentified;o__unidentified;f__unidentified;g__unidentified;s__fungal endophyte sp. CEY 08
Cystofilobasidium capitatum	0.00531915	0.00285442	0.00114877	0.00168407	0.00240334	0.00967742	0.248346	4.02665	0.000119278	8.24611e-06	2.87191e-06	6.39946e-06	2.97109e-05	0.000382796	0.0776156	12.884	0.0138756	0.151	k__Fungi;p__Basidiomycota;c__Tremellomycetes;o__Cystofilobasidiales;f__Cystofilobasidiaceae;g__Cystofilobasidium;s__Cystofilobasidium capitatum
Heterobasidion annosum	0.00628627	0.0190295	0.0350373	0.00875716	0.0189133	0	99999	0	0.000134107	0.000367269	0.00042131	7.83653e-05	0.000246917	0	99999	0	0.014541	0.158	k__Fungi;p__Basidiomycota;c__Agaricomycetes;o__Russulales;f__Bondarzewiaceae;g__Heterobasidion;s__Heterobasidion annosum
Metschnikowia sp.	0.0382012	0.019981	0.0290063	0.010778	0.0243469	0.00322581	7.54754	0.132493	0.00366747	0.00118966	0.00197377	9.23992e-05	0.00166998	2.25806e-05	73.9561	0.0135215	0.0160484	0.173	k__Fungi;p__Ascomycota;c__Saccharomycetes;o__Saccharomycetales;f__Metschnikowiaceae;g__Metschnikowia;s__Metschnikowia sp.
Pichia fermentans	0.0589942	0.0333016	0.0821367	0.0788144	0.0707419	0.0354839	1.99364	0.501596	0.00189023	0.00131748	0.00552125	0.00293926	0.00347391	0.000470968	7.37611	0.135573	0.0160711	0.173	k__Fungi;p__Ascomycota;c__Saccharomycetes;o__Saccharomycetales;f__Pichiaceae;g__Pichia;s__Pichia fermentans
Mucor racemosus	0.00338491	0.00570885	0.00574383	0.00673627	0.00553814	0.016129	0.343365	2.91236	0.000160864	2.15668e-05	1.9529e-05	0.000389581	0.000165099	8.06452e-05	2.04723	0.488465	0.0165643	0.178	k__Fungi;p__unidentified;c__unidentified;o__Mucorales;f__Mucoraceae;g__Mucor;s__Mucor racemosus
Penicillium roqueforti	0.00918762	0.00190295	0.0103389	0.00437858	0.00731452	0.0193548	0.377917	2.64608	5.48034e-06	6.34317e-07	4.49933e-06	2.46997e-06	3.65726e-06	9.67742e-06	0.377917	2.64608	0.0168057	0.18	k__Fungi;p__Ascomycota;c__Eurotiomycetes;o__Eurotiales;f__Aspergillaceae;g__Penicillium;s__Penicillium roqueforti
Candida picinguabensis	0.000483559	0.00475737	0.0031591	0.0023577	0.00250784	0.00967742	0.259143	3.85887	0.000290458	3.013e-05	0.000211564	1.21253e-05	0.000146813	0.0001	1.46813	0.681139	0.017238	0.184	k__Fungi;p__Ascomycota;c__Saccharomycetes;o__Saccharomycetales;f__unidentified;g__Candida;s__Candida picinguabensis
Candida dubliniensis	0.00145068	0.00190295	0.00373349	0.00202088	0.00250784	0.00967742	0.259143	3.85887	3.64281e-05	3.17158e-06	7.68715e-05	4.01931e-05	4.8659e-05	0.00015914	0.305763	3.27051	0.0173167	0.185	k__Fungi;p__Ascomycota;c__Saccharomycetes;o__Saccharomycetales;f__Debaryomycetaceae;g__Candida;s__Candida dubliniensis
Aspergillus conicus	0.0377176	0.0275928	0.0267088	0.00943078	0.0238245	0.00322581	7.38558	0.135399	7.22115e-05	0.00015287	9.61133e-05	3.806e-05	7.9171e-05	3.22581e-06	24.543	0.0407448	0.0177747	0.189	k__Fungi;p__Ascomycota;c__Eurotiomycetes;o__Eurotiales;f__Aspergillaceae;g__Aspergillus;s__Aspergillus conicus
Debaryomyces hansenii	0.180851	0.235014	0.174325	0.150893	0.175026	0.219355	0.797913	1.25327	0.0107255	0.0126378	0.00955581	0.00622634	0.00911411	0.0145516	0.62633	1.5966	0.018341	0.195	k__Fungi;p__Ascomycota;c__Saccharomycetes;o__Saccharomycetales;f__Debaryomycetaceae;g__Debaryomyces;s__Debaryomyces hansenii
Debaryomyces renaii	0.00531915	0.0076118	0.00488225	0.00101044	0.00407524	0.0129032	0.315831	3.16625	2.57898e-06	3.17158e-06	2.39326e-06	6.73627e-07	1.98537e-06	4.30108e-06	0.461599	2.16638	0.020311	0.215	k__Fungi;p__Ascomycota;c__Saccharomycetes;o__Saccharomycetales;f__Debaryomycetaceae;g__Debaryomyces;s__Debaryomyces renaii
Sagenomella sp. HMH-2007a	0.000483559	0.00190295	0.00114877	0.00202088	0.00135841	0.00645161	0.210554	4.74938	3.06254e-06	6.34317e-07	4.88225e-06	2.24542e-06	3.20446e-06	1.6129e-05	0.198676	5.03331	0.0233184	0.246	k__Fungi;p__Ascomycota;c__Eurotiomycetes;o__Eurotiales;f__Trichocomaceae;g__Sagenomella;s__Sagenomella sp. HMH-2007a
Kloeckera sp. GJ14S01	0.000967118	0	0.000287191	0.00336814	0.00135841	0.00645161	0.210554	4.74938	5.31915e-06	0	1.43596e-06	2.67206e-05	9.96169e-06	3.87097e-05	0.257344	3.88586	0.0233458	0.246	k__Fungi;p__Ascomycota;c__Saccharomycetes;o__Saccharomycetales;f__Saccharomycodaceae;g__Hanseniaspora;s__Kloeckera sp. GJ14S01
Trichoderma sp.	0.0444874	0.0418649	0.034463	0.0326709	0.0368861	0.0129032	2.85867	0.349813	0.00117021	0.000736759	0.000950316	0.000248344	0.0007566	0.000464516	1.62879	0.613952	0.027475	0.288	k__Fungi;p__Ascomycota;c__Sordariomycetes;o__Hypocreales;f__Hypocreaceae;g__Trichoderma;s__Trichoderma sp.
Sporisorium scitamineum	0.000483559	0	0.000861574	0	0.000417973	0.00322581	0.129572	7.71774	2.74017e-06	0	3.82922e-07	0	7.31452e-07	0.00011828	0.0061841	161.705	0.0304405	0.303	k__Fungi;p__Basidiomycota;c__Ustilaginomycetes;o__Ustilaginales;f__Ustilaginaceae;g__Sporisorium;s__Sporisorium scitamineum
Phialocephala fusca	0.000967118	0.000951475	0.000287191	0	0.000417973	0.00322581	0.129572	7.71774	6.60864e-06	6.66032e-06	1.14877e-06	0	2.5775e-06	0.000126882	0.0203142	49.2267	0.0304405	0.303	k__Fungi;p__Ascomycota;c__Sordariomycetes;o__Ophiostomatales;f__Ophiostomataceae;g__Phialocephala;s__Phialocephala fusca
Candida bracarensis	0.000483559	0.000951475	0.000287191	0.000336814	0.000417973	0.00322581	0.129572	7.71774	3.07866e-05	1.58579e-06	1.91461e-07	3.61513e-05	1.81122e-05	0.00065914	0.0274785	36.3921	0.0304405	0.303	k__Fungi;p__Ascomycota;c__Saccharomycetes;o__Saccharomycetales;f__Saccharomycetaceae;g__Nakaseomyces;s__Candida bracarensis
Hansfordia sp. WGC-25A-2	0.000967118	0.000951475	0.000287191	0	0.000417973	0.00322581	0.129572	7.71774	1.25725e-05	6.34317e-07	6.70113e-07	0	3.0303e-06	0.000108602	0.0279028	35.8387	0.0304405	0.303	k__Fungi;p__Ascomycota;c__Sordariomycetes;o__Xylariales;f__unidentified;g__Hansfordia;s__Hansfordia sp. WGC-25A-2
Ceriporiopsis subvermispora	0.000967118	0	0.000287191	0.000336814	0.000417973	0.00322581	0.129572	7.71774	6.76983e-06	0	3.63776e-06	1.96475e-05	8.88192e-06	0.000241935	0.0367119	27.2391	0.0304405	0.303	k__Fungi;p__Basidiomycota;c__Agaricomycetes;o__Polyporales;f__Meruliaceae;g__Ceriporiopsis;s__Ceriporiopsis subvermispora
Polyporus arcularius	0.00145068	0	0.000287191	0	0.000417973	0.00322581	0.129572	7.71774	7.25338e-06	0	8.61574e-07	0	1.88088e-06	5.05376e-05	0.0372174	26.8692	0.0304405	0.303	k__Fungi;p__Basidiomycota;c__Agaricomycetes;o__Polyporales;f__Polyporaceae;g__Polyporus;s__Polyporus arcularius
uncultured Phaeosphaeria	0	0	0	0.00134725	0.000417973	0.00322581	0.129572	7.71774	0	0	0	0.000114068	3.53884e-05	2.15054e-06	16.4556	0.0607696	0.0306002	0.303	k__Fungi;p__Ascomycota;c__Dothideomycetes;o__Pleosporales;f__Phaeosphaeriaceae;g__unidentified;s__uncultured Phaeosphaeria
Coprinopsis radiata	0.000483559	0	0.000861574	0	0.000417973	0.00322581	0.129572	7.71774	9.67118e-07	0	4.85353e-05	0	1.78683e-05	0.000293548	0.0608702	16.4284	0.0304804	0.303	k__Fungi;p__Basidiomycota;c__Agaricomycetes;o__Agaricales;f__Psathyrellaceae;g__Coprinopsis;s__Coprinopsis radiata
Ascomycota sp. 08CK013 (89.8%)	0	0	0.000287191	0.00101044	0.000417973	0.00322581	0.129572	7.71774	0	0	2.14436e-05	1.79634e-06	8.35946e-06	0.000135484	0.0617008	16.2073	0.0304804	0.303	k__Fungi;p__Ascomycota;c__unidentified;o__unidentified;f__unidentified;g__unidentified;s__Ascomycota sp. 08CK013 (89.8%)
Sporobolomyces sp. Gr	0.000967118	0	0.000574383	0	0.000417973	0.00322581	0.129572	7.71774	1.04771e-05	0	2.48899e-06	0	3.16963e-06	5.05376e-05	0.0627182	15.9443	0.0304804	0.303	k__Fungi;p__Basidiomycota;c__Cystobasidiomycetes;o__Erythrobasidiales;f__Erythrobasidiaceae;g__Sporobolomyces;s__Sporobolomyces sp. Gr
Xylaria sp. KU416	0	0	0	0.00134725	0.000417973	0.00322581	0.129572	7.71774	0	0	0	8.33053e-05	2.58447e-05	2.15054e-06	12.0178	0.0832102	0.0305402	0.303	k__Fungi;p__Ascomycota;c__Sordariomycetes;o__Xylariales;f__Xylariaceae;g__Xylaria;s__Xylaria sp. KU416
Candida sp. GU1S16	0	0	0.000861574	0.000336814	0.000417973	0.00322581	0.129572	7.71774	0	0	2.96764e-06	1.12271e-07	1.11459e-06	1.29032e-05	0.0863811	11.5766	0.0304804	0.303	k__Fungi;p__Ascomycota;c__Saccharomycetes;o__Saccharomycetales;f__unidentified;g__Candida;s__Candida sp. GU1S16
Passalora loranthi	0.000483559	0.000951475	0.000287191	0.000336814	0.000417973	0.00322581	0.129572	7.71774	2.43391e-05	4.37678e-05	9.57304e-07	4.37858e-06	1.17729e-05	1.07527e-06	10.9488	0.0913342	0.0306002	0.303	k__Fungi;p__Ascomycota;c__Dothideomycetes;o__Capnodiales;f__Mycosphaerellaceae;g__Passalora;s__Passalora loranthi
Cladosporium iridis	0.00145068	0.000951475	0	0	0.000417973	0.00322581	0.129572	7.71774	4.83559e-07	3.17158e-07	0	0	1.39324e-07	1.07527e-06	0.129572	7.71774	0.0305203	0.303	k__Fungi;p__Ascomycota;c__Dothideomycetes;o__Capnodiales;f__Cladosporiaceae;g__Cladosporium;s__Cladosporium iridis
Russula senecis	0.000967118	0	0	0.000673627	0.000417973	0.00322581	0.129572	7.71774	3.22373e-07	0	0	2.24542e-07	1.39324e-07	1.07527e-06	0.129572	7.71774	0.0305203	0.303	k__Fungi;p__Basidiomycota;c__Agaricomycetes;o__Russulales;f__Russulaceae;g__Russula;s__Russula senecis
Resinicium furfuraceum	0.000967118	0	0.000287191	0.000336814	0.000417973	0.00322581	0.129572	7.71774	4.02966e-06	0	5.93529e-06	1.53812e-05	7.80216e-06	1.07527e-06	7.25601	0.137817	0.0306002	0.303	k__Fungi;p__Basidiomycota;c__Agaricomycetes;o__Hymenochaetales;f__unidentified;g__Resinicium;s__Resinicium furfuraceum
Paecilomyces formosus	0.000967118	0	0.000287191	0.000336814	0.000417973	0.00322581	0.129572	7.71774	4.83559e-07	0	1.72315e-06	1.12271e-07	7.66284e-07	3.22581e-06	0.237548	4.20968	0.0304804	0.303	k__Fungi;p__Ascomycota;c__Eurotiomycetes;o__Eurotiales;f__Thermoascaceae;g__Paecilomyces;s__Paecilomyces formosus
Eurotiales sp. MKK3	0	0	0.000287191	0.00101044	0.000417973	0.00322581	0.129572	7.71774	0	0	2.48899e-06	9.87987e-06	3.97074e-06	1.07527e-06	3.69279	0.270798	0.0306002	0.303	k__Fungi;p__Ascomycota;c__Eurotiomycetes;o__Eurotiales;f__unidentified;g__unidentified;s__Eurotiales sp. MKK3
uncultured fungus (90.5%)	0	0.00190295	0	0.000673627	0.000417973	0.00322581	0.129572	7.71774	0	1.26863e-06	0	4.04176e-06	1.39324e-06	3.22581e-06	0.431905	2.31532	0.0305402	0.303	k__Fungi;p__unidentified;c__unidentified;o__unidentified;f__unidentified;g__unidentified;s__uncultured fungus (90.5%)
Moniliella nigrescens (87.5%)	0.000483559	0.000951475	0.000287191	0.000336814	0.000417973	0.00322581	0.129572	7.71774	1.77305e-06	3.17158e-07	1.43596e-06	1.12271e-07	9.7527e-07	2.15054e-06	0.453501	2.20507	0.0305203	0.303	k__Fungi;p__Basidiomycota;c__Moniliellomycetes;o__Moniliellales;f__Moniliellaceae;g__Moniliella;s__Moniliella nigrescens (87.5%)
Candida blankii	0.000483559	0	0.000287191	0.000673627	0.000417973	0.00322581	0.129572	7.71774	1.67634e-05	0	2.87191e-07	1.5718e-06	4.21456e-06	8.60215e-06	0.489943	2.04106	0.0305203	0.303	k__Fungi;p__Ascomycota;c__Saccharomycetes;o__Saccharomycetales;f__unidentified;g__Candida;s__Candida blankii
Pseudotaeniolina globosa	0	0.00190295	0.000287191	0.000336814	0.000417973	0.00322581	0.129572	7.71774	0	9.19759e-06	6.70113e-07	3.1885e-05	1.11459e-05	6.45161e-06	1.72762	0.578831	0.0305602	0.303	k__Fungi;p__Ascomycota;c__unidentified;o__unidentified;f__unidentified;g__Pseudotaeniolina;s__Pseudotaeniolina globosa
Kazachstania barnettii	0.00145068	0.00570885	0.00114877	0.000336814	0.0014629	0.00645161	0.22675	4.41014	1.45068e-06	4.85252e-05	3.06337e-06	7.85899e-07	7.00104e-06	0.000106452	0.0657674	15.2051	0.0314347	0.311	k__Fungi;p__Ascomycota;c__Saccharomycetes;o__Saccharomycetales;f__Saccharomycetaceae;g__Kazachstania;s__Kazachstania barnettii
Antarctic fungal sp. GI949	0.0106383	0.00856327	0.0155083	0.0185248	0.014629	0	99999	0	5.31915e-06	4.12306e-06	7.94563e-06	8.30807e-06	7.07071e-06	0	99999	0	0.0319806	0.315	k__Fungi;p__unidentified;c__unidentified;o__unidentified;f__unidentified;g__unidentified;s__Antarctic fungal sp. GI949
Talaromyces purpureogenus	0.0261122	0.0142721	0.0201034	0.0188616	0.0203762	0.00322581	6.31661	0.158313	0.000275951	7.29464e-05	0.000209937	0.000182441	0.000200627	1.07527e-06	186.583	0.00535954	0.0325719	0.32	k__Fungi;p__Ascomycota;c__Eurotiomycetes;o__Eurotiales;f__Trichocomaceae;g__Talaromyces;s__Talaromyces purpureogenus
Didymellaceae sp.	0.061412	0.0418649	0.05112	0.0538902	0.053187	0.0258065	2.061	0.485202	0.00180174	0.000952109	0.000828738	0.000700685	0.00101282	0.00136129	0.744013	1.34406	0.0349476	0.343	k__Fungi;p__Ascomycota;c__Dothideomycetes;o__Pleosporales;f__Didymellaceae;g__Didymellaceae sp.;s__Didymellaceae sp.
Nigrospora sp.	0.00967118	0.0133206	0.00775416	0.0127989	0.0102403	0.0225806	0.453501	2.20507	0.000549645	0.000254995	0.000237699	0.000359829	0.000344897	0.00209032	0.164997	6.06071	0.0358641	0.351	k__Fungi;p__Ascomycota;c__Sordariomycetes;o__Trichosphaeriales;f__Trichosphaeriaceae;g__Nigrospora;s__Nigrospora sp.
Polyporales sp.	0.00483559	0.00856327	0.00574383	0.0074099	0.00637409	0.016129	0.395193	2.53041	0.000210509	5.86743e-05	0.000121482	7.09554e-05	0.000118147	0.0020172	0.0585697	17.0737	0.0372803	0.364	k__Fungi;p__Basidiomycota;c__Agaricomycetes;o__Polyporales;f__Polyporales sp.;g__Polyporales sp.;s__Polyporales sp.
Pleosporales sp.	0.121373	0.094196	0.0962091	0.127316	0.111076	0.0741935	1.49712	0.667951	0.00336686	0.00242912	0.00198775	0.00293028	0.00262665	0.000962366	2.72936	0.366386	0.0378523	0.368	k__Fungi;p__Ascomycota;c__Dothideomycetes;o__Pleosporales;f__Pleosporales sp.;g__Pleosporales sp.;s__Pleosporales sp.
Penicillium oxalicum	0.00870406	0.00856327	0.00689259	0.0266083	0.0136886	0	99999	0	6.86654e-05	0.000193149	0.000135076	0.000239924	0.000159631	0	99999	0	0.0381169	0.37	k__Fungi;p__Ascomycota;c__Eurotiomycetes;o__Eurotiales;f__Aspergillaceae;g__Penicillium;s__Penicillium oxalicum
Devriesia lagerstroemiae	0.00386847	0.00666032	0.0034463	0.00572583	0.0045977	0.0129032	0.356322	2.80645	6.8343e-05	0.000359657	0.000319835	8.4428e-05	0.00019683	0.000310753	0.633399	1.57878	0.0382798	0.371	k__Fungi;p__Ascomycota;c__Dothideomycetes;o__Capnodiales;f__Teratosphaeriaceae;g__Devriesia;s__Devriesia lagerstroemiae
uncultured endophytic fungus	0.0488395	0.0266413	0.0284319	0.034355	0.0344828	0.0129032	2.67241	0.374194	4.99678e-05	1.61751e-05	4.58549e-05	3.40182e-05	3.98119e-05	9.67742e-06	4.1139	0.243078	0.0393257	0.38	k__Fungi;p__unidentified;c__unidentified;o__unidentified;f__unidentified;g__unidentified;s__uncultured endophytic fungus
Trichosporon sp.	0.0299807	0.036156	0.0298679	0.0545638	0.038349	0.0612903	0.625694	1.59822	0.000237105	0.00163083	0.000426575	0.00278994	0.0012511	0.00103656	1.20697	0.82852	0.0396052	0.381	k__Fungi;p__Basidiomycota;c__Tremellomycetes;o__Tremellales;f__unidentified;g__Trichosporon;s__Trichosporon sp.
uncultured marine fungus	0.0488395	0.0428164	0.0379092	0.0458067	0.0433647	0.0193548	2.24051	0.446327	8.76854e-05	0.000554075	0.000125215	9.5206e-05	0.000154894	0.000158065	0.97994	1.02047	0.0396106	0.381	k__Fungi;p__unidentified;c__unidentified;o__unidentified;f__unidentified;g__unidentified;s__uncultured marine fungus
Zygosaccharomyces rouxii	0.000967118	0	0.000574383	0.00370495	0.0015674	0.00645161	0.242947	4.11613	1.48291e-05	0	2.87191e-07	2.04334e-05	9.64821e-06	3.22581e-06	2.99094	0.334343	0.0414164	0.397	k__Fungi;p__Ascomycota;c__Saccharomycetes;o__Saccharomycetales;f__Saccharomycetaceae;g__Zygosaccharomyces;s__Zygosaccharomyces rouxii
Meyerozyma caribbica	0.02853	0.0627973	0.0235497	0.039744	0.0339603	0.0129032	2.63192	0.37995	0.000263701	0.000615287	6.28949e-05	0.000276636	0.000233264	1.39785e-05	16.6873	0.0599257	0.0418568	0.4	k__Fungi;p__Ascomycota;c__Saccharomycetes;o__Saccharomycetales;f__Debaryomycetaceae;g__Meyerozyma;s__Meyerozyma caribbica
Myrothecium verrucaria	0.000483559	0.00475737	0.00201034	0.00572583	0.0030303	0.00967742	0.313131	3.19355	0	3.23501e-05	1.78059e-05	0.000104974	4.25984e-05	0.000760215	0.0560347	17.8461	0.0422223	0.403	k__Fungi;p__Ascomycota;c__Sordariomycetes;o__Hypocreales;f__unidentified;g__Myrothecium;s__Myrothecium verrucaria
Cyberlindnera fabianii	0.00145068	0.0228354	0.00229753	0.00336814	0.00470219	0.0129032	0.36442	2.74409	4.51322e-06	0.00365683	9.86023e-06	9.43078e-06	0.000409091	0.000367742	1.11244	0.898925	0.0430203	0.409	k__Fungi;p__Ascomycota;c__Saccharomycetes;o__Saccharomycetales;f__Phaffomycetaceae;g__Cyberlindnera;s__Cyberlindnera fabianii
Microdochium sp.	0.0246615	0.000951475	0.0160827	0.00437858	0.0126437	0	99999	0	0.000534816	4.44022e-06	0.000158338	5.8381e-06	0.000175479	0	99999	0	0.0463856	0.439	k__Fungi;p__Ascomycota;c__Sordariomycetes;o__Xylariales;f__unidentified;g__Microdochium;s__Microdochium sp.
Aspergillus sp. NRRL 145	0.0106383	0.018078	0.0189546	0.00471539	0.0126437	0	99999	0	9.34881e-06	2.72756e-05	5.73425e-05	9.7676e-06	2.89098e-05	0	99999	0	0.0463853	0.439	k__Fungi;p__Ascomycota;c__Eurotiomycetes;o__Eurotiales;f__Aspergillaceae;g__Aspergillus;s__Aspergillus sp. NRRL 145
uncultured Ascomycota	0.0759188	0.0694577	0.073521	0.0818457	0.0761755	0.0451613	1.68674	0.592858	0.00123727	0.000605138	0.00139259	0.00184877	0.00141407	0.00166022	0.85174	1.17407	0.0482957	0.456	k__Fungi;p__Ascomycota;c__unidentified;o__unidentified;f__unidentified;g__unidentified;s__uncultured Ascomycota
Cladosporium sp. BAB-3949	0.00628627	0.000951475	0.00258472	0.0023577	0.0031348	0.00967742	0.323929	3.0871	4.6744e-06	3.17158e-07	1.14877e-06	1.5718e-06	1.95054e-06	4.30108e-06	0.453501	2.20507	0.0495104	0.467	k__Fungi;p__Ascomycota;c__Dothideomycetes;o__Capnodiales;f__Cladosporiaceae;g__Cladosporium;s__Cladosporium sp. BAB-3949
Aspergillus fumigatus	0.0759188	0.103711	0.0824239	0.118558	0.0944619	0.0612903	1.54122	0.648837	0.00150097	0.00162734	0.00110961	0.00168238	0.00142874	0.000809677	1.76457	0.566709	0.0505856	0.476	k__Fungi;p__Ascomycota;c__Eurotiomycetes;o__Eurotiales;f__Aspergillaceae;g__Aspergillus;s__Aspergillus fumigatus
Podosphaera sp.	0	0	0.00287191	0.00202088	0.00167189	0.00645161	0.259143	3.85887	0	0	4.91097e-05	1.8637e-05	2.36503e-05	3.44086e-05	0.687337	1.45489	0.0522715	0.49	k__Fungi;p__Ascomycota;c__Leotiomycetes;o__Erysiphales;f__Erysiphaceae;g__Podosphaera;s__Podosphaera sp.
Curvularia hawaiiensis	0.00145068	0.00190295	0.000861574	0.00269451	0.00167189	0.00645161	0.259143	3.85887	1.43456e-05	0.000132572	1.82845e-05	0.000192433	8.40125e-05	6.34409e-05	1.32427	0.755136	0.0524879	0.491	k__Fungi;p__Ascomycota;c__Dothideomycetes;o__Pleosporales;f__Pleosporaceae;g__Curvularia;s__Curvularia hawaiiensis
Sporobolomyces roseus	0.00386847	0.0038059	0.00717978	0.00336814	0.00491118	0.0129032	0.380617	2.62732	2.41779e-05	0.000137012	6.42351e-05	1.19008e-05	4.73354e-05	0.000153763	0.307846	3.24838	0.0530025	0.495	k__Fungi;p__Basidiomycota;c__Microbotryomycetes;o__Sporidiobolales;f__unidentified;g__Sporobolomyces;s__Sporobolomyces roseus
Pichia membranifaciens	0.00967118	0.0228354	0.0155083	0.0161671	0.015256	0.0290323	0.525485	1.903	9.04255e-05	0.000142721	0.000142447	0.000701134	0.000304563	0.0027129	0.112265	8.90753	0.0543123	0.506	k__Fungi;p__Ascomycota;c__Saccharomycetes;o__Saccharomycetales;f__Pichiaceae;g__Pichia;s__Pichia membranifaciens
Perenniporia subacida	0.000483559	0	0	0.00134725	0.000522466	0.00322581	0.161964	6.17419	1.28949e-06	0	0	4.71539e-06	1.74155e-06	0.000234409	0.00742956	134.597	0.0570956	0.515	k__Fungi;p__Basidiomycota;c__Agaricomycetes;o__Polyporales;f__Polyporaceae;g__Perenniporia;s__Perenniporia subacida
Hypocreales sp. (89.3%)	0	0	0.000861574	0.000673627	0.000522466	0.00322581	0.161964	6.17419	0	0	6.03102e-06	5.95038e-06	4.0404e-06	0.00022043	0.0183296	54.5565	0.0570956	0.515	k__Fungi;p__Ascomycota;c__Sordariomycetes;o__Hypocreales;f__Hypocreales sp.;g__Hypocreales sp.;s__Hypocreales sp. (89.3%)
Trichomerium foliicola	0	0	0.000861574	0.000673627	0.000522466	0.00322581	0.161964	6.17419	0	0	4.49933e-06	2.91905e-06	2.54267e-06	7.84946e-05	0.0323929	30.871	0.0570956	0.515	k__Fungi;p__Ascomycota;c__Eurotiomycetes;o__Chaetothyriales;f__Trichomeriaceae;g__Trichomerium;s__Trichomerium foliicola
Pyrenophora sp.	0.00241779	0	0	0	0.000522466	0.00322581	0.161964	6.17419	1.41844e-05	0	0	0	3.06513e-06	9.13978e-05	0.0335362	29.8185	0.0570956	0.515	k__Fungi;p__Ascomycota;c__Dothideomycetes;o__Pleosporales;f__Pleosporaceae;g__Pyrenophora;s__Pyrenophora sp.
fungal sp. BMP3018	0.000967118	0.000951475	0.000574383	0	0.000522466	0.00322581	0.161964	6.17419	9.67118e-06	2.50555e-05	3.25483e-06	0	6.02577e-06	0.000108602	0.0554849	18.0229	0.0570956	0.515	k__Fungi;p__unidentified;c__unidentified;o__unidentified;f__unidentified;g__unidentified;s__fungal sp. BMP3018
Corallomycetella sp.	0.000483559	0	0.00114877	0	0.000522466	0.00322581	0.161964	6.17419	6.28627e-06	0	1.94333e-05	0	8.42912e-06	1.07527e-06	7.83908	0.127566	0.0574059	0.515	k__Fungi;p__Ascomycota;c__Sordariomycetes;o__Hypocreales;f__Nectriaceae;g__Corallomycetella;s__Corallomycetella sp.
Mucorales sp.	0.00145068	0	0	0.000673627	0.000522466	0.00322581	0.161964	6.17419	3.73952e-05	0	0	3.36814e-07	8.1853e-06	1.07527e-06	7.61233	0.131366	0.0573437	0.515	k__Fungi;p__unidentified;c__unidentified;o__Mucorales;f__Mucorales sp.;g__Mucorales sp.;s__Mucorales sp.
Tilletiopsis washingtonensis	0	0.000951475	0.000287191	0.00101044	0.000522466	0.00322581	0.161964	6.17419	0	9.51475e-07	9.57304e-08	7.63444e-06	2.50784e-06	1.82796e-05	0.137193	7.28898	0.0572196	0.515	k__Fungi;p__Basidiomycota;c__Exobasidiomycetes;o__Entylomatales;f__unidentified;g__Tilletiopsis;s__Tilletiopsis washingtonensis
Lepista saeva	0.000967118	0	0.000574383	0.000336814	0.000522466	0.00322581	0.161964	6.17419	1.59574e-05	0	4.97798e-06	1.68407e-06	5.78196e-06	2.25806e-05	0.256058	3.90536	0.0572196	0.515	k__Fungi;p__Basidiomycota;c__Agaricomycetes;o__Agaricales;f__Tricholomataceae;g__Lepista;s__Lepista saeva
uncultured Phialemonium	0.000483559	0.00190295	0	0.000673627	0.000522466	0.00322581	0.161964	6.17419	8.05932e-07	2.15668e-05	0	6.73627e-07	2.75165e-06	9.67742e-06	0.284338	3.51695	0.0571576	0.515	k__Fungi;p__Ascomycota;c__unidentified;o__unidentified;f__unidentified;g__unidentified;s__uncultured Phialemonium
Saccharomycetes sp. 5B12	0	0.00190295	0.000861574	0	0.000522466	0.00322581	0.161964	6.17419	0	1.90295e-06	2.87191e-07	0	3.1348e-07	1.07527e-06	0.291536	3.43011	0.0572816	0.515	k__Fungi;p__Ascomycota;c__Saccharomycetes;o__unidentified;f__unidentified;g__unidentified;s__Saccharomycetes sp. 5B12
Botryosphaeriaceae sp.	0.000967118	0	0.000574383	0.000336814	0.000522466	0.00322581	0.161964	6.17419	1.43456e-05	0	2.87191e-07	1.12271e-06	3.55277e-06	8.60215e-06	0.413009	2.42125	0.0572196	0.515	k__Fungi;p__Ascomycota;c__Dothideomycetes;o__Botryosphaeriales;f__Botryosphaeriaceae;g__Botryosphaeriaceae sp.;s__Botryosphaeriaceae sp.
Cryptococcus tephrensis	0.000967118	0	0.000287191	0.000673627	0.000522466	0.00322581	0.161964	6.17419	4.83559e-07	0	9.57304e-08	3.92949e-06	1.35841e-06	1.07527e-06	1.26332	0.791563	0.0573437	0.515	k__Fungi;p__Basidiomycota;c__Tremellomycetes;o__Tremellales;f__unidentified;g__Cryptococcus;s__Cryptococcus tephrensis
Candida sp. AS 2.3956	0.00193424	0	0.000287191	0.000336814	0.000522466	0.00322581	0.161964	6.17419	0.000100419	0	9.57304e-08	2.24542e-07	2.18042e-05	1.82796e-05	1.19282	0.838349	0.0571576	0.515	k__Fungi;p__Ascomycota;c__Saccharomycetes;o__Saccharomycetales;f__unidentified;g__Candida;s__Candida sp. AS 2.3956
Hymenochaete murina	0	0.000951475	0.000287191	0.00101044	0.000522466	0.00322581	0.161964	6.17419	0	6.34317e-07	3.92495e-06	1.04412e-05	4.73703e-06	4.30108e-06	1.10136	0.90797	0.0573437	0.515	k__Fungi;p__Basidiomycota;c__Agaricomycetes;o__Hymenochaetales;f__Hymenochaetaceae;g__Hymenochaete;s__Hymenochaete murina
uncultured fungus (87.1%)	0.000483559	0.000951475	0.000574383	0.000336814	0.000522466	0.00322581	0.161964	6.17419	1.61186e-07	6.34317e-07	5.16944e-06	1.12271e-06	2.33368e-06	2.15054e-06	1.08516	0.921521	0.0573127	0.515	k__Fungi;p__unidentified;c__unidentified;o__unidentified;f__unidentified;g__unidentified;s__uncultured fungus (87.1%)
Mucor sp.	0.0130561	0.0171265	0.0224009	0.0454699	0.0270637	0.00967742	2.79659	0.357579	0.000606222	0.000179829	0.000728126	0.00215493	0.00108422	5.37634e-05	20.1665	0.0495871	0.0600039	0.536	k__Fungi;p__unidentified;c__unidentified;o__Mucorales;f__Mucoraceae;g__Mucor;s__Mucor sp.
Eurotiomycetes sp.	0.00338491	0.0038059	0.00947731	0.0141462	0.00898642	0.0193548	0.464298	2.15379	4.72276e-05	2.18839e-05	8.33812e-05	0.000115752	7.88575e-05	0.000458065	0.172154	5.80876	0.0602005	0.536	k__Fungi;p__Ascomycota;c__Eurotiomycetes;o__Eurotiomycetes sp.;f__Eurotiomycetes sp.;g__Eurotiomycetes sp.;s__Eurotiomycetes sp.
Mycosphaerellaceae sp.	0.00435203	0.00570885	0.00631821	0.00370495	0.00501567	0.0129032	0.388715	2.57258	4.70664e-05	0.00026451	5.31304e-05	1.99843e-05	6.4751e-05	1.1828e-05	5.4744	0.182668	0.0601	0.536	k__Fungi;p__Ascomycota;c__Dothideomycetes;o__Capnodiales;f__Mycosphaerellaceae;g__Mycosphaerellaceae sp.;s__Mycosphaerellaceae sp.
Penicillium tularense	0.0222437	0.019981	0.0140724	0.0154934	0.0170324	0.00322581	5.28004	0.189392	0.000261283	0.000119569	0.000118706	0.000135175	0.00015472	2.15054e-06	71.9446	0.0138996	0.0605437	0.538	k__Fungi;p__Ascomycota;c__Eurotiomycetes;o__Eurotiales;f__Aspergillaceae;g__Penicillium;s__Penicillium tularense
Cystobasidium slooffiae	0.012089	0.00951475	0.0132108	0.00875716	0.0111808	0	99999	0	0.000125242	8.0241e-05	7.89776e-05	6.43314e-05	8.45698e-05	0	99999	0	0.0612394	0.543	k__Fungi;p__Basidiomycota;c__Cystobasidiomycetes;o__Cystobasidiales;f__Cystobasidiaceae;g__Cystobasidium;s__Cystobasidium slooffiae
Cystobasidium sp.	0.00773694	0.00666032	0.0215393	0.00269451	0.0110763	0	99999	0	0.000293198	4.85252e-05	0.000748899	1.6953e-05	0.00034643	0	99999	0	0.0624762	0.553	k__Fungi;p__Basidiomycota;c__Cystobasidiomycetes;o__Cystobasidiales;f__Cystobasidiaceae;g__Cystobasidium;s__Cystobasidium sp.
Beauveria sp.	0.0183752	0.00475737	0.0106261	0.00842034	0.0109718	0	99999	0	0.000588814	4.02791e-05	0.000174421	4.65926e-05	0.000209579	0	99999	0	0.0637394	0.563	k__Fungi;p__Ascomycota;c__Sordariomycetes;o__Hypocreales;f__Cordycipitaceae;g__Beauveria;s__Beauveria sp.
Fomes fasciatus	0.00241779	0.00285442	0.000574383	0.0023577	0.00177638	0.00645161	0.27534	3.63188	6.47969e-05	6.94577e-05	1.2445e-06	3.92949e-06	2.3302e-05	8.3871e-05	0.277831	3.59931	0.0641563	0.564	k__Fungi;p__Basidiomycota;c__Agaricomycetes;o__Polyporales;f__Coriolaceae;g__Fomes;s__Fomes fasciatus
Trametes ochracea	0.00145068	0.000951475	0.00373349	0.00505221	0.00334378	0.00967742	0.345524	2.89415	3.27208e-05	1.2052e-05	0.000461516	0.000315145	0.000274086	0.000365591	0.749705	1.33386	0.0640155	0.564	k__Fungi;p__Basidiomycota;c__Agaricomycetes;o__Polyporales;f__Coriolaceae;g__Trametes;s__Trametes ochracea
Chaetomium sp.	0.00241779	0.0104662	0.00373349	0.00673627	0.00512017	0.0129032	0.396813	2.52008	6.81818e-05	9.48303e-05	6.27034e-05	8.17335e-05	7.33194e-05	0.000397849	0.184289	5.42625	0.0652965	0.573	k__Fungi;p__Ascomycota;c__Sordariomycetes;o__Sordariales;f__Chaetomiaceae;g__Chaetomium;s__Chaetomium sp.
Eurotium tonophilum	0.00483559	0.00475737	0.00488225	0.00606265	0.00512017	0.0129032	0.396813	2.52008	4.02966e-06	6.02601e-06	2.87191e-06	3.92949e-06	3.79659e-06	4.30108e-06	0.882706	1.13288	0.0657409	0.575	k__Fungi;p__Ascomycota;c__Eurotiomycetes;o__Eurotiales;f__Aspergillaceae;g__Eurotium;s__Eurotium tonophilum
Phaeosphaeriaceae sp.	0.00676983	0.0133206	0.0117748	0.0114517	0.0107628	0	99999	0	0.000205996	0.00094862	0.00027848	0.000202425	0.000312818	0	99999	0	0.0663473	0.578	k__Fungi;p__Ascomycota;c__Dothideomycetes;o__Pleosporales;f__Phaeosphaeriaceae;g__Phaeosphaeriaceae sp.;s__Phaeosphaeriaceae sp.
Ascomycota sp. AR-2010	0.00773694	0.00666032	0.00545663	0.00875716	0.00710554	0.016129	0.440543	2.26992	0.000231947	0.000371075	6.72985e-05	0.000253733	0.000194079	0.000653763	0.296864	3.36855	0.0662136	0.578	k__Fungi;p__Ascomycota;c__unidentified;o__unidentified;f__unidentified;g__unidentified;s__Ascomycota sp. AR-2010
Dipodascaceae sp.	0.0236944	0.0142721	0.0192418	0.0293028	0.0227795	0.0387097	0.588471	1.69932	0.000287395	0.000473517	0.000604729	0.0019899	0.00095148	0.00147527	0.644954	1.5505	0.0677414	0.589	k__Fungi;p__Ascomycota;c__Saccharomycetes;o__Saccharomycetales;f__Dipodascaceae;g__Dipodascaceae sp.;s__Dipodascaceae sp.
Rhodotorula sp.	0.00290135	0.00285442	0.0031591	0.00336814	0.0031348	0	99999	0	7.57576e-06	3.10815e-05	1.27321e-05	3.49164e-05	2.05155e-05	0	99999	0	0.0701554	0.608	k__Fungi;p__Basidiomycota;c__Cystobasidiomycetes;o__Erythrobasidiales;f__Erythrobasidiaceae;g__Rhodotorula;s__Rhodotorula sp.
Rhodotorula sp.	0.000967118	0.000951475	0.000861574	0.000336814	0.000731452	0	99999	0	8.70406e-06	9.51475e-06	2.29753e-05	2.3577e-06	1.20167e-05	0	99999	0	0.0701554	0.608	k__Fungi;p__Basidiomycota;c__Ustilaginomycetes;o__Urocystidales;f__Melanotaeniaceae;g__Rhodotorula;s__Rhodotorula sp.
Rhodotorula sp.	0.00918762	0.018078	0.0140724	0.0111149	0.0125392	0.00322581	3.88715	0.257258	0.000339781	0.000588963	0.000356117	5.9616e-05	0.000286172	6.45161e-06	44.3567	0.0225445	0.0701554	0.608	k__Fungi;p__Basidiomycota;c__Microbotryomycetes;o__Sporidiobolales;f__unidentified;g__Rhodotorula;s__Rhodotorula sp.
Heterobasidion sp.	0.0116054	0.0123692	0.0066054	0.0131357	0.0103448	0	99999	0	0.000276273	3.74247e-05	4.12598e-05	0.000213989	0.000145211	0	99999	0	0.0719081	0.622	k__Fungi;p__Basidiomycota;c__Agaricomycetes;o__Russulales;f__Bondarzewiaceae;g__Heterobasidion;s__Heterobasidion sp.
Paecilomyces dactylethromorphus	0.0111219	0.0114177	0.0066054	0.0134725	0.0102403	0	99999	0	4.98066e-05	6.75547e-05	2.15393e-05	8.51016e-05	5.24208e-05	0	99999	0	0.0733742	0.629	k__Fungi;p__Ascomycota;c__Eurotiomycetes;o__Eurotiales;f__Thermoascaceae;g__Paecilomyces;s__Paecilomyces dactylethromorphus
uncultured ectomycorrhizal fungus	0.00241779	0.00570885	0.00402068	0.00269451	0.00344828	0.00967742	0.356322	2.80645	3.22373e-06	3.42531e-05	5.49493e-05	1.47075e-05	2.90143e-05	0.000141935	0.204419	4.89192	0.0733439	0.629	k__Fungi;p__unidentified;c__unidentified;o__unidentified;f__unidentified;g__unidentified;s__uncultured ectomycorrhizal fungus
Holtermanniales sp.	0.00676983	0.00190295	0.00287191	0.0023577	0.00344828	0.00967742	0.356322	2.80645	8.3011e-05	2.85442e-06	1.23492e-05	1.05535e-05	2.60188e-05	3.44086e-05	0.756172	1.32245	0.0728782	0.629	k__Fungi;p__Basidiomycota;c__Tremellomycetes;o__Holtermanniales;f__Holtermanniales sp.;g__Holtermanniales sp.;s__Holtermanniales sp.
Aspergillus sp.	0.432785	0.474786	0.474727	0.539239	0.485684	0.490323	0.990541	1.00955	0.0158034	0.0177339	0.0167164	0.0217638	0.0181968	0.0222731	0.816983	1.22402	0.0731396	0.629	k__Fungi;p__Ascomycota;c__Eurotiomycetes;o__Eurotiales;f__Aspergillaceae;g__Aspergillus;s__Aspergillus sp.
Candida etchellsii	0.00773694	0.00951475	0.00689259	0.0131357	0.0092999	0.0193548	0.480495	2.08119	0.000194713	0.000334602	0.000123492	0.000112271	0.000158586	0.000501075	0.316491	3.15965	0.0738846	0.632	k__Fungi;p__Ascomycota;c__Saccharomycetes;o__Saccharomycetales;f__unidentified;g__Starmerella;s__Candida etchellsii
Pichia norvegensis (81.2%)	0.00145068	0.00190295	0.0246984	0.00202088	0.0101358	0	99999	0	9.83237e-06	1.90295e-05	0.000155179	7.97126e-06	6.31487e-05	0	99999	0	0.0748721	0.638	k__Fungi;p__Ascomycota;c__Saccharomycetes;o__Saccharomycetales;f__Pichiaceae;g__Pichia;s__Pichia norvegensis (81.2%)
Penicillium soppii	0.0401354	0.0114177	0.0201034	0.0121253	0.0210031	0.00645161	3.25549	0.307174	0.000851225	1.96638e-05	0.000117748	5.10834e-05	0.000244793	1.29032e-05	18.9714	0.0527108	0.0748297	0.638	k__Fungi;p__Ascomycota;c__Eurotiomycetes;o__Eurotiales;f__Aspergillaceae;g__Penicillium;s__Penicillium soppii
Penicillium paxilli	0.0111219	0.0076118	0.0103389	0.0097676	0.0100313	0	99999	0	0.000157479	3.86933e-05	0.000165326	8.82452e-05	0.00012581	0	99999	0	0.0764025	0.649	k__Fungi;p__Ascomycota;c__Eurotiomycetes;o__Eurotiales;f__Aspergillaceae;g__Penicillium;s__Penicillium paxilli
Nakazawaea holstii	0.00193424	0	0.00201034	0.0023577	0.00188088	0.00645161	0.291536	3.43011	9.60671e-05	0	8.52001e-06	0.000357808	0.000134866	3.97849e-05	3.38987	0.294996	0.0782756	0.664	k__Fungi;p__Ascomycota;c__Saccharomycetes;o__Saccharomycetales;f__Pichiaceae;g__Nakazawaea;s__Nakazawaea holstii
Talaromyces diversus	0.00290135	0.00570885	0.00919012	0.0168407	0.00982236	0	99999	0	1.27337e-05	8.56327e-05	0.000376986	0.000540811	0.000317102	0	99999	0	0.0795645	0.673	k__Fungi;p__Ascomycota;c__Eurotiomycetes;o__Eurotiales;f__Trichocomaceae;g__Talaromyces;s__Talaromyces diversus
Tremellomycetes sp.	0.0299807	0.0114177	0.0140724	0.00909397	0.015674	0.00322581	4.85893	0.205806	0.000260961	5.35997e-05	0.000252154	9.83496e-05	0.000184535	0.000155914	1.18357	0.844902	0.0798191	0.674	k__Fungi;p__Basidiomycota;c__Tremellomycetes;o__Tremellomycetes sp.;f__Tremellomycetes sp.;g__Tremellomycetes sp.;s__Tremellomycetes sp.
Epacris microphylla root associated fungus 39	0.00435203	0.00285442	0.00402068	0.00269451	0.00355277	0.00967742	0.367119	2.72391	1.61186e-06	9.51475e-07	1.53169e-06	1.12271e-06	1.35841e-06	7.52688e-06	0.180475	5.54094	0.0813363	0.685	k__Fungi;p__unidentified;c__unidentified;o__unidentified;f__unidentified;g__unidentified;s__Epacris microphylla root associated fungus 39
Ramularia plurivora	0.00386847	0.00570885	0.00402068	0.00202088	0.00355277	0.00967742	0.367119	2.72391	2.09542e-06	8.24611e-06	6.03102e-06	3.36814e-06	4.5977e-06	1.1828e-05	0.388715	2.57258	0.0820238	0.69	k__Fungi;p__Ascomycota;c__Dothideomycetes;o__Capnodiales;f__Mycosphaerellaceae;g__Ramularia;s__Ramularia plurivora
Pichia sp.	0.0522244	0.0656518	0.0640437	0.0431122	0.0551724	0.0774194	0.712644	1.40323	0.00180239	0.00388424	0.0023229	0.00157247	0.00214908	0.00250108	0.859261	1.16379	0.082815	0.695	k__Fungi;p__Ascomycota;c__Saccharomycetes;o__Saccharomycetales;f__Pichiaceae;g__Pichia;s__Pichia sp.
Sordariomycetes sp.	0.0145068	0.0152236	0.0100517	0.0181879	0.0141066	0.0258065	0.54663	1.82939	0.000627015	7.23121e-05	0.000235305	0.000224318	0.000298642	0.00146989	0.203172	4.92193	0.0871947	0.73	k__Fungi;p__Ascomycota;c__Sordariomycetes;o__Sordariomycetes sp.;f__Sordariomycetes sp.;g__Sordariomycetes sp.;s__Sordariomycetes sp.
Bipolaris sp.	0.00338491	0.00856327	0.00402068	0.0195352	0.0091954	0	99999	0	6.04449e-05	4.15477e-05	3.95367e-05	0.000472999	0.000178753	0	99999	0	0.0899189	0.74	k__Fungi;p__Ascomycota;c__Dothideomycetes;o__Pleosporales;f__Pleosporaceae;g__Bipolaris;s__Bipolaris sp.
uncultured fungus (83.4%)	0.000483559	0.00285442	0.000574383	0	0.000626959	0.00322581	0.194357	5.14516	3.38491e-06	0.00031811	3.82922e-07	0	3.58063e-05	1.07527e-06	33.2999	0.0300301	0.090781	0.74	k__Fungi;p__unidentified;c__unidentified;o__unidentified;f__unidentified;g__unidentified;s__uncultured fungus (83.4%)
uncultured Bensingtonia	0.00145068	0	0.000287191	0.000673627	0.000626959	0.00322581	0.194357	5.14516	4.83559e-06	0	2.87191e-07	6.73627e-07	1.35841e-06	2.68817e-05	0.0505329	19.7891	0.090321	0.74	k__Fungi;p__Basidiomycota;c__Agaricostilbomycetes;o__unidentified;f__unidentified;g__unidentified;s__uncultured Bensingtonia
uncultured fungus (91.9%)	0	0.000951475	0.000574383	0.00101044	0.000626959	0.00322581	0.194357	5.14516	0	3.17158e-07	4.78652e-06	5.77074e-05	1.96796e-05	0.000319355	0.0616228	16.2277	0.090321	0.74	k__Fungi;p__unidentified;c__unidentified;o__unidentified;f__unidentified;g__unidentified;s__uncultured fungus (91.9%)
Pleosporales sp. MUT 4417	0	0	0.000287191	0.00168407	0.000626959	0.00322581	0.194357	5.14516	0	0	6.70113e-06	8.9817e-07	2.71682e-06	3.97849e-05	0.0682877	14.6439	0.0904045	0.74	k__Fungi;p__Ascomycota;c__Dothideomycetes;o__Pleosporales;f__unidentified;g__unidentified;s__Pleosporales sp. MUT 4417
Lachancea fermentati	0	0	0	0.00202088	0.000626959	0.00322581	0.194357	5.14516	0	0	0	0.000151566	4.70219e-05	7.52688e-06	6.2472	0.160072	0.0907391	0.74	k__Fungi;p__Ascomycota;c__Saccharomycetes;o__Saccharomycetales;f__Saccharomycetaceae;g__Lachancea;s__Lachancea fermentati
uncultured soil basidiomycete (90.9%)	0.000483559	0	0.000287191	0.00134725	0.000626959	0.00322581	0.194357	5.14516	1.1283e-06	0	4.21214e-06	1.94229e-05	7.80216e-06	4.4086e-05	0.176976	5.65049	0.090488	0.74	k__Fungi;p__Basidiomycota;c__unidentified;o__unidentified;f__unidentified;g__unidentified;s__uncultured soil basidiomycete (90.9%)
uncultured fungus (91.4%)	0.000483559	0.000951475	0.000861574	0.000336814	0.000626959	0.00322581	0.194357	5.14516	8.05932e-07	3.48874e-06	1.00517e-05	3.03132e-06	5.155e-06	1.07527e-06	4.79415	0.208588	0.090781	0.74	k__Fungi;p__unidentified;c__unidentified;o__unidentified;f__unidentified;g__unidentified;s__uncultured fungus (91.4%)
Trichoderma atroviride	0.0270793	0.0294957	0.0258472	0.0205456	0.0248694	0.00967742	2.56984	0.38913	0.000348162	0.000791944	0.000416332	0.000186819	0.000371648	0.00129462	0.28707	3.48347	0.0906892	0.74	k__Fungi;p__Ascomycota;c__Sordariomycetes;o__Hypocreales;f__Hypocreaceae;g__Trichoderma;s__Trichoderma atroviride
Lichtheimia ramosa	0.000967118	0.000951475	0.000574383	0.000336814	0.000626959	0.00322581	0.194357	5.14516	6.44745e-07	3.17158e-07	1.34023e-06	3.36814e-07	7.66284e-07	2.15054e-06	0.356322	2.80645	0.0906553	0.74	k__Fungi;p__unidentified;c__unidentified;o__Mucorales;f__Lichtheimiaceae;g__Lichtheimia;s__Lichtheimia ramosa
Myceliophthora heterothallica	0.000967118	0.00190295	0	0.000673627	0.000626959	0.00322581	0.194357	5.14516	1.77305e-06	5.39169e-06	0	3.25587e-06	1.98537e-06	1.07527e-06	1.84639	0.541596	0.0908229	0.74	k__Fungi;p__Ascomycota;c__Sordariomycetes;o__Sordariales;f__Chaetomiaceae;g__Myceliophthora;s__Myceliophthora heterothallica
Acremonium sp. BRO-2013	0.000483559	0	0.000574383	0.00101044	0.000626959	0.00322581	0.194357	5.14516	1.1283e-06	0	3.35056e-06	7.63444e-06	3.83142e-06	2.15054e-06	1.78161	0.56129	0.0907391	0.74	k__Fungi;p__Ascomycota;c__unidentified;o__unidentified;f__unidentified;g__Acremonium;s__Acremonium sp. BRO-2013
Botryosphaeria dothidea	0.00145068	0.000951475	0.000287191	0.000336814	0.000626959	0.00322581	0.194357	5.14516	1.03159e-05	2.22011e-06	9.57304e-08	4.82766e-06	4.00557e-06	6.45161e-06	0.620864	1.61066	0.0907391	0.74	k__Fungi;p__Ascomycota;c__Dothideomycetes;o__Botryosphaeriales;f__Botryosphaeriaceae;g__Botryosphaeria;s__Botryosphaeria dothidea
Candida metapsilosis	0.000483559	0.00666032	0.00258472	0.00606265	0.00365726	0.00967742	0.377917	2.64608	1.61186e-07	4.75737e-06	1.21578e-05	0.000192208	6.46116e-05	1.93548e-05	3.33827	0.299557	0.0918113	0.743	k__Fungi;p__Ascomycota;c__Saccharomycetes;o__Saccharomycetales;f__Debaryomycetaceae;g__Candida;s__Candida metapsilosis
Sporobolomyces coprosmae	0.00241779	0.00475737	0.00402068	0.00370495	0.00365726	0.00967742	0.377917	2.64608	2.51451e-05	6.8189e-05	3.408e-05	6.00651e-05	4.39568e-05	6.88172e-05	0.638747	1.56556	0.0917387	0.743	k__Fungi;p__Basidiomycota;c__Cystobasidiomycetes;o__Erythrobasidiales;f__Erythrobasidiaceae;g__Sporobolomyces;s__Sporobolomyces coprosmae
Ascomycota sp. BEA-2010	0.00773694	0.00475737	0.00229753	0.00808353	0.00553814	0.0129032	0.429206	2.32988	7.84977e-05	2.85442e-06	8.90293e-06	8.75716e-06	2.32323e-05	3.22581e-05	0.720202	1.3885	0.0917288	0.743	k__Fungi;p__Ascomycota;c__unidentified;o__unidentified;f__unidentified;g__unidentified;s__Ascomycota sp. BEA-2010
Penicillium capsulatum	0.000483559	0.0038059	0.00143596	0.00303132	0.00198537	0.00645161	0.307732	3.24958	1.61186e-07	1.64922e-05	1.39766e-05	4.01931e-05	1.94009e-05	1.1828e-05	1.64026	0.60966	0.0927343	0.749	k__Fungi;p__Ascomycota;c__Eurotiomycetes;o__Eurotiales;f__Aspergillaceae;g__Penicillium;s__Penicillium capsulatum
Aspergillus tubingensis	0.00531915	0.00951475	0.00890293	0.0111149	0.00888192	0	99999	0	4.83559e-06	1.74437e-05	5.16944e-06	6.73627e-06	6.93138e-06	0	99999	0	0.0956297	0.771	k__Fungi;p__Ascomycota;c__Eurotiomycetes;o__Eurotiales;f__Aspergillaceae;g__Aspergillus;s__Aspergillus tubingensis
Aspergillus versicolor	0.0135397	0.0323501	0.0198162	0.0191984	0.0197492	0.00645161	3.06113	0.326677	8.2205e-06	2.88614e-05	1.40724e-05	1.90861e-05	1.59875e-05	8.60215e-06	1.85854	0.538056	0.0962596	0.774	k__Fungi;p__Ascomycota;c__Eurotiomycetes;o__Eurotiales;f__Aspergillaceae;g__Aspergillus;s__Aspergillus versicolor
Candida albicans	0.400387	0.482398	0.513785	0.446615	0.465099	0.429032	1.08407	0.922453	0.0914936	0.103195	0.133762	0.102549	0.111588	0.0653785	1.7068	0.585893	0.0973499	0.781	k__Fungi;p__Ascomycota;c__Saccharomycetes;o__Saccharomycetales;f__Debaryomycetaceae;g__Candida;s__Candida albicans
Penicillium georgiense	0.0135397	0.00570885	0.00746697	0.00808353	0.00877743	0	99999	0	0.000130239	0.00011386	3.89623e-05	4.53576e-05	6.88959e-05	0	99999	0	0.0976206	0.782	k__Fungi;p__Ascomycota;c__Eurotiomycetes;o__Eurotiales;f__Aspergillaceae;g__Penicillium;s__Penicillium georgiense
Lasiodiplodia sp.	0.00386847	0.00285442	0.00201034	0.00606265	0.00376176	0.00967742	0.388715	2.57258	3.38491e-05	1.33206e-05	2.93892e-05	4.17649e-05	3.24277e-05	4.51613e-05	0.718042	1.39268	0.101639	0.812	k__Fungi;p__Ascomycota;c__Dothideomycetes;o__Botryosphaeriales;f__Botryosphaeriaceae;g__Lasiodiplodia;s__Lasiodiplodia sp.
Coriolopsis rigida	0.00145068	0.0038059	0.000861574	0.00336814	0.00208986	0.00645161	0.323929	3.0871	4.99678e-06	4.24992e-05	1.66571e-05	1.06658e-05	1.51167e-05	0.000615054	0.0245778	40.6871	0.107861	0.86	k__Fungi;p__Basidiomycota;c__Agaricomycetes;o__Polyporales;f__Coriolaceae;g__Coriolopsis;s__Coriolopsis rigida
Penicillium canescens	0.00338491	0.00856327	0.0103389	0.00909397	0.00825496	0	99999	0	3.2882e-05	2.66413e-05	0.000100804	0.00020018	0.000108812	0	99999	0	0.108266	0.862	k__Fungi;p__Ascomycota;c__Eurotiomycetes;o__Eurotiales;f__Aspergillaceae;g__Penicillium;s__Penicillium canescens
Thelebolus sp.	0.00386847	0.00285442	0.00603102	0.00336814	0.00438871	0	99999	0	0.0004402	1.49064e-05	0.000867126	0.00024913	0.000489551	0	99999	0	0.242472	0.866	k__Fungi;p__Ascomycota;c__Leotiomycetes;o__Thelebolales;f__Thelebolaceae;g__Thelebolus;s__Thelebolus sp.
Candida sojae	0.00435203	0.0123692	0.00430787	0.00875716	0.00658307	0	99999	0	0.000140393	0.000166191	0.000194524	0.000911867	0.000402264	0	99999	0	0.151845	0.866	k__Fungi;p__Ascomycota;c__Saccharomycetes;o__Saccharomycetales;f__Debaryomycetaceae;g__Candida;s__Candida sojae
Pseudeurotium sp.	0.00435203	0.0104662	0.0109133	0.00404176	0.00731452	0	99999	0	0.000164088	0.000299715	0.000419204	0.00035938	0.000332393	0	99999	0	0.130764	0.866	k__Fungi;p__Ascomycota;c__Leotiomycetes;o__unidentified;f__Pseudeurotiaceae;g__Pseudeurotium;s__Pseudeurotium sp.
Ascomycota sp. BR522	0.00435203	0.00285442	0.00229753	0.00471539	0.00355277	0	99999	0	0.000138943	1.33206e-05	4.99713e-05	0.000797238	0.000297005	0	99999	0	0.293162	0.866	k__Fungi;p__Ascomycota;c__unidentified;o__unidentified;f__unidentified;g__unidentified;s__Ascomycota sp. BR522
fungal sp. AB6	0.00193424	0.00190295	0.0031591	0.00202088	0.00240334	0	99999	0	0.000211315	5.48684e-05	0.000246219	0.00031043	0.000237583	0	99999	0	0.387524	0.866	k__Fungi;p__unidentified;c__unidentified;o__unidentified;f__unidentified;g__unidentified;s__fungal sp. AB6
Coniochaeta sp.	0.00725338	0.00190295	0.00545663	0.00774672	0.0061651	0	99999	0	3.77176e-05	4.75737e-06	0.000357266	0.000250477	0.000216371	0	99999	0	0.165587	0.866	k__Fungi;p__Ascomycota;c__Sordariomycetes;o__Coniochaetales;f__Coniochaetaceae;g__Coniochaeta;s__Coniochaeta sp.
Cladosporium sp. MPI.04	0.00483559	0.0038059	0.00373349	0.00943078	0.00574713	0	99999	0	0.000122018	0.000164922	0.000149148	0.00037813	0.000216057	0	99999	0	0.180758	0.866	k__Fungi;p__Ascomycota;c__Dothideomycetes;o__Capnodiales;f__Cladosporiaceae;g__Cladosporium;s__Cladosporium sp. MPI.04
Pyrenochaeta unguis-hominis	0.00531915	0.0190295	0.00631821	0.00336814	0.00658307	0	99999	0	0.00012363	0.00121059	5.98315e-05	5.5462e-05	0.000198642	0	99999	0	0.151845	0.866	k__Fungi;p__Ascomycota;c__Dothideomycetes;o__Pleosporales;f__Cucurbitariaceae;g__Pyrenochaeta;s__Pyrenochaeta unguis-hominis
Curreya sp.	0.000967118	0.00285442	0.00574383	0.00538902	0.00428422	0	99999	0	2.90135e-06	1.2052e-05	0.000414513	0.000120243	0.000190073	0	99999	0	0.248183	0.866	k__Fungi;p__Ascomycota;c__Dothideomycetes;o__Pleosporales;f__Cucurbitariaceae;g__Curreya;s__Curreya sp.
Vascellum sp.	0.00435203	0.0142721	0.00603102	0.00639946	0.00668757	0	99999	0	2.67569e-05	0.00091627	0.00010291	0.000146963	0.000189446	0	99999	0	0.148614	0.866	k__Fungi;p__Basidiomycota;c__Agaricomycetes;o__Agaricales;f__Lycoperdaceae;g__Vascellum;s__Vascellum sp.
Issatchenkia terricola	0.00145068	0.00666032	0.00746697	0.00606265	0.00564263	0	99999	0	5.86718e-05	0.000126546	0.000277714	0.000175368	0.000182027	0	99999	0	0.184795	0.866	k__Fungi;p__Ascomycota;c__Saccharomycetes;o__Saccharomycetales;f__Saccharomycetaceae;g__Issatchenkia;s__Issatchenkia terricola
Ascomycota sp. ARIZ PAAsh1-1 A	0.00338491	0.00285442	0.00373349	0.00437858	0.00376176	0	99999	0	0.000328498	2.12496e-05	0.000206491	8.38666e-05	0.000174469	0	99999	0	0.279343	0.866	k__Fungi;p__Ascomycota;c__unidentified;o__unidentified;f__unidentified;g__unidentified;s__Ascomycota sp. ARIZ PAAsh1-1 A
Pyrenochaeta cava	0.00386847	0.000951475	0.0031591	0.00134725	0.00250784	0	99999	0	6.70535e-05	6.34317e-07	0.00024507	0.000218929	0.000171648	0	99999	0	0.377373	0.866	k__Fungi;p__Ascomycota;c__Dothideomycetes;o__Pleosporales;f__Cucurbitariaceae;g__Pyrenochaeta;s__Pyrenochaeta cava
Microsphaeropsis arundinis	0.00241779	0.00570885	0.00143596	0.00842034	0.00428422	0	99999	0	6.96325e-05	8.88043e-05	0.000254643	0.000169979	0.000170185	0	99999	0	0.248183	0.866	k__Fungi;p__Ascomycota;c__unidentified;o__unidentified;f__unidentified;g__Microsphaeropsis;s__Microsphaeropsis arundinis
Preussia sp. GX10-1A	0	0.00285442	0.00143596	0.00101044	0.00114943	0	99999	0	0	6.02601e-06	0.000447444	4.93993e-06	0.000164995	0	99999	0	0.550354	0.866	k__Fungi;p__Ascomycota;c__Dothideomycetes;o__Pleosporales;f__Sporormiaceae;g__Preussia;s__Preussia sp. GX10-1A
Kazachstania unispora	0.00676983	0.0228354	0.00603102	0.00168407	0.00668757	0	99999	0	4.43262e-05	0.000992705	0.000122152	1.34725e-06	0.000163462	0	99999	0	0.148614	0.866	k__Fungi;p__Ascomycota;c__Saccharomycetes;o__Saccharomycetales;f__Saccharomycetaceae;g__Kazachstania;s__Kazachstania unispora
Candida infanticola	0.00676983	0.0104662	0.0103389	0.00505221	0.00794148	0	99999	0	0.000147002	0.000137964	0.00031256	8.1958e-06	0.000163184	0	99999	0	0.115255	0.866	k__Fungi;p__Ascomycota;c__Saccharomycetes;o__Saccharomycetales;f__Trichomonascaceae;g__Wickerhamiella;s__Candida infanticola
Phanerochaete chrysosporium	0.00145068	0.0104662	0.00229753	0.00639946	0.00428422	0	99999	0	7.2695e-05	0.000330796	2.9102e-05	0.000321882	0.000162487	0	99999	0	0.248183	0.866	k__Fungi;p__Basidiomycota;c__Agaricomycetes;o__Polyporales;f__Phanerochaetaceae;g__Phanerochaete;s__Phanerochaete chrysosporium
Metschnikowia reukaufii	0.00676983	0.000951475	0.0031591	0.000673627	0.00292581	0	99999	0	0.00022147	2.53727e-06	0.000307199	3.59268e-06	0.000161024	0	99999	0	0.340251	0.866	k__Fungi;p__Ascomycota;c__Saccharomycetes;o__Saccharomycetales;f__Metschnikowiaceae;g__Metschnikowia;s__Metschnikowia reukaufii
Cadophora malorum	0.00676983	0.00475737	0.00861574	0.00370495	0.00626959	0	99999	0	0.000268536	0.000104345	0.000234157	1.16762e-05	0.000158307	0	99999	0	0.162025	0.866	k__Fungi;p__Ascomycota;c__Leotiomycetes;o__Helotiales;f__unidentified;g__Cadophora;s__Cadophora malorum
Tilletiopsis minor (89.5%)	0.00725338	0.00475737	0.00603102	0.00404176	0.00553814	0	99999	0	0.000287718	1.58579e-05	0.000193471	6.59032e-05	0.000154754	0	99999	0	0.188936	0.866	k__Fungi;p__Basidiomycota;c__Exobasidiomycetes;o__Georgefischeriales;f__Tilletiariaceae;g__Tilletiopsis;s__Tilletiopsis minor (89.5%)
Zygoascus hellenicus	0.000483559	0.00190295	0.000574383	0.00505221	0.00208986	0	99999	0	1.61186e-07	0.000381541	1.05303e-06	0.00031784	0.000140927	0	99999	0	0.420433	0.866	k__Fungi;p__Ascomycota;c__Saccharomycetes;o__Saccharomycetales;f__Trichomonascaceae;g__Zygoascus;s__Zygoascus hellenicus
Trichosporon smithiae	0.000967118	0	0.00143596	0.00168407	0.00125392	0	99999	0	8.05932e-07	0	0.000181409	0.000238464	0.00014016	0	99999	0	0.532748	0.866	k__Fungi;p__Basidiomycota;c__Tremellomycetes;o__Tremellales;f__unidentified;g__Trichosporon;s__Trichosporon smithiae
Eremothecium sp. CID1339	0.00145068	0.00570885	0.00172315	0.00370495	0.00271682	0	99999	0	8.49452e-05	5.93086e-05	0.000275704	3.99686e-05	0.000137583	0	99999	0	0.358156	0.866	k__Fungi;p__Ascomycota;c__Saccharomycetes;o__Saccharomycetales;f__Saccharomycetaceae;g__Eremothecium;s__Eremothecium sp. CID1339
uncultured Ascomycota (90.5%)	0.000483559	0.00475737	0.00229753	0	0.0014629	0	99999	0	3.22373e-06	0.00085379	0.000110377	0	0.000134622	0	99999	0	0.500395	0.866	k__Fungi;p__Ascomycota;c__unidentified;o__unidentified;f__unidentified;g__unidentified;s__uncultured Ascomycota (90.5%)
Rhodosporidium toruloides	0.00725338	0.0076118	0.00603102	0.00639946	0.00658307	0	99999	0	0.000386525	4.91595e-05	5.13115e-05	7.09554e-05	0.000129606	0	99999	0	0.151845	0.866	k__Fungi;p__Basidiomycota;c__Microbotryomycetes;o__Sporidiobolales;f__unidentified;g__Rhodosporidium;s__Rhodosporidium toruloides
Phallus hadriani	0	0.00285442	0	0.00909397	0.0031348	0	99999	0	0	1.90295e-06	0	0.000394072	0.000122466	0	99999	0	0.323524	0.866	k__Fungi;p__Basidiomycota;c__Agaricomycetes;o__Phallales;f__Phallaceae;g__Phallus;s__Phallus hadriani
Entylomataceae sp.	0.00531915	0.0114177	0.00258472	0.00202088	0.00397074	0	99999	0	0.000164732	0.000499207	6.70113e-05	1.56057e-05	0.000119645	0	99999	0	0.26633	0.866	k__Fungi;p__Basidiomycota;c__Exobasidiomycetes;o__Entylomatales;f__Entylomataceae;g__Entylomataceae sp.;s__Entylomataceae sp.
Thielavia sp.	0	0.00190295	0.000861574	0.0023577	0.00125392	0	99999	0	0	6.66032e-06	0.000285277	4.12035e-05	0.000117311	0	99999	0	0.532748	0.866	k__Fungi;p__Ascomycota;c__Sordariomycetes;o__Sordariales;f__Chaetomiaceae;g__Thielavia;s__Thielavia sp.
Mucor hiemalis	0.0101547	0.0038059	0.00804136	0.00134725	0.00595611	0	99999	0	0.000337202	5.29654e-05	9.03695e-05	1.52689e-05	0.000116301	0	99999	0	0.172983	0.866	k__Fungi;p__unidentified;c__unidentified;o__Mucorales;f__Mucoraceae;g__Mucor;s__Mucor hiemalis
Metarhizium sp.	0	0	0.000287191	0.00303132	0.00104493	0	99999	0	0	0	1.25407e-05	0.000350735	0.000113375	0	99999	0	0.56908	0.866	k__Fungi;p__Ascomycota;c__Sordariomycetes;o__Hypocreales;f__Clavicipitaceae;g__Metarhizium;s__Metarhizium sp.
Strelitziana africana	0.00145068	0.000951475	0.000861574	0.00168407	0.00125392	0	99999	0	0.000473243	1.9981e-05	2.87191e-06	2.42506e-05	0.000113027	0	99999	0	0.532748	0.866	k__Fungi;p__Ascomycota;c__Eurotiomycetes;o__Chaetothyriales;f__unidentified;g__Strelitziana;s__Strelitziana africana
Hanseniaspora osmophila	0.00193424	0.000951475	0.00229753	0.00202088	0.00198537	0	99999	0	5.54481e-05	1.90295e-06	0.000240953	3.71618e-05	0.00011139	0	99999	0	0.432318	0.866	k__Fungi;p__Ascomycota;c__Saccharomycetes;o__Saccharomycetales;f__Saccharomycodaceae;g__Hanseniaspora;s__Hanseniaspora osmophila
Oidiodendron rhodogenum	0.0174081	0.00190295	0.00717978	0.00303132	0.00752351	0	99999	0	0.000174887	8.24611e-06	0.000136224	7.43236e-05	0.00011132	0	99999	0	0.125353	0.866	k__Fungi;p__Ascomycota;c__Leotiomycetes;o__unidentified;f__Myxotrichaceae;g__Oidiodendron;s__Oidiodendron rhodogenum
Phlebia sp. DLL2011-1 (96.5%)	0.000483559	0.00951475	0.0034463	0.00269451	0.00323929	0	99999	0	2.74017e-06	0.000613067	3.09209e-05	0.000103177	0.000111181	0	99999	0	0.315566	0.866	k__Fungi;p__Basidiomycota;c__Agaricomycetes;o__Corticiales;f__Corticiaceae;g__Phlebia;s__Phlebia sp. DLL2011-1 (96.5%)
Moniliella spathulata	0.000483559	0	0.000287191	0.00303132	0.00114943	0	99999	0	4.83559e-07	0	9.57304e-08	0.000352195	0.000109404	0	99999	0	0.550354	0.866	k__Fungi;p__Basidiomycota;c__Moniliellomycetes;o__Moniliellales;f__Moniliellaceae;g__Moniliella;s__Moniliella spathulata
Lycoperdaceae sp.	0.00580271	0.0076118	0.00488225	0.00404176	0.00512017	0	99999	0	0.000196486	5.10625e-05	0.00011009	6.69137e-05	0.000108882	0	99999	0	0.206615	0.866	k__Fungi;p__Basidiomycota;c__Agaricomycetes;o__Agaricales;f__Lycoperdaceae;g__Lycoperdaceae sp.;s__Lycoperdaceae sp.
Tolypocladium inflatum	0.00145068	0.000951475	0.00114877	0	0.000835946	0	99999	0	0.000471631	1.26863e-06	1.40724e-05	0	0.000107175	0	99999	0	0.610583	0.866	k__Fungi;p__Ascomycota;c__Sordariomycetes;o__Hypocreales;f__Ophiocordycipitaceae;g__Tolypocladium;s__Tolypocladium inflatum
Rigidoporus vinctus	0.00290135	0.00190295	0.00229753	0.00168407	0.00219436	0	99999	0	4.56157e-05	1.68094e-05	4.67164e-05	0.000246211	0.000105085	0	99999	0	0.409026	0.866	k__Fungi;p__Basidiomycota;c__Agaricomycetes;o__Polyporales;f__Coriolaceae;g__Rigidoporus;s__Rigidoporus vinctus
Mycena corynephora	0.000483559	0	0.000287191	0	0.000208986	0	99999	0	0.000483237	0	7.65843e-07	0	0.000104702	0	99999	0	0.799076	0.866	k__Fungi;p__Basidiomycota;c__Agaricomycetes;o__Agaricales;f__Tricholomataceae;g__Mycena;s__Mycena corynephora
Ceratocystidaceae sp.	0	0	0.000574383	0.000673627	0.000417973	0	99999	0	0	0	4.13555e-05	0.000288762	0.000104633	0	99999	0	0.718836	0.866	k__Fungi;p__Ascomycota;c__Sordariomycetes;o__Microascales;f__Ceratocystidaceae;g__Ceratocystidaceae sp.;s__Ceratocystidaceae sp.
Lophotrichus fimeti	0	0.00190295	0.000287191	0.00168407	0.000835946	0	99999	0	0	1.26863e-06	0.00027264	9.99214e-06	0.000102438	0	99999	0	0.610583	0.866	k__Fungi;p__Ascomycota;c__Sordariomycetes;o__Microascales;f__Microascaceae;g__Lophotrichus;s__Lophotrichus fimeti
Gliomastix sp.	0.00580271	0.000951475	0.00545663	0.00572583	0.00512017	0	99999	0	0.000228562	8.88043e-06	7.62971e-05	6.90468e-05	9.95472e-05	0	99999	0	0.206615	0.866	k__Fungi;p__Ascomycota;c__Sordariomycetes;o__Hypocreales;f__Bionectriaceae;g__Gliomastix;s__Gliomastix sp.
Cryptococcus sp. HLS105	0.00193424	0.000951475	0.000574383	0.000673627	0.000940439	0	99999	0	0.000443424	6.66032e-06	5.55236e-06	2.24542e-07	9.86416e-05	0	99999	0	0.589087	0.866	k__Fungi;p__Basidiomycota;c__Tremellomycetes;o__Tremellales;f__unidentified;g__Cryptococcus;s__Cryptococcus sp. HLS105
Penicillium ochrochloron	0.0101547	0.0038059	0.00574383	0.00134725	0.00512017	0	99999	0	0.000264668	1.36378e-05	7.07448e-05	4.17649e-05	9.73877e-05	0	99999	0	0.206615	0.866	k__Fungi;p__Ascomycota;c__Eurotiomycetes;o__Eurotiales;f__Aspergillaceae;g__Penicillium;s__Penicillium ochrochloron
Thysanophora penicillioides	0.00628627	0.00570885	0.00430787	0.00808353	0.00606061	0	99999	0	0.000145551	4.2182e-05	3.73349e-05	0.000149208	9.59596e-05	0	99999	0	0.169239	0.866	k__Fungi;p__Ascomycota;c__Eurotiomycetes;o__Eurotiales;f__Aspergillaceae;g__Thysanophora;s__Thysanophora penicillioides
Pseudozyma sp. DMST 17135	0	0.00190295	0.000287191	0	0.00031348	0	99999	0	0	2.50555e-05	0.000251867	0	9.43922e-05	0	99999	0	0.755218	0.866	k__Fungi;p__Basidiomycota;c__Ustilaginomycetes;o__Ustilaginales;f__Ustilaginaceae;g__Pseudozyma;s__Pseudozyma sp. DMST 17135
Candida membranifaciens	0.00241779	0.0038059	0.00258472	0.00875716	0.0045977	0	99999	0	5.706e-05	0.000235331	4.92054e-05	0.000121141	9.36607e-05	0	99999	0	0.231518	0.866	k__Fungi;p__Ascomycota;c__Saccharomycetes;o__Saccharomycetales;f__Debaryomycetaceae;g__Yamadazyma;s__Candida membranifaciens
Chaetopyrena penicillata	0	0.000951475	0.000287191	0.00134725	0.000626959	0	99999	0	0	1.23692e-05	6.16504e-05	0.00022443	9.34169e-05	0	99999	0	0.659234	0.866	k__Fungi;p__Ascomycota;c__Dothideomycetes;o__Pleosporales;f__Didymellaceae;g__Chaetopyrena;s__Chaetopyrena penicillata
Ascosphaera apis	0.00580271	0.00475737	0.000861574	0.00471539	0.00355277	0	99999	0	0.000191489	0.000111323	6.81601e-05	3.82845e-05	9.02821e-05	0	99999	0	0.293162	0.866	k__Fungi;p__Ascomycota;c__Eurotiomycetes;o__Onygenales;f__Ascosphaeraceae;g__Ascosphaera;s__Ascosphaera apis
uncultured fungus (89.7%)	0.00241779	0.000951475	0.00201034	0.0023577	0.00208986	0	99999	0	0.000206319	6.02601e-06	2.43155e-05	0.000113843	8.94114e-05	0	99999	0	0.420433	0.866	k__Fungi;p__unidentified;c__unidentified;o__unidentified;f__unidentified;g__unidentified;s__uncultured fungus (89.7%)
Candida versatilis	0.00386847	0.0142721	0.00201034	0.00134725	0.00355277	0	99999	0	0.000132173	0.000395814	3.84836e-05	7.74672e-06	8.84361e-05	0	99999	0	0.293162	0.866	k__Fungi;p__Ascomycota;c__Saccharomycetes;o__Saccharomycetales;f__unidentified;g__Candida;s__Candida versatilis
Candida multigemmis	0.00580271	0	0.0034463	0.00269451	0.00334378	0	99999	0	0.000208092	0	0.000116887	1.79634e-06	8.80529e-05	0	99999	0	0.307861	0.866	k__Fungi;p__Ascomycota;c__Saccharomycetes;o__Saccharomycetales;f__unidentified;g__Candida;s__Candida multigemmis
Hyphodontia sp. GEL2030	0.00435203	0.0171265	0.00287191	0.00404176	0.00512017	0	99999	0	7.05996e-05	0.000327942	1.21578e-05	9.84619e-05	8.62417e-05	0	99999	0	0.206615	0.866	k__Fungi;p__Basidiomycota;c__Agaricomycetes;o__Corticiales;f__Corticiaceae;g__Hyphodontia;s__Hyphodontia sp. GEL2030
Didymella sp.	0.000483559	0.0038059	0.000861574	0.00505221	0.00240334	0	99999	0	2.53063e-05	0.000298129	7.18935e-05	6.64646e-05	8.49878e-05	0	99999	0	0.387524	0.866	k__Fungi;p__Ascomycota;c__Dothideomycetes;o__Pleosporales;f__Didymellaceae;g__Didymella;s__Didymella sp.
Flavodon flavus	0.00580271	0.0038059	0.00488225	0.00808353	0.00595611	0	99999	0	2.5951e-05	0.000117349	5.38005e-05	0.000147974	8.39777e-05	0	99999	0	0.172983	0.866	k__Fungi;p__Basidiomycota;c__Agaricomycetes;o__Polyporales;f__unidentified;g__Flavodon;s__Flavodon flavus
fungal sp. ARIZ AZ0300	0.000483559	0.000951475	0.000861574	0.0154934	0.00532915	0	99999	0	6.44745e-07	7.29464e-06	0.000191748	3.74986e-05	8.23406e-05	0	99999	0	0.197546	0.866	k__Fungi;p__unidentified;c__unidentified;o__unidentified;f__unidentified;g__unidentified;s__fungal sp. ARIZ AZ0300
Fusarium merismoides	0.00193424	0.00570885	0.0034463	0.00505221	0.00386625	0	99999	0	7.01161e-05	7.35807e-05	0.000135746	3.09869e-05	8.22362e-05	0	99999	0	0.27274	0.866	k__Fungi;p__Ascomycota;c__Sordariomycetes;o__Hypocreales;f__Nectriaceae;g__Fusarium;s__Fusarium merismoides
Pseudocercospora sp.	0.00193424	0.00285442	0.00201034	0.00303132	0.00240334	0	99999	0	1.62798e-05	0.000603235	2.2018e-05	1.33603e-05	8.19227e-05	0	99999	0	0.387524	0.866	k__Fungi;p__Ascomycota;c__Dothideomycetes;o__Capnodiales;f__Mycosphaerellaceae;g__Pseudocercospora;s__Pseudocercospora sp.
Trichosporon dulcitum	0.000483559	0.00475737	0.0031591	0.000673627	0.00198537	0	99999	0	1.61186e-07	0.000128766	0.000172506	1.41462e-05	8.13305e-05	0	99999	0	0.432318	0.866	k__Fungi;p__Basidiomycota;c__Tremellomycetes;o__Tremellales;f__unidentified;g__Trichosporon;s__Trichosporon dulcitum
Paraphoma chrysanthemicola	0.00145068	0.000951475	0.00143596	0.000336814	0.00104493	0	99999	0	6.44745e-06	6.34317e-07	0.000216064	3.59268e-06	8.11912e-05	0	99999	0	0.56908	0.866	k__Fungi;p__Ascomycota;c__Dothideomycetes;o__Pleosporales;f__Phaeosphaeriaceae;g__Paraphoma;s__Paraphoma chrysanthemicola
Boeremia exigua	0.00773694	0.00951475	0.00717978	0.0023577	0.00606061	0	99999	0	7.55964e-05	7.29464e-05	0.000104729	4.93993e-05	7.77778e-05	0	99999	0	0.169239	0.866	k__Fungi;p__Ascomycota;c__Dothideomycetes;o__Pleosporales;f__Didymellaceae;g__Boeremia;s__Boeremia exigua
Zygosaccharomyces sp. MM1 (86.3%)	0	0	0	0.00336814	0.00104493	0	99999	0	0	0	0	0.000249018	7.72553e-05	0	99999	0	0.56908	0.866	k__Fungi;p__Ascomycota;c__Saccharomycetes;o__Saccharomycetales;f__Saccharomycetaceae;g__Zygosaccharomyces;s__Zygosaccharomyces sp. MM1 (86.3%)
Trichosporon loubieri	0	0.00190295	0.00258472	0.00168407	0.00167189	0	99999	0	0	2.85442e-06	3.14953e-05	0.000210509	7.70812e-05	0	99999	0	0.471237	0.866	k__Fungi;p__Basidiomycota;c__Tremellomycetes;o__Tremellales;f__unidentified;g__Trichosporon;s__Trichosporon loubieri
Geotrichum sp.	0.00145068	0.00190295	0.00373349	0.00437858	0.00323929	0	99999	0	2.51451e-05	2.28354e-05	4.56634e-05	0.000166274	7.61407e-05	0	99999	0	0.315566	0.866	k__Fungi;p__Ascomycota;c__Saccharomycetes;o__Saccharomycetales;f__Dipodascaceae;g__Geotrichum;s__Geotrichum sp.
Phlebiopsis flavidoalba	0.00193424	0.00475737	0.00114877	0.00639946	0.00334378	0	99999	0	0.000124758	1.26863e-05	2.89106e-05	0.000115527	7.47126e-05	0	99999	0	0.307861	0.866	k__Fungi;p__Basidiomycota;c__Agaricomycetes;o__Polyporales;f__Phanerochaetaceae;g__Phlebiopsis;s__Phlebiopsis flavidoalba
fungal sp. 1054 YZ-2011	0.00145068	0	0.000861574	0.000336814	0.000731452	0	99999	0	0.00034236	0	6.70113e-07	3.36814e-07	7.43295e-05	0	99999	0	0.633841	0.866	k__Fungi;p__unidentified;c__unidentified;o__unidentified;f__unidentified;g__unidentified;s__fungal sp. 1054 YZ-2011
Phellinus noxius	0.000483559	0.000951475	0.00172315	0.00101044	0.00114943	0	99999	0	6.44745e-07	6.34317e-07	0.000187632	1.71775e-05	7.3807e-05	0	99999	0	0.550354	0.866	k__Fungi;p__Basidiomycota;c__Agaricomycetes;o__Hymenochaetales;f__Hymenochaetaceae;g__Phellinus;s__Phellinus noxius
Ascomycota sp. SCSGAF0039	0.00145068	0.000951475	0.00114877	0.00505221	0.00240334	0	99999	0	1.27337e-05	1.52236e-05	0.000115068	8.53261e-05	7.27621e-05	0	99999	0	0.387524	0.866	k__Fungi;p__Ascomycota;c__unidentified;o__unidentified;f__unidentified;g__unidentified;s__Ascomycota sp. SCSGAF0039
fungal sp. shylm112	0	0	0.00114877	0.00134725	0.000835946	0	99999	0	0	0	0.000180356	2.29033e-05	7.27273e-05	0	99999	0	0.610583	0.866	k__Fungi;p__unidentified;c__unidentified;o__unidentified;f__unidentified;g__unidentified;s__fungal sp. shylm112
Ceratocystis adiposa	0	0.00190295	0	0.00134725	0.000626959	0	99999	0	0	1.71265e-05	0	0.000227798	7.25531e-05	0	99999	0	0.659234	0.866	k__Fungi;p__Ascomycota;c__Sordariomycetes;o__Microascales;f__Ceratocystidaceae;g__Ceratocystis;s__Ceratocystis adiposa
Neosartorya pseudofischeri	0.00483559	0.0038059	0.00574383	0.00639946	0.00553814	0	99999	0	0.000106383	4.75737e-06	3.76221e-05	0.000113506	7.24138e-05	0	99999	0	0.188936	0.866	k__Fungi;p__Ascomycota;c__Eurotiomycetes;o__Eurotiales;f__Aspergillaceae;g__Neosartorya;s__Neosartorya pseudofischeri
Basidiomycota sp. Di282-4	0.000967118	0.00190295	0.000287191	0.00168407	0.00104493	0	99999	0	0.000105738	6.34317e-07	9.39115e-05	4.7603e-05	7.18565e-05	0	99999	0	0.56908	0.866	k__Fungi;p__Basidiomycota;c__unidentified;o__unidentified;f__unidentified;g__unidentified;s__Basidiomycota sp. Di282-4
Dipodascus australiensis	0.00145068	0.00190295	0.00258472	0	0.0014629	0	99999	0	4.85171e-05	0.000130669	0.000128853	0	7.17172e-05	0	99999	0	0.500395	0.866	k__Fungi;p__Ascomycota;c__Saccharomycetes;o__Saccharomycetales;f__Dipodascaceae;g__Dipodascus;s__Dipodascus australiensis
Aspergillus sp. (93.8%)	0.0130561	0.00570885	0.0103389	0.00202088	0.00783699	0	99999	0	0.00013717	4.63051e-05	8.42428e-05	1.79634e-05	7.09509e-05	0	99999	0	0.117693	0.866	k__Fungi;p__Ascomycota;c__Eurotiomycetes;o__Eurotiales;f__Aspergillaceae;g__Aspergillus;s__Aspergillus sp. (93.8%)
Aspergillus flavipes	0.00676983	0.0038059	0.00832855	0.00505221	0.00647858	0	99999	0	3.32044e-05	1.58579e-05	0.000100996	8.13967e-05	7.09161e-05	0	99999	0	0.155156	0.866	k__Fungi;p__Ascomycota;c__Eurotiomycetes;o__Eurotiales;f__Aspergillaceae;g__Aspergillus;s__Aspergillus flavipes
Aspergillus ochraceus	0.00628627	0.00285442	0.00603102	0.0111149	0.00731452	0	99999	0	2.90135e-05	2.12496e-05	0.000119854	6.00651e-05	7.08464e-05	0	99999	0	0.130764	0.866	k__Fungi;p__Ascomycota;c__Eurotiomycetes;o__Eurotiales;f__Aspergillaceae;g__Aspergillus;s__Aspergillus ochraceus
uncultured Saccharomycetes	0.000967118	0.00666032	0.0031591	0.00101044	0.00240334	0	99999	0	3.83623e-05	0.00015065	0.000105495	2.2342e-05	7.01498e-05	0	99999	0	0.387524	0.866	k__Fungi;p__Ascomycota;c__Saccharomycetes;o__unidentified;f__unidentified;g__unidentified;s__uncultured Saccharomycetes
Phallus rugulosus	0.00531915	0.00285442	0	0.000673627	0.00167189	0	99999	0	0.000127982	0.000362512	0	7.29763e-06	6.97318e-05	0	99999	0	0.471237	0.866	k__Fungi;p__Basidiomycota;c__Agaricomycetes;o__Phallales;f__Phallaceae;g__Phallus;s__Phallus rugulosus
Tuber sp. GB-1	0.00531915	0	0.00574383	0.0074099	0.00553814	0	99999	0	4.12637e-05	0	2.42198e-05	0.000164926	6.88959e-05	0	99999	0	0.188936	0.866	k__Fungi;p__Ascomycota;c__Pezizomycetes;o__Pezizales;f__Tuberaceae;g__Tuber;s__Tuber sp. GB-1
fungal sp. mh1816.8	0.00145068	0	0.000287191	0.00134725	0.000835946	0	99999	0	2.78852e-05	0	0.000155275	2.03211e-05	6.88262e-05	0	99999	0	0.610583	0.866	k__Fungi;p__unidentified;c__unidentified;o__unidentified;f__unidentified;g__unidentified;s__fungal sp. mh1816.8
Acremonium citrinum	0.000483559	0.000951475	0.000861574	0.00269451	0.00135841	0	99999	0	1.77305e-06	2.22011e-05	1.30193e-05	0.000196138	6.84082e-05	0	99999	0	0.51613	0.866	k__Fungi;p__Ascomycota;c__unidentified;o__unidentified;f__unidentified;g__Acremonium;s__Acremonium citrinum
uncultured Tulostoma (91.0%)	0	0.000951475	0.000287191	0.00471539	0.00167189	0	99999	0	0	3.17158e-07	4.02068e-06	0.00021455	6.80599e-05	0	99999	0	0.471237	0.866	k__Fungi;p__Basidiomycota;c__Agaricomycetes;o__Agaricales;f__Agaricaceae;g__unidentified;s__uncultured Tulostoma (91.0%)
Didymosphaeriaceae sp.	0.00241779	0.0038059	0.00258472	0.0104412	0.00512017	0	99999	0	8.86525e-06	3.48874e-06	4.67164e-05	0.000155832	6.76419e-05	0	99999	0	0.206615	0.866	k__Fungi;p__Ascomycota;c__Dothideomycetes;o__Pleosporales;f__Didymosphaeriaceae;g__Didymosphaeriaceae sp.;s__Didymosphaeriaceae sp.
Oidiodendron sp.	0.00628627	0.00285442	0.00545663	0.00572583	0.00543365	0	99999	0	8.70406e-05	8.24611e-06	3.28355e-05	0.000114966	6.73285e-05	0	99999	0	0.193185	0.866	k__Fungi;p__Ascomycota;c__Leotiomycetes;o__unidentified;f__Myxotrichaceae;g__Oidiodendron;s__Oidiodendron sp.
Coprinellus sp. BAB-4777	0.00145068	0.000951475	0.000861574	0.00202088	0.00135841	0	99999	0	2.09542e-05	1.26863e-06	5.3609e-06	0.000195015	6.71195e-05	0	99999	0	0.51613	0.866	k__Fungi;p__Basidiomycota;c__Agaricomycetes;o__Agaricales;f__Psathyrellaceae;g__Coprinellus;s__Coprinellus sp. BAB-4777
Hyphodontia flavipora	0.000967118	0.00190295	0.00172315	0.00101044	0.00135841	0	99999	0	6.44745e-07	4.44022e-06	0.000181218	1.34725e-06	6.69801e-05	0	99999	0	0.51613	0.866	k__Fungi;p__Basidiomycota;c__Agaricomycetes;o__Corticiales;f__Corticiaceae;g__Hyphodontia;s__Hyphodontia flavipora
fungal endophyte sp. CZ9	0.000483559	0.000951475	0.000574383	0.00101044	0.000731452	0	99999	0	4.94842e-05	3.17158e-06	2.04863e-05	0.000153138	6.60049e-05	0	99999	0	0.633841	0.866	k__Fungi;p__unidentified;c__unidentified;o__unidentified;f__unidentified;g__unidentified;s__fungal endophyte sp. CZ9
Hyphodontia rhizomorpha	0.000967118	0.000951475	0.00143596	0.000673627	0.00104493	0	99999	0	8.38169e-06	9.19759e-06	0.000145797	3.07623e-05	6.54127e-05	0	99999	0	0.56908	0.866	k__Fungi;p__Basidiomycota;c__Agaricomycetes;o__Corticiales;f__Corticiaceae;g__Hyphodontia;s__Hyphodontia rhizomorpha
Paraconiothyrium hawaiiense	0.000483559	0.00285442	0.000574383	0.00336814	0.00167189	0	99999	0	1.61186e-07	1.77609e-05	0.000136033	4.47962e-05	6.53779e-05	0	99999	0	0.471237	0.866	k__Fungi;p__Ascomycota;c__Dothideomycetes;o__Pleosporales;f__Didymosphaeriaceae;g__Paraconiothyrium;s__Paraconiothyrium hawaiiense
Botryosphaeria sp. BJ10200-X	0.000483559	0.00190295	0.000574383	0.000673627	0.000731452	0	99999	0	3.43327e-05	0.000411037	8.23282e-06	3.04255e-05	6.49948e-05	0	99999	0	0.633841	0.866	k__Fungi;p__Ascomycota;c__Dothideomycetes;o__Botryosphaeriales;f__Botryosphaeriaceae;g__Botryosphaeria;s__Botryosphaeria sp. BJ10200-X
uncultured Ascomycota (93.4%)	0	0.00190295	0.000287191	0.000673627	0.000522466	0	99999	0	0	0.000565176	6.12675e-06	1.79634e-06	6.48555e-05	0	99999	0	0.687294	0.866	k__Fungi;p__Ascomycota;c__unidentified;o__unidentified;f__unidentified;g__unidentified;s__uncultured Ascomycota (93.4%)
uncultured cf. Daldinia	0	0	0.000287191	0.00101044	0.000417973	0	99999	0	0	0	8.61574e-07	0.000207814	6.47858e-05	0	99999	0	0.718836	0.866	k__Fungi;p__Ascomycota;c__Sordariomycetes;o__Xylariales;f__Xylariaceae;g__unidentified;s__uncultured cf. Daldinia
Rigidoporus microporus	0.000483559	0.00190295	0.00402068	0.0023577	0.00250784	0	99999	0	1.1283e-06	0.000343482	4.63335e-05	3.09869e-05	6.44375e-05	0	99999	0	0.377373	0.866	k__Fungi;p__Basidiomycota;c__Agaricomycetes;o__Polyporales;f__Coriolaceae;g__Rigidoporus;s__Rigidoporus microporus
Kallichroma tethys (82.9%)	0	0	0	0.000336814	0.000104493	0	99999	0	0	0	0	0.000205793	6.38454e-05	0	99999	0	0.857168	0.866	k__Fungi;p__Ascomycota;c__Sordariomycetes;o__Hypocreales;f__Bionectriaceae;g__Kallichroma;s__Kallichroma tethys (82.9%)
Pseudeurotium bakeri	0.00193424	0.0038059	0.000574383	0.000336814	0.00114943	0	99999	0	4.02966e-06	0.000569616	7.65843e-07	2.24542e-07	6.37757e-05	0	99999	0	0.550354	0.866	k__Fungi;p__Ascomycota;c__Leotiomycetes;o__unidentified;f__Pseudeurotiaceae;g__Pseudeurotium;s__Pseudeurotium bakeri
Phialophora sp.	0.00241779	0.000951475	0.000287191	0	0.000731452	0	99999	0	0.000283204	2.02981e-05	9.57304e-08	0	6.34622e-05	0	99999	0	0.633841	0.866	k__Fungi;p__Ascomycota;c__Eurotiomycetes;o__Chaetothyriales;f__Herpotrichiellaceae;g__Phialophora;s__Phialophora sp.
Ascomycota sp. NFML_CH26_CT 17.1	0.000483559	0	0.000861574	0.00168407	0.000940439	0	99999	0	6.44745e-07	0	0.000171645	2.80678e-06	6.34622e-05	0	99999	0	0.589087	0.866	k__Fungi;p__Ascomycota;c__unidentified;o__unidentified;f__unidentified;g__unidentified;s__Ascomycota sp. NFML_CH26_CT 17.1
Penicillium roseopurpureum	0.00435203	0.0076118	0.00775416	0.0074099	0.00689655	0	99999	0	7.23727e-05	0.00011164	5.86827e-05	4.38981e-05	6.28701e-05	0	99999	0	0.142379	0.866	k__Fungi;p__Ascomycota;c__Eurotiomycetes;o__Eurotiales;f__Aspergillaceae;g__Penicillium;s__Penicillium roseopurpureum
Gliomastix polychroma	0.00628627	0.00666032	0.00717978	0.00269451	0.00553814	0	99999	0	0.000105255	0.000176974	4.86311e-05	5.8381e-06	6.16858e-05	0	99999	0	0.188936	0.866	k__Fungi;p__Ascomycota;c__Sordariomycetes;o__Hypocreales;f__Bionectriaceae;g__Gliomastix;s__Gliomastix polychroma
Coriolopsis sanguinaria (94.4%)	0.000483559	0.000951475	0	0.00101044	0.000522466	0	99999	0	1.72469e-05	3.8059e-06	0	0.000185248	6.16162e-05	0	99999	0	0.687294	0.866	k__Fungi;p__Basidiomycota;c__Agaricomycetes;o__Polyporales;f__Coriolaceae;g__Coriolopsis;s__Coriolopsis sanguinaria (94.4%)
Agaricomycetes sp. 20KY06	0.000967118	0.00190295	0.000574383	0.000336814	0.000731452	0	99999	0	4.83559e-07	0.000536949	4.59506e-06	1.79634e-06	6.13027e-05	0	99999	0	0.633841	0.866	k__Fungi;p__Basidiomycota;c__Agaricomycetes;o__unidentified;f__unidentified;g__unidentified;s__Agaricomycetes sp. 20KY06
Hyphoderma litschaueri	0	0.000951475	0	0.000673627	0.00031348	0	99999	0	0	9.51475e-07	0	0.000195913	6.08847e-05	0	99999	0	0.755218	0.866	k__Fungi;p__Basidiomycota;c__Agaricomycetes;o__Corticiales;f__Corticiaceae;g__Hyphoderma;s__Hyphoderma litschaueri
Cadophora sp.	0.00435203	0.0038059	0.00172315	0.0023577	0.00271682	0	99999	0	5.77047e-05	3.58389e-05	8.90293e-06	0.00013248	6.07454e-05	0	99999	0	0.358156	0.866	k__Fungi;p__Ascomycota;c__Leotiomycetes;o__Helotiales;f__unidentified;g__Cadophora;s__Cadophora sp.
Byssomerulius corium	0.000967118	0	0.00143596	0.000673627	0.000940439	0	99999	0	1.4668e-05	0	0.000156041	2.3577e-06	6.06757e-05	0	99999	0	0.589087	0.866	k__Fungi;p__Basidiomycota;c__Agaricomycetes;o__Corticiales;f__Corticiaceae;g__Byssomerulius;s__Byssomerulius corium
Gnomoniopsis comari	0.00870406	0.0038059	0.00201034	0	0.0030303	0	99999	0	9.41328e-05	0.00011608	7.52441e-05	0	6.04667e-05	0	99999	0	0.331748	0.866	k__Fungi;p__Ascomycota;c__Sordariomycetes;o__Diaporthales;f__Gnomoniaceae;g__Gnomoniopsis;s__Gnomoniopsis comari
Ascomycota sp. (88.3%)	0	0	0	0.000336814	0.000104493	0	99999	0	0	0	0	0.000194117	6.02229e-05	0	99999	0	0.857168	0.866	k__Fungi;p__Ascomycota;c__Ascomycota sp.;o__Ascomycota sp.;f__Ascomycota sp.;g__Ascomycota sp.;s__Ascomycota sp. (88.3%)
Cyphomyrmex longiscapus fungal symbiont NJM-2012 (87.7%)	0.000483559	0.00285442	0.000574383	0	0.000626959	0	99999	0	1.61186e-07	0.000541072	1.43596e-06	0	5.99791e-05	0	99999	0	0.659234	0.866	k__Fungi;p__Basidiomycota;c__Agaricomycetes;o__Agaricales;f__Agaricaceae;g__unidentified;s__Cyphomyrmex longiscapus fungal symbiont NJM-2012 (87.7%)
Fungi sp. (90.6%)	0.000483559	0	0.00229753	0.0127989	0.00491118	0	99999	0	3.27208e-05	0	5.17902e-05	0.000109128	5.97701e-05	0	99999	0	0.216176	0.866	k__Fungi;p__Fungi sp.;c__Fungi sp.;o__Fungi sp.;f__Fungi sp.;g__Fungi sp.;s__Fungi sp. (90.6%)
uncultured fungus (92.8%)	0.00145068	0.000951475	0.00258472	0.00303132	0.00229885	0	99999	0	3.22373e-06	0.000151602	0.000102049	1.48198e-05	5.90735e-05	0	99999	0	0.398066	0.866	k__Fungi;p__unidentified;c__unidentified;o__unidentified;f__unidentified;g__unidentified;s__uncultured fungus (92.8%)
Chaetothyriales sp. NY6956a	0.000483559	0.0038059	0.00172315	0.00404176	0.00240334	0	99999	0	1.56351e-05	0.000105614	3.94409e-05	9.40833e-05	5.85162e-05	0	99999	0	0.387524	0.866	k__Fungi;p__Ascomycota;c__Eurotiomycetes;o__Chaetothyriales;f__unidentified;g__unidentified;s__Chaetothyriales sp. NY6956a
Steccherinum bourdotii (94.3%)	0	0	0	0.000336814	0.000104493	0	99999	0	0	0	0	0.000188616	5.85162e-05	0	99999	0	0.857168	0.866	k__Fungi;p__Basidiomycota;c__Agaricomycetes;o__Polyporales;f__unidentified;g__Steccherinum;s__Steccherinum bourdotii (94.3%)
Hansfordia pulvinata	0.000483559	0.00285442	0.000287191	0.000336814	0.000626959	0	99999	0	3.38491e-06	4.75737e-06	9.57304e-06	0.000172112	5.81331e-05	0	99999	0	0.659234	0.866	k__Fungi;p__Ascomycota;c__Sordariomycetes;o__Xylariales;f__unidentified;g__Hansfordia;s__Hansfordia pulvinata
Myrothecium gramineum	0.00338491	0.00570885	0.00172315	0.00673627	0.00407524	0	99999	0	5.31915e-06	1.96638e-05	1.88589e-05	0.000154261	5.80286e-05	0	99999	0	0.260106	0.866	k__Fungi;p__Ascomycota;c__Sordariomycetes;o__Hypocreales;f__unidentified;g__Myrothecium;s__Myrothecium gramineum
Talaromyces verruculosus	0.00435203	0.00190295	0.00430787	0.00639946	0.00470219	0	99999	0	0.000110896	5.07453e-06	4.52805e-05	5.46761e-05	5.79589e-05	0	99999	0	0.226264	0.866	k__Fungi;p__Ascomycota;c__Eurotiomycetes;o__Eurotiales;f__Trichocomaceae;g__Talaromyces;s__Talaromyces verruculosus
Sarcosomataceae sp.	0.00145068	0	0.00143596	0	0.000835946	0	99999	0	0.00016844	0	5.90657e-05	0	5.78892e-05	0	99999	0	0.610583	0.866	k__Fungi;p__Ascomycota;c__Pezizomycetes;o__Pezizales;f__Sarcosomataceae;g__Sarcosomataceae sp.;s__Sarcosomataceae sp.
Metschnikowiaceae sp. (89.5%)	0.00145068	0.000951475	0.00201034	0.00673627	0.00323929	0	99999	0	2.72405e-05	4.24992e-05	0.000112483	1.91984e-05	5.74364e-05	0	99999	0	0.315566	0.866	k__Fungi;p__Ascomycota;c__Saccharomycetes;o__Saccharomycetales;f__Metschnikowiaceae;g__Metschnikowiaceae sp.;s__Metschnikowiaceae sp. (89.5%)
Setosphaeria rostrata	0.000483559	0.000951475	0.00114877	0.00168407	0.00114943	0	99999	0	8.86525e-06	1.83952e-05	0.000105495	4.83889e-05	5.73319e-05	0	99999	0	0.550354	0.866	k__Fungi;p__Ascomycota;c__Dothideomycetes;o__Pleosporales;f__Pleosporaceae;g__Setosphaeria;s__Setosphaeria rostrata
Pezizaceae sp.	0.000483559	0	0	0.000336814	0.000208986	0	99999	0	1.11219e-05	0	0	0.00017649	5.71578e-05	0	99999	0	0.799076	0.866	k__Fungi;p__Ascomycota;c__Pezizomycetes;o__Pezizales;f__Pezizaceae;g__Pezizaceae sp.;s__Pezizaceae sp.
Hypocreales sp. B1A0063P30CC1082	0.00290135	0.00190295	0.00287191	0.00639946	0.00386625	0	99999	0	1.40232e-05	6.97748e-06	0.000102144	4.80521e-05	5.5869e-05	0	99999	0	0.27274	0.866	k__Fungi;p__Ascomycota;c__Sordariomycetes;o__Hypocreales;f__unidentified;g__unidentified;s__Hypocreales sp. B1A0063P30CC1082
Hyaloscypha aureliella	0.000967118	0	0.00172315	0.00134725	0.00125392	0	99999	0	3.06254e-06	0	0.000128853	2.60469e-05	5.56252e-05	0	99999	0	0.532748	0.866	k__Fungi;p__Ascomycota;c__Leotiomycetes;o__Helotiales;f__Hyaloscyphaceae;g__Hyaloscypha;s__Hyaloscypha aureliella
Earliella scabrosa	0.00241779	0.00475737	0.00373349	0.00134725	0.00282132	0	99999	0	4.28756e-05	9.13416e-05	6.28949e-05	4.10913e-05	5.49286e-05	0	99999	0	0.349048	0.866	k__Fungi;p__Basidiomycota;c__Agaricomycetes;o__Polyporales;f__Polyporaceae;g__Earliella;s__Earliella scabrosa
Clonostachys rogersoniana	0	0	0	0.000673627	0.000208986	0	99999	0	0	0	0	0.000175592	5.44758e-05	0	99999	0	0.799076	0.866	k__Fungi;p__Ascomycota;c__Sordariomycetes;o__Hypocreales;f__Bionectriaceae;g__Clonostachys;s__Clonostachys rogersoniana
Galerina badipes (91.5%)	0.00241779	0.00190295	0.00430787	0.00404176	0.00355277	0	99999	0	4.48098e-05	0.000186489	5.02585e-05	1.91984e-05	5.44061e-05	0	99999	0	0.293162	0.866	k__Fungi;p__Basidiomycota;c__Agaricomycetes;o__Agaricales;f__Strophariaceae;g__Galerina;s__Galerina badipes (91.5%)
Doratomyces nanus	0.00241779	0.0038059	0.00631821	0.0023577	0.00397074	0	99999	0	9.99355e-06	7.6118e-06	0.000102623	4.43471e-05	5.40927e-05	0	99999	0	0.26633	0.866	k__Fungi;p__Ascomycota;c__Sordariomycetes;o__Microascales;f__unidentified;g__Doratomyces;s__Doratomyces nanus
Fibulorhizoctonia sp.	0.000483559	0	0	0.000673627	0.00031348	0	99999	0	2.57898e-06	0	0	0.000170091	5.33264e-05	0	99999	0	0.755218	0.866	k__Fungi;p__Basidiomycota;c__Agaricomycetes;o__Atheliales;f__Atheliaceae;g__Fibulorhizoctonia;s__Fibulorhizoctonia sp.
Oidiodendron griseum	0.00435203	0.00285442	0.00459506	0.00269451	0.00376176	0	99999	0	3.59446e-05	6.78719e-05	8.47214e-05	2.22297e-05	5.29432e-05	0	99999	0	0.279343	0.866	k__Fungi;p__Ascomycota;c__Leotiomycetes;o__unidentified;f__Myxotrichaceae;g__Oidiodendron;s__Oidiodendron griseum
Penicillium sclerotiorum	0.00628627	0.0038059	0.00172315	0.00303132	0.00334378	0	99999	0	0.000136202	3.013e-05	1.89546e-05	4.26631e-05	5.28736e-05	0	99999	0	0.307861	0.866	k__Fungi;p__Ascomycota;c__Eurotiomycetes;o__Eurotiales;f__Aspergillaceae;g__Penicillium;s__Penicillium sclerotiorum
Paraconiothyrium fuckelii	0.00145068	0.00190295	0.00258472	0.00303132	0.00240334	0	99999	0	1.41844e-05	7.6118e-06	7.27551e-06	0.000148086	5.24904e-05	0	99999	0	0.387524	0.866	k__Fungi;p__Ascomycota;c__Dothideomycetes;o__Pleosporales;f__Didymosphaeriaceae;g__Paraconiothyrium;s__Paraconiothyrium fuckelii
Bionectriaceae sp. MS64	0.00241779	0.00190295	0.00229753	0.00168407	0.00208986	0	99999	0	7.0922e-05	1.45893e-05	4.08769e-05	6.50051e-05	5.1968e-05	0	99999	0	0.420433	0.866	k__Fungi;p__Ascomycota;c__Sordariomycetes;o__Hypocreales;f__Bionectriaceae;g__unidentified;s__Bionectriaceae sp. MS64
Ceriporia alachuana	0.00193424	0.000951475	0.000861574	0.00202088	0.0014629	0	99999	0	6.18956e-05	3.17158e-07	3.98239e-05	7.57831e-05	5.14107e-05	0	99999	0	0.500395	0.866	k__Fungi;p__Basidiomycota;c__Agaricomycetes;o__Polyporales;f__Phanerochaetaceae;g__Ceriporia;s__Ceriporia alachuana
fungal sp. BB3	0.000967118	0	0.000287191	0.00134725	0.000731452	0	99999	0	1.93424e-06	0	2.17308e-05	0.000138206	5.12017e-05	0	99999	0	0.633841	0.866	k__Fungi;p__unidentified;c__unidentified;o__unidentified;f__unidentified;g__unidentified;s__fungal sp. BB3
Beauveria bassiana	0.00290135	0.00190295	0.00516944	0.00370495	0.00386625	0	99999	0	5.15796e-06	1.90295e-06	0.000108175	3.09869e-05	5.02961e-05	0	99999	0	0.27274	0.866	k__Fungi;p__Ascomycota;c__Sordariomycetes;o__Hypocreales;f__Cordycipitaceae;g__Beauveria;s__Beauveria bassiana
Sporobolomyces sp. CBS 10194	0.00386847	0.00190295	0.00201034	0.00202088	0.00240334	0	99999	0	3.64281e-05	6.02601e-06	9.0561e-05	2.7731e-05	5.00871e-05	0	99999	0	0.387524	0.866	k__Fungi;p__Basidiomycota;c__Cystobasidiomycetes;o__Erythrobasidiales;f__Erythrobasidiaceae;g__Sporobolomyces;s__Sporobolomyces sp. CBS 10194
Arthrinium sp.	0.00676983	0.0038059	0.0066054	0.00505221	0.00585162	0	99999	0	4.48098e-05	5.07453e-05	6.13632e-05	3.94072e-05	4.98084e-05	0	99999	0	0.176821	0.866	k__Fungi;p__Ascomycota;c__Sordariomycetes;o__Xylariales;f__Apiosporaceae;g__Arthrinium;s__Arthrinium sp.
Volutella ciliata	0.000967118	0.000951475	0.00143596	0.000336814	0.000940439	0	99999	0	0.000207286	1.23692e-05	8.42428e-06	6.73627e-07	4.94253e-05	0	99999	0	0.589087	0.866	k__Fungi;p__Ascomycota;c__Sordariomycetes;o__Hypocreales;f__Nectriaceae;g__Pseudonectria;s__Volutella ciliata
Purpureocillium lilacinum	0.00145068	0.00190295	0.00229753	0.00303132	0.00229885	0	99999	0	4.99678e-06	2.37869e-05	1.60827e-05	0.000128214	4.93208e-05	0	99999	0	0.398066	0.866	k__Fungi;p__Ascomycota;c__Sordariomycetes;o__Hypocreales;f__Ophiocordycipitaceae;g__Purpureocillium;s__Purpureocillium lilacinum
Exobasidiomycetidae sp. IBL 03150	0.00193424	0.0038059	0.00287191	0.00437858	0.00323929	0	99999	0	7.60799e-05	7.77038e-05	2.38369e-05	5.01852e-05	4.92163e-05	0	99999	0	0.315566	0.866	k__Fungi;p__Basidiomycota;c__Exobasidiomycetes;o__unidentified;f__unidentified;g__unidentified;s__Exobasidiomycetidae sp. IBL 03150
Paraconiothyrium sp. BLE20	0.00145068	0.00190295	0.00114877	0.000673627	0.00114943	0	99999	0	0.000154094	4.94767e-05	2.16351e-05	5.72583e-06	4.83804e-05	0	99999	0	0.550354	0.866	k__Fungi;p__Ascomycota;c__Dothideomycetes;o__Pleosporales;f__Didymosphaeriaceae;g__Paraconiothyrium;s__Paraconiothyrium sp. BLE20
Dothideomycetes sp. genotype 223	0	0	0.000574383	0.000673627	0.000417973	0	99999	0	0	0	3.75263e-05	0.000109352	4.75792e-05	0	99999	0	0.718836	0.866	k__Fungi;p__Ascomycota;c__Dothideomycetes;o__unidentified;f__unidentified;g__unidentified;s__Dothideomycetes sp. genotype 223
Phyllostictaceae sp.	0.000967118	0.0038059	0.00143596	0	0.00114943	0	99999	0	8.05932e-07	0.000381859	1.35937e-05	0	4.70568e-05	0	99999	0	0.550354	0.866	k__Fungi;p__Ascomycota;c__Dothideomycetes;o__Botryosphaeriales;f__Phyllostictaceae;g__Phyllostictaceae sp.;s__Phyllostictaceae sp.
uncultured Devriesia (94.3%)	0.000483559	0.00190295	0.000287191	0.00134725	0.000835946	0	99999	0	1.19278e-05	0.000378687	1.91461e-06	6.96082e-06	4.70219e-05	0	99999	0	0.610583	0.866	k__Fungi;p__Ascomycota;c__Dothideomycetes;o__Capnodiales;f__Teratosphaeriaceae;g__unidentified;s__uncultured Devriesia (94.3%)
Candida sp. OTU4 JBL-2013	0	0.000951475	0	0.00101044	0.000417973	0	99999	0	0	4.12306e-06	0	0.000149658	4.68826e-05	0	99999	0	0.718836	0.866	k__Fungi;p__Ascomycota;c__Saccharomycetes;o__Saccharomycetales;f__unidentified;g__Candida;s__Candida sp. OTU4 JBL-2013
Penicillium spinulosum	0.000967118	0.00285442	0.00143596	0.0023577	0.00177638	0	99999	0	8.2205e-06	2.85442e-06	7.94563e-06	0.000133041	4.62557e-05	0	99999	0	0.457676	0.866	k__Fungi;p__Ascomycota;c__Eurotiomycetes;o__Eurotiales;f__Aspergillaceae;g__Penicillium;s__Penicillium spinulosum
Bandoniozyma complexa	0.00145068	0	0.00143596	0.000336814	0.000940439	0	99999	0	6.60864e-06	0	1.52211e-05	0.000125519	4.59073e-05	0	99999	0	0.589087	0.866	k__Fungi;p__Basidiomycota;c__Tremellomycetes;o__Tremellales;f__Tremellaceae;g__Bandoniozyma;s__Bandoniozyma complexa
Exophiala castellanii	0.00193424	0.00285442	0.00114877	0.00134725	0.0015674	0	99999	0	6.3185e-05	1.23692e-05	8.3094e-05	1.79634e-06	4.58029e-05	0	99999	0	0.485456	0.866	k__Fungi;p__Ascomycota;c__Eurotiomycetes;o__Chaetothyriales;f__Herpotrichiellaceae;g__Exophiala;s__Exophiala castellanii
Valsa leucostoma	0.00145068	0.00190295	0.000861574	0.00134725	0.00125392	0	99999	0	5.31915e-06	4.47193e-05	2.01034e-06	0.000124284	4.53501e-05	0	99999	0	0.532748	0.866	k__Fungi;p__Ascomycota;c__Sordariomycetes;o__Diaporthales;f__Valsaceae;g__Valsa;s__Valsa leucostoma
Chaetomium nigricolor	0.00145068	0.000951475	0.00114877	0.000673627	0.00104493	0	99999	0	2.70793e-05	4.75737e-06	4.58549e-05	7.17413e-05	4.53152e-05	0	99999	0	0.56908	0.866	k__Fungi;p__Ascomycota;c__Sordariomycetes;o__Sordariales;f__Chaetomiaceae;g__Chaetomium;s__Chaetomium nigricolor
Phaeosphaeria ammophilae (95.1%)	0.00338491	0.000951475	0.00373349	0.00202088	0.00282132	0	99999	0	9.04255e-05	1.58579e-06	6.42351e-05	5.05221e-06	4.46534e-05	0	99999	0	0.349048	0.866	k__Fungi;p__Ascomycota;c__Dothideomycetes;o__Pleosporales;f__Phaeosphaeriaceae;g__Phaeosphaeria;s__Phaeosphaeria ammophilae (95.1%)
Acrostalagmus luteoalbus	0.00241779	0.00475737	0.00430787	0.00269451	0.00344828	0	99999	0	1.37008e-05	1.87123e-05	0.000101474	8.64489e-06	4.46186e-05	0	99999	0	0.300396	0.866	k__Fungi;p__Ascomycota;c__Sordariomycetes;o__Glomerellales;f__Plectosphaerellaceae;g__Acrostalagmus;s__Acrostalagmus luteoalbus
Meira argovae	0.00483559	0.00856327	0.00201034	0.00404176	0.00397074	0	99999	0	0.000113475	5.2014e-05	2.10607e-05	2.15561e-05	4.45838e-05	0	99999	0	0.26633	0.866	k__Fungi;p__Basidiomycota;c__Exobasidiomycetes;o__Exobasidiales;f__Brachybasidiaceae;g__Meira;s__Meira argovae
Pleosporales sp. ICMP 17119	0	0.00666032	0.00631821	0.00437858	0.00438871	0	99999	0	0	2.72756e-05	0.00011076	4.04176e-06	4.45489e-05	0	99999	0	0.242472	0.866	k__Fungi;p__Ascomycota;c__Dothideomycetes;o__Pleosporales;f__unidentified;g__unidentified;s__Pleosporales sp. ICMP 17119
Rhodotorula ingeniosa	0	0.000951475	0.000861574	0.00101044	0.000731452	0	99999	0	0	2.85442e-06	0.000114302	6.624e-06	4.39568e-05	0	99999	0	0.633841	0.866	k__Fungi;p__Basidiomycota;c__Microbotryomycetes;o__unidentified;f__unidentified;g__Rhodotorula;s__Rhodotorula ingeniosa
Pyricularia angulata	0	0	0.000861574	0.000336814	0.000417973	0	99999	0	0	0	9.5539e-05	2.95273e-05	4.3922e-05	0	99999	0	0.718836	0.866	k__Fungi;p__Ascomycota;c__Sordariomycetes;o__Magnaporthales;f__Magnaporthaceae;g__Pyricularia;s__Pyricularia angulata
Cystobasidium laryngis	0.00338491	0.00666032	0.00890293	0.00673627	0.00679206	0	99999	0	7.89813e-06	2.69585e-05	6.80643e-05	4.45717e-05	4.32602e-05	0	99999	0	0.145459	0.866	k__Fungi;p__Basidiomycota;c__Cystobasidiomycetes;o__Cystobasidiales;f__Cystobasidiaceae;g__Cystobasidium;s__Cystobasidium laryngis
uncultured fungus (87.2%)	0.00241779	0.000951475	0.00229753	0.00134725	0.00188088	0	99999	0	2.72405e-05	1.58579e-06	9.96554e-05	3.03132e-06	4.32602e-05	0	99999	0	0.444719	0.866	k__Fungi;p__unidentified;c__unidentified;o__unidentified;f__unidentified;g__unidentified;s__uncultured fungus (87.2%)
Paecilomyces parvisporus	0.000967118	0.00285442	0.0031591	0.00134725	0.00208986	0	99999	0	1.61186e-06	1.11005e-05	0.000108463	7.07309e-06	4.32254e-05	0	99999	0	0.420433	0.866	k__Fungi;p__Ascomycota;c__Eurotiomycetes;o__Eurotiales;f__Thermoascaceae;g__Paecilomyces;s__Paecilomyces parvisporus
Rhodotorula sp. YM24636	0.00386847	0.00475737	0.0103389	0.00101044	0.00543365	0	99999	0	6.44745e-06	2.44212e-05	9.57304e-05	1.33603e-05	4.30512e-05	0	99999	0	0.193185	0.866	k__Fungi;p__Basidiomycota;c__Cystobasidiomycetes;o__Erythrobasidiales;f__Erythrobasidiaceae;g__Rhodotorula;s__Rhodotorula sp. YM24636
Preussia terricola	0.000483559	0	0.00143596	0.00134725	0.00104493	0	99999	0	4.2392e-05	0	5.76297e-05	4.00808e-05	4.25636e-05	0	99999	0	0.56908	0.866	k__Fungi;p__Ascomycota;c__Dothideomycetes;o__Pleosporales;f__Sporormiaceae;g__Preussia;s__Preussia terricola
Dactylella heptameres	0	0	0	0.000673627	0.000208986	0	99999	0	0	0	0	0.000136859	4.24591e-05	0	99999	0	0.799076	0.866	k__Fungi;p__Ascomycota;c__Orbiliomycetes;o__Orbiliales;f__Orbiliaceae;g__Dactylella;s__Dactylella heptameres
ascomycete sp. RM1-4 (94.1%)	0	0	0.000574383	0	0.000208986	0	99999	0	0	0	0.000116408	0	4.23546e-05	0	99999	0	0.799076	0.866	k__Fungi;p__Ascomycota;c__unidentified;o__unidentified;f__unidentified;g__unidentified;s__ascomycete sp. RM1-4 (94.1%)
Sordariomycetes sp. TMS-2011	0.000483559	0.00190295	0.00143596	0.00134725	0.00125392	0	99999	0	1.56351e-05	2.4104e-05	9.25713e-05	7.74672e-06	4.21108e-05	0	99999	0	0.532748	0.866	k__Fungi;p__Ascomycota;c__Sordariomycetes;o__unidentified;f__unidentified;g__unidentified;s__Sordariomycetes sp. TMS-2011
Choanephora infundibulifera	0.00193424	0.000951475	0.00402068	0.00303132	0.00292581	0	99999	0	2.93359e-05	4.56708e-05	6.74899e-05	1.96475e-05	4.20063e-05	0	99999	0	0.340251	0.866	k__Fungi;p__unidentified;c__unidentified;o__Mucorales;f__Choanephoraceae;g__Choanephora;s__Choanephora infundibulifera
Alternaria padwickii	0.000967118	0.000951475	0.000861574	0.00808353	0.0031348	0	99999	0	3.22373e-06	2.85442e-06	1.44553e-05	0.000114629	4.18321e-05	0	99999	0	0.323524	0.866	k__Fungi;p__Ascomycota;c__Dothideomycetes;o__Pleosporales;f__Pleosporaceae;g__Alternaria;s__Alternaria padwickii
Ramichloridium apiculatum	0.00193424	0.00285442	0.00143596	0.00134725	0.00167189	0	99999	0	3.86847e-06	0.00019759	4.00153e-05	1.25744e-05	4.09962e-05	0	99999	0	0.471237	0.866	k__Fungi;p__Ascomycota;c__Dothideomycetes;o__Capnodiales;f__Dissoconiaceae;g__Ramichloridium;s__Ramichloridium apiculatum
Penicillium herquei	0	0	0	0.000673627	0.000208986	0	99999	0	0	0	0	0.000131806	4.08917e-05	0	99999	0	0.799076	0.866	k__Fungi;p__Ascomycota;c__Eurotiomycetes;o__Eurotiales;f__Aspergillaceae;g__Penicillium;s__Penicillium herquei
Devriesia strelitziicola (92.9%)	0.00145068	0	0.000287191	0.000673627	0.000626959	0	99999	0	3.67505e-05	0	9.57304e-06	9.45324e-05	4.07524e-05	0	99999	0	0.659234	0.866	k__Fungi;p__Ascomycota;c__Dothideomycetes;o__Capnodiales;f__Teratosphaeriaceae;g__Devriesia;s__Devriesia strelitziicola (92.9%)
Moniliella megachiliensis	0.00435203	0.00570885	0.00545663	0.00336814	0.0045977	0	99999	0	2.32108e-05	7.92896e-06	2.37411e-05	8.33053e-05	4.03692e-05	0	99999	0	0.231518	0.866	k__Fungi;p__Basidiomycota;c__Moniliellomycetes;o__Moniliellales;f__Moniliellaceae;g__Moniliella;s__Moniliella megachiliensis
Trichosporon terricola	0.000483559	0.000951475	0.000574383	0.000673627	0.000626959	0	99999	0	3.86847e-06	1.71265e-05	1.91461e-06	0.000118222	4.00906e-05	0	99999	0	0.659234	0.866	k__Fungi;p__Basidiomycota;c__Tremellomycetes;o__Tremellales;f__unidentified;g__Trichosporon;s__Trichosporon terricola
Mucor sp. B38-13	0.00338491	0.0038059	0.00459506	0	0.00282132	0	99999	0	3.04642e-05	0.000115763	5.62895e-05	0	3.97771e-05	0	99999	0	0.349048	0.866	k__Fungi;p__unidentified;c__unidentified;o__Mucorales;f__Mucoraceae;g__Mucor;s__Mucor sp. B38-13
Clonostachys sp.	0.00386847	0.0123692	0.00459506	0.00505221	0.00543365	0	99999	0	1.902e-05	0.000106882	3.43672e-05	3.559e-05	3.93939e-05	0	99999	0	0.193185	0.866	k__Fungi;p__Ascomycota;c__Sordariomycetes;o__Hypocreales;f__Bionectriaceae;g__Clonostachys;s__Clonostachys sp.
Cylindrium elongatum	0.000967118	0.000951475	0.00114877	0.00370495	0.00188088	0	99999	0	4.35203e-06	2.22011e-06	1.5987e-05	0.000102279	3.87321e-05	0	99999	0	0.444719	0.866	k__Fungi;p__Ascomycota;c__Sordariomycetes;o__Hypocreales;f__Nectriaceae;g__Cylindrium;s__Cylindrium elongatum
Chrysosporium lobatum	0.00193424	0.00285442	0.00201034	0.00303132	0.00240334	0	99999	0	7.04384e-05	1.83952e-05	2.65173e-05	3.67127e-05	3.82793e-05	0	99999	0	0.387524	0.866	k__Fungi;p__Ascomycota;c__Eurotiomycetes;o__Onygenales;f__unidentified;g__Chrysosporium;s__Chrysosporium lobatum
Scopuloides hydnoides	0.00145068	0.00570885	0.00201034	0.00471539	0.0031348	0	99999	0	3.804e-05	0.000151919	1.16791e-05	2.91905e-05	3.82097e-05	0	99999	0	0.323524	0.866	k__Fungi;p__Basidiomycota;c__Agaricomycetes;o__Corticiales;f__Corticiaceae;g__Scopuloides;s__Scopuloides hydnoides
Aspergillus caesiellus	0.00580271	0.00666032	0.00516944	0.0074099	0.0061651	0	99999	0	5.68988e-05	2.28354e-05	2.67088e-05	4.40103e-05	3.81749e-05	0	99999	0	0.165587	0.866	k__Fungi;p__Ascomycota;c__Eurotiomycetes;o__Eurotiales;f__Aspergillaceae;g__Aspergillus;s__Aspergillus caesiellus
Acremonium charticola	0.00338491	0.000951475	0.00201034	0.00134725	0.00198537	0	99999	0	6.27015e-05	1.71265e-05	4.82481e-05	1.60548e-05	3.79659e-05	0	99999	0	0.432318	0.866	k__Fungi;p__Ascomycota;c__unidentified;o__unidentified;f__unidentified;g__Acremonium;s__Acremonium charticola
Colletotrichum gloeosporioides	0.00290135	0.00190295	0.00287191	0.00202088	0.00250784	0	99999	0	3.804e-05	7.92896e-06	6.64369e-05	1.48198e-05	3.78614e-05	0	99999	0	0.377373	0.866	k__Fungi;p__Ascomycota;c__Sordariomycetes;o__Glomerellales;f__Glomerellaceae;g__Colletotrichum;s__Colletotrichum gloeosporioides
Lycoperdon perlatum	0.00918762	0.00570885	0.00545663	0.010778	0.00794148	0	99999	0	8.89749e-05	1.07834e-05	3.08252e-05	1.96475e-05	3.7722e-05	0	99999	0	0.115255	0.866	k__Fungi;p__Basidiomycota;c__Agaricomycetes;o__Agaricales;f__Lycoperdaceae;g__Lycoperdon;s__Lycoperdon perlatum
Filobasidiaceae sp.	0.00531915	0.000951475	0.00172315	0.00269451	0.00271682	0	99999	0	4.22308e-05	1.26863e-06	2.82405e-05	5.84933e-05	3.76872e-05	0	99999	0	0.358156	0.866	k__Fungi;p__Basidiomycota;c__Tremellomycetes;o__Filobasidiales;f__Filobasidiaceae;g__Filobasidiaceae sp.;s__Filobasidiaceae sp.
Megasporoporia sp. MEL 2382666	0.00193424	0.000951475	0.00201034	0.00134725	0.00167189	0	99999	0	2.5951e-05	1.8078e-05	3.52288e-05	5.49006e-05	3.74434e-05	0	99999	0	0.471237	0.866	k__Fungi;p__Basidiomycota;c__Agaricomycetes;o__Polyporales;f__Coriolaceae;g__Megasporoporia;s__Megasporoporia sp. MEL 2382666
Pleosporales sp. MUT 4397	0.000483559	0.000951475	0.00201034	0.00202088	0.0015674	0	99999	0	1.03159e-05	7.6118e-06	3.08252e-05	7.43236e-05	3.73389e-05	0	99999	0	0.485456	0.866	k__Fungi;p__Ascomycota;c__Dothideomycetes;o__Pleosporales;f__unidentified;g__unidentified;s__Pleosporales sp. MUT 4397
uncultured fungus (85.7%)	0.000483559	0.00190295	0.00373349	0.00134725	0.00208986	0	99999	0	1.3862e-05	0.000102759	2.54643e-05	4.3449e-05	3.70254e-05	0	99999	0	0.420433	0.866	k__Fungi;p__unidentified;c__unidentified;o__unidentified;f__unidentified;g__unidentified;s__uncultured fungus (85.7%)
dothideomycete sp. 7667	0.000967118	0	0.000287191	0.0023577	0.00104493	0	99999	0	2.25661e-06	0	9.57304e-08	0.000116201	3.65726e-05	0	99999	0	0.56908	0.866	k__Fungi;p__Ascomycota;c__Dothideomycetes;o__unidentified;f__unidentified;g__unidentified;s__dothideomycete sp. 7667
Tulostoma kotlabae (91.2%)	0.00193424	0.000951475	0.00114877	0.00505221	0.00250784	0	99999	0	9.18762e-06	8.56327e-05	2.48899e-06	7.79162e-05	3.64681e-05	0	99999	0	0.377373	0.866	k__Fungi;p__Basidiomycota;c__Agaricomycetes;o__Agaricales;f__Agaricaceae;g__Tulostoma;s__Tulostoma kotlabae (91.2%)
Clonostachys epichloe	0.00290135	0.00285442	0.00488225	0.00707309	0.00491118	0	99999	0	4.46486e-05	7.6118e-06	2.66131e-05	5.19816e-05	3.6294e-05	0	99999	0	0.216176	0.866	k__Fungi;p__Ascomycota;c__Sordariomycetes;o__Hypocreales;f__Bionectriaceae;g__Clonostachys;s__Clonostachys epichloe
Cryptococcus laurentii	0.000483559	0.00190295	0.00143596	0.00471539	0.00229885	0	99999	0	4.51322e-06	5.07453e-06	4.11641e-06	0.000107219	3.6294e-05	0	99999	0	0.398066	0.866	k__Fungi;p__Basidiomycota;c__Tremellomycetes;o__Tremellales;f__unidentified;g__Cryptococcus;s__Cryptococcus laurentii
Podosordaria muli	0.00338491	0.00285442	0.00258472	0.00269451	0.00282132	0	99999	0	6.46357e-05	8.24611e-06	2.47942e-05	3.92949e-05	3.6085e-05	0	99999	0	0.349048	0.866	k__Fungi;p__Ascomycota;c__Sordariomycetes;o__Xylariales;f__Xylariaceae;g__Podosordaria;s__Podosordaria muli
Isaria farinosa	0.00386847	0.00475737	0.00402068	0.000673627	0.0030303	0	99999	0	6.35074e-05	9.51475e-06	5.26517e-05	5.61356e-06	3.5667e-05	0	99999	0	0.331748	0.866	k__Fungi;p__Ascomycota;c__Sordariomycetes;o__Hypocreales;f__Cordycipitaceae;g__Isaria;s__Isaria farinosa
Lophiostoma sp. MA130	0	0.000951475	0.000574383	0.000336814	0.000417973	0	99999	0	0	2.85442e-06	9.53475e-05	1.79634e-06	3.55625e-05	0	99999	0	0.718836	0.866	k__Fungi;p__Ascomycota;c__Dothideomycetes;o__Pleosporales;f__Lophiostomataceae;g__Lophiostoma;s__Lophiostoma sp. MA130
cf. Septoria sp. CBS 134910	0.00290135	0.000951475	0.000861574	0.0023577	0.00177638	0	99999	0	4.41651e-05	4.44022e-06	3.49416e-05	3.96318e-05	3.50401e-05	0	99999	0	0.457676	0.866	k__Fungi;p__Ascomycota;c__Dothideomycetes;o__Capnodiales;f__Mycosphaerellaceae;g__Septoria;s__cf. Septoria sp. CBS 134910
Candida khmerensis	0	0.00190295	0	0.000336814	0.00031348	0	99999	0	0	0.000222328	0	3.33446e-05	3.47614e-05	0	99999	0	0.755218	0.866	k__Fungi;p__Ascomycota;c__Saccharomycetes;o__Saccharomycetales;f__Debaryomycetaceae;g__Hyphopichia;s__Candida khmerensis
Tilletiopsis fulvescens (90.2%)	0.00145068	0.000951475	0.00201034	0.00404176	0.00240334	0	99999	0	7.89813e-06	1.90295e-06	2.38369e-05	7.7804e-05	3.47266e-05	0	99999	0	0.387524	0.866	k__Fungi;p__Basidiomycota;c__Exobasidiomycetes;o__Georgefischeriales;f__Tilletiariaceae;g__Tilletiopsis;s__Tilletiopsis fulvescens (90.2%)
Preussia sp.	0.000967118	0.00190295	0.00143596	0.00437858	0.00229885	0	99999	0	6.46357e-05	1.23692e-05	2.86234e-05	2.78433e-05	3.43783e-05	0	99999	0	0.398066	0.866	k__Fungi;p__Ascomycota;c__Dothideomycetes;o__Pleosporales;f__Sporormiaceae;g__Preussia;s__Preussia sp.
Candida norvegica	0	0	0.000574383	0.000336814	0.00031348	0	99999	0	0	0	8.87421e-05	4.04176e-06	3.35423e-05	0	99999	0	0.755218	0.866	k__Fungi;p__Ascomycota;c__Saccharomycetes;o__Saccharomycetales;f__Phaffomycetaceae;g__Barnettozyma;s__Candida norvegica
Mycocalicium victoriae	0.00145068	0	0.000287191	0.000673627	0.000626959	0	99999	0	0.000149259	0	2.2018e-06	2.24542e-07	3.31243e-05	0	99999	0	0.659234	0.866	k__Fungi;p__Ascomycota;c__Eurotiomycetes;o__Mycocaliciales;f__Mycocaliciaceae;g__Mycocalicium;s__Mycocalicium victoriae
Bovistella radicata	0.00193424	0.000951475	0.00143596	0.00303132	0.00198537	0	99999	0	2.64346e-05	1.2052e-05	1.81888e-05	6.24228e-05	3.30199e-05	0	99999	0	0.432318	0.866	k__Fungi;p__Basidiomycota;c__Agaricomycetes;o__Agaricales;f__Lycoperdaceae;g__Bovistella;s__Bovistella radicata
Hypocreales sp. MS528	0.000483559	0.00190295	0.000287191	0.00134725	0.000835946	0	99999	0	1.93424e-06	9.51475e-07	1.34023e-06	0.000102953	3.29502e-05	0	99999	0	0.610583	0.866	k__Fungi;p__Ascomycota;c__Sordariomycetes;o__Hypocreales;f__unidentified;g__unidentified;s__Hypocreales sp. MS528
Plectosphaerella sp.	0.00290135	0.00190295	0.00459506	0.000673627	0.00271682	0	99999	0	5.77047e-05	6.66032e-06	5.18859e-05	2.58224e-06	3.28805e-05	0	99999	0	0.358156	0.866	k__Fungi;p__Ascomycota;c__Sordariomycetes;o__Glomerellales;f__Plectosphaerellaceae;g__Plectosphaerella;s__Plectosphaerella sp.
Chaetomium brasiliense	0.000483559	0.000951475	0.00114877	0.00134725	0.00104493	0	99999	0	1.77305e-06	1.71265e-05	6.75857e-05	1.94229e-05	3.28805e-05	0	99999	0	0.56908	0.866	k__Fungi;p__Ascomycota;c__Sordariomycetes;o__Sordariales;f__Chaetomiaceae;g__Chaetomium;s__Chaetomium brasiliense
Basipetospora halophila	0.00386847	0.00570885	0.0031591	0.0074099	0.00491118	0	99999	0	8.2205e-06	1.90295e-05	1.704e-05	7.19659e-05	3.23929e-05	0	99999	0	0.216176	0.866	k__Fungi;p__Ascomycota;c__Eurotiomycetes;o__Eurotiales;f__Aspergillaceae;g__Basipetospora;s__Basipetospora halophila
Talaromyces minioluteus	0.00531915	0.0114177	0.00459506	0.00134725	0.00449321	0	99999	0	7.23727e-05	4.69394e-05	3.01551e-05	2.02088e-06	3.23929e-05	0	99999	0	0.236919	0.866	k__Fungi;p__Ascomycota;c__Eurotiomycetes;o__Eurotiales;f__Trichocomaceae;g__Talaromyces;s__Talaromyces minioluteus
Penicillium jugoslavicum	0.00290135	0.0038059	0.00545663	0.000336814	0.0031348	0	99999	0	2.65957e-05	6.78719e-05	5.21731e-05	5.61356e-07	3.23581e-05	0	99999	0	0.323524	0.866	k__Fungi;p__Ascomycota;c__Eurotiomycetes;o__Eurotiales;f__Aspergillaceae;g__Penicillium;s__Penicillium jugoslavicum
Herpotrichiellaceae sp. KH00305	0.000967118	0	0.000574383	0	0.000417973	0	99999	0	0.000118311	0	1.85717e-05	0	3.23232e-05	0	99999	0	0.718836	0.866	k__Fungi;p__Ascomycota;c__Eurotiomycetes;o__Chaetothyriales;f__Herpotrichiellaceae;g__unidentified;s__Herpotrichiellaceae sp. KH00305
Exophiala oligosperma	0.000483559	0.00190295	0.00287191	0.0023577	0.00208986	0	99999	0	1.45068e-05	2.18839e-05	1.33065e-05	7.02818e-05	3.21839e-05	0	99999	0	0.420433	0.866	k__Fungi;p__Ascomycota;c__Eurotiomycetes;o__Chaetothyriales;f__Herpotrichiellaceae;g__Exophiala;s__Exophiala oligosperma
Pleosporales sp. 142_PH	0.000483559	0.00475737	0.00631821	0.0023577	0.00365726	0	99999	0	1.61186e-07	1.36378e-05	6.73942e-05	1.95352e-05	3.21142e-05	0	99999	0	0.286147	0.866	k__Fungi;p__Ascomycota;c__Dothideomycetes;o__Pleosporales;f__unidentified;g__unidentified;s__Pleosporales sp. 142_PH
Antrodiella fragrans	0	0	0.000287191	0.000336814	0.000208986	0	99999	0	0	0	8.74976e-05	1.12271e-07	3.18704e-05	0	99999	0	0.799076	0.866	k__Fungi;p__Basidiomycota;c__Agaricomycetes;o__Polyporales;f__Coriolaceae;g__Antrodiella;s__Antrodiella fragrans
Mycoacia cf. fuscoatra IQ123	0	0	0	0.00134725	0.000417973	0	99999	0	0	0	0	0.000101942	3.16266e-05	0	99999	0	0.718836	0.866	k__Fungi;p__Basidiomycota;c__Agaricomycetes;o__Polyporales;f__Meruliaceae;g__Mycoacia;s__Mycoacia cf. fuscoatra IQ123
Xylaria sp.	0	0	0.000574383	0.000673627	0.000417973	0	99999	0	0	0	1.34023e-06	0.000100034	3.15221e-05	0	99999	0	0.718836	0.866	k__Fungi;p__Ascomycota;c__Sordariomycetes;o__Xylariales;f__Xylariaceae;g__Xylaria;s__Xylaria sp.
Ceratobasidium sp.	0.00580271	0.00285442	0.0031591	0.00269451	0.00355277	0	99999	0	4.60993e-05	3.8059e-06	4.91097e-05	1.01044e-05	3.13828e-05	0	99999	0	0.293162	0.866	k__Fungi;p__Basidiomycota;c__Agaricomycetes;o__Cantharellales;f__Ceratobasidiaceae;g__Ceratobasidium;s__Ceratobasidium sp.
Scopulariopsis sphaerospora	0.00290135	0.00285442	0.0034463	0.00538902	0.00386625	0	99999	0	3.73952e-05	6.31145e-05	2.51771e-05	2.29033e-05	3.12783e-05	0	99999	0	0.27274	0.866	k__Fungi;p__Ascomycota;c__Sordariomycetes;o__Microascales;f__unidentified;g__Scopulariopsis;s__Scopulariopsis sphaerospora
Gibellulopsis nigrescens	0.00193424	0.0038059	0.00373349	0.00134725	0.00261233	0	99999	0	4.28756e-05	4.12306e-05	3.83879e-05	1.0778e-05	3.11041e-05	0	99999	0	0.367591	0.866	k__Fungi;p__Ascomycota;c__Sordariomycetes;o__Glomerellales;f__Plectosphaerellaceae;g__Gibellulopsis;s__Gibellulopsis nigrescens
Albertiniella polyporicola (82.7%)	0.000483559	0.000951475	0	0.000336814	0.00031348	0	99999	0	8.05932e-07	8.56327e-06	0	9.63287e-05	3.09997e-05	0	99999	0	0.755218	0.866	k__Fungi;p__Ascomycota;c__Sordariomycetes;o__Sordariales;f__Cephalothecaceae;g__Albertiniella;s__Albertiniella polyporicola (82.7%)
Filobasidium uniguttulatum	0.00193424	0.0076118	0.0034463	0.00269451	0.00334378	0	99999	0	3.22373e-05	6.50174e-05	3.62818e-05	1.15639e-05	3.08952e-05	0	99999	0	0.307861	0.866	k__Fungi;p__Basidiomycota;c__Tremellomycetes;o__Filobasidiales;f__Filobasidiaceae;g__Filobasidium;s__Filobasidium uniguttulatum
Septoria arundinacea	0.000483559	0.000951475	0.000287191	0.00168407	0.000835946	0	99999	0	1.06383e-05	1.58579e-06	9.57304e-07	9.01538e-05	3.07907e-05	0	99999	0	0.610583	0.866	k__Fungi;p__Ascomycota;c__Dothideomycetes;o__Capnodiales;f__Mycosphaerellaceae;g__Septoria;s__Septoria arundinacea
Penicillium sp. 1 TMS-2011	0.000483559	0.0038059	0.00488225	0.00875716	0.00501567	0	99999	0	2.41779e-06	4.75737e-06	3.29313e-05	5.70338e-05	3.0721e-05	0	99999	0	0.211332	0.866	k__Fungi;p__Ascomycota;c__Eurotiomycetes;o__Eurotiales;f__Aspergillaceae;g__Penicillium;s__Penicillium sp. 1 TMS-2011
Lentinaceae sp.	0.000483559	0	0	0	0.000104493	0	99999	0	0.000141844	0	0	0	3.06513e-05	0	99999	0	0.857168	0.866	k__Fungi;p__Basidiomycota;c__Agaricomycetes;o__Polyporales;f__Lentinaceae;g__Lentinaceae sp.;s__Lentinaceae sp.
Acremonium antarcticum	0.00386847	0.0076118	0.00373349	0.00471539	0.00449321	0	99999	0	4.28756e-05	1.93467e-05	2.0965e-05	3.71618e-05	3.05468e-05	0	99999	0	0.236919	0.866	k__Fungi;p__Ascomycota;c__Sordariomycetes;o__Glomerellales;f__Plectosphaerellaceae;g__Acremonium;s__Acremonium antarcticum
Malassezia slooffiae	0.016441	0.00190295	0.00229753	0.000336814	0.00470219	0	99999	0	7.70471e-05	1.23692e-05	3.37928e-05	2.24542e-07	3.03727e-05	0	99999	0	0.226264	0.866	k__Fungi;p__Basidiomycota;c__Malasseziomycetes;o__Malasseziales;f__Malasseziaceae;g__Malassezia;s__Malassezia slooffiae
Halokirschsteiniothelia maritima (94.5%)	0.000483559	0	0.000574383	0.000673627	0.000522466	0	99999	0	0.000113475	0	9.7645e-06	6.39946e-06	3.00592e-05	0	99999	0	0.687294	0.866	k__Fungi;p__Ascomycota;c__Dothideomycetes;o__unidentified;f__unidentified;g__Halokirschsteiniothelia;s__Halokirschsteiniothelia maritima (94.5%)
Sydowia polyspora	0.00386847	0.000951475	0	0.00101044	0.00125392	0	99999	0	1.2089e-05	4.12306e-06	0	8.65611e-05	2.99199e-05	0	99999	0	0.532748	0.866	k__Fungi;p__Ascomycota;c__Dothideomycetes;o__Dothideales;f__Dothioraceae;g__Sydowia;s__Sydowia polyspora
Hyphoderma setigerum	0.000967118	0.00190295	0.000861574	0.00101044	0.00104493	0	99999	0	1.61186e-06	4.75737e-06	6.15547e-05	2.1107e-05	2.98154e-05	0	99999	0	0.56908	0.866	k__Fungi;p__Basidiomycota;c__Agaricomycetes;o__Corticiales;f__Corticiaceae;g__Hyphoderma;s__Hyphoderma setigerum
Sporisorium sp. IWBT-Y850	0.00435203	0.0038059	0.0140724	0.00134725	0.00689655	0	99999	0	8.05932e-06	5.70885e-06	7.37124e-05	1.79634e-06	2.97457e-05	0	99999	0	0.142379	0.866	k__Fungi;p__Basidiomycota;c__Ustilaginomycetes;o__Ustilaginales;f__Ustilaginaceae;g__Sporisorium;s__Sporisorium sp. IWBT-Y850
Trichosporon guehoae	0.00145068	0.0038059	0.00143596	0.000336814	0.00135841	0	99999	0	1.41844e-05	0.000173486	2.06778e-05	1.12271e-07	2.96761e-05	0	99999	0	0.51613	0.866	k__Fungi;p__Basidiomycota;c__Tremellomycetes;o__Tremellales;f__unidentified;g__Trichosporon;s__Trichosporon guehoae
Suillus luteus	0.00676983	0.000951475	0.00229753	0.00134725	0.00282132	0	99999	0	1.01547e-05	7.64351e-05	2.18265e-05	3.51409e-05	2.94323e-05	0	99999	0	0.349048	0.866	k__Fungi;p__Basidiomycota;c__Agaricomycetes;o__Boletales;f__Suillaceae;g__Suillus;s__Suillus luteus
Doratomyces sp.	0.00145068	0.000951475	0.00229753	0.00538902	0.00292581	0	99999	0	3.22373e-06	2.85442e-06	4.17385e-05	4.18772e-05	2.91884e-05	0	99999	0	0.340251	0.866	k__Fungi;p__Ascomycota;c__Sordariomycetes;o__Microascales;f__unidentified;g__Doratomyces;s__Doratomyces sp.
Arthopyrenia salicis	0.00338491	0.00570885	0.00689259	0.00269451	0.00470219	0	99999	0	1.11219e-05	2.91786e-05	3.91537e-05	2.99764e-05	2.91536e-05	0	99999	0	0.226264	0.866	k__Fungi;p__Ascomycota;c__Dothideomycetes;o__Pleosporales;f__Arthopyreniaceae;g__Arthopyrenia;s__Arthopyrenia salicis
uncultured fungus (87.5%)	0.000483559	0.000951475	0.000574383	0	0.000417973	0	99999	0	9.67118e-07	1.58579e-06	7.86904e-05	0	2.90143e-05	0	99999	0	0.718836	0.866	k__Fungi;p__unidentified;c__unidentified;o__unidentified;f__unidentified;g__unidentified;s__uncultured fungus (87.5%)
Diaporthales sp.	0.00145068	0	0.00114877	0.000673627	0.000940439	0	99999	0	3.38491e-06	0	7.17978e-06	8.21826e-05	2.88401e-05	0	99999	0	0.589087	0.866	k__Fungi;p__Ascomycota;c__Sordariomycetes;o__Diaporthales;f__Diaporthales sp.;g__Diaporthales sp.;s__Diaporthales sp.
Exidiaceae sp.	0	0	0.000861574	0.000336814	0.000417973	0	99999	0	0	0	6.20333e-05	2.02088e-05	2.88401e-05	0	99999	0	0.718836	0.866	k__Fungi;p__Basidiomycota;c__Agaricomycetes;o__Auriculariales;f__Exidiaceae;g__Exidiaceae sp.;s__Exidiaceae sp.
Tilletiopsis oryzicola	0.00241779	0.000951475	0.000861574	0.00303132	0.00188088	0	99999	0	7.46293e-05	6.34317e-07	2.53686e-05	1.0778e-05	2.87705e-05	0	99999	0	0.444719	0.866	k__Fungi;p__Basidiomycota;c__Exobasidiomycetes;o__Entylomatales;f__Entylomataceae;g__Tilletiopsis;s__Tilletiopsis oryzicola
Ustilaginoidea virens	0.000967118	0.00666032	0.0031591	0.00572583	0.00386625	0	99999	0	1.45068e-06	3.45703e-05	1.65614e-05	5.8381e-05	2.8248e-05	0	99999	0	0.27274	0.866	k__Fungi;p__Ascomycota;c__Sordariomycetes;o__Hypocreales;f__unidentified;g__Ustilaginoidea;s__Ustilaginoidea virens
Podoscypha sp. MEL 2382636	0	0.00285442	0.00143596	0.00101044	0.00114943	0	99999	0	0	2.47383e-05	5.43749e-05	1.84125e-05	2.82132e-05	0	99999	0	0.550354	0.866	k__Fungi;p__Basidiomycota;c__Agaricomycetes;o__Russulales;f__Podoscyphaceae;g__Podoscypha;s__Podoscypha sp. MEL 2382636
Candida apicola	0.00193424	0.00475737	0.00143596	0.0023577	0.00219436	0	99999	0	5.15796e-06	7.16778e-05	2.28796e-05	3.46918e-05	2.80738e-05	0	99999	0	0.409026	0.866	k__Fungi;p__Ascomycota;c__Saccharomycetes;o__Saccharomycetales;f__unidentified;g__Starmerella;s__Candida apicola
Beltrania sp.	0	0	0.000287191	0.00168407	0.000626959	0	99999	0	0	0	5.55236e-05	2.49242e-05	2.79345e-05	0	99999	0	0.659234	0.866	k__Fungi;p__Ascomycota;c__Sordariomycetes;o__Xylariales;f__unidentified;g__Beltrania;s__Beltrania sp.
Edenia gomezpompae	0.000967118	0.00570885	0	0.00202088	0.0014629	0	99999	0	4.99678e-06	0.000194418	0	1.76266e-05	2.78997e-05	0	99999	0	0.500395	0.866	k__Fungi;p__Ascomycota;c__Dothideomycetes;o__Pleosporales;f__Pleosporaceae;g__Edenia;s__Edenia gomezpompae
Penicillium hirayamae	0.00193424	0.000951475	0.00229753	0.00808353	0.00386625	0	99999	0	1.80529e-05	1.58579e-06	6.79686e-06	6.88223e-05	2.78997e-05	0	99999	0	0.27274	0.866	k__Fungi;p__Ascomycota;c__Eurotiomycetes;o__Eurotiales;f__Aspergillaceae;g__Penicillium;s__Penicillium hirayamae
uncultured Capnodiales (93.1%)	0	0.000951475	0.000287191	0.000673627	0.000417973	0	99999	0	0	1.07834e-05	9.57304e-08	8.58875e-05	2.78649e-05	0	99999	0	0.718836	0.866	k__Fungi;p__Ascomycota;c__Dothideomycetes;o__Capnodiales;f__unidentified;g__unidentified;s__uncultured Capnodiales (93.1%)
ascomycete sp. DAR 73142	0.00241779	0.00285442	0.00172315	0.000336814	0.0015674	0	99999	0	1.40232e-05	0.000188709	1.05303e-05	6.73627e-07	2.77952e-05	0	99999	0	0.485456	0.866	k__Fungi;p__Ascomycota;c__unidentified;o__unidentified;f__unidentified;g__unidentified;s__ascomycete sp. DAR 73142
Filobasidium globisporum (89.4%)	0	0	0.00114877	0.0023577	0.00114943	0	99999	0	0	0	6.17461e-05	1.49321e-05	2.70986e-05	0	99999	0	0.550354	0.866	k__Fungi;p__Basidiomycota;c__Tremellomycetes;o__Filobasidiales;f__Filobasidiaceae;g__Filobasidium;s__Filobasidium globisporum (89.4%)
Pezizomycetes sp. WF148 (90.7%)	0.00193424	0	0.000861574	0.000336814	0.000835946	0	99999	0	0.000100903	0	1.29236e-05	1.68407e-06	2.70289e-05	0	99999	0	0.610583	0.866	k__Fungi;p__Ascomycota;c__Pezizomycetes;o__unidentified;f__unidentified;g__unidentified;s__Pezizomycetes sp. WF148 (90.7%)
Penicillium angulare	0.00193424	0.00856327	0.00603102	0.00303132	0.00449321	0	99999	0	3.70729e-06	5.96258e-05	3.74306e-05	1.93107e-05	2.69592e-05	0	99999	0	0.236919	0.866	k__Fungi;p__Ascomycota;c__Eurotiomycetes;o__Eurotiales;f__Aspergillaceae;g__Penicillium;s__Penicillium angulare
Resinicium sp.	0	0	0.00172315	0.000673627	0.000835946	0	99999	0	0	0	9.86023e-06	7.43236e-05	2.66458e-05	0	99999	0	0.610583	0.866	k__Fungi;p__Basidiomycota;c__Agaricomycetes;o__Hymenochaetales;f__unidentified;g__Resinicium;s__Resinicium sp.
Cordyceps memorabilis	0.00435203	0.0038059	0.00402068	0.00336814	0.00386625	0	99999	0	1.902e-05	2.72756e-05	1.57955e-05	4.37858e-05	2.64368e-05	0	99999	0	0.27274	0.866	k__Fungi;p__Ascomycota;c__Sordariomycetes;o__Hypocreales;f__Cordycipitaceae;g__Cordyceps;s__Cordyceps memorabilis
Pichia sp. TCJ 24	0.00145068	0.00285442	0.00201034	0.00269451	0.00219436	0	99999	0	2.0793e-05	2.22011e-06	4.28872e-05	1.87493e-05	2.61581e-05	0	99999	0	0.409026	0.866	k__Fungi;p__Ascomycota;c__Saccharomycetes;o__Saccharomycetales;f__Pichiaceae;g__Pichia;s__Pichia sp. TCJ 24
Mrakia gelida	0.00241779	0	0.000861574	0.00303132	0.00177638	0	99999	0	8.36557e-05	0	1.704e-05	6.06265e-06	2.61581e-05	0	99999	0	0.457676	0.866	k__Fungi;p__Basidiomycota;c__Tremellomycetes;o__Cystofilobasidiales;f__Cystofilobasidiaceae;g__Mrakia;s__Mrakia gelida
Acremonium pilosum	0.000967118	0.000951475	0.00201034	0.00370495	0.00219436	0	99999	0	5.10961e-05	9.51475e-07	2.75704e-05	1.54934e-05	2.5984e-05	0	99999	0	0.409026	0.866	k__Fungi;p__Ascomycota;c__unidentified;o__unidentified;f__unidentified;g__Acremonium;s__Acremonium pilosum
Atheliaceae sp.	0.00338491	0.00190295	0.00114877	0.000336814	0.0014629	0	99999	0	2.61122e-05	7.16778e-05	3.29313e-05	1.34725e-06	2.59143e-05	0	99999	0	0.500395	0.866	k__Fungi;p__Basidiomycota;c__Agaricomycetes;o__Atheliales;f__Atheliaceae;g__Atheliaceae sp.;s__Atheliaceae sp.
Myrothecium cinctum	0	0.00190295	0.000861574	0.00404176	0.00177638	0	99999	0	0	2.56898e-05	1.27321e-05	5.81565e-05	2.54963e-05	0	99999	0	0.457676	0.866	k__Fungi;p__Ascomycota;c__Sordariomycetes;o__Hypocreales;f__unidentified;g__Myrothecium;s__Myrothecium cinctum
uncultured fungus (83.6%)	0.000967118	0.000951475	0.00143596	0.00168407	0.00135841	0	99999	0	1.28949e-05	6.8189e-05	2.75704e-05	1.67284e-05	2.54963e-05	0	99999	0	0.51613	0.866	k__Fungi;p__unidentified;c__unidentified;o__unidentified;f__unidentified;g__unidentified;s__uncultured fungus (83.6%)
Devriesia strelitziae	0.00145068	0.00285442	0.00229753	0.00168407	0.00198537	0	99999	0	6.76983e-06	2.37869e-05	2.85277e-05	3.53654e-05	2.54267e-05	0	99999	0	0.432318	0.866	k__Fungi;p__Ascomycota;c__Dothideomycetes;o__Capnodiales;f__Teratosphaeriaceae;g__Devriesia;s__Devriesia strelitziae
Exobasidium vaccinii	0.00338491	0	0.000574383	0	0.000940439	0	99999	0	4.25532e-05	0	4.43232e-05	0	2.53222e-05	0	99999	0	0.589087	0.866	k__Fungi;p__Basidiomycota;c__Exobasidiomycetes;o__Exobasidiales;f__Exobasidiaceae;g__Exobasidium;s__Exobasidium vaccinii
Mucor mucedo	0	0	0.000287191	0	0.000104493	0	99999	0	0	0	6.9596e-05	0	2.53222e-05	0	99999	0	0.857168	0.866	k__Fungi;p__unidentified;c__unidentified;o__Mucorales;f__Mucoraceae;g__Mucor;s__Mucor mucedo
Sympodiomycopsis paphiopedili	0.00241779	0.00666032	0.00114877	0.00471539	0.0031348	0	99999	0	7.25338e-05	2.02981e-05	1.15834e-05	9.99214e-06	2.52177e-05	0	99999	0	0.323524	0.866	k__Fungi;p__Basidiomycota;c__Exobasidiomycetes;o__Microstromatales;f__unidentified;g__Sympodiomycopsis;s__Sympodiomycopsis paphiopedili
Xylaria cubensis	0.00338491	0	0.000861574	0.00202088	0.00167189	0	99999	0	4.41651e-05	0	1.01474e-05	3.74986e-05	2.48694e-05	0	99999	0	0.471237	0.866	k__Fungi;p__Ascomycota;c__Sordariomycetes;o__Xylariales;f__Xylariaceae;g__Xylaria;s__Xylaria cubensis
Ganoderma sp. BAB-3642	0.00290135	0.000951475	0.00258472	0.0023577	0.00240334	0	99999	0	3.43327e-05	3.17158e-07	3.84836e-05	1.08903e-05	2.48346e-05	0	99999	0	0.387524	0.866	k__Fungi;p__Basidiomycota;c__Agaricomycetes;o__Polyporales;f__Ganodermataceae;g__Ganoderma;s__Ganoderma sp. BAB-3642
Oidiodendron periconioides	0.00241779	0.00190295	0.00373349	0.000336814	0.00219436	0	99999	0	1.69246e-05	1.07834e-05	5.46621e-05	1.12271e-07	2.47649e-05	0	99999	0	0.409026	0.866	k__Fungi;p__Ascomycota;c__Leotiomycetes;o__unidentified;f__Myxotrichaceae;g__Oidiodendron;s__Oidiodendron periconioides
Eurotiales sp. KO-groupB 2014 (96.8%)	0	0	0.00114877	0.00202088	0.00104493	0	99999	0	0	0	1.16791e-05	6.56787e-05	2.46256e-05	0	99999	0	0.56908	0.866	k__Fungi;p__Ascomycota;c__Eurotiomycetes;o__Eurotiales;f__unidentified;g__unidentified;s__Eurotiales sp. KO-groupB 2014 (96.8%)
Cystidiodontia sp. E4	0	0	0.000287191	0.00303132	0.00104493	0	99999	0	0	0	2.58472e-06	7.62322e-05	2.45907e-05	0	99999	0	0.56908	0.866	k__Fungi;p__Basidiomycota;c__Agaricomycetes;o__Corticiales;f__Corticiaceae;g__Cystidiodontia;s__Cystidiodontia sp. E4
Dothioraceae sp.	0.000967118	0	0	0.00202088	0.000835946	0	99999	0	4.83559e-07	0	0	7.82531e-05	2.43817e-05	0	99999	0	0.610583	0.866	k__Fungi;p__Ascomycota;c__Dothideomycetes;o__Dothideales;f__Dothioraceae;g__Dothioraceae sp.;s__Dothioraceae sp.
Phlebia acanthocystis	0.00145068	0.00285442	0.000861574	0.000336814	0.00104493	0	99999	0	4.80335e-05	7.64351e-05	3.35056e-06	1.3248e-05	2.41031e-05	0	99999	0	0.56908	0.866	k__Fungi;p__Basidiomycota;c__Agaricomycetes;o__Corticiales;f__Corticiaceae;g__Phlebia;s__Phlebia acanthocystis
Hypocenomyce scalaris (82.4%)	0	0	0	0.000673627	0.000208986	0	99999	0	0	0	0	7.74672e-05	2.40334e-05	0	99999	0	0.799076	0.866	k__Fungi;p__Ascomycota;c__Lecanoromycetes;o__Umbilicariales;f__Ophioparmaceae;g__Hypocenomyce;s__Hypocenomyce scalaris (82.4%)
Curvularia protuberata	0	0	0	0.00168407	0.000522466	0	99999	0	0	0	0	7.72426e-05	2.39638e-05	0	99999	0	0.687294	0.866	k__Fungi;p__Ascomycota;c__Dothideomycetes;o__Pleosporales;f__Pleosporaceae;g__Curvularia;s__Curvularia protuberata
Coniochaeta hoffmannii	0.00145068	0.000951475	0.000574383	0.00168407	0.00114943	0	99999	0	4.41651e-05	9.51475e-06	1.48382e-05	2.57101e-05	2.39638e-05	0	99999	0	0.550354	0.866	k__Fungi;p__Ascomycota;c__Sordariomycetes;o__Coniochaetales;f__Coniochaetaceae;g__Coniochaeta;s__Coniochaeta hoffmannii
Aspergillus clavatus	0.00338491	0.00285442	0.00459506	0.0074099	0.00501567	0	99999	0	7.0922e-06	7.92896e-06	3.93452e-05	2.30156e-05	2.38593e-05	0	99999	0	0.211332	0.866	k__Fungi;p__Ascomycota;c__Eurotiomycetes;o__Eurotiales;f__Aspergillaceae;g__Aspergillus;s__Aspergillus clavatus
Aspergillus westerdijkiae	0.00386847	0	0.0031591	0.000336814	0.00208986	0	99999	0	5.48034e-05	0	3.23569e-05	6.73627e-07	2.38245e-05	0	99999	0	0.420433	0.866	k__Fungi;p__Ascomycota;c__Eurotiomycetes;o__Eurotiales;f__Aspergillaceae;g__Aspergillus;s__Aspergillus westerdijkiae
Phaeoisaria sp. LXS-2012	0	0	0.000287191	0.000336814	0.000208986	0	99999	0	0	0	1.91461e-07	7.62322e-05	2.372e-05	0	99999	0	0.799076	0.866	k__Fungi;p__Ascomycota;c__Sordariomycetes;o__Xylariales;f__Diatrypaceae;g__Phaeoisaria;s__Phaeoisaria sp. LXS-2012
Phlebia tremellosa	0.00145068	0	0.00114877	0.00269451	0.0015674	0	99999	0	6.43133e-05	0	9.57304e-06	2.03211e-05	2.36851e-05	0	99999	0	0.485456	0.866	k__Fungi;p__Basidiomycota;c__Agaricomycetes;o__Corticiales;f__Corticiaceae;g__Phlebia;s__Phlebia tremellosa
Candida haemulonis	0.00145068	0.00190295	0	0.00370495	0.00167189	0	99999	0	3.32044e-05	1.96638e-05	0	4.59189e-05	2.35806e-05	0	99999	0	0.471237	0.866	k__Fungi;p__Ascomycota;c__Saccharomycetes;o__Saccharomycetales;f__Metschnikowiaceae;g__Clavispora;s__Candida haemulonis
Rhodotorula aurantiaca	0.000483559	0	0	0.000336814	0.000208986	0	99999	0	1.77305e-06	0	0	7.47727e-05	2.35806e-05	0	99999	0	0.799076	0.866	k__Fungi;p__Basidiomycota;c__Cystobasidiomycetes;o__Erythrobasidiales;f__Erythrobasidiaceae;g__Rhodotorula;s__Rhodotorula aurantiaca
Rhodosporidium fluviale	0.00338491	0.00285442	0.0034463	0.00505221	0.00386625	0	99999	0	2.17602e-05	1.61751e-05	2.78576e-05	2.2342e-05	2.35458e-05	0	99999	0	0.27274	0.866	k__Fungi;p__Basidiomycota;c__Microbotryomycetes;o__Sporidiobolales;f__unidentified;g__Rhodosporidium;s__Rhodosporidium fluviale
Pichia kluyveri	0.000483559	0.00285442	0.00201034	0.00303132	0.00208986	0	99999	0	6.44745e-07	2.22011e-06	5.62895e-05	8.30807e-06	2.34413e-05	0	99999	0	0.420433	0.866	k__Fungi;p__Ascomycota;c__Saccharomycetes;o__Saccharomycetales;f__Pichiaceae;g__Pichia;s__Pichia kluyveri
Radulidium subulatum (84.2%)	0.000967118	0.00190295	0.000287191	0.00134725	0.000940439	0	99999	0	8.05932e-07	3.23501e-05	3.09209e-05	2.69451e-05	2.33368e-05	0	99999	0	0.589087	0.866	k__Fungi;p__Ascomycota;c__unidentified;o__unidentified;f__unidentified;g__Radulidium;s__Radulidium subulatum (84.2%)
Rhodosporidium paludigenum	0.000967118	0.00475737	0.00258472	0.00134725	0.00208986	0	99999	0	4.83559e-07	1.11005e-05	5.51407e-05	6.17492e-06	2.3302e-05	0	99999	0	0.420433	0.866	k__Fungi;p__Basidiomycota;c__Microbotryomycetes;o__Sporidiobolales;f__unidentified;g__Rhodosporidium;s__Rhodosporidium paludigenum
Perenniporia tephropora	0.00241779	0.000951475	0.00143596	0.00134725	0.0015674	0	99999	0	1.41844e-05	4.94767e-05	1.85717e-05	2.55978e-05	2.31975e-05	0	99999	0	0.485456	0.866	k__Fungi;p__Basidiomycota;c__Agaricomycetes;o__Polyporales;f__Polyporaceae;g__Perenniporia;s__Perenniporia tephropora
Polyporus aff. tricholoma MEL 2382940	0.000483559	0	0.000287191	0.000336814	0.00031348	0	99999	0	1.61186e-07	0	6.30863e-05	1.12271e-07	2.30233e-05	0	99999	0	0.755218	0.866	k__Fungi;p__Basidiomycota;c__Agaricomycetes;o__Polyporales;f__Polyporaceae;g__Polyporus;s__Polyporus aff. tricholoma MEL 2382940
Corynascus kuwaitiensis	0	0	0.00258472	0.000673627	0.00114943	0	99999	0	0	0	5.51407e-05	8.53261e-06	2.27099e-05	0	99999	0	0.550354	0.866	k__Fungi;p__Ascomycota;c__Sordariomycetes;o__Sordariales;f__Chaetomiaceae;g__Corynascus;s__Corynascus kuwaitiensis
Toxicocladosporium strelitziae	0.00386847	0.00190295	0.00201034	0.0023577	0.00250784	0	99999	0	3.59446e-05	1.58579e-06	2.54643e-05	1.75143e-05	2.26402e-05	0	99999	0	0.377373	0.866	k__Fungi;p__Ascomycota;c__Dothideomycetes;o__Capnodiales;f__Cladosporiaceae;g__Toxicocladosporium;s__Toxicocladosporium strelitziae
Termitomyces sp.	0.000483559	0.00190295	0.00229753	0	0.00114943	0	99999	0	1.1283e-06	0.000111323	2.79533e-05	0	2.26402e-05	0	99999	0	0.550354	0.866	k__Fungi;p__Basidiomycota;c__Agaricomycetes;o__Agaricales;f__Lyophyllaceae;g__Termitomyces;s__Termitomyces sp.
Cytospora rhodophila	0.000483559	0.00475737	0.00201034	0	0.00135841	0	99999	0	9.67118e-07	0.000152236	1.54126e-05	0	2.25357e-05	0	99999	0	0.51613	0.866	k__Fungi;p__Ascomycota;c__Sordariomycetes;o__Diaporthales;f__Valsaceae;g__Cytospora;s__Cytospora rhodophila
Ophiostoma pluriannulatum	0	0.000951475	0.000574383	0.00101044	0.000626959	0	99999	0	0	6.34317e-07	2.10607e-06	6.97204e-05	2.2466e-05	0	99999	0	0.659234	0.866	k__Fungi;p__Ascomycota;c__Sordariomycetes;o__Ophiostomatales;f__Ophiostomataceae;g__Ophiostoma;s__Ophiostoma pluriannulatum
Corynespora cassiicola	0.000967118	0.000951475	0.00114877	0.000336814	0.000835946	0	99999	0	8.05932e-07	2.25182e-05	1.35937e-05	4.7603e-05	2.23615e-05	0	99999	0	0.610583	0.866	k__Fungi;p__Ascomycota;c__Dothideomycetes;o__Pleosporales;f__Corynesporascaceae;g__Corynespora;s__Corynespora cassiicola
Penicillium ochrosalmoneum	0.00290135	0.00285442	0.00229753	0.00774672	0.00417973	0	99999	0	3.69117e-05	6.34317e-07	4.4036e-06	4.03054e-05	2.21526e-05	0	99999	0	0.254059	0.866	k__Fungi;p__Ascomycota;c__Eurotiomycetes;o__Eurotiales;f__Aspergillaceae;g__Penicillium;s__Penicillium ochrosalmoneum
Geosmithia sp. P7-16-7	0.00338491	0.000951475	0.000861574	0.000673627	0.00135841	0	99999	0	4.14249e-05	7.92896e-06	4.11641e-06	3.44673e-05	2.20132e-05	0	99999	0	0.51613	0.866	k__Fungi;p__Ascomycota;c__Sordariomycetes;o__Hypocreales;f__Bionectriaceae;g__Geosmithia;s__Geosmithia sp. P7-16-7
Devriesia hilliana	0.00145068	0.00190295	0.00114877	0.00134725	0.00135841	0	99999	0	1.83752e-05	1.68094e-05	2.70917e-05	1.94229e-05	2.16998e-05	0	99999	0	0.51613	0.866	k__Fungi;p__Ascomycota;c__Dothideomycetes;o__Capnodiales;f__Teratosphaeriaceae;g__Devriesia;s__Devriesia hilliana
Fomitopsis sp.	0.00145068	0.00285442	0.00258472	0.00101044	0.00188088	0	99999	0	1.03159e-05	6.78719e-05	2.18265e-05	1.29112e-05	2.16301e-05	0	99999	0	0.444719	0.866	k__Fungi;p__Basidiomycota;c__Agaricomycetes;o__Polyporales;f__Coriolaceae;g__Fomitopsis;s__Fomitopsis sp.
Hypocreaceae sp. C2-16	0.000483559	0.00475737	0.000287191	0.00134725	0.00114943	0	99999	0	3.5461e-06	3.42531e-05	2.98679e-05	1.96475e-05	2.14908e-05	0	99999	0	0.550354	0.866	k__Fungi;p__Ascomycota;c__Sordariomycetes;o__Hypocreales;f__Hypocreaceae;g__unidentified;s__Hypocreaceae sp. C2-16
Podosphaera xanthii	0	0	0	0.000336814	0.000104493	0	99999	0	0	0	0	6.89345e-05	2.13863e-05	0	99999	0	0.857168	0.866	k__Fungi;p__Ascomycota;c__Leotiomycetes;o__Erysiphales;f__Erysiphaceae;g__Podosphaera;s__Podosphaera xanthii
Eupenicillium sp. KB9	0.00145068	0.000951475	0.000574383	0.00538902	0.00229885	0	99999	0	1.24113e-05	3.17158e-07	3.92495e-06	5.52375e-05	2.12818e-05	0	99999	0	0.398066	0.866	k__Fungi;p__Ascomycota;c__Eurotiomycetes;o__Eurotiales;f__Aspergillaceae;g__Eupenicillium;s__Eupenicillium sp. KB9
Dermocybe semisanguinea	0.00290135	0	0	0	0.000626959	0	99999	0	9.78401e-05	0	0	0	2.11425e-05	0	99999	0	0.659234	0.866	k__Fungi;p__Basidiomycota;c__Agaricomycetes;o__Agaricales;f__Cortinariaceae;g__Dermocybe;s__Dermocybe semisanguinea
fungal sp. MS317	0	0	0.000574383	0.000336814	0.00031348	0	99999	0	0	0	5.77254e-05	1.12271e-07	2.1038e-05	0	99999	0	0.755218	0.866	k__Fungi;p__unidentified;c__unidentified;o__unidentified;f__unidentified;g__unidentified;s__fungal sp. MS317
Hypocreales sp. MRL5-1 (91.2%)	0.000483559	0.00285442	0.00114877	0.00134725	0.00125392	0	99999	0	1.61186e-07	1.61751e-05	4.4036e-06	5.57988e-05	2.07245e-05	0	99999	0	0.532748	0.866	k__Fungi;p__Ascomycota;c__Sordariomycetes;o__Hypocreales;f__unidentified;g__unidentified;s__Hypocreales sp. MRL5-1 (91.2%)
Sporisorium cruentum	0.00145068	0	0.00172315	0.00202088	0.0015674	0	99999	0	3.12701e-05	0	3.35056e-05	5.38902e-06	2.062e-05	0	99999	0	0.485456	0.866	k__Fungi;p__Basidiomycota;c__Ustilaginomycetes;o__Ustilaginales;f__Ustilaginaceae;g__Sporisorium;s__Sporisorium cruentum
Ustilaginales sp.	0.00193424	0.000951475	0.0031591	0.00673627	0.00376176	0	99999	0	5.48034e-06	3.17158e-07	7.08405e-06	5.40025e-05	2.05503e-05	0	99999	0	0.279343	0.866	k__Fungi;p__Basidiomycota;c__Ustilaginomycetes;o__Ustilaginales;f__Ustilaginales sp.;g__Ustilaginales sp.;s__Ustilaginales sp.
Rhodotorula marina	0.00193424	0.00190295	0.00114877	0.00101044	0.00135841	0	99999	0	3.65893e-05	8.40469e-05	7.84989e-06	1.68407e-06	2.05155e-05	0	99999	0	0.51613	0.866	k__Fungi;p__Basidiomycota;c__Cystobasidiomycetes;o__Erythrobasidiales;f__Erythrobasidiaceae;g__Rhodotorula;s__Rhodotorula marina
Veronaea musae	0.00145068	0	0	0.000673627	0.000522466	0	99999	0	8.44616e-05	0	0	7.07309e-06	2.04458e-05	0	99999	0	0.687294	0.866	k__Fungi;p__Ascomycota;c__Eurotiomycetes;o__Chaetothyriales;f__Herpotrichiellaceae;g__Veronaea;s__Veronaea musae
uncultured fungus (88.2%)	0.00193424	0.000951475	0.000574383	0.00336814	0.00177638	0	99999	0	7.02772e-05	5.39169e-06	1.62742e-06	1.29112e-05	2.03762e-05	0	99999	0	0.457676	0.866	k__Fungi;p__unidentified;c__unidentified;o__unidentified;f__unidentified;g__unidentified;s__uncultured fungus (88.2%)
Cortinarius depressus	0.000967118	0	0	0	0.000208986	0	99999	0	9.41328e-05	0	0	0	2.03413e-05	0	99999	0	0.799076	0.866	k__Fungi;p__Basidiomycota;c__Agaricomycetes;o__Agaricales;f__Cortinariaceae;g__Cortinarius;s__Cortinarius depressus
Lophiostoma fuckelii	0.000483559	0.0038059	0.000574383	0.00202088	0.00135841	0	99999	0	1.45068e-06	6.75547e-05	3.25483e-06	3.64882e-05	2.02369e-05	0	99999	0	0.51613	0.866	k__Fungi;p__Ascomycota;c__Dothideomycetes;o__Pleosporales;f__Lophiostomataceae;g__Lophiostoma;s__Lophiostoma fuckelii
Capronia sp. 96005a	0	0	0	0.000336814	0.000104493	0	99999	0	0	0	0	6.52296e-05	2.02369e-05	0	99999	0	0.857168	0.866	k__Fungi;p__Ascomycota;c__Eurotiomycetes;o__Chaetothyriales;f__Herpotrichiellaceae;g__Capronia;s__Capronia sp. 96005a
Sterigmatosporidium polymorphum	0	0	0.00258472	0.000336814	0.00104493	0	99999	0	0	0	5.51407e-05	3.36814e-07	2.01672e-05	0	99999	0	0.56908	0.866	k__Fungi;p__Basidiomycota;c__Tremellomycetes;o__Tremellales;f__unidentified;g__Sterigmatosporidium;s__Sterigmatosporidium polymorphum
Lepista aff. flaccida F_ring_2-1H	0.00193424	0.000951475	0.000287191	0	0.000626959	0	99999	0	4.51322e-06	0.000172851	4.78652e-07	0	2.01324e-05	0	99999	0	0.659234	0.866	k__Fungi;p__Basidiomycota;c__Agaricomycetes;o__Agaricales;f__Tricholomataceae;g__Lepista;s__Lepista aff. flaccida F_ring_2-1H
Penicillium parvulum	0.00193424	0.000951475	0.00229753	0.00471539	0.00282132	0	99999	0	7.73694e-06	6.34317e-07	2.08692e-05	3.36814e-05	1.9784e-05	0	99999	0	0.349048	0.866	k__Fungi;p__Ascomycota;c__Eurotiomycetes;o__Eurotiales;f__Aspergillaceae;g__Penicillium;s__Penicillium parvulum
Penicillium longicatenatum	0.00435203	0	0.00172315	0.00168407	0.00208986	0	99999	0	1.07995e-05	0	3.92495e-05	9.7676e-06	1.96447e-05	0	99999	0	0.420433	0.866	k__Fungi;p__Ascomycota;c__Eurotiomycetes;o__Eurotiales;f__Aspergillaceae;g__Penicillium;s__Penicillium longicatenatum
uncultured Hypocreales	0.000967118	0.00285442	0.0034463	0.00202088	0.00240334	0	99999	0	3.86847e-06	1.90295e-06	2.66131e-05	2.87414e-05	1.96447e-05	0	99999	0	0.387524	0.866	k__Fungi;p__Ascomycota;c__Sordariomycetes;o__Hypocreales;f__unidentified;g__unidentified;s__uncultured Hypocreales
Ceratobasidium sp. AG-F	0	0	0.000574383	0.000673627	0.000417973	0	99999	0	0	0	1.38809e-05	4.70417e-05	1.96447e-05	0	99999	0	0.718836	0.866	k__Fungi;p__Basidiomycota;c__Agaricomycetes;o__Cantharellales;f__Ceratobasidiaceae;g__Ceratobasidium;s__Ceratobasidium sp. AG-F
Auricularia polytricha	0.00241779	0.000951475	0.00172315	0.0023577	0.00198537	0	99999	0	1.11219e-05	3.17158e-07	4.05897e-05	7.74672e-06	1.96099e-05	0	99999	0	0.432318	0.866	k__Fungi;p__Basidiomycota;c__Agaricomycetes;o__Auriculariales;f__Auriculariaceae;g__Auricularia;s__Auricularia polytricha
Mrakiella aquatica	0.00241779	0.000951475	0.00114877	0.000336814	0.00114943	0	99999	0	5.31915e-06	3.17158e-07	4.79609e-05	3.14359e-06	1.96099e-05	0	99999	0	0.550354	0.866	k__Fungi;p__Basidiomycota;c__Tremellomycetes;o__Cystofilobasidiales;f__Cystofilobasidiaceae;g__Mrakiella;s__Mrakiella aquatica
Rhodotorula sp. SF3L06	0	0.00285442	0.00143596	0.00404176	0.00208986	0	99999	0	0	7.6118e-06	9.09439e-06	4.97362e-05	1.95751e-05	0	99999	0	0.420433	0.866	k__Fungi;p__Basidiomycota;c__Exobasidiomycetes;o__Microstromatales;f__unidentified;g__Rhodotorula;s__Rhodotorula sp. SF3L06
Talaromyces purpureus (91.0%)	0.000483559	0.000951475	0.00229753	0.000336814	0.00114943	0	99999	0	1.28949e-06	1.87123e-05	4.66207e-05	6.73627e-07	1.95054e-05	0	99999	0	0.550354	0.866	k__Fungi;p__Ascomycota;c__Eurotiomycetes;o__Eurotiales;f__Trichocomaceae;g__Talaromyces;s__Talaromyces purpureus (91.0%)
Colletotrichum graminicola	0.00145068	0.00190295	0	0	0.000522466	0	99999	0	3.9813e-05	9.86362e-05	0	0	1.94357e-05	0	99999	0	0.687294	0.866	k__Fungi;p__Ascomycota;c__Sordariomycetes;o__Glomerellales;f__Glomerellaceae;g__Colletotrichum;s__Colletotrichum graminicola
Sidera lowei	0.000967118	0.00285442	0.000574383	0.00134725	0.00114943	0	99999	0	3.5461e-06	2.22011e-06	2.77618e-06	5.59111e-05	1.93661e-05	0	99999	0	0.550354	0.866	k__Fungi;p__Basidiomycota;c__Agaricomycetes;o__Hymenochaetales;f__Rickenellaceae;g__Sidera;s__Sidera lowei
Peterozyma toletana	0	0	0.00287191	0	0.00104493	0	99999	0	0	0	5.31304e-05	0	1.93312e-05	0	99999	0	0.56908	0.866	k__Fungi;p__Ascomycota;c__Saccharomycetes;o__Saccharomycetales;f__Debaryomycetaceae;g__Peterozyma;s__Peterozyma toletana
Exidia japonica (94.7%)	0.000483559	0	0.000287191	0	0.000208986	0	99999	0	8.89749e-05	0	2.87191e-07	0	1.93312e-05	0	99999	0	0.799076	0.866	k__Fungi;p__Basidiomycota;c__Agaricomycetes;o__Auriculariales;f__Exidiaceae;g__Exidia;s__Exidia japonica (94.7%)
Paradictyoarthrinium diffractum	0.000483559	0.00190295	0.000287191	0.00168407	0.000940439	0	99999	0	1.1283e-06	3.26673e-05	3.11124e-05	1.30235e-05	1.91919e-05	0	99999	0	0.589087	0.866	k__Fungi;p__Ascomycota;c__Dothideomycetes;o__Pleosporales;f__unidentified;g__Paradictyoarthrinium;s__Paradictyoarthrinium diffractum
Gliomastix murorum	0.000967118	0.00190295	0.00258472	0.00303132	0.00229885	0	99999	0	2.74017e-06	4.18649e-05	2.11564e-05	2.03211e-05	1.91919e-05	0	99999	0	0.398066	0.866	k__Fungi;p__Ascomycota;c__Sordariomycetes;o__Hypocreales;f__Bionectriaceae;g__Gliomastix;s__Gliomastix murorum
Pezizomycetes sp.	0.00531915	0.000951475	0.000287191	0	0.00135841	0	99999	0	8.62347e-05	0	1.2445e-06	0	1.90874e-05	0	99999	0	0.51613	0.866	k__Fungi;p__Ascomycota;c__Pezizomycetes;o__Pezizomycetes sp.;f__Pezizomycetes sp.;g__Pezizomycetes sp.;s__Pezizomycetes sp.
Pithoascus intermedius	0.00145068	0.0038059	0.00172315	0.00168407	0.00188088	0	99999	0	1.61186e-06	3.36188e-05	2.95807e-05	1.34725e-05	1.89829e-05	0	99999	0	0.444719	0.866	k__Fungi;p__Ascomycota;c__Sordariomycetes;o__Microascales;f__Microascaceae;g__Pithoascus;s__Pithoascus intermedius
Scopuloides rimosa	0	0.00190295	0.000861574	0.00168407	0.00104493	0	99999	0	0	3.23501e-05	1.51254e-05	3.1885e-05	1.89481e-05	0	99999	0	0.56908	0.866	k__Fungi;p__Basidiomycota;c__Agaricomycetes;o__Corticiales;f__Corticiaceae;g__Scopuloides;s__Scopuloides rimosa
fungal sp. E14403K	0.000483559	0	0	0	0.000104493	0	99999	0	8.72018e-05	0	0	0	1.88436e-05	0	99999	0	0.857168	0.866	k__Fungi;p__unidentified;c__unidentified;o__unidentified;f__unidentified;g__unidentified;s__fungal sp. E14403K
Physisporinus sanguinolentus	0	0.000951475	0.000574383	0.000336814	0.000417973	0	99999	0	0	3.93276e-05	2.68045e-06	4.33367e-05	1.87391e-05	0	99999	0	0.718836	0.866	k__Fungi;p__Basidiomycota;c__Agaricomycetes;o__Polyporales;f__Polyporaceae;g__Physisporinus;s__Physisporinus sanguinolentus
Periconia sp.	0.000483559	0.00190295	0	0.00269451	0.00114943	0	99999	0	1.61186e-07	0.000105297	0	2.26788e-05	1.86346e-05	0	99999	0	0.550354	0.866	k__Fungi;p__Ascomycota;c__Sordariomycetes;o__Microascales;f__Halosphaeriaceae;g__Periconia;s__Periconia sp.
Exophiala sideris	0.000967118	0.00285442	0.00373349	0.00134725	0.00229885	0	99999	0	4.6744e-06	2.22011e-05	3.68562e-05	5.16448e-06	1.84605e-05	0	99999	0	0.398066	0.866	k__Fungi;p__Ascomycota;c__Eurotiomycetes;o__Chaetothyriales;f__Herpotrichiellaceae;g__Exophiala;s__Exophiala sideris
Piloderma fallax	0.000967118	0	0.000287191	0	0.00031348	0	99999	0	8.4784e-05	0	2.87191e-07	0	1.84256e-05	0	99999	0	0.755218	0.866	k__Fungi;p__Basidiomycota;c__Agaricomycetes;o__Atheliales;f__Atheliaceae;g__Piloderma;s__Piloderma fallax
Devriesia fraseriae	0.000967118	0.00190295	0.000861574	0.00134725	0.00114943	0	99999	0	3.61057e-05	9.51475e-07	2.39326e-06	3.09869e-05	1.83908e-05	0	99999	0	0.550354	0.866	k__Fungi;p__Ascomycota;c__Dothideomycetes;o__Capnodiales;f__Teratosphaeriaceae;g__Devriesia;s__Devriesia fraseriae
Cryptococcus dimennae (95.8%)	0	0	0.000287191	0	0.000104493	0	99999	0	0	0	5.03542e-05	0	1.83211e-05	0	99999	0	0.857168	0.866	k__Fungi;p__Basidiomycota;c__Tremellomycetes;o__Tremellales;f__unidentified;g__Cryptococcus;s__Cryptococcus dimennae (95.8%)
Metschnikowia pulcherrima	0.00531915	0.0038059	0.00631821	0.000673627	0.00407524	0	99999	0	2.54674e-05	1.68094e-05	2.96764e-05	3.36814e-07	1.82515e-05	0	99999	0	0.260106	0.866	k__Fungi;p__Ascomycota;c__Saccharomycetes;o__Saccharomycetales;f__Metschnikowiaceae;g__Metschnikowia;s__Metschnikowia pulcherrima
Phlebia cf. floridensis RG-2014	0.00145068	0.00190295	0	0	0.000522466	0	99999	0	7.57576e-05	1.61751e-05	0	0	1.8147e-05	0	99999	0	0.687294	0.866	k__Fungi;p__Basidiomycota;c__Agaricomycetes;o__Corticiales;f__Corticiaceae;g__Phlebia;s__Phlebia cf. floridensis RG-2014
Tilletia sp. Vega383	0.00241779	0.000951475	0.000574383	0.00134725	0.00125392	0	99999	0	7.14055e-05	9.51475e-07	6.31821e-06	5.61356e-07	1.80077e-05	0	99999	0	0.532748	0.866	k__Fungi;p__Basidiomycota;c__Exobasidiomycetes;o__Tilletiales;f__Tilletiaceae;g__Tilletia;s__Tilletia sp. Vega383
Chaetomium carinthiacum	0.000483559	0	0	0.000673627	0.00031348	0	99999	0	7.57576e-06	0	0	5.24307e-05	1.79032e-05	0	99999	0	0.755218	0.866	k__Fungi;p__Ascomycota;c__Sordariomycetes;o__Sordariales;f__Chaetomiaceae;g__Chaetomium;s__Chaetomium carinthiacum
fungal sp. DC1-6E	0.000483559	0.00190295	0.000861574	0.000336814	0.000731452	0	99999	0	1.45068e-06	0.000103394	6.41394e-06	1.24621e-05	1.78683e-05	0	99999	0	0.633841	0.866	k__Fungi;p__unidentified;c__unidentified;o__unidentified;f__unidentified;g__unidentified;s__fungal sp. DC1-6E
Valsa sp. 118	0	0.00190295	0.000861574	0.000673627	0.000731452	0	99999	0	0	0.000114177	1.22535e-05	2.3577e-06	1.7729e-05	0	99999	0	0.633841	0.866	k__Fungi;p__Ascomycota;c__Sordariomycetes;o__Diaporthales;f__Valsaceae;g__Valsa;s__Valsa sp. 118
Phialophora sp. JM091015	0	0.000951475	0	0.000673627	0.00031348	0	99999	0	0	0.000124326	0	1.30235e-05	1.76942e-05	0	99999	0	0.755218	0.866	k__Fungi;p__Ascomycota;c__Eurotiomycetes;o__Chaetothyriales;f__Herpotrichiellaceae;g__Phialophora;s__Phialophora sp. JM091015
Skeletocutis odora	0.000483559	0	0.000861574	0.000673627	0.000626959	0	99999	0	8.05932e-07	0	3.24526e-05	1.84125e-05	1.76942e-05	0	99999	0	0.659234	0.866	k__Fungi;p__Basidiomycota;c__Agaricomycetes;o__Polyporales;f__Polyporaceae;g__Skeletocutis;s__Skeletocutis odora
Trechispora sp.	0	0	0.00258472	0.00471539	0.00240334	0	99999	0	0	0	7.46697e-06	4.82766e-05	1.76942e-05	0	99999	0	0.387524	0.866	k__Fungi;p__Basidiomycota;c__Agaricomycetes;o__Trechisporales;f__'Trechisporaceae';g__Trechispora;s__Trechispora sp.
Hypholoma sp.	0.00145068	0.00190295	0.000861574	0.000673627	0.00104493	0	99999	0	3.38491e-06	0.000107834	1.43596e-06	1.47075e-05	1.76594e-05	0	99999	0	0.56908	0.866	k__Fungi;p__Basidiomycota;c__Agaricomycetes;o__Agaricales;f__Strophariaceae;g__Hypholoma;s__Hypholoma sp.
Polyporus varius	0	0	0.000574383	0	0.000208986	0	99999	0	0	0	4.83439e-05	0	1.75897e-05	0	99999	0	0.799076	0.866	k__Fungi;p__Basidiomycota;c__Agaricomycetes;o__Polyporales;f__Polyporaceae;g__Polyporus;s__Polyporus varius
Cryptococcus sp. O382A	0.000483559	0.000951475	0	0.000336814	0.00031348	0	99999	0	7.83366e-05	4.12306e-06	0	6.73627e-07	1.75897e-05	0	99999	0	0.755218	0.866	k__Fungi;p__Basidiomycota;c__Tremellomycetes;o__Tremellales;f__unidentified;g__Cryptococcus;s__Cryptococcus sp. O382A
Ceratorhiza sp.	0	0	0.000861574	0	0.00031348	0	99999	0	0	0	4.82481e-05	0	1.75549e-05	0	99999	0	0.755218	0.866	k__Fungi;p__Basidiomycota;c__Agaricomycetes;o__Cantharellales;f__Ceratobasidiaceae;g__Ceratorhiza;s__Ceratorhiza sp.
fungal sp. NLEndoHerit_014_2008N5-26-2N	0.00386847	0	0.00114877	0	0.00125392	0	99999	0	7.65635e-05	0	2.77618e-06	0	1.75549e-05	0	99999	0	0.532748	0.866	k__Fungi;p__unidentified;c__unidentified;o__unidentified;f__unidentified;g__unidentified;s__fungal sp. NLEndoHerit_014_2008N5-26-2N
Penicillium sp. SW-2014d	0.00241779	0	0.000574383	0.00336814	0.00177638	0	99999	0	2.12766e-05	0	8.61574e-06	3.14359e-05	1.74852e-05	0	99999	0	0.457676	0.866	k__Fungi;p__Ascomycota;c__Eurotiomycetes;o__Eurotiales;f__Aspergillaceae;g__Penicillium;s__Penicillium sp. SW-2014d
uncultured Choanephora	0.00145068	0	0.00229753	0.00168407	0.00167189	0	99999	0	1.40232e-05	0	1.16791e-05	3.25587e-05	1.73807e-05	0	99999	0	0.471237	0.866	k__Fungi;p__unidentified;c__unidentified;o__Mucorales;f__Choanephoraceae;g__unidentified;s__uncultured Choanephora
ascomycete sp. MA 4926	0.000483559	0	0	0	0.000104493	0	99999	0	8.01096e-05	0	0	0	1.7311e-05	0	99999	0	0.857168	0.866	k__Fungi;p__Ascomycota;c__unidentified;o__unidentified;f__unidentified;g__unidentified;s__ascomycete sp. MA 4926
Hypocreaceae sp.	0	0	0	0.00101044	0.00031348	0	99999	0	0	0	0	5.55743e-05	1.72414e-05	0	99999	0	0.755218	0.866	k__Fungi;p__Ascomycota;c__Sordariomycetes;o__Hypocreales;f__Hypocreaceae;g__Hypocreaceae sp.;s__Hypocreaceae sp.
Mollisia sp.	0.000483559	0	0	0	0.000104493	0	99999	0	7.91425e-05	0	0	0	1.71021e-05	0	99999	0	0.857168	0.866	k__Fungi;p__Ascomycota;c__Leotiomycetes;o__Helotiales;f__Dermateaceae;g__Mollisia;s__Mollisia sp.
uncultured fungus (92.2%)	0.00290135	0.0038059	0.00287191	0.000673627	0.00229885	0	99999	0	1.22502e-05	2.75928e-05	2.76661e-05	4.37858e-06	1.71021e-05	0	99999	0	0.398066	0.866	k__Fungi;p__unidentified;c__unidentified;o__unidentified;f__unidentified;g__unidentified;s__uncultured fungus (92.2%)
Ogataea polymorpha	0	0.000951475	0.000861574	0.00101044	0.000731452	0	99999	0	0	9.51475e-07	2.77618e-06	5.11957e-05	1.69976e-05	0	99999	0	0.633841	0.866	k__Fungi;p__Ascomycota;c__Saccharomycetes;o__Saccharomycetales;f__Pichiaceae;g__Ogataea;s__Ogataea polymorpha
Tylospora asterophora	0.000967118	0.000951475	0.000861574	0.00505221	0.00219436	0	99999	0	6.28627e-05	1.58579e-06	6.31821e-06	2.80678e-06	1.69279e-05	0	99999	0	0.409026	0.866	k__Fungi;p__Basidiomycota;c__Agaricomycetes;o__Atheliales;f__Atheliaceae;g__Tylospora;s__Tylospora asterophora
Candida neustonensis	0	0.00475737	0	0	0.000522466	0	99999	0	0	0.000153187	0	0	1.68234e-05	0	99999	0	0.687294	0.866	k__Fungi;p__Ascomycota;c__Saccharomycetes;o__Saccharomycetales;f__Debaryomycetaceae;g__Meyerozyma;s__Candida neustonensis
Cephalothecaceae sp. (93.7%)	0	0	0.000287191	0.000673627	0.00031348	0	99999	0	0	0	3.82922e-07	5.36657e-05	1.67886e-05	0	99999	0	0.755218	0.866	k__Fungi;p__Ascomycota;c__Sordariomycetes;o__Sordariales;f__Cephalothecaceae;g__Cephalothecaceae sp.;s__Cephalothecaceae sp. (93.7%)
Wardomyces simplex	0.000967118	0	0.00114877	0.000673627	0.000835946	0	99999	0	1.28949e-06	4.75737e-06	1.2445e-06	4.97362e-05	1.66841e-05	0	99999	0	0.610583	0.866	k__Fungi;p__Ascomycota;c__Sordariomycetes;o__Microascales;f__unidentified;g__Wardomyces;s__Wardomyces simplex
Tremellales sp. QMW-2009c	0.00241779	0.000951475	0.000574383	0.00134725	0.00125392	0	99999	0	1.22502e-05	6.34317e-07	8.13709e-06	3.52532e-05	1.66144e-05	0	99999	0	0.532748	0.866	k__Fungi;p__Basidiomycota;c__Tremellomycetes;o__Tremellales;f__unidentified;g__unidentified;s__Tremellales sp. QMW-2009c
Meira geulakonigii	0	0.00285442	0.00143596	0.00101044	0.00114943	0	99999	0	0	2.72756e-05	2.73789e-05	1.10026e-05	1.63706e-05	0	99999	0	0.550354	0.866	k__Fungi;p__Basidiomycota;c__Exobasidiomycetes;o__Exobasidiales;f__Brachybasidiaceae;g__Meira;s__Meira geulakonigii
Hymenochaete tongbiguanensis (91.6%)	0.000483559	0	0	0	0.000104493	0	99999	0	7.54352e-05	0	0	0	1.63009e-05	0	99999	0	0.857168	0.866	k__Fungi;p__Basidiomycota;c__Agaricomycetes;o__Hymenochaetales;f__Hymenochaetaceae;g__Hymenochaete;s__Hymenochaete tongbiguanensis (91.6%)
Thermomyces dupontii	0.00145068	0.00190295	0.00114877	0.00134725	0.00135841	0	99999	0	5.96389e-06	7.13606e-05	1.07218e-05	1.0329e-05	1.62313e-05	0	99999	0	0.51613	0.866	k__Fungi;p__Ascomycota;c__Eurotiomycetes;o__Eurotiales;f__Trichocomaceae;g__Thermomyces;s__Thermomyces dupontii
Ustilago trichophora	0.00145068	0.000951475	0.000861574	0.00134725	0.00114943	0	99999	0	8.70406e-06	3.17158e-07	2.26881e-05	1.95352e-05	1.62313e-05	0	99999	0	0.550354	0.866	k__Fungi;p__Basidiomycota;c__Ustilaginomycetes;o__Ustilaginales;f__Ustilaginaceae;g__Ustilago;s__Ustilago trichophora
Phlebia uda	0.000483559	0.00475737	0.00114877	0.00101044	0.00135841	0	99999	0	1.77305e-06	7.4215e-05	4.69079e-06	1.89738e-05	1.61268e-05	0	99999	0	0.51613	0.866	k__Fungi;p__Basidiomycota;c__Agaricomycetes;o__Corticiales;f__Corticiaceae;g__Phlebia;s__Phlebia uda
Skeletocutis diluta	0.000967118	0.00190295	0.00229753	0.00101044	0.0015674	0	99999	0	1.37008e-05	9.51475e-07	2.39326e-05	1.36971e-05	1.60223e-05	0	99999	0	0.485456	0.866	k__Fungi;p__Basidiomycota;c__Agaricomycetes;o__Polyporales;f__Polyporaceae;g__Skeletocutis;s__Skeletocutis diluta
Acanthostigma perpusillum (96.0%)	0.000483559	0	0.000287191	0	0.000208986	0	99999	0	7.31786e-05	0	3.82922e-07	0	1.59526e-05	0	99999	0	0.799076	0.866	k__Fungi;p__Ascomycota;c__Dothideomycetes;o__Tubeufiales;f__Tubeufiaceae;g__Acanthostigma;s__Acanthostigma perpusillum (96.0%)
Sporopachydermia lactativora	0.00145068	0.0038059	0.000861574	0.000673627	0.00125392	0	99999	0	1.48291e-05	8.43641e-05	5.26517e-06	4.93993e-06	1.59178e-05	0	99999	0	0.532748	0.866	k__Fungi;p__Ascomycota;c__Saccharomycetes;o__Saccharomycetales;f__Dipodascaceae;g__Sporopachydermia;s__Sporopachydermia lactativora
Myrothecium sp. 2 TMS-2011	0.00193424	0.000951475	0.00258472	0.00168407	0.00198537	0	99999	0	3.14313e-05	2.85442e-06	1.68486e-05	8.64489e-06	1.59178e-05	0	99999	0	0.432318	0.866	k__Fungi;p__Ascomycota;c__Sordariomycetes;o__Hypocreales;f__unidentified;g__Myrothecium;s__Myrothecium sp. 2 TMS-2011
Amphinema byssoides	0.00483559	0.00190295	0.00114877	0.000336814	0.00177638	0	99999	0	1.83752e-05	7.19949e-05	4.78652e-06	7.29763e-06	1.5883e-05	0	99999	0	0.457676	0.866	k__Fungi;p__Basidiomycota;c__Agaricomycetes;o__Atheliales;f__Atheliaceae;g__Amphinema;s__Amphinema byssoides
uncultured Capnodiales	0.00193424	0.00666032	0.0034463	0.00134725	0.00282132	0	99999	0	2.67569e-05	2.75928e-05	1.56998e-05	4.04176e-06	1.57785e-05	0	99999	0	0.349048	0.866	k__Fungi;p__Ascomycota;c__Dothideomycetes;o__Capnodiales;f__unidentified;g__unidentified;s__uncultured Capnodiales
Cryptococcus oeirensis	0	0.00190295	0.000287191	0.000673627	0.000522466	0	99999	0	0	6.34317e-07	9.57304e-08	5.0073e-05	1.56392e-05	0	99999	0	0.687294	0.866	k__Fungi;p__Basidiomycota;c__Tremellomycetes;o__Filobasidiales;f__unidentified;g__Cryptococcus;s__Cryptococcus oeirensis
fungal sp. aurim724	0.000967118	0.00190295	0.000574383	0.0023577	0.00135841	0	99999	0	2.57898e-06	4.02791e-05	7.46697e-06	2.53733e-05	1.55695e-05	0	99999	0	0.51613	0.866	k__Fungi;p__unidentified;c__unidentified;o__unidentified;f__unidentified;g__unidentified;s__fungal sp. aurim724
Leptosphaerulina chartarum	0.00145068	0.00190295	0.00143596	0.00269451	0.00188088	0	99999	0	1.27337e-05	3.2033e-05	1.27321e-05	1.48198e-05	1.54998e-05	0	99999	0	0.444719	0.866	k__Fungi;p__Ascomycota;c__Dothideomycetes;o__Pleosporales;f__Didymellaceae;g__Leptosphaerulina;s__Leptosphaerulina chartarum
Rhinocladiella atrovirens	0.00290135	0.000951475	0.000574383	0.00101044	0.00125392	0	99999	0	4.12637e-05	1.58579e-06	4.59506e-06	1.47075e-05	1.53257e-05	0	99999	0	0.532748	0.866	k__Fungi;p__Ascomycota;c__Eurotiomycetes;o__Chaetothyriales;f__Herpotrichiellaceae;g__Rhinocladiella;s__Rhinocladiella atrovirens
Trametes polyzona	0.000483559	0	0	0.000673627	0.00031348	0	99999	0	3.94907e-05	0	0	2.18929e-05	1.53257e-05	0	99999	0	0.755218	0.866	k__Fungi;p__Basidiomycota;c__Agaricomycetes;o__Polyporales;f__Coriolaceae;g__Trametes;s__Trametes polyzona
Microdiplodia miyakei	0.000483559	0.00190295	0.00172315	0.00303132	0.00188088	0	99999	0	5.64152e-06	1.87123e-05	2.12522e-05	1.38094e-05	1.52908e-05	0	99999	0	0.444719	0.866	k__Fungi;p__Ascomycota;c__Dothideomycetes;o__Botryosphaeriales;f__Botryosphaeriaceae;g__Microdiplodia;s__Microdiplodia miyakei
Exobasidium japonicum (95.3%)	0.00145068	0.000951475	0	0.000336814	0.000522466	0	99999	0	7.73694e-06	2.44212e-05	0	3.52532e-05	1.52908e-05	0	99999	0	0.687294	0.866	k__Fungi;p__Basidiomycota;c__Exobasidiomycetes;o__Exobasidiales;f__Exobasidiaceae;g__Exobasidium;s__Exobasidium japonicum (95.3%)
Hypomyces sp. 15PA19	0.00290135	0.00190295	0.00430787	0.00134725	0.00282132	0	99999	0	7.73694e-06	1.74437e-05	3.09209e-05	1.01044e-06	1.51515e-05	0	99999	0	0.349048	0.866	k__Fungi;p__Ascomycota;c__Sordariomycetes;o__Hypocreales;f__Hypocreaceae;g__Hypomyces;s__Hypomyces sp. 15PA19
Pleosporales sp. SCSGAF0105 (96.1%)	0.000483559	0	0.000287191	0	0.000208986	0	99999	0	2.27273e-05	0	2.77618e-05	0	1.50122e-05	0	99999	0	0.799076	0.866	k__Fungi;p__Ascomycota;c__Dothideomycetes;o__Pleosporales;f__unidentified;g__unidentified;s__Pleosporales sp. SCSGAF0105 (96.1%)
Cryptococcus wieringae	0.00531915	0	0.00172315	0.00269451	0.00261233	0	99999	0	2.49839e-05	0	3.1591e-06	2.67206e-05	1.4838e-05	0	99999	0	0.367591	0.866	k__Fungi;p__Basidiomycota;c__Tremellomycetes;o__Filobasidiales;f__unidentified;g__Cryptococcus;s__Cryptococcus wieringae
Pleurostomophora richardsiae	0.000967118	0.00190295	0.00172315	0.00134725	0.0014629	0	99999	0	6.60864e-06	5.2014e-05	1.28279e-05	9.65533e-06	1.48032e-05	0	99999	0	0.500395	0.866	k__Fungi;p__Ascomycota;c__Sordariomycetes;o__Calosphaeriales;f__Calosphaeriaceae;g__Pleurostomophora;s__Pleurostomophora richardsiae
Trechispora farinacea	0.000967118	0.00190295	0.00114877	0.000673627	0.00104493	0	99999	0	9.67118e-07	7.29464e-06	1.33065e-05	2.88537e-05	1.48032e-05	0	99999	0	0.56908	0.866	k__Fungi;p__Basidiomycota;c__Agaricomycetes;o__Trechisporales;f__'Trechisporaceae';g__Trechispora;s__Trechispora farinacea
Cochliobolus sp.	0.000967118	0	0	0.000673627	0.000417973	0	99999	0	4.83559e-06	0	0	4.42349e-05	1.47684e-05	0	99999	0	0.718836	0.866	k__Fungi;p__Ascomycota;c__Dothideomycetes;o__Pleosporales;f__Pleosporaceae;g__Cochliobolus;s__Cochliobolus sp.
Diatrypella sp.	0	0	0.000574383	0.000673627	0.000417973	0	99999	0	0	0	2.87191e-06	4.42349e-05	1.47684e-05	0	99999	0	0.718836	0.866	k__Fungi;p__Ascomycota;c__Sordariomycetes;o__Xylariales;f__Diatrypaceae;g__Diatrypella;s__Diatrypella sp.
Kondoa sp. CBS 8379	0.000483559	0.000951475	0.000287191	0.000336814	0.000417973	0	99999	0	5.54481e-05	1.26863e-06	2.68045e-06	5.05221e-06	1.46639e-05	0	99999	0	0.718836	0.866	k__Fungi;p__Basidiomycota;c__Agaricostilbomycetes;o__unidentified;f__unidentified;g__Kondoa;s__Kondoa sp. CBS 8379
Trametes gibbosa	0.00145068	0.000951475	0	0.000336814	0.000522466	0	99999	0	6.62476e-05	9.51475e-07	0	6.73627e-07	1.4629e-05	0	99999	0	0.687294	0.866	k__Fungi;p__Basidiomycota;c__Agaricomycetes;o__Polyporales;f__Coriolaceae;g__Trametes;s__Trametes gibbosa
Toxicocladosporium banksiae	0.00145068	0.000951475	0.000574383	0.000336814	0.000731452	0	99999	0	5.23856e-05	1.30035e-05	2.39326e-06	3.14359e-06	1.45942e-05	0	99999	0	0.633841	0.866	k__Fungi;p__Ascomycota;c__Dothideomycetes;o__Capnodiales;f__Cladosporiaceae;g__Toxicocladosporium;s__Toxicocladosporium banksiae
uncultured Ochrocladosporium	0.00145068	0.000951475	0.00114877	0.00168407	0.00135841	0	99999	0	5.48034e-06	1.07834e-05	2.43155e-05	1.0778e-05	1.45594e-05	0	99999	0	0.51613	0.866	k__Fungi;p__Ascomycota;c__Dothideomycetes;o__Pleosporales;f__unidentified;g__unidentified;s__uncultured Ochrocladosporium
Cryptococcus sp. (81.0%)	0.000967118	0.000951475	0.000574383	0.000336814	0.000626959	0	99999	0	6.09284e-05	2.85442e-06	1.62742e-06	1.45953e-06	1.45246e-05	0	99999	0	0.659234	0.866	k__Fungi;p__Basidiomycota;c__Tremellomycetes;o__Tremellales;f__unidentified;g__Cryptococcus;s__Cryptococcus sp. (81.0%)
Ciliochorella sp. MFLUCC12-0310	0	0	0	0.000336814	0.000104493	0	99999	0	0	0	0	4.67048e-05	1.44897e-05	0	99999	0	0.857168	0.866	k__Fungi;p__Ascomycota;c__unidentified;o__unidentified;f__unidentified;g__Ciliochorella;s__Ciliochorella sp. MFLUCC12-0310
Brettanomyces anomalus	0.000483559	0.00285442	0.0031591	0.00101044	0.00188088	0	99999	0	8.05932e-07	3.90105e-05	2.70917e-05	4.49085e-07	1.44549e-05	0	99999	0	0.444719	0.866	k__Fungi;p__Ascomycota;c__Saccharomycetes;o__Saccharomycetales;f__Pichiaceae;g__Brettanomyces;s__Brettanomyces anomalus
Asterotremella albida'	0.000483559	0	0.000861574	0	0.000417973	0	99999	0	8.05932e-07	0	3.9058e-05	0	1.43852e-05	0	99999	0	0.718836	0.866	k__Fungi;p__Basidiomycota;c__Tremellomycetes;o__Tremellales;f__Tremellaceae;g__Asterotremella;s__'Asterotremella albida'
Massarina rubi	0	0.00285442	0.00430787	0.000673627	0.00208986	0	99999	0	0	3.52046e-05	2.56558e-05	3.70495e-06	1.43504e-05	0	99999	0	0.420433	0.866	k__Fungi;p__Ascomycota;c__Dothideomycetes;o__Pleosporales;f__Massarinaceae;g__Massarina;s__Massarina rubi
Exobasidium rhododendri (94.6%)	0	0	0	0.000336814	0.000104493	0	99999	0	0	0	0	4.62558e-05	1.43504e-05	0	99999	0	0.857168	0.866	k__Fungi;p__Basidiomycota;c__Exobasidiomycetes;o__Exobasidiales;f__Exobasidiaceae;g__Exobasidium;s__Exobasidium rhododendri (94.6%)
Cryptococcus terricola	0.00386847	0.000951475	0.00114877	0.000673627	0.0015674	0	99999	0	5.77047e-05	1.26863e-06	4.49933e-06	3.36814e-07	1.43504e-05	0	99999	0	0.485456	0.866	k__Fungi;p__Basidiomycota;c__Tremellomycetes;o__Filobasidiales;f__unidentified;g__Cryptococcus;s__Cryptococcus terricola
Phellinus sp. Pn006	0.000483559	0.00190295	0.000574383	0.000336814	0.000626959	0	99999	0	1.61186e-07	9.86362e-05	3.82922e-07	1.01044e-05	1.41414e-05	0	99999	0	0.659234	0.866	k__Fungi;p__Basidiomycota;c__Agaricomycetes;o__Hymenochaetales;f__Hymenochaetaceae;g__Phellinus;s__Phellinus sp. Pn006
Pholiota conissans	0	0	0.000287191	0	0.000104493	0	99999	0	0	0	3.87708e-05	0	1.41066e-05	0	99999	0	0.857168	0.866	k__Fungi;p__Basidiomycota;c__Agaricomycetes;o__Agaricales;f__Strophariaceae;g__Pholiota;s__Pholiota conissans
Penicillium sp. AC-2015 (94.5%)	0.00145068	0.000951475	0.00143596	0.0023577	0.00167189	0	99999	0	3.22373e-06	1.07834e-05	4.02068e-06	3.44673e-05	1.40369e-05	0	99999	0	0.471237	0.866	k__Fungi;p__Ascomycota;c__Eurotiomycetes;o__Eurotiales;f__Aspergillaceae;g__Penicillium;s__Penicillium sp. AC-2015 (94.5%)
Candida wangnamkhiaoensis	0.000483559	0.00570885	0.00172315	0.00134725	0.00177638	0	99999	0	3.22373e-07	9.83191e-06	1.65614e-05	2.20052e-05	1.40021e-05	0	99999	0	0.457676	0.866	k__Fungi;p__Ascomycota;c__Saccharomycetes;o__Saccharomycetales;f__Debaryomycetaceae;g__Hyphopichia;s__Candida wangnamkhiaoensis
Coniochaeta fasciculata	0.00145068	0.00190295	0.000574383	0.00101044	0.00104493	0	99999	0	4.77112e-05	9.51475e-07	5.26517e-06	5.27675e-06	1.39673e-05	0	99999	0	0.56908	0.866	k__Fungi;p__Ascomycota;c__Sordariomycetes;o__Coniochaetales;f__Coniochaetaceae;g__Coniochaeta;s__Coniochaeta fasciculata
Calvatia craniiformis	0	0	0	0.00202088	0.000626959	0	99999	0	0	0	0	4.4684e-05	1.38628e-05	0	99999	0	0.659234	0.866	k__Fungi;p__Basidiomycota;c__Agaricomycetes;o__Agaricales;f__Lycoperdaceae;g__Calvatia;s__Calvatia craniiformis
Trichoderma alni	0	0.000951475	0	0	0.000104493	0	99999	0	0	0.000125278	0	0	1.37583e-05	0	99999	0	0.857168	0.866	k__Fungi;p__Ascomycota;c__Sordariomycetes;o__Hypocreales;f__Hypocreaceae;g__Trichoderma;s__Trichoderma alni
Bartalinia sp.	0.000967118	0.0038059	0.000861574	0.00168407	0.0014629	0	99999	0	5.64152e-06	1.2052e-05	9.7645e-06	2.46997e-05	1.37583e-05	0	99999	0	0.500395	0.866	k__Fungi;p__Ascomycota;c__Sordariomycetes;o__Xylariales;f__Amphisphaeriaceae;g__Bartalinia;s__Bartalinia sp.
Crepidotus applanatus	0	0.000951475	0	0.0023577	0.000835946	0	99999	0	0	3.17158e-07	0	4.42349e-05	1.37583e-05	0	99999	0	0.610583	0.866	k__Fungi;p__Basidiomycota;c__Agaricomycetes;o__Agaricales;f__Crepidotaceae;g__Crepidotus;s__Crepidotus applanatus
Ganoderma lucidum	0	0.000951475	0	0.000673627	0.00031348	0	99999	0	0	0.000123692	0	5.61356e-07	1.37583e-05	0	99999	0	0.755218	0.866	k__Fungi;p__Basidiomycota;c__Agaricomycetes;o__Polyporales;f__Ganodermataceae;g__Ganoderma;s__Ganoderma lucidum
Myxotrichum sp. OUCMBI101149	0.000967118	0.00666032	0.00172315	0	0.0015674	0	99999	0	5.31915e-06	4.97938e-05	1.9529e-05	0	1.37234e-05	0	99999	0	0.485456	0.866	k__Fungi;p__Ascomycota;c__Leotiomycetes;o__unidentified;f__Myxotrichaceae;g__Myxotrichum;s__Myxotrichum sp. OUCMBI101149
Peniophora sp. X-34	0.000483559	0.000951475	0	0	0.000208986	0	99999	0	1.28949e-06	0.000122423	0	0	1.37234e-05	0	99999	0	0.799076	0.866	k__Fungi;p__Basidiomycota;c__Agaricomycetes;o__Russulales;f__Peniophoraceae;g__Peniophora;s__Peniophora sp. X-34
Stachybotrys sp.	0.00241779	0.00190295	0.00229753	0.00168407	0.00208986	0	99999	0	5.31915e-06	9.51475e-07	1.28279e-05	2.50365e-05	1.36886e-05	0	99999	0	0.420433	0.866	k__Fungi;p__Ascomycota;c__Sordariomycetes;o__Hypocreales;f__unidentified;g__Stachybotrys;s__Stachybotrys sp.
Trichaptum biforme (87.5%)	0	0	0.000861574	0.00134725	0.000731452	0	99999	0	0	0	1.49339e-05	2.63837e-05	1.36189e-05	0	99999	0	0.633841	0.866	k__Fungi;p__Basidiomycota;c__Agaricomycetes;o__Polyporales;f__Polyporaceae;g__Trichaptum;s__Trichaptum biforme (87.5%)
Phomopsis azadirachtae	0	0	0.000287191	0	0.000104493	0	99999	0	0	0	3.73349e-05	0	1.35841e-05	0	99999	0	0.857168	0.866	k__Fungi;p__Ascomycota;c__Sordariomycetes;o__Diaporthales;f__Valsaceae;g__Phomopsis;s__Phomopsis azadirachtae
Trechispora regularis (95.7%)	0	0.000951475	0.000861574	0.00168407	0.000940439	0	99999	0	0	2.85442e-06	1.31151e-05	2.73942e-05	1.35841e-05	0	99999	0	0.589087	0.866	k__Fungi;p__Basidiomycota;c__Agaricomycetes;o__Trechisporales;f__'Trechisporaceae';g__Trechispora;s__Trechispora regularis (95.7%)
Stereum sp. 5 RG-2014	0.00145068	0.000951475	0.000574383	0.00101044	0.000940439	0	99999	0	2.70793e-05	3.17158e-07	5.16944e-06	1.85248e-05	1.35145e-05	0	99999	0	0.589087	0.866	k__Fungi;p__Basidiomycota;c__Agaricomycetes;o__Russulales;f__Stereaceae;g__Stereum;s__Stereum sp. 5 RG-2014
Letendraea sp.	0.000483559	0	0.000574383	0.000673627	0.000522466	0	99999	0	2.90135e-06	0	9.7645e-06	2.98642e-05	1.34448e-05	0	99999	0	0.687294	0.866	k__Fungi;p__Ascomycota;c__Dothideomycetes;o__Pleosporales;f__Didymosphaeriaceae;g__Letendraea;s__Letendraea sp.
Ramichloridium eucleae (94.8%)	0.00145068	0.000951475	0.000574383	0.00101044	0.000940439	0	99999	0	1.49903e-05	6.34317e-07	1.2062e-05	1.78511e-05	1.32358e-05	0	99999	0	0.589087	0.866	k__Fungi;p__Ascomycota;c__Dothideomycetes;o__Capnodiales;f__Dissoconiaceae;g__Ramichloridium;s__Ramichloridium eucleae (94.8%)
Acrocalymma fici	0	0.00190295	0.000287191	0.00168407	0.000835946	0	99999	0	0	2.91786e-05	2.87191e-07	3.19973e-05	1.32358e-05	0	99999	0	0.610583	0.866	k__Fungi;p__Ascomycota;c__Dothideomycetes;o__Pleosporales;f__Morosphaeriaceae;g__Acrocalymma;s__Acrocalymma fici
Myrothecium inundatum	0.00290135	0	0.00287191	0.000673627	0.00188088	0	99999	0	3.64281e-05	0	1.28279e-05	2.13315e-06	1.3201e-05	0	99999	0	0.444719	0.866	k__Fungi;p__Ascomycota;c__Sordariomycetes;o__Hypocreales;f__Bionectriaceae;g__unidentified;s__Myrothecium inundatum
Fomitopsis meliae	0.00338491	0.00190295	0.00114877	0.0023577	0.00208986	0	99999	0	1.2089e-05	3.17158e-06	7.46697e-06	2.41383e-05	1.31661e-05	0	99999	0	0.420433	0.866	k__Fungi;p__Basidiomycota;c__Agaricomycetes;o__Polyporales;f__Coriolaceae;g__Fomitopsis;s__Fomitopsis meliae
Pseudorobillarda siamensis	0.00193424	0.000951475	0.00201034	0.000673627	0.0014629	0	99999	0	8.05932e-06	9.51475e-07	1.3498e-05	2.05456e-05	1.31313e-05	0	99999	0	0.500395	0.866	k__Fungi;p__Ascomycota;c__Dothideomycetes;o__Pleosporales;f__unidentified;g__Pseudorobillarda;s__Pseudorobillarda siamensis
uncultured Candida (89.2%)	0.000967118	0.000951475	0.00114877	0.00101044	0.00104493	0	99999	0	2.93359e-05	4.85252e-05	3.82922e-07	4.04176e-06	1.30617e-05	0	99999	0	0.56908	0.866	k__Fungi;p__Ascomycota;c__Saccharomycetes;o__Saccharomycetales;f__unidentified;g__unidentified;s__uncultured Candida (89.2%)
Ascosphaera sp.	0.000483559	0	0.000287191	0.000336814	0.00031348	0	99999	0	3.38491e-06	0	3.0538e-05	3.81722e-06	1.30268e-05	0	99999	0	0.755218	0.866	k__Fungi;p__Ascomycota;c__Eurotiomycetes;o__Onygenales;f__Ascosphaeraceae;g__Ascosphaera;s__Ascosphaera sp.
Onygenaceae sp.	0.000483559	0.00475737	0.00172315	0.00101044	0.0015674	0	99999	0	3.38491e-06	9.19759e-06	2.01991e-05	1.25744e-05	1.2992e-05	0	99999	0	0.485456	0.866	k__Fungi;p__Ascomycota;c__Eurotiomycetes;o__Onygenales;f__Onygenaceae;g__Onygenaceae sp.;s__Onygenaceae sp.
Nigroporus vinosus	0.000967118	0.00190295	0.000574383	0.00101044	0.000940439	0	99999	0	2.48227e-05	6.02601e-06	7.46697e-06	1.36971e-05	1.2992e-05	0	99999	0	0.589087	0.866	k__Fungi;p__Basidiomycota;c__Agaricomycetes;o__Polyporales;f__Coriolaceae;g__Nigroporus;s__Nigroporus vinosus
Postia caesia	0.000967118	0.000951475	0.000861574	0.000336814	0.000731452	0	99999	0	4.19084e-06	2.98129e-05	2.87191e-06	2.46997e-05	1.28875e-05	0	99999	0	0.633841	0.866	k__Fungi;p__Basidiomycota;c__Agaricomycetes;o__Polyporales;f__Coriolaceae;g__Postia;s__Postia caesia
Candida cretensis	0.00145068	0	0.00143596	0	0.000835946	0	99999	0	4.38427e-05	0	9.28585e-06	0	1.28527e-05	0	99999	0	0.610583	0.866	k__Fungi;p__Ascomycota;c__Saccharomycetes;o__Saccharomycetales;f__Debaryomycetaceae;g__unidentified;s__Candida cretensis
Sporobolomyces symmetricus	0.000483559	0.00190295	0.00143596	0.00101044	0.00114943	0	99999	0	4.83559e-07	1.90295e-06	3.3027e-05	1.68407e-06	1.28527e-05	0	99999	0	0.550354	0.866	k__Fungi;p__Basidiomycota;c__Cystobasidiomycetes;o__Erythrobasidiales;f__Erythrobasidiaceae;g__Sporobolomyces;s__Sporobolomyces symmetricus
Talaromyces ptychoconidium	0	0	0.000574383	0.00134725	0.000626959	0	99999	0	0	0	2.29753e-05	1.42584e-05	1.2783e-05	0	99999	0	0.659234	0.866	k__Fungi;p__Ascomycota;c__Eurotiomycetes;o__Eurotiales;f__Trichocomaceae;g__Talaromyces;s__Talaromyces ptychoconidium
Ascosphaera atra	0.000483559	0.000951475	0.00114877	0.000336814	0.000731452	0	99999	0	4.83559e-07	1.30035e-05	2.60387e-05	5.72583e-06	1.2783e-05	0	99999	0	0.633841	0.866	k__Fungi;p__Ascomycota;c__Eurotiomycetes;o__Onygenales;f__Ascosphaeraceae;g__Ascosphaera;s__Ascosphaera atra
Issatchenkia hanoiensis	0	0.000951475	0.000287191	0.000336814	0.00031348	0	99999	0	0	5.74056e-05	1.91461e-07	2.06579e-05	1.2783e-05	0	99999	0	0.755218	0.866	k__Fungi;p__Ascomycota;c__Saccharomycetes;o__Saccharomycetales;f__Saccharomycetaceae;g__Issatchenkia;s__Issatchenkia hanoiensis
Ogataea sp.	0.000483559	0	0.000574383	0	0.00031348	0	99999	0	1.61186e-07	0	3.48459e-05	0	1.27133e-05	0	99999	0	0.755218	0.866	k__Fungi;p__Ascomycota;c__Saccharomycetes;o__Saccharomycetales;f__Pichiaceae;g__Ogataea;s__Ogataea sp.
Bipolaris oryzae	0.000483559	0.000951475	0	0.00202088	0.000835946	0	99999	0	7.73694e-06	1.64922e-05	0	2.96396e-05	1.26785e-05	0	99999	0	0.610583	0.866	k__Fungi;p__Ascomycota;c__Dothideomycetes;o__Pleosporales;f__Pleosporaceae;g__Bipolaris;s__Bipolaris oryzae
Acremonium alternatum (93.8%)	0.00145068	0.00190295	0.00143596	0.00303132	0.00198537	0	99999	0	1.61186e-05	1.04662e-05	1.89546e-05	3.59268e-06	1.26437e-05	0	99999	0	0.432318	0.866	k__Fungi;p__Ascomycota;c__Sordariomycetes;o__Hypocreales;f__unidentified;g__Acremonium;s__Acremonium alternatum (93.8%)
Acremonium rutilum	0.000967118	0.00190295	0.00229753	0.000673627	0.0014629	0	99999	0	6.44745e-07	4.44022e-06	3.18782e-05	1.34725e-06	1.26437e-05	0	99999	0	0.500395	0.866	k__Fungi;p__Ascomycota;c__Sordariomycetes;o__Hypocreales;f__unidentified;g__Acremonium;s__Acremonium rutilum
Dermateaceae sp.	0.000483559	0.000951475	0.000287191	0.000336814	0.000417973	0	99999	0	6.44745e-07	6.97748e-06	3.01551e-05	2.3577e-06	1.26088e-05	0	99999	0	0.718836	0.866	k__Fungi;p__Ascomycota;c__Leotiomycetes;o__Helotiales;f__Dermateaceae;g__Dermateaceae sp.;s__Dermateaceae sp.
fungal sp. C1/08 (96.4%)	0.000483559	0	0	0.000673627	0.00031348	0	99999	0	7.25338e-06	0	0	3.54777e-05	1.2574e-05	0	99999	0	0.755218	0.866	k__Fungi;p__unidentified;c__unidentified;o__unidentified;f__unidentified;g__unidentified;s__fungal sp. C1/08 (96.4%)
Trechispora sp. DLL2011-1	0.000483559	0	0.000574383	0.00202088	0.000940439	0	99999	0	1.19278e-05	0	1.26364e-05	1.68407e-05	1.23999e-05	0	99999	0	0.589087	0.866	k__Fungi;p__Basidiomycota;c__Agaricomycetes;o__Trechisporales;f__'Trechisporaceae';g__Trechispora;s__Trechispora sp. DLL2011-1
Parastagonospora sp.	0.00145068	0	0.00114877	0.00303132	0.00167189	0	99999	0	1.74081e-05	0	4.30787e-06	2.26788e-05	1.2365e-05	0	99999	0	0.471237	0.866	k__Fungi;p__Ascomycota;c__Dothideomycetes;o__Pleosporales;f__Phaeosphaeriaceae;g__Parastagonospora;s__Parastagonospora sp.
Herpotrichiellaceae sp.	0.000967118	0	0.00143596	0.00101044	0.00104493	0	99999	0	8.05932e-07	0	1.53169e-05	2.13315e-05	1.2365e-05	0	99999	0	0.56908	0.866	k__Fungi;p__Ascomycota;c__Eurotiomycetes;o__Chaetothyriales;f__Herpotrichiellaceae;g__Herpotrichiellaceae sp.;s__Herpotrichiellaceae sp.
Hypocreales sp. MS325 (88.6%)	0.000483559	0	0.000287191	0.00168407	0.000731452	0	99999	0	1.61186e-07	0	8.61574e-06	2.96396e-05	1.2365e-05	0	99999	0	0.633841	0.866	k__Fungi;p__Ascomycota;c__Sordariomycetes;o__Hypocreales;f__unidentified;g__unidentified;s__Hypocreales sp. MS325 (88.6%)
Calcarisporiella sp.	0.000483559	0.000951475	0.00114877	0.00202088	0.00125392	0	99999	0	2.90135e-06	1.01491e-05	8.32855e-06	2.44751e-05	1.2365e-05	0	99999	0	0.532748	0.866	k__Fungi;p__Ascomycota;c__unidentified;o__unidentified;f__unidentified;g__Calcarisporiella;s__Calcarisporiella sp.
Hannaella kunmingensis	0	0	0.000574383	0.00134725	0.000626959	0	99999	0	0	0	9.19012e-06	2.90783e-05	1.2365e-05	0	99999	0	0.659234	0.866	k__Fungi;p__Basidiomycota;c__Tremellomycetes;o__Tremellales;f__unidentified;g__Hannaella;s__Hannaella kunmingensis
Microascales sp.	0.000967118	0.00190295	0.000861574	0.00101044	0.00104493	0	99999	0	8.05932e-07	7.92896e-06	2.35497e-05	8.42034e-06	1.22257e-05	0	99999	0	0.56908	0.866	k__Fungi;p__Ascomycota;c__Sordariomycetes;o__Microascales;f__Microascales sp.;g__Microascales sp.;s__Microascales sp.
Leptosphaeria sp. F0701	0	0	0.000574383	0	0.000208986	0	99999	0	0	0	3.33142e-05	0	1.21212e-05	0	99999	0	0.799076	0.866	k__Fungi;p__Ascomycota;c__Dothideomycetes;o__Pleosporales;f__Leptosphaeriaceae;g__Leptosphaeria;s__Leptosphaeria sp. F0701
Penicillium madriti	0.000483559	0.000951475	0.000574383	0.00101044	0.000731452	0	99999	0	1.61186e-07	8.24611e-06	1.91461e-07	3.559e-05	1.20515e-05	0	99999	0	0.633841	0.866	k__Fungi;p__Ascomycota;c__Eurotiomycetes;o__Eurotiales;f__Aspergillaceae;g__Penicillium;s__Penicillium madriti
Hypocreales sp. 2 MJ17 (94.1%)	0.00145068	0.00190295	0.00143596	0.00134725	0.0014629	0	99999	0	3.04642e-05	5.39169e-06	4.21214e-06	1.06658e-05	1.20167e-05	0	99999	0	0.500395	0.866	k__Fungi;p__Ascomycota;c__Sordariomycetes;o__Hypocreales;f__unidentified;g__unidentified;s__Hypocreales sp. 2 MJ17 (94.1%)
Mucor microsporus (85.2%)	0.000967118	0.000951475	0.000861574	0.000336814	0.000731452	0	99999	0	4.04578e-05	2.31526e-05	1.91461e-06	1.12271e-07	1.20167e-05	0	99999	0	0.633841	0.866	k__Fungi;p__unidentified;c__unidentified;o__Mucorales;f__Mucoraceae;g__Mucor;s__Mucor microsporus (85.2%)
Cyphellophora suttonii	0	0.00190295	0	0.00101044	0.000522466	0	99999	0	0	9.4196e-05	0	5.16448e-06	1.19471e-05	0	99999	0	0.687294	0.866	k__Fungi;p__Ascomycota;c__Eurotiomycetes;o__Chaetothyriales;f__Cyphellophoraceae;g__Cyphellophora;s__Cyphellophora suttonii
uncultured fungus (84.6%)	0.000967118	0.000951475	0.00143596	0.00101044	0.00114943	0	99999	0	7.57576e-06	9.51475e-07	2.56558e-05	2.69451e-06	1.19122e-05	0	99999	0	0.550354	0.866	k__Fungi;p__unidentified;c__unidentified;o__unidentified;f__unidentified;g__unidentified;s__uncultured fungus (84.6%)
uncultured Pleosporales	0	0.00285442	0.000861574	0.00134725	0.00104493	0	99999	0	0	1.23692e-05	1.05303e-05	2.14438e-05	1.18426e-05	0	99999	0	0.56908	0.866	k__Fungi;p__Ascomycota;c__Dothideomycetes;o__Pleosporales;f__unidentified;g__unidentified;s__uncultured Pleosporales
Trichophyton interdigitale	0	0	0	0.000336814	0.000104493	0	99999	0	0	0	0	3.81722e-05	1.18426e-05	0	99999	0	0.857168	0.866	k__Fungi;p__Ascomycota;c__Eurotiomycetes;o__Onygenales;f__Arthrodermataceae;g__Trichophyton;s__Trichophyton interdigitale
Hypocrea stilbohypoxyli	0	0	0.000574383	0	0.000208986	0	99999	0	0	0	3.25483e-05	0	1.18426e-05	0	99999	0	0.799076	0.866	k__Fungi;p__Ascomycota;c__Sordariomycetes;o__Hypocreales;f__Hypocreaceae;g__Hypocrea;s__Hypocrea stilbohypoxyli
Exophiala alcalophila	0	0	0.000574383	0.00168407	0.000731452	0	99999	0	0	0	1.53169e-06	3.60391e-05	1.17381e-05	0	99999	0	0.633841	0.866	k__Fungi;p__Ascomycota;c__Eurotiomycetes;o__Chaetothyriales;f__Herpotrichiellaceae;g__Exophiala;s__Exophiala alcalophila
uncultured fungus (95.6%)	0	0.00285442	0	0.000673627	0.000522466	0	99999	0	0	4.88424e-05	0	2.03211e-05	1.16684e-05	0	99999	0	0.687294	0.866	k__Fungi;p__unidentified;c__unidentified;o__unidentified;f__unidentified;g__unidentified;s__uncultured fungus (95.6%)
Oidiodendron echinulatum	0.000967118	0.000951475	0.000574383	0.00101044	0.000835946	0	99999	0	2.57898e-06	1.04662e-05	2.39326e-05	3.92949e-06	1.16336e-05	0	99999	0	0.610583	0.866	k__Fungi;p__Ascomycota;c__Leotiomycetes;o__unidentified;f__Myxotrichaceae;g__Oidiodendron;s__Oidiodendron echinulatum
Phialemonium obovatum	0.00145068	0.000951475	0.000861574	0.00134725	0.00114943	0	99999	0	1.45068e-06	4.24992e-05	1.72315e-06	1.94229e-05	1.16336e-05	0	99999	0	0.550354	0.866	k__Fungi;p__Ascomycota;c__Sordariomycetes;o__Sordariales;f__Cephalothecaceae;g__Phialemonium;s__Phialemonium obovatum
Dioszegia sp.	0.00290135	0.00190295	0.00172315	0.00101044	0.00177638	0	99999	0	2.38556e-05	1.07834e-05	1.36895e-05	8.9817e-07	1.15987e-05	0	99999	0	0.457676	0.866	k__Fungi;p__Basidiomycota;c__Tremellomycetes;o__Tremellales;f__unidentified;g__Dioszegia;s__Dioszegia sp.
Umbelopsis isabellina	0.00193424	0.000951475	0.00229753	0.000336814	0.0014629	0	99999	0	3.86847e-06	2.50555e-05	2.19223e-05	1.12271e-07	1.15987e-05	0	99999	0	0.500395	0.866	k__Fungi;p__unidentified;c__unidentified;o__Mucorales;f__Umbelopsidaceae;g__Umbelopsis;s__Umbelopsis isabellina
Diaporthe melonis	0.000967118	0	0	0.00202088	0.000835946	0	99999	0	2.90135e-06	0	0	3.52532e-05	1.15639e-05	0	99999	0	0.610583	0.866	k__Fungi;p__Ascomycota;c__Sordariomycetes;o__Diaporthales;f__Diaporthaceae;g__Diaporthe;s__Diaporthe melonis
Polyporaceae sp. 6 GMB-2014	0	0.00190295	0.000287191	0	0.00031348	0	99999	0	0	0.000102759	6.70113e-07	0	1.15291e-05	0	99999	0	0.755218	0.866	k__Fungi;p__Basidiomycota;c__Agaricomycetes;o__Polyporales;f__Polyporaceae;g__unidentified;s__Polyporaceae sp. 6 GMB-2014
uncultured Basidiomycota (90.4%)	0	0	0	0.000336814	0.000104493	0	99999	0	0	0	0	3.71618e-05	1.15291e-05	0	99999	0	0.857168	0.866	k__Fungi;p__Basidiomycota;c__unidentified;o__unidentified;f__unidentified;g__unidentified;s__uncultured Basidiomycota (90.4%)
Myxotrichum sp. BF38	0.000483559	0.000951475	0.000574383	0.000673627	0.000626959	0	99999	0	3.22373e-07	4.2182e-05	1.62742e-05	2.80678e-06	1.14943e-05	0	99999	0	0.659234	0.866	k__Fungi;p__Ascomycota;c__Leotiomycetes;o__unidentified;f__Myxotrichaceae;g__Myxotrichum;s__Myxotrichum sp. BF38
Malassezia pachydermatis	0.00145068	0.00285442	0	0.00202088	0.00125392	0	99999	0	3.70729e-06	6.34317e-06	0	3.21096e-05	1.14594e-05	0	99999	0	0.532748	0.866	k__Fungi;p__Basidiomycota;c__Malasseziomycetes;o__Malasseziales;f__Malasseziaceae;g__Malassezia;s__Malassezia pachydermatis
Diatrype stigma	0.000967118	0	0.000861574	0	0.000522466	0	99999	0	5.96389e-06	0	2.78576e-05	0	1.14246e-05	0	99999	0	0.687294	0.866	k__Fungi;p__Ascomycota;c__Sordariomycetes;o__Xylariales;f__Diatrypaceae;g__Diatrype;s__Diatrype stigma
Udeniomyces megalosporus	0	0	0	0.000336814	0.000104493	0	99999	0	0	0	0	3.67127e-05	1.13898e-05	0	99999	0	0.857168	0.866	k__Fungi;p__Basidiomycota;c__Tremellomycetes;o__Cystofilobasidiales;f__Cystofilobasidiaceae;g__Udeniomyces;s__Udeniomyces megalosporus
Trichosporonoides sp.	0	0.0038059	0.000287191	0.00134725	0.000940439	0	99999	0	0	2.85442e-06	6.70113e-07	3.49164e-05	1.13898e-05	0	99999	0	0.589087	0.866	k__Fungi;p__Basidiomycota;c__unidentified;o__unidentified;f__unidentified;g__Trichosporonoides;s__Trichosporonoides sp.
uncultured fungus (93.2%)	0	0	0	0.000336814	0.000104493	0	99999	0	0	0	0	3.67127e-05	1.13898e-05	0	99999	0	0.857168	0.866	k__Fungi;p__unidentified;c__unidentified;o__unidentified;f__unidentified;g__unidentified;s__uncultured fungus (93.2%)
Dothideomycetes sp. LS-2013c (96.5%)	0.000483559	0.000951475	0.000574383	0.00101044	0.000731452	0	99999	0	8.05932e-07	7.13606e-05	4.4036e-06	5.61356e-06	1.13549e-05	0	99999	0	0.633841	0.866	k__Fungi;p__Ascomycota;c__Dothideomycetes;o__unidentified;f__unidentified;g__unidentified;s__Dothideomycetes sp. LS-2013c (96.5%)
saccharomycete sp. 3AD15	0.00241779	0.000951475	0.00287191	0.000673627	0.00188088	0	99999	0	1.96647e-05	9.51475e-07	1.75187e-05	2.02088e-06	1.13549e-05	0	99999	0	0.444719	0.866	k__Fungi;p__Ascomycota;c__Saccharomycetes;o__unidentified;f__unidentified;g__unidentified;s__saccharomycete sp. 3AD15
Marasmius cladophyllus	0.000483559	0.000951475	0	0	0.000208986	0	99999	0	5.80271e-06	9.19759e-05	0	0	1.13549e-05	0	99999	0	0.799076	0.866	k__Fungi;p__Basidiomycota;c__Agaricomycetes;o__Agaricales;f__Marasmiaceae;g__Marasmius;s__Marasmius cladophyllus
Pleosporaceae sp. LM11	0	0	0.000574383	0	0.000208986	0	99999	0	0	0	3.11124e-05	0	1.13201e-05	0	99999	0	0.799076	0.866	k__Fungi;p__Ascomycota;c__Dothideomycetes;o__Pleosporales;f__Pleosporaceae;g__unidentified;s__Pleosporaceae sp. LM11
Phialocephala dimorphospora	0.000483559	0.00190295	0.000574383	0.000673627	0.000731452	0	99999	0	1.24113e-05	6.66032e-06	1.48382e-05	8.08353e-06	1.13201e-05	0	99999	0	0.633841	0.866	k__Fungi;p__Ascomycota;c__Leotiomycetes;o__Helotiales;f__unidentified;g__Phialocephala;s__Phialocephala dimorphospora
Langermannia gigantea	0	0.000951475	0.000287191	0.000336814	0.00031348	0	99999	0	0	5.89914e-05	1.18706e-05	1.68407e-06	1.13201e-05	0	99999	0	0.755218	0.866	k__Fungi;p__Basidiomycota;c__Agaricomycetes;o__Agaricales;f__Lycoperdaceae;g__Langermannia;s__Langermannia gigantea
Paraphaeosphaeria michotii	0.00193424	0	0.00229753	0.00134725	0.00167189	0	99999	0	3.5461e-06	0	1.26364e-05	1.90861e-05	1.12853e-05	0	99999	0	0.471237	0.866	k__Fungi;p__Ascomycota;c__Dothideomycetes;o__Pleosporales;f__Didymosphaeriaceae;g__Paraphaeosphaeria;s__Paraphaeosphaeria michotii
Dicarpella dryina	0.000483559	0.000951475	0.000574383	0.000336814	0.000522466	0	99999	0	8.2205e-06	2.15668e-05	1.89546e-05	7.85899e-07	1.12853e-05	0	99999	0	0.687294	0.866	k__Fungi;p__Ascomycota;c__Sordariomycetes;o__Diaporthales;f__Melanconidaceae;g__Dicarpella;s__Dicarpella dryina
uncultured Tilletiopsis	0.000967118	0.0038059	0.00172315	0.00404176	0.00250784	0	99999	0	3.22373e-07	4.44022e-06	2.75704e-05	2.24542e-06	1.12853e-05	0	99999	0	0.377373	0.866	k__Fungi;p__Basidiomycota;c__Exobasidiomycetes;o__unidentified;f__unidentified;g__unidentified;s__uncultured Tilletiopsis
Candida pseudojiufengensis (94.8%)	0	0.000951475	0	0	0.000104493	0	99999	0	0	0.000102125	0	0	1.12156e-05	0	99999	0	0.857168	0.866	k__Fungi;p__Ascomycota;c__Saccharomycetes;o__Saccharomycetales;f__Debaryomycetaceae;g__Candida;s__Candida pseudojiufengensis (94.8%)
Sistotrema oblongisporum	0.000483559	0.00190295	0.000287191	0.00370495	0.0015674	0	99999	0	4.38427e-05	6.34317e-07	1.2445e-06	3.70495e-06	1.11459e-05	0	99999	0	0.485456	0.866	k__Fungi;p__Basidiomycota;c__Agaricomycetes;o__Corticiales;f__Corticiaceae;g__Sistotrema;s__Sistotrema oblongisporum
Tranzscheliella hypodytes	0.000483559	0.000951475	0.000287191	0.00505221	0.00188088	0	99999	0	1.77305e-06	9.51475e-06	2.87191e-07	3.09869e-05	1.11459e-05	0	99999	0	0.444719	0.866	k__Fungi;p__Basidiomycota;c__Ustilaginomycetes;o__Ustilaginales;f__Ustilaginaceae;g__Tranzscheliella;s__Tranzscheliella hypodytes
Pyrenochaeta sp. 156WS	0.000483559	0.00285442	0.000287191	0.00370495	0.00167189	0	99999	0	6.44745e-07	4.12306e-06	3.82922e-07	3.33446e-05	1.10763e-05	0	99999	0	0.471237	0.866	k__Fungi;p__Ascomycota;c__Dothideomycetes;o__Pleosporales;f__Cucurbitariaceae;g__Pyrenochaeta;s__Pyrenochaeta sp. 156WS
uncultured fungus (87.8%)	0.000483559	0.00190295	0.00287191	0.000336814	0.0014629	0	99999	0	4.83559e-07	7.6118e-06	2.70917e-05	7.85899e-07	1.10414e-05	0	99999	0	0.500395	0.866	k__Fungi;p__unidentified;c__unidentified;o__unidentified;f__unidentified;g__unidentified;s__uncultured fungus (87.8%)
leaf litter ascomycete strain its286	0.00193424	0	0.000574383	0.000336814	0.000731452	0	99999	0	4.43262e-05	0	1.72315e-06	2.58224e-06	1.10066e-05	0	99999	0	0.633841	0.866	k__Fungi;p__Ascomycota;c__unidentified;o__unidentified;f__unidentified;g__unidentified;s__leaf litter ascomycete strain its286
Cryptococcus sp. (80.5%)	0	0	0	0.000336814	0.000104493	0	99999	0	0	0	0	3.54777e-05	1.10066e-05	0	99999	0	0.857168	0.866	k__Fungi;p__Basidiomycota;c__Tremellomycetes;o__Filobasidiales;f__unidentified;g__Cryptococcus;s__Cryptococcus sp. (80.5%)
Cosmospora cupularis (94.8%)	0	0	0.000574383	0.000673627	0.000417973	0	99999	0	0	0	2.91978e-05	1.12271e-06	1.09718e-05	0	99999	0	0.718836	0.866	k__Fungi;p__Ascomycota;c__Sordariomycetes;o__Hypocreales;f__Nectriaceae;g__Cosmospora;s__Cosmospora cupularis (94.8%)
Arthroderma otae	0.000483559	0.00285442	0.000574383	0.00101044	0.000940439	0	99999	0	1.1283e-06	8.46813e-05	7.65843e-07	3.59268e-06	1.0937e-05	0	99999	0	0.589087	0.866	k__Fungi;p__Ascomycota;c__Eurotiomycetes;o__Onygenales;f__Arthrodermataceae;g__Arthroderma;s__Arthroderma otae
Chrysosporium undulatum	0.000967118	0.00285442	0.000574383	0.0023577	0.0014629	0	99999	0	1.1283e-06	1.58579e-06	2.87191e-06	3.05378e-05	1.0937e-05	0	99999	0	0.500395	0.866	k__Fungi;p__Ascomycota;c__Eurotiomycetes;o__Onygenales;f__unidentified;g__Chrysosporium;s__Chrysosporium undulatum
Exobasidium bisporum	0.00145068	0.000951475	0.00430787	0.00134725	0.00240334	0	99999	0	2.09542e-06	2.85442e-06	2.51771e-05	3.25587e-06	1.0937e-05	0	99999	0	0.387524	0.866	k__Fungi;p__Basidiomycota;c__Exobasidiomycetes;o__Exobasidiales;f__Exobasidiaceae;g__Exobasidium;s__Exobasidium bisporum
Gaertneriomyces semiglobifer (88.1%)	0.000483559	0	0	0	0.000104493	0	99999	0	5.04513e-05	0	0	0	1.09021e-05	0	99999	0	0.857168	0.866	k__Fungi;p__Chytridiomycota;c__Chytridiomycetes;o__Spizellomycetales;f__Spizellomycetaceae;g__Gaertneriomyces;s__Gaertneriomyces semiglobifer (88.1%)
uncultured fungus (93.8%)	0	0.000951475	0.000287191	0	0.000208986	0	99999	0	0	9.70504e-05	6.70113e-07	0	1.09021e-05	0	99999	0	0.799076	0.866	k__Fungi;p__unidentified;c__unidentified;o__unidentified;f__unidentified;g__unidentified;s__uncultured fungus (93.8%)
uncultured Tomentella	0.000483559	0	0	0.000336814	0.000208986	0	99999	0	1.61186e-06	0	0	3.39059e-05	1.08673e-05	0	99999	0	0.799076	0.866	k__Fungi;p__Basidiomycota;c__Agaricomycetes;o__Thelephorales;f__Thelephoraceae;g__unidentified;s__uncultured Tomentella
Sterigmatomyces elviae	0.000967118	0	0.000287191	0	0.00031348	0	99999	0	4.99678e-05	0	1.91461e-07	0	1.08673e-05	0	99999	0	0.755218	0.866	k__Fungi;p__Basidiomycota;c__Agaricostilbomycetes;o__unidentified;f__unidentified;g__Sterigmatomyces;s__Sterigmatomyces elviae
Pleosporales sp. 1 TMS-2011	0.000967118	0	0.000287191	0.00134725	0.000731452	0	99999	0	4.83559e-06	0	1.53169e-06	2.97519e-05	1.08325e-05	0	99999	0	0.633841	0.866	k__Fungi;p__Ascomycota;c__Dothideomycetes;o__Pleosporales;f__unidentified;g__unidentified;s__Pleosporales sp. 1 TMS-2011
Fuscoporia ferruginosa	0	0.000951475	0	0.000673627	0.00031348	0	99999	0	0	8.43641e-05	0	4.82766e-06	1.07628e-05	0	99999	0	0.755218	0.866	k__Fungi;p__Basidiomycota;c__Agaricomycetes;o__Hymenochaetales;f__Hymenochaetaceae;g__Fuscoporia;s__Fuscoporia ferruginosa
Helotiales sp. (89.9%)	0.000967118	0	0.000287191	0.00471539	0.00177638	0	99999	0	3.69117e-05	0	2.29753e-06	6.06265e-06	1.06931e-05	0	99999	0	0.457676	0.866	k__Fungi;p__Ascomycota;c__Leotiomycetes;o__Helotiales;f__Helotiales sp.;g__Helotiales sp.;s__Helotiales sp. (89.9%)
Discostroma fuscellum	0.00241779	0	0.000574383	0	0.000731452	0	99999	0	4.90006e-05	0	2.87191e-07	0	1.06931e-05	0	99999	0	0.633841	0.866	k__Fungi;p__Ascomycota;c__Sordariomycetes;o__Xylariales;f__Amphisphaeriaceae;g__Discostroma;s__Discostroma fuscellum
Xerocomus badius	0	0.00190295	0.000861574	0.000336814	0.000626959	0	99999	0	0	3.013e-05	1.8093e-05	2.58224e-06	1.06931e-05	0	99999	0	0.659234	0.866	k__Fungi;p__Basidiomycota;c__Agaricomycetes;o__Boletales;f__Boletaceae;g__Xerocomus;s__Xerocomus badius
Exobasidium arescens	0.00386847	0	0.000861574	0.000336814	0.00125392	0	99999	0	4.36815e-05	0	1.14877e-06	2.69451e-06	1.06931e-05	0	99999	0	0.532748	0.866	k__Fungi;p__Basidiomycota;c__Exobasidiomycetes;o__Exobasidiales;f__Exobasidiaceae;g__Exobasidium;s__Exobasidium arescens
uncultured fungus (94.5%)	0	0.000951475	0	0.000336814	0.000208986	0	99999	0	0	9.38788e-05	0	1.23498e-06	1.06931e-05	0	99999	0	0.799076	0.866	k__Fungi;p__unidentified;c__unidentified;o__unidentified;f__unidentified;g__unidentified;s__uncultured fungus (94.5%)
Zasmidium syzygii	0	0.000951475	0	0.000336814	0.000208986	0	99999	0	0	6.34317e-07	0	3.41305e-05	1.06583e-05	0	99999	0	0.799076	0.866	k__Fungi;p__Ascomycota;c__Dothideomycetes;o__Capnodiales;f__Mycosphaerellaceae;g__Zasmidium;s__Zasmidium syzygii
Candida diversa	0	0.00190295	0.000861574	0.000336814	0.000626959	0	99999	0	0	2.12496e-05	1.55083e-05	8.64489e-06	1.06583e-05	0	99999	0	0.659234	0.866	k__Fungi;p__Ascomycota;c__Saccharomycetes;o__Saccharomycetales;f__Pichiaceae;g__Saturnispora;s__Candida diversa
Ascomycota sp. (96.4%)	0.000483559	0.000951475	0	0.000336814	0.00031348	0	99999	0	4.12637e-05	3.17158e-06	0	4.37858e-06	1.06235e-05	0	99999	0	0.755218	0.866	k__Fungi;p__Ascomycota;c__Ascomycota sp.;o__Ascomycota sp.;f__Ascomycota sp.;g__Ascomycota sp.;s__Ascomycota sp. (96.4%)
fungal sp. mh1120.21	0	0.000951475	0	0.000673627	0.00031348	0	99999	0	0	4.44022e-06	0	3.26709e-05	1.06235e-05	0	99999	0	0.755218	0.866	k__Fungi;p__unidentified;c__unidentified;o__unidentified;f__unidentified;g__unidentified;s__fungal sp. mh1120.21
Penicillium sp. CBS 248.65	0	0	0	0.000336814	0.000104493	0	99999	0	0	0	0	3.41305e-05	1.05886e-05	0	99999	0	0.857168	0.866	k__Fungi;p__Ascomycota;c__Eurotiomycetes;o__Eurotiales;f__Aspergillaceae;g__Penicillium;s__Penicillium sp. CBS 248.65
Talaromyces rademirici	0.000483559	0.000951475	0.000574383	0.00134725	0.000835946	0	99999	0	1.61186e-07	1.52236e-05	1.06261e-05	1.61671e-05	1.05886e-05	0	99999	0	0.610583	0.866	k__Fungi;p__Ascomycota;c__Eurotiomycetes;o__Eurotiales;f__Trichocomaceae;g__Talaromyces;s__Talaromyces rademirici
Ganoderma gibbosum	0.00145068	0.00190295	0	0.000336814	0.000626959	0	99999	0	3.44939e-05	2.02981e-05	0	2.80678e-06	1.05538e-05	0	99999	0	0.659234	0.866	k__Fungi;p__Basidiomycota;c__Agaricomycetes;o__Polyporales;f__Ganodermataceae;g__Ganoderma;s__Ganoderma gibbosum
Sporobolomyces cf. gracilis CBS 10197	0	0	0.000861574	0.00202088	0.000940439	0	99999	0	0	0	9.57304e-07	3.28955e-05	1.05538e-05	0	99999	0	0.589087	0.866	k__Fungi;p__Basidiomycota;c__Cystobasidiomycetes;o__Erythrobasidiales;f__Erythrobasidiaceae;g__Sporobolomyces;s__Sporobolomyces cf. gracilis CBS 10197
Acaromyces ingoldii	0.000483559	0.000951475	0.000574383	0.000336814	0.000522466	0	99999	0	1.61186e-07	2.53727e-06	2.6996e-05	1.34725e-06	1.05538e-05	0	99999	0	0.687294	0.866	k__Fungi;p__Basidiomycota;c__Exobasidiomycetes;o__Exobasidiales;f__Cryptobasidiaceae;g__Acaromyces;s__Acaromyces ingoldii
Cryptococcus podzolicus	0.00193424	0.00190295	0.00229753	0.00269451	0.00229885	0	99999	0	1.33785e-05	9.51475e-07	1.36895e-05	8.30807e-06	1.05538e-05	0	99999	0	0.398066	0.866	k__Fungi;p__Basidiomycota;c__Tremellomycetes;o__Tremellales;f__unidentified;g__Cryptococcus;s__Cryptococcus podzolicus
Mycosphaerella sp.	0	0	0	0.000673627	0.000208986	0	99999	0	0	0	0	3.39059e-05	1.0519e-05	0	99999	0	0.799076	0.866	k__Fungi;p__Ascomycota;c__Dothideomycetes;o__Capnodiales;f__Mycosphaerellaceae;g__Mycosphaerella;s__Mycosphaerella sp.
Lachnocladiaceae sp.	0.000483559	0	0.00114877	0.00303132	0.0014629	0	99999	0	3.22373e-07	0	2.01991e-05	9.87987e-06	1.04842e-05	0	99999	0	0.500395	0.866	k__Fungi;p__Basidiomycota;c__Agaricomycetes;o__Russulales;f__Lachnocladiaceae;g__Lachnocladiaceae sp.;s__Lachnocladiaceae sp.
uncultured fungus (93.7%)	0	0.00190295	0.000574383	0.000673627	0.000626959	0	99999	0	0	3.58389e-05	4.4036e-06	1.59425e-05	1.04842e-05	0	99999	0	0.659234	0.866	k__Fungi;p__unidentified;c__unidentified;o__unidentified;f__unidentified;g__unidentified;s__uncultured fungus (93.7%)
Collophora hispanica (92.0%)	0.000967118	0	0.000287191	0	0.00031348	0	99999	0	4.57769e-05	0	1.43596e-06	0	1.04145e-05	0	99999	0	0.755218	0.866	k__Fungi;p__Ascomycota;c__Leotiomycetes;o__unidentified;f__unidentified;g__Collophora;s__Collophora hispanica (92.0%)
Fungi sp. (93.7%)	0.000967118	0.000951475	0.000861574	0.00134725	0.00104493	0	99999	0	7.0922e-06	6.02601e-06	1.13919e-05	1.31357e-05	1.04145e-05	0	99999	0	0.56908	0.866	k__Fungi;p__Fungi sp.;c__Fungi sp.;o__Fungi sp.;f__Fungi sp.;g__Fungi sp.;s__Fungi sp. (93.7%)
uncultured fungus (95.8%)	0	0.000951475	0	0.0023577	0.000835946	0	99999	0	0	7.6118e-06	0	3.08746e-05	1.04145e-05	0	99999	0	0.610583	0.866	k__Fungi;p__unidentified;c__unidentified;o__unidentified;f__unidentified;g__unidentified;s__uncultured fungus (95.8%)
Mucoromycotina sp. PP2	0.000967118	0	0	0	0.000208986	0	99999	0	4.80335e-05	0	0	0	1.03797e-05	0	99999	0	0.799076	0.866	k__Fungi;p__unidentified;c__unidentified;o__unidentified;f__unidentified;g__unidentified;s__Mucoromycotina sp. PP2
Candida yuanshanica (94.9%)	0.00193424	0.000951475	0.000574383	0.000673627	0.000940439	0	99999	0	1.03159e-05	6.18459e-05	1.2445e-06	2.80678e-06	1.03448e-05	0	99999	0	0.589087	0.866	k__Fungi;p__Ascomycota;c__Saccharomycetes;o__Saccharomycetales;f__Phaffomycetaceae;g__Wickerhamomyces;s__Candida yuanshanica (94.9%)
Leptosphaeria sclerotioides	0	0.000951475	0	0.000673627	0.00031348	0	99999	0	0	6.34317e-07	0	3.28955e-05	1.02752e-05	0	99999	0	0.755218	0.866	k__Fungi;p__Ascomycota;c__Dothideomycetes;o__Pleosporales;f__Leptosphaeriaceae;g__Leptosphaeria;s__Leptosphaeria sclerotioides
Candida sp. AZ004	0	0	0	0.00134725	0.000417973	0	99999	0	0	0	0	3.312e-05	1.02752e-05	0	99999	0	0.718836	0.866	k__Fungi;p__Ascomycota;c__Saccharomycetes;o__Saccharomycetales;f__unidentified;g__Candida;s__Candida sp. AZ004
Pyrenochaeta sp. TCD04090205A 14TCDE5	0	0	0.000287191	0	0.000104493	0	99999	0	0	0	2.81447e-05	0	1.02403e-05	0	99999	0	0.857168	0.866	k__Fungi;p__Ascomycota;c__Dothideomycetes;o__Pleosporales;f__Cucurbitariaceae;g__Pyrenochaeta;s__Pyrenochaeta sp. TCD04090205A 14TCDE5
uncultured Udeniomyces	0.00435203	0.00190295	0.000574383	0.000336814	0.0014629	0	99999	0	1.22502e-05	2.44212e-05	7.65843e-07	1.48198e-05	1.02055e-05	0	99999	0	0.500395	0.866	k__Fungi;p__Basidiomycota;c__Tremellomycetes;o__Cystofilobasidiales;f__unidentified;g__unidentified;s__uncultured Udeniomyces
Auxarthron sp.	0	0	0.00229753	0.00134725	0.00125392	0	99999	0	0	0	1.66571e-05	1.3248e-05	1.01707e-05	0	99999	0	0.532748	0.866	k__Fungi;p__Ascomycota;c__Eurotiomycetes;o__Onygenales;f__Onygenaceae;g__Auxarthron;s__Auxarthron sp.
leaf litter ascomycete strain its206 (98.0%)	0.00241779	0	0.00143596	0.000673627	0.00125392	0	99999	0	1.49903e-05	0	1.49339e-05	4.82766e-06	1.01707e-05	0	99999	0	0.532748	0.866	k__Fungi;p__Ascomycota;c__unidentified;o__unidentified;f__unidentified;g__unidentified;s__leaf litter ascomycete strain its206 (98.0%)
Rhizopogon roseolus	0.00241779	0	0.000574383	0	0.000731452	0	99999	0	2.35332e-05	0	1.39766e-05	0	1.01707e-05	0	99999	0	0.633841	0.866	k__Fungi;p__Basidiomycota;c__Agaricomycetes;o__Boletales;f__Rhizopogonaceae;g__Rhizopogon;s__Rhizopogon roseolus
Tilletia challinorae (94.3%)	0.000483559	0	0.000287191	0.000336814	0.00031348	0	99999	0	4.22308e-05	0	2.58472e-06	3.36814e-07	1.01707e-05	0	99999	0	0.755218	0.866	k__Fungi;p__Basidiomycota;c__Exobasidiomycetes;o__Tilletiales;f__Tilletiaceae;g__Tilletia;s__Tilletia challinorae (94.3%)
Tremella mesenterica	0.000483559	0	0	0	0.000104493	0	99999	0	4.70664e-05	0	0	0	1.01707e-05	0	99999	0	0.857168	0.866	k__Fungi;p__Basidiomycota;c__Tremellomycetes;o__Tremellales;f__Tremellaceae;g__Tremella;s__Tremella mesenterica
Cylindrobasidium laeve	0	0.000951475	0.000287191	0.000673627	0.000417973	0	99999	0	0	2.22011e-06	2.01991e-05	8.08353e-06	1.0101e-05	0	99999	0	0.718836	0.866	k__Fungi;p__Basidiomycota;c__Agaricomycetes;o__Corticiales;f__Corticiaceae;g__Cylindrobasidium;s__Cylindrobasidium laeve
Jaminaea lanaiensis	0	0.000951475	0.000574383	0.000336814	0.000417973	0	99999	0	0	6.02601e-06	2.41241e-05	2.13315e-06	1.0101e-05	0	99999	0	0.718836	0.866	k__Fungi;p__Basidiomycota;c__Exobasidiomycetes;o__Microstromatales;f__unidentified;g__Jaminaea;s__Jaminaea lanaiensis
Basidiomycota sp. RCBC_XG8D	0.00193424	0.000951475	0.000861574	0.00134725	0.00125392	0	99999	0	3.88459e-05	2.22011e-06	8.61574e-07	3.70495e-06	1.0101e-05	0	99999	0	0.532748	0.866	k__Fungi;p__Basidiomycota;c__unidentified;o__unidentified;f__unidentified;g__unidentified;s__Basidiomycota sp. RCBC_XG8D
Carestiella socia (88.2%)	0	0.000951475	0.00114877	0	0.000522466	0	99999	0	0	5.70885e-06	2.58472e-05	0	1.00313e-05	0	99999	0	0.687294	0.866	k__Fungi;p__Ascomycota;c__Lecanoromycetes;o__Ostropales;f__Stictidaceae;g__Carestiella;s__Carestiella socia (88.2%)
Rigidoporus sp.	0	0.000951475	0	0.00370495	0.00125392	0	99999	0	0	2.85442e-06	0	3.12114e-05	9.99652e-06	0	99999	0	0.532748	0.866	k__Fungi;p__Basidiomycota;c__Agaricomycetes;o__Polyporales;f__Coriolaceae;g__Rigidoporus;s__Rigidoporus sp.
uncultured fungus (86.3%)	0.000483559	0.000951475	0.000574383	0.00404176	0.00167189	0	99999	0	4.6744e-06	1.90295e-06	4.88225e-06	2.25665e-05	9.99652e-06	0	99999	0	0.471237	0.866	k__Fungi;p__unidentified;c__unidentified;o__unidentified;f__unidentified;g__unidentified;s__uncultured fungus (86.3%)
Arachnion album	0	0	0	0.00336814	0.00104493	0	99999	0	0	0	0	3.21096e-05	9.96169e-06	0	99999	0	0.56908	0.866	k__Fungi;p__Basidiomycota;c__Agaricomycetes;o__Agaricales;f__Lycoperdaceae;g__Arachnion;s__Arachnion album
uncultured Basidiomycota (84.1%)	0	0	0.000287191	0	0.000104493	0	99999	0	0	0	2.73789e-05	0	9.96169e-06	0	99999	0	0.857168	0.866	k__Fungi;p__Basidiomycota;c__unidentified;o__unidentified;f__unidentified;g__unidentified;s__uncultured Basidiomycota (84.1%)
Teratosphaeria sp. (93.9%)	0.000967118	0.000951475	0.00143596	0.00101044	0.00114943	0	99999	0	1.11219e-05	1.71265e-05	1.38809e-05	1.90861e-06	9.92685e-06	0	99999	0	0.550354	0.866	k__Fungi;p__Ascomycota;c__Dothideomycetes;o__Capnodiales;f__Teratosphaeriaceae;g__Teratosphaeria;s__Teratosphaeria sp. (93.9%)
Penicillium sp. 6747-S1	0.00193424	0.000951475	0.00258472	0.000336814	0.0015674	0	99999	0	8.2205e-06	3.17158e-07	2.11564e-05	1.34725e-06	9.92685e-06	0	99999	0	0.485456	0.866	k__Fungi;p__Ascomycota;c__Eurotiomycetes;o__Eurotiales;f__Aspergillaceae;g__Penicillium;s__Penicillium sp. 6747-S1
Gymnopus menehune	0.000967118	0.000951475	0.00172315	0.000336814	0.00104493	0	99999	0	2.09542e-06	3.58389e-05	1.18706e-05	3.92949e-06	9.92685e-06	0	99999	0	0.56908	0.866	k__Fungi;p__Basidiomycota;c__Agaricomycetes;o__Agaricales;f__Tricholomataceae;g__Gymnopus;s__Gymnopus menehune
Pichia sp. TCJ3	0.000967118	0	0.000861574	0.00269451	0.00135841	0	99999	0	3.22373e-07	0	7.84989e-06	2.24542e-05	9.89202e-06	0	99999	0	0.51613	0.866	k__Fungi;p__Ascomycota;c__Saccharomycetes;o__Saccharomycetales;f__Pichiaceae;g__Pichia;s__Pichia sp. TCJ3
uncultured Botryobasidium	0.000483559	0	0	0.000673627	0.00031348	0	99999	0	6.44745e-07	0	0	3.14359e-05	9.89202e-06	0	99999	0	0.755218	0.866	k__Fungi;p__Basidiomycota;c__Agaricomycetes;o__Cantharellales;f__Botryobasidiaceae;g__unidentified;s__uncultured Botryobasidium
Leotiomycetes sp.	0	0.00190295	0.000861574	0	0.000522466	0	99999	0	0	3.07644e-05	1.78059e-05	0	9.85719e-06	0	99999	0	0.687294	0.866	k__Fungi;p__Ascomycota;c__Leotiomycetes;o__Leotiomycetes sp.;f__Leotiomycetes sp.;g__Leotiomycetes sp.;s__Leotiomycetes sp.
Coprinopsis atramentaria	0.000967118	0	0.000574383	0.000673627	0.000626959	0	99999	0	4.11025e-05	0	2.29753e-06	2.24542e-07	9.78753e-06	0	99999	0	0.659234	0.866	k__Fungi;p__Basidiomycota;c__Agaricomycetes;o__Agaricales;f__Psathyrellaceae;g__Coprinopsis;s__Coprinopsis atramentaria
Acrocalymma medicaginis	0.000483559	0.00190295	0.00114877	0.000336814	0.000835946	0	99999	0	2.17602e-05	2.85442e-06	1.14877e-05	1.79634e-06	9.7527e-06	0	99999	0	0.610583	0.866	k__Fungi;p__Ascomycota;c__Dothideomycetes;o__Pleosporales;f__Morosphaeriaceae;g__Acrocalymma;s__Acrocalymma medicaginis
Coniothyrium carteri	0.000483559	0	0.000861574	0	0.000417973	0	99999	0	9.67118e-07	0	2.61344e-05	0	9.71787e-06	0	99999	0	0.718836	0.866	k__Fungi;p__Ascomycota;c__Dothideomycetes;o__Pleosporales;f__Coniothyriaceae;g__Coniothyrium;s__Coniothyrium carteri
Dictyosporium heptasporum	0	0	0	0.000336814	0.000104493	0	99999	0	0	0	0	3.13237e-05	9.71787e-06	0	99999	0	0.857168	0.866	k__Fungi;p__Ascomycota;c__Dothideomycetes;o__Pleosporales;f__unidentified;g__Dictyosporium;s__Dictyosporium heptasporum
Eupenicillium idahoense	0.00145068	0.000951475	0.00201034	0.00202088	0.00177638	0	99999	0	4.02966e-06	9.51475e-07	8.8072e-06	1.78511e-05	9.71787e-06	0	99999	0	0.457676	0.866	k__Fungi;p__Ascomycota;c__Eurotiomycetes;o__Eurotiales;f__Aspergillaceae;g__Eupenicillium;s__Eupenicillium idahoense
Truncatella angustata	0.00145068	0.000951475	0.00114877	0.00101044	0.00114943	0	99999	0	2.93359e-05	1.26863e-06	5.3609e-06	4.04176e-06	9.68304e-06	0	99999	0	0.550354	0.866	k__Fungi;p__Ascomycota;c__Sordariomycetes;o__Xylariales;f__Amphisphaeriaceae;g__Truncatella;s__Truncatella angustata
Tremellales sp. (88.3%)	0.000483559	0	0	0.00572583	0.00188088	0	99999	0	3.99742e-05	0	0	3.25587e-06	9.64821e-06	0	99999	0	0.444719	0.866	k__Fungi;p__Basidiomycota;c__Tremellomycetes;o__Tremellales;f__Tremellales sp.;g__Tremellales sp.;s__Tremellales sp. (88.3%)
Marasmius sp. 2 GMB-2014 (96.6%)	0.000483559	0.000951475	0.000287191	0.00168407	0.000835946	0	99999	0	1.2089e-05	1.26863e-06	1.3498e-05	6.17492e-06	9.57854e-06	0	99999	0	0.610583	0.866	k__Fungi;p__Basidiomycota;c__Agaricomycetes;o__Agaricales;f__Marasmiaceae;g__Marasmius;s__Marasmius sp. 2 GMB-2014 (96.6%)
Geastrum pectinatum	0	0.00190295	0.000574383	0	0.000417973	0	99999	0	0	4.78909e-05	1.18706e-05	0	9.57854e-06	0	99999	0	0.718836	0.866	k__Fungi;p__Basidiomycota;c__Agaricomycetes;o__Geastrales;f__Geastraceae;g__Geastrum;s__Geastrum pectinatum
Periconia sp. CY137	0	0.000951475	0.000287191	0.000673627	0.000417973	0	99999	0	0	7.6118e-06	1.90504e-05	5.38902e-06	9.43922e-06	0	99999	0	0.718836	0.866	k__Fungi;p__Ascomycota;c__Sordariomycetes;o__Microascales;f__Halosphaeriaceae;g__Periconia;s__Periconia sp. CY137
Ascomycota sp. B3_2_3_SC3	0	0.000951475	0.000574383	0.000336814	0.000417973	0	99999	0	0	7.64351e-05	1.91461e-06	1.12271e-06	9.43922e-06	0	99999	0	0.718836	0.866	k__Fungi;p__Ascomycota;c__unidentified;o__unidentified;f__unidentified;g__unidentified;s__Ascomycota sp. B3_2_3_SC3
Sistotremastrum guttuliferum	0.00193424	0	0.000861574	0.00101044	0.00104493	0	99999	0	1.19278e-05	0	1.15834e-05	8.30807e-06	9.36956e-06	0	99999	0	0.56908	0.866	k__Fungi;p__Basidiomycota;c__Agaricomycetes;o__Trechisporales;f__'Trechisporaceae';g__Sistotremastrum;s__Sistotremastrum guttuliferum
Cystobasidium oligophagum	0.000483559	0.000951475	0	0.00134725	0.000626959	0	99999	0	8.05932e-07	6.34317e-07	0	2.93028e-05	9.33473e-06	0	99999	0	0.659234	0.866	k__Fungi;p__Basidiomycota;c__Cystobasidiomycetes;o__Cystobasidiales;f__Cystobasidiaceae;g__Cystobasidium;s__Cystobasidium oligophagum
Kazachstania sp. UFMG-IC10.1	0.000967118	0	0.00172315	0	0.000835946	0	99999	0	3.70729e-06	0	2.33582e-05	0	9.2999e-06	0	99999	0	0.610583	0.866	k__Fungi;p__Ascomycota;c__Saccharomycetes;o__Saccharomycetales;f__Saccharomycetaceae;g__Kazachstania;s__Kazachstania sp. UFMG-IC10.1
fungal sp. CZ-2011g	0.000483559	0	0.000287191	0.000336814	0.00031348	0	99999	0	3.41715e-05	0	3.1591e-06	2.3577e-06	9.26506e-06	0	99999	0	0.755218	0.866	k__Fungi;p__unidentified;c__unidentified;o__unidentified;f__unidentified;g__unidentified;s__fungal sp. CZ-2011g
Chaenothecopsis haematopus	0	0	0	0.000673627	0.000208986	0	99999	0	0	0	0	2.97519e-05	9.23023e-06	0	99999	0	0.799076	0.866	k__Fungi;p__Ascomycota;c__Eurotiomycetes;o__Mycocaliciales;f__Mycocaliciaceae;g__Chaenothecopsis;s__Chaenothecopsis haematopus
ascomycete sp. MA 4671	0.00241779	0	0.000287191	0.000336814	0.000731452	0	99999	0	3.57834e-05	0	1.53169e-06	3.03132e-06	9.23023e-06	0	99999	0	0.633841	0.866	k__Fungi;p__Ascomycota;c__unidentified;o__unidentified;f__unidentified;g__unidentified;s__ascomycete sp. MA 4671
Hymenochaetales sp. 6 LM-2012 (90.1%)	0	0	0.000287191	0	0.000104493	0	99999	0	0	0	2.53686e-05	0	9.23023e-06	0	99999	0	0.857168	0.866	k__Fungi;p__Basidiomycota;c__Agaricomycetes;o__Hymenochaetales;f__unidentified;g__unidentified;s__Hymenochaetales sp. 6 LM-2012 (90.1%)
Metschnikowia aff. chrysoperlae P44A006	0.00435203	0.00666032	0.0031591	0.000673627	0.0030303	0	99999	0	1.04771e-05	2.02981e-05	1.26364e-05	2.24542e-07	9.16057e-06	0	99999	0	0.331748	0.866	k__Fungi;p__Ascomycota;c__Saccharomycetes;o__Saccharomycetales;f__Metschnikowiaceae;g__Metschnikowia;s__Metschnikowia aff. chrysoperlae P44A006
Marasmius nigrobrunneus	0.00145068	0.00190295	0.00114877	0.00134725	0.00135841	0	99999	0	3.38491e-06	2.66413e-05	8.23282e-06	8.08353e-06	9.16057e-06	0	99999	0	0.51613	0.866	k__Fungi;p__Basidiomycota;c__Agaricomycetes;o__Agaricales;f__Marasmiaceae;g__Marasmius;s__Marasmius nigrobrunneus
uncultured Tremellales	0	0	0.000287191	0	0.000104493	0	99999	0	0	0	2.51771e-05	0	9.16057e-06	0	99999	0	0.857168	0.866	k__Fungi;p__Basidiomycota;c__Tremellomycetes;o__Tremellales;f__unidentified;g__unidentified;s__uncultured Tremellales
fungal sp. Re-H4 (89.8%)	0	0.00475737	0.00114877	0	0.000940439	0	99999	0	0	6.62861e-05	5.16944e-06	0	9.16057e-06	0	99999	0	0.589087	0.866	k__Fungi;p__unidentified;c__unidentified;o__unidentified;f__unidentified;g__unidentified;s__fungal sp. Re-H4 (89.8%)
uncultured fungus (95.7%)	0.000483559	0	0.000574383	0.000673627	0.000522466	0	99999	0	6.60864e-06	0	9.66877e-06	1.35848e-05	9.16057e-06	0	99999	0	0.687294	0.866	k__Fungi;p__unidentified;c__unidentified;o__unidentified;f__unidentified;g__unidentified;s__uncultured fungus (95.7%)
Phaeococcomyces catenatus	0.000967118	0.00190295	0.00114877	0.00101044	0.00114943	0	99999	0	1.93424e-06	2.75928e-05	1.40724e-05	1.68407e-06	9.09091e-06	0	99999	0	0.550354	0.866	k__Fungi;p__Ascomycota;c__Arthoniomycetes;o__Lichenostigmatales;f__Phaeococcomycetaceae;g__Phaeococcomyces;s__Phaeococcomyces catenatus
Sympodiomycopsis sp. NYNU 121010 (90.2%)	0.00193424	0.00285442	0.00172315	0.00202088	0.00198537	0	99999	0	1.95035e-05	3.17158e-06	1.08175e-05	1.79634e-06	9.05608e-06	0	99999	0	0.432318	0.866	k__Fungi;p__Basidiomycota;c__Exobasidiomycetes;o__Microstromatales;f__unidentified;g__Sympodiomycopsis;s__Sympodiomycopsis sp. NYNU 121010 (90.2%)
Entyloma matricariae	0	0	0.000574383	0	0.000208986	0	99999	0	0	0	2.47942e-05	0	9.02125e-06	0	99999	0	0.799076	0.866	k__Fungi;p__Basidiomycota;c__Exobasidiomycetes;o__Entylomatales;f__Entylomataceae;g__Entyloma;s__Entyloma matricariae
uncultured fungus (86.2%)	0	0.000951475	0.000287191	0.000336814	0.00031348	0	99999	0	0	2.53727e-06	9.57304e-08	2.78433e-05	8.95158e-06	0	99999	0	0.755218	0.866	k__Fungi;p__unidentified;c__unidentified;o__unidentified;f__unidentified;g__unidentified;s__uncultured fungus (86.2%)
uncultured fungus (92.1%)	0	0.000951475	0	0.000336814	0.000208986	0	99999	0	0	4.44022e-06	0	2.71696e-05	8.91675e-06	0	99999	0	0.799076	0.866	k__Fungi;p__unidentified;c__unidentified;o__unidentified;f__unidentified;g__unidentified;s__uncultured fungus (92.1%)
Pyrenochaetopsis microspora	0	0.000951475	0.000287191	0.000673627	0.000417973	0	99999	0	0	7.92896e-06	1.43596e-06	2.41383e-05	8.88192e-06	0	99999	0	0.718836	0.866	k__Fungi;p__Ascomycota;c__Dothideomycetes;o__Pleosporales;f__Cucurbitariaceae;g__Pyrenochaetopsis;s__Pyrenochaetopsis microspora
Cyphellophora reptans	0.000483559	0	0.00143596	0.00168407	0.00114943	0	99999	0	1.77305e-06	0	4.97798e-06	2.13315e-05	8.81226e-06	0	99999	0	0.550354	0.866	k__Fungi;p__Ascomycota;c__Eurotiomycetes;o__Chaetothyriales;f__Cyphellophoraceae;g__Cyphellophora;s__Cyphellophora reptans
Cryptococcus gastricus	0.00145068	0.00190295	0.00258472	0.00101044	0.00177638	0	99999	0	3.22373e-06	6.34317e-07	2.04863e-05	1.90861e-06	8.81226e-06	0	99999	0	0.457676	0.866	k__Fungi;p__Basidiomycota;c__Tremellomycetes;o__Filobasidiales;f__unidentified;g__Cryptococcus;s__Cryptococcus gastricus
Rhizopus stolonifer	0.000483559	0	0	0	0.000104493	0	99999	0	4.07801e-05	0	0	0	8.81226e-06	0	99999	0	0.857168	0.866	k__Fungi;p__unidentified;c__unidentified;o__Mucorales;f__Rhizopodaceae;g__Rhizopus;s__Rhizopus stolonifer
Cladosporium sp. TR031	0.00241779	0.0038059	0.00373349	0.00437858	0.00365726	0	99999	0	3.38491e-06	1.90295e-06	6.6054e-06	1.75143e-05	8.77743e-06	0	99999	0	0.286147	0.866	k__Fungi;p__Ascomycota;c__Dothideomycetes;o__Capnodiales;f__Cladosporiaceae;g__Cladosporium;s__Cladosporium sp. TR031
Aspergillus caespitosus	0.000483559	0.000951475	0.000861574	0.00134725	0.000940439	0	99999	0	2.74017e-06	3.8059e-06	9.86023e-06	1.34725e-05	8.77743e-06	0	99999	0	0.589087	0.866	k__Fungi;p__Ascomycota;c__Eurotiomycetes;o__Eurotiales;f__Aspergillaceae;g__Aspergillus;s__Aspergillus caespitosus
Oidiodendron sp. 18VA18	0.000967118	0.000951475	0	0.00168407	0.000835946	0	99999	0	9.18762e-06	1.90295e-06	0	2.12193e-05	8.77743e-06	0	99999	0	0.610583	0.866	k__Fungi;p__Ascomycota;c__Leotiomycetes;o__unidentified;f__Myxotrichaceae;g__Oidiodendron;s__Oidiodendron sp. 18VA18
Calosphaeriaceae sp.	0.000967118	0.00190295	0.000574383	0.00101044	0.000940439	0	99999	0	4.02966e-06	2.98129e-05	5.26517e-06	8.53261e-06	8.70777e-06	0	99999	0	0.589087	0.866	k__Fungi;p__Ascomycota;c__Sordariomycetes;o__Calosphaeriales;f__Calosphaeriaceae;g__Calosphaeriaceae sp.;s__Calosphaeriaceae sp.
Coniosporium sp. (89.1%)	0	0.000951475	0.000287191	0.000673627	0.000417973	0	99999	0	0	2.22011e-06	4.78652e-07	2.6496e-05	8.63811e-06	0	99999	0	0.718836	0.866	k__Fungi;p__Ascomycota;c__Eurotiomycetes;o__Chaetothyriales;f__Herpotrichiellaceae;g__Coniosporium;s__Coniosporium sp. (89.1%)
Oidiodendron tenuissimum	0.00290135	0.000951475	0	0.000336814	0.000835946	0	99999	0	1.57963e-05	1.90295e-05	0	1.01044e-05	8.63811e-06	0	99999	0	0.610583	0.866	k__Fungi;p__Ascomycota;c__Leotiomycetes;o__unidentified;f__Myxotrichaceae;g__Oidiodendron;s__Oidiodendron tenuissimum
Pholiota terrestris	0	0	0	0.000336814	0.000104493	0	99999	0	0	0	0	2.7731e-05	8.60327e-06	0	99999	0	0.857168	0.866	k__Fungi;p__Basidiomycota;c__Agaricomycetes;o__Agaricales;f__Strophariaceae;g__Pholiota;s__Pholiota terrestris
Hanseniaspora sp.	0.000483559	0	0	0.00202088	0.000731452	0	99999	0	1.61186e-07	0	0	2.75065e-05	8.56844e-06	0	99999	0	0.633841	0.866	k__Fungi;p__Ascomycota;c__Saccharomycetes;o__Saccharomycetales;f__Saccharomycodaceae;g__Hanseniaspora;s__Hanseniaspora sp.
Acremonium tubakii	0	0	0	0.000673627	0.000208986	0	99999	0	0	0	0	2.76187e-05	8.56844e-06	0	99999	0	0.799076	0.866	k__Fungi;p__Ascomycota;c__unidentified;o__unidentified;f__unidentified;g__Acremonium;s__Acremonium tubakii
Skeletocutis nivea (95.1%)	0.000483559	0	0	0	0.000104493	0	99999	0	3.96518e-05	0	0	0	8.56844e-06	0	99999	0	0.857168	0.866	k__Fungi;p__Basidiomycota;c__Agaricomycetes;o__Polyporales;f__Polyporaceae;g__Skeletocutis;s__Skeletocutis nivea (95.1%)
Graphostroma platystoma (93.5%)	0	0	0.000287191	0.000336814	0.000208986	0	99999	0	0	0	9.57304e-08	2.73942e-05	8.53361e-06	0	99999	0	0.799076	0.866	k__Fungi;p__Ascomycota;c__Sordariomycetes;o__Xylariales;f__Graphostromataceae;g__Graphostroma;s__Graphostroma platystoma (93.5%)
Bovista plumbea	0.000483559	0	0.000574383	0.000673627	0.000522466	0	99999	0	6.44745e-07	0	2.21137e-05	1.12271e-06	8.53361e-06	0	99999	0	0.687294	0.866	k__Fungi;p__Basidiomycota;c__Agaricomycetes;o__Agaricales;f__Lycoperdaceae;g__Bovista;s__Bovista plumbea
uncultured Basidiomycota (93.5%)	0	0.000951475	0.000287191	0.000336814	0.00031348	0	99999	0	0	7.10435e-05	7.65843e-07	1.45953e-06	8.53361e-06	0	99999	0	0.755218	0.866	k__Fungi;p__Basidiomycota;c__unidentified;o__unidentified;f__unidentified;g__unidentified;s__uncultured Basidiomycota (93.5%)
Geastrum morganii	0	0	0	0.000336814	0.000104493	0	99999	0	0	0	0	2.73942e-05	8.49878e-06	0	99999	0	0.857168	0.866	k__Fungi;p__Basidiomycota;c__Agaricomycetes;o__Geastrales;f__Geastraceae;g__Geastrum;s__Geastrum morganii
Irpex lacteus	0.000483559	0	0	0.00101044	0.000417973	0	99999	0	1.61186e-06	0	0	2.62715e-05	8.49878e-06	0	99999	0	0.718836	0.866	k__Fungi;p__Basidiomycota;c__Agaricomycetes;o__Polyporales;f__unidentified;g__Irpex;s__Irpex lacteus
Hypoxylon anthochroum	0.000967118	0.00190295	0.000287191	0.00168407	0.00104493	0	99999	0	2.90135e-06	4.24992e-05	1.62742e-06	8.30807e-06	8.46395e-06	0	99999	0	0.56908	0.866	k__Fungi;p__Ascomycota;c__Sordariomycetes;o__Xylariales;f__Xylariaceae;g__Hypoxylon;s__Hypoxylon anthochroum
Auricularia mesenterica (95.3%)	0.000483559	0.000951475	0	0	0.000208986	0	99999	0	3.69117e-05	4.44022e-06	0	0	8.46395e-06	0	99999	0	0.799076	0.866	k__Fungi;p__Basidiomycota;c__Agaricomycetes;o__Auriculariales;f__Auriculariaceae;g__Auricularia;s__Auricularia mesenterica (95.3%)
Cryptococcus aureus	0	0	0.000287191	0	0.000104493	0	99999	0	0	0	2.31668e-05	0	8.42912e-06	0	99999	0	0.857168	0.866	k__Fungi;p__Basidiomycota;c__Tremellomycetes;o__Tremellales;f__unidentified;g__Cryptococcus;s__Cryptococcus aureus
Fungi sp. (91.3%)	0	0	0.000287191	0.00202088	0.000731452	0	99999	0	0	0	1.91461e-07	2.69451e-05	8.42912e-06	0	99999	0	0.633841	0.866	k__Fungi;p__Fungi sp.;c__Fungi sp.;o__Fungi sp.;f__Fungi sp.;g__Fungi sp.;s__Fungi sp. (91.3%)
Penicillium incoloratum	0.00193424	0	0.0031591	0.000673627	0.00177638	0	99999	0	1.95035e-05	0	1.07218e-05	8.9817e-07	8.39429e-06	0	99999	0	0.457676	0.866	k__Fungi;p__Ascomycota;c__Eurotiomycetes;o__Eurotiales;f__Aspergillaceae;g__Penicillium;s__Penicillium incoloratum
Tyromyces fissilis	0	0.00285442	0.000574383	0.00168407	0.00104493	0	99999	0	0	6.02601e-06	7.17978e-06	1.65039e-05	8.39429e-06	0	99999	0	0.56908	0.866	k__Fungi;p__Basidiomycota;c__Agaricomycetes;o__Polyporales;f__Coriolaceae;g__Tyromyces;s__Tyromyces fissilis
Nakazawaea molendini-olei	0	0	0.000287191	0	0.000104493	0	99999	0	0	0	2.27838e-05	0	8.28979e-06	0	99999	0	0.857168	0.866	k__Fungi;p__Ascomycota;c__Saccharomycetes;o__Saccharomycetales;f__Pichiaceae;g__Nakazawaea;s__Nakazawaea molendini-olei
uncultured Trechisporales (90.1%)	0.000967118	0.000951475	0.000287191	0	0.000417973	0	99999	0	1.03159e-05	5.2014e-05	8.61574e-07	0	8.25496e-06	0	99999	0	0.718836	0.866	k__Fungi;p__Basidiomycota;c__Agaricomycetes;o__Trechisporales;f__unidentified;g__unidentified;s__uncultured Trechisporales (90.1%)
uncultured fungus (96.8%)	0.000967118	0	0.00114877	0.000673627	0.000835946	0	99999	0	2.27273e-05	0	8.99866e-06	2.24542e-07	8.25496e-06	0	99999	0	0.610583	0.866	k__Fungi;p__unidentified;c__unidentified;o__unidentified;f__unidentified;g__unidentified;s__uncultured fungus (96.8%)
Pleosporales sp. B1A085-4-P15	0	0	0	0.000673627	0.000208986	0	99999	0	0	0	0	2.6496e-05	8.22013e-06	0	99999	0	0.799076	0.866	k__Fungi;p__Ascomycota;c__Dothideomycetes;o__Pleosporales;f__unidentified;g__unidentified;s__Pleosporales sp. B1A085-4-P15
Lomentospora prolificans	0.000483559	0.00190295	0.000287191	0.00303132	0.00135841	0	99999	0	1.61186e-07	1.58579e-05	2.96764e-06	1.72898e-05	8.22013e-06	0	99999	0	0.51613	0.866	k__Fungi;p__Ascomycota;c__Sordariomycetes;o__Microascales;f__Microascaceae;g__Lomentospora;s__Lomentospora prolificans
Curvularia trifolii	0	0	0	0.000336814	0.000104493	0	99999	0	0	0	0	2.63837e-05	8.1853e-06	0	99999	0	0.857168	0.866	k__Fungi;p__Ascomycota;c__Dothideomycetes;o__Pleosporales;f__Pleosporaceae;g__Curvularia;s__Curvularia trifolii
Cadophora sp. AS28-1	0.00241779	0.000951475	0.000861574	0	0.000940439	0	99999	0	1.91812e-05	6.34317e-07	1.09133e-05	0	8.1853e-06	0	99999	0	0.589087	0.866	k__Fungi;p__Ascomycota;c__Leotiomycetes;o__Helotiales;f__unidentified;g__Cadophora;s__Cadophora sp. AS28-1
uncultured fungus (90.1%)	0.000483559	0	0.000287191	0	0.000208986	0	99999	0	3.73952e-05	0	2.87191e-07	0	8.1853e-06	0	99999	0	0.799076	0.866	k__Fungi;p__unidentified;c__unidentified;o__unidentified;f__unidentified;g__unidentified;s__uncultured fungus (90.1%)
Leptodontidium sp. aurim655	0.00145068	0	0.000574383	0.00269451	0.00135841	0	99999	0	6.44745e-07	0	2.87191e-06	2.24542e-05	8.15047e-06	0	99999	0	0.51613	0.866	k__Fungi;p__Ascomycota;c__Leotiomycetes;o__Helotiales;f__unidentified;g__Leptodontidium;s__Leptodontidium sp. aurim655
Penicillium sp. SW-2014c	0.00241779	0	0.00201034	0.00202088	0.00188088	0	99999	0	1.30561e-05	0	6.98832e-06	8.86943e-06	8.11564e-06	0	99999	0	0.444719	0.866	k__Fungi;p__Ascomycota;c__Eurotiomycetes;o__Eurotiales;f__Aspergillaceae;g__Penicillium;s__Penicillium sp. SW-2014c
Squamarina gypsacea (88.4%)	0.000483559	0	0.000861574	0	0.000417973	0	99999	0	1.61186e-07	0	2.22095e-05	0	8.11564e-06	0	99999	0	0.718836	0.866	k__Fungi;p__Ascomycota;c__Lecanoromycetes;o__Lecanorales;f__Stereocaulaceae;g__Squamarina;s__Squamarina gypsacea (88.4%)
Biscogniauxia sp.	0.000483559	0.00285442	0.000574383	0.00134725	0.00104493	0	99999	0	2.09542e-06	5.70885e-06	6.03102e-06	1.54934e-05	8.08081e-06	0	99999	0	0.56908	0.866	k__Fungi;p__Ascomycota;c__Sordariomycetes;o__Xylariales;f__Xylariaceae;g__Biscogniauxia;s__Biscogniauxia sp.
Chaetothyriales sp. 16708	0.000967118	0.000951475	0.00229753	0.00101044	0.0014629	0	99999	0	3.70729e-06	5.13796e-05	2.48899e-06	2.24542e-06	8.04598e-06	0	99999	0	0.500395	0.866	k__Fungi;p__Ascomycota;c__Eurotiomycetes;o__Chaetothyriales;f__unidentified;g__unidentified;s__Chaetothyriales sp. 16708
Hydnochaete japonica	0.000967118	0	0.000574383	0	0.000417973	0	99999	0	9.50999e-06	0	1.64656e-05	0	8.04598e-06	0	99999	0	0.718836	0.866	k__Fungi;p__Basidiomycota;c__Agaricomycetes;o__Hymenochaetales;f__Hymenochaetaceae;g__Hydnochaete;s__Hydnochaete japonica
Phoma herbarum	0.00773694	0.00570885	0.0034463	0.00572583	0.00532915	0	99999	0	1.83752e-05	5.70885e-06	4.78652e-06	5.38902e-06	8.01115e-06	0	99999	0	0.197546	0.866	k__Fungi;p__Ascomycota;c__Dothideomycetes;o__Pleosporales;f__Didymellaceae;g__Phoma;s__Phoma herbarum
Aspergillaceae sp. (95.7%)	0	0.00190295	0.00143596	0.00101044	0.00104493	0	99999	0	0	6.97748e-06	1.75187e-05	2.80678e-06	8.01115e-06	0	99999	0	0.56908	0.866	k__Fungi;p__Ascomycota;c__Eurotiomycetes;o__Eurotiales;f__Aspergillaceae;g__Aspergillaceae sp.;s__Aspergillaceae sp. (95.7%)
Microstromatales sp.	0	0	0.000574383	0.000336814	0.00031348	0	99999	0	0	0	1.54126e-05	7.74672e-06	8.01115e-06	0	99999	0	0.755218	0.866	k__Fungi;p__Basidiomycota;c__Exobasidiomycetes;o__Microstromatales;f__Microstromatales sp.;g__Microstromatales sp.;s__Microstromatales sp.
Ustilago sp.	0	0	0	0.00269451	0.000835946	0	99999	0	0	0	0	2.58224e-05	8.01115e-06	0	99999	0	0.610583	0.866	k__Fungi;p__Basidiomycota;c__Ustilaginomycetes;o__Ustilaginales;f__Ustilaginaceae;g__Ustilago;s__Ustilago sp.
Penicillium adametzii	0.000967118	0	0.00143596	0.00101044	0.00104493	0	99999	0	1.45068e-06	0	1.43596e-05	7.85899e-06	7.97631e-06	0	99999	0	0.56908	0.866	k__Fungi;p__Ascomycota;c__Eurotiomycetes;o__Eurotiales;f__Aspergillaceae;g__Penicillium;s__Penicillium adametzii
Rhodotorula yarrowii (94.1%)	0	0.000951475	0	0	0.000104493	0	99999	0	0	7.23121e-05	0	0	7.94148e-06	0	99999	0	0.857168	0.866	k__Fungi;p__Basidiomycota;c__Microbotryomycetes;o__unidentified;f__unidentified;g__Rhodotorula;s__Rhodotorula yarrowii (94.1%)
uncultured Dipodascaceae	0.00483559	0.00285442	0.00172315	0.00202088	0.00261233	0	99999	0	1.4668e-05	1.3955e-05	9.57304e-07	9.20624e-06	7.90665e-06	0	99999	0	0.367591	0.866	k__Fungi;p__Ascomycota;c__Saccharomycetes;o__Saccharomycetales;f__Dipodascaceae;g__unidentified;s__uncultured Dipodascaceae
Ascomycota sp. CH-Fn22	0.00338491	0	0.000574383	0.00202088	0.0015674	0	99999	0	3.17537e-05	0	1.81888e-06	1.12271e-06	7.87182e-06	0	99999	0	0.485456	0.866	k__Fungi;p__Ascomycota;c__unidentified;o__unidentified;f__unidentified;g__unidentified;s__Ascomycota sp. CH-Fn22
Schwanniomyces etchellsii	0	0.000951475	0.000287191	0.000336814	0.00031348	0	99999	0	0	3.17158e-07	2.87191e-07	2.48119e-05	7.83699e-06	0	99999	0	0.755218	0.866	k__Fungi;p__Ascomycota;c__Saccharomycetes;o__Saccharomycetales;f__Debaryomycetaceae;g__Schwanniomyces;s__Schwanniomyces etchellsii
Suillus bovinus	0.000967118	0	0.000287191	0	0.00031348	0	99999	0	3.51386e-05	0	6.70113e-07	0	7.83699e-06	0	99999	0	0.755218	0.866	k__Fungi;p__Basidiomycota;c__Agaricomycetes;o__Boletales;f__Suillaceae;g__Suillus;s__Suillus bovinus
Cinereomyces lindbladii	0.000483559	0	0.000861574	0.000673627	0.000626959	0	99999	0	3.5461e-06	0	8.8072e-06	1.23498e-05	7.80216e-06	0	99999	0	0.659234	0.866	k__Fungi;p__Basidiomycota;c__Agaricomycetes;o__Corticiales;f__Corticiaceae;g__Cinereomyces;s__Cinereomyces lindbladii
Penicillium jiangxiense	0.000483559	0	0.00229753	0.00134725	0.00135841	0	99999	0	8.05932e-07	0	1.50297e-05	6.84855e-06	7.76733e-06	0	99999	0	0.51613	0.866	k__Fungi;p__Ascomycota;c__Eurotiomycetes;o__Eurotiales;f__Aspergillaceae;g__Penicillium;s__Penicillium jiangxiense
Zygosaccharomyces parabailii	0	0.000951475	0.000574383	0.00168407	0.000835946	0	99999	0	0	2.94957e-05	6.03102e-06	7.52217e-06	7.76733e-06	0	99999	0	0.610583	0.866	k__Fungi;p__Ascomycota;c__Saccharomycetes;o__Saccharomycetales;f__Saccharomycetaceae;g__Zygosaccharomyces;s__Zygosaccharomyces parabailii
Phellinus johnsonianus	0	0	0.000287191	0	0.000104493	0	99999	0	0	0	2.13479e-05	0	7.76733e-06	0	99999	0	0.857168	0.866	k__Fungi;p__Basidiomycota;c__Agaricomycetes;o__Hymenochaetales;f__Hymenochaetaceae;g__Phellinus;s__Phellinus johnsonianus
Magnaporthe sp.	0	0.000951475	0	0	0.000104493	0	99999	0	0	7.04091e-05	0	0	7.7325e-06	0	99999	0	0.857168	0.866	k__Fungi;p__Ascomycota;c__Sordariomycetes;o__Magnaporthales;f__Magnaporthaceae;g__Magnaporthe;s__Magnaporthe sp.
Gerronema sp. TU112134 (82.0%)	0	0	0	0.000336814	0.000104493	0	99999	0	0	0	0	2.49242e-05	7.7325e-06	0	99999	0	0.857168	0.866	k__Fungi;p__Basidiomycota;c__Agaricomycetes;o__Agaricales;f__Tricholomataceae;g__Gerronema;s__Gerronema sp. TU112134 (82.0%)
Trichosporon cutaneum	0	0	0.000574383	0.000336814	0.00031348	0	99999	0	0	0	1.88589e-05	2.80678e-06	7.7325e-06	0	99999	0	0.755218	0.866	k__Fungi;p__Basidiomycota;c__Tremellomycetes;o__Tremellales;f__unidentified;g__Trichosporon;s__Trichosporon cutaneum
Aspergillus spelunceus	0	0	0.000287191	0.000673627	0.00031348	0	99999	0	0	0	9.57304e-08	2.46997e-05	7.69767e-06	0	99999	0	0.755218	0.866	k__Fungi;p__Ascomycota;c__Eurotiomycetes;o__Eurotiales;f__Aspergillaceae;g__Aspergillus;s__Aspergillus spelunceus
Xylaria badia	0	0	0.000287191	0.000336814	0.000208986	0	99999	0	0	0	1.98162e-05	1.5718e-06	7.69767e-06	0	99999	0	0.799076	0.866	k__Fungi;p__Ascomycota;c__Sordariomycetes;o__Xylariales;f__Xylariaceae;g__Xylaria;s__Xylaria badia
Ascomycota sp. ARIZ PAOak2-5 (88.9%)	0	0	0	0.000336814	0.000104493	0	99999	0	0	0	0	2.48119e-05	7.69767e-06	0	99999	0	0.857168	0.866	k__Fungi;p__Ascomycota;c__unidentified;o__unidentified;f__unidentified;g__unidentified;s__Ascomycota sp. ARIZ PAOak2-5 (88.9%)
Pleurotus djamor	0.000483559	0	0.000287191	0	0.000208986	0	99999	0	3.52998e-05	0	1.91461e-07	0	7.69767e-06	0	99999	0	0.799076	0.866	k__Fungi;p__Basidiomycota;c__Agaricomycetes;o__Agaricales;f__Pleurotaceae;g__Pleurotus;s__Pleurotus djamor
Dothichiza sp. F277643 (94.6%)	0.00145068	0	0.000861574	0	0.000626959	0	99999	0	1.54739e-05	0	1.18706e-05	0	7.66284e-06	0	99999	0	0.659234	0.866	k__Fungi;p__Ascomycota;c__Dothideomycetes;o__Dothideales;f__Dothioraceae;g__Dothichiza;s__Dothichiza sp. F277643 (94.6%)
Arthroderma curreyi	0.000483559	0.00190295	0.000861574	0	0.000626959	0	99999	0	9.67118e-07	6.27973e-05	1.53169e-06	0	7.66284e-06	0	99999	0	0.659234	0.866	k__Fungi;p__Ascomycota;c__Eurotiomycetes;o__Onygenales;f__Arthrodermataceae;g__Arthroderma;s__Arthroderma curreyi
Acremonium persicinum	0.00193424	0.00190295	0.00143596	0.00168407	0.00167189	0	99999	0	4.19084e-06	2.66413e-05	8.99866e-06	1.79634e-06	7.66284e-06	0	99999	0	0.471237	0.866	k__Fungi;p__Ascomycota;c__Sordariomycetes;o__Hypocreales;f__unidentified;g__Acremonium;s__Acremonium persicinum
Onygenales sp.	0	0	0.00143596	0.00134725	0.000940439	0	99999	0	0	0	1.21578e-05	1.0329e-05	7.628e-06	0	99999	0	0.589087	0.866	k__Fungi;p__Ascomycota;c__Eurotiomycetes;o__Onygenales;f__Onygenales sp.;g__Onygenales sp.;s__Onygenales sp.
Candida olivae	0.000483559	0	0	0	0.000104493	0	99999	0	3.52998e-05	0	0	0	7.628e-06	0	99999	0	0.857168	0.866	k__Fungi;p__Ascomycota;c__Saccharomycetes;o__Saccharomycetales;f__Debaryomycetaceae;g__Yamadazyma;s__Candida olivae
Mucor fuscus	0.000967118	0.00190295	0.000574383	0	0.000626959	0	99999	0	4.83559e-07	5.64542e-05	3.63776e-06	0	7.628e-06	0	99999	0	0.659234	0.866	k__Fungi;p__unidentified;c__unidentified;o__Mucorales;f__Mucoraceae;g__Mucor;s__Mucor fuscus
Austroafricana parva (96.9%)	0.000483559	0	0	0	0.000104493	0	99999	0	3.51386e-05	0	0	0	7.59317e-06	0	99999	0	0.857168	0.866	k__Fungi;p__Ascomycota;c__Dothideomycetes;o__Capnodiales;f__Teratosphaeriaceae;g__Austroafricana;s__Austroafricana parva (96.9%)
Lachnellula calyciformis	0.00193424	0	0.000574383	0	0.000626959	0	99999	0	3.27208e-05	0	1.34023e-06	0	7.55834e-06	0	99999	0	0.659234	0.866	k__Fungi;p__Ascomycota;c__Leotiomycetes;o__Helotiales;f__Hyaloscyphaceae;g__Lachnellula;s__Lachnellula calyciformis
Microascus sp. IFM 59326	0.000967118	0	0.000574383	0.00134725	0.000835946	0	99999	0	6.28627e-06	0	1.56041e-05	1.68407e-06	7.55834e-06	0	99999	0	0.610583	0.866	k__Fungi;p__Ascomycota;c__Sordariomycetes;o__Microascales;f__Microascaceae;g__Microascus;s__Microascus sp. IFM 59326
Chondrostereum purpureum	0	0.000951475	0.000287191	0	0.000208986	0	99999	0	0	6.66032e-06	1.87632e-05	0	7.55834e-06	0	99999	0	0.799076	0.866	k__Fungi;p__Basidiomycota;c__Agaricomycetes;o__Agaricales;f__Schizophyllaceae;g__Chondrostereum;s__Chondrostereum purpureum
Westerdykella sp. (91.6%)	0.000483559	0	0	0.000336814	0.000208986	0	99999	0	3.23985e-05	0	0	1.68407e-06	7.52351e-06	0	99999	0	0.799076	0.866	k__Fungi;p__Ascomycota;c__Dothideomycetes;o__Pleosporales;f__Sporormiaceae;g__Westerdykella;s__Westerdykella sp. (91.6%)
Alternaria malorum	0.000483559	0	0	0.00134725	0.000522466	0	99999	0	6.28627e-06	0	0	1.96475e-05	7.45385e-06	0	99999	0	0.687294	0.866	k__Fungi;p__Ascomycota;c__Dothideomycetes;o__Pleosporales;f__Pleosporaceae;g__Alternaria;s__Alternaria malorum
Penicillium lignorum	0	0.00285442	0.00172315	0.00101044	0.00125392	0	99999	0	0	6.66032e-06	1.43596e-05	4.82766e-06	7.45385e-06	0	99999	0	0.532748	0.866	k__Fungi;p__Ascomycota;c__Eurotiomycetes;o__Eurotiales;f__Aspergillaceae;g__Penicillium;s__Penicillium lignorum
Hypocreales sp. Vega851	0	0	0.000574383	0	0.000208986	0	99999	0	0	0	2.02948e-05	0	7.38419e-06	0	99999	0	0.799076	0.866	k__Fungi;p__Ascomycota;c__Sordariomycetes;o__Hypocreales;f__unidentified;g__unidentified;s__Hypocreales sp. Vega851
Cryptococcus arboriformis (95.6%)	0	0	0.000287191	0.00101044	0.000417973	0	99999	0	0	0	9.57304e-08	2.36892e-05	7.38419e-06	0	99999	0	0.718836	0.866	k__Fungi;p__Basidiomycota;c__Tremellomycetes;o__Tremellales;f__unidentified;g__Cryptococcus;s__Cryptococcus arboriformis (95.6%)
Phaeosphaeria poagena	0	0	0.00143596	0.00269451	0.00135841	0	99999	0	0	0	4.78652e-06	1.80757e-05	7.34936e-06	0	99999	0	0.51613	0.866	k__Fungi;p__Ascomycota;c__Dothideomycetes;o__Pleosporales;f__Phaeosphaeriaceae;g__Phaeosphaeria;s__Phaeosphaeria poagena
Podoscypha bolleana	0.000483559	0	0.000287191	0	0.000208986	0	99999	0	3.38491e-05	0	9.57304e-08	0	7.34936e-06	0	99999	0	0.799076	0.866	k__Fungi;p__Basidiomycota;c__Agaricomycetes;o__Russulales;f__Podoscyphaceae;g__Podoscypha;s__Podoscypha bolleana
Helminthosporium solani	0	0	0.000287191	0	0.000104493	0	99999	0	0	0	2.01034e-05	0	7.31452e-06	0	99999	0	0.857168	0.866	k__Fungi;p__Ascomycota;c__unidentified;o__unidentified;f__unidentified;g__Helminthosporium;s__Helminthosporium solani
uncultured Ascomycota (95.8%)	0.000483559	0	0	0	0.000104493	0	99999	0	3.38491e-05	0	0	0	7.31452e-06	0	99999	0	0.857168	0.866	k__Fungi;p__Ascomycota;c__unidentified;o__unidentified;f__unidentified;g__unidentified;s__uncultured Ascomycota (95.8%)
Kuehneromyces brunneoalbescens (96.9%)	0	0	0	0.000673627	0.000208986	0	99999	0	0	0	0	2.34647e-05	7.27969e-06	0	99999	0	0.799076	0.866	k__Fungi;p__Basidiomycota;c__Agaricomycetes;o__Agaricales;f__Strophariaceae;g__Kuehneromyces;s__Kuehneromyces brunneoalbescens (96.9%)
Thelephora terrestris	0.00338491	0	0.000287191	0.000336814	0.000940439	0	99999	0	2.11154e-05	0	3.82922e-07	8.30807e-06	7.27969e-06	0	99999	0	0.589087	0.866	k__Fungi;p__Basidiomycota;c__Agaricomycetes;o__Thelephorales;f__Thelephoraceae;g__Thelephora;s__Thelephora terrestris
Holtermanniella takashimae	0.000483559	0	0.00143596	0.000336814	0.000731452	0	99999	0	3.22373e-07	0	1.82845e-05	1.79634e-06	7.27969e-06	0	99999	0	0.633841	0.866	k__Fungi;p__Basidiomycota;c__Tremellomycetes;o__Holtermanniales;f__unidentified;g__Holtermanniella;s__Holtermanniella takashimae
Paradendryphiella arenariae	0	0	0.000287191	0	0.000104493	0	99999	0	0	0	1.99119e-05	0	7.24486e-06	0	99999	0	0.857168	0.866	k__Fungi;p__Ascomycota;c__Dothideomycetes;o__Pleosporales;f__Pleosporaceae;g__Paradendryphiella;s__Paradendryphiella arenariae
Basidiomycota sp. EN1	0	0	0	0.000336814	0.000104493	0	99999	0	0	0	0	2.33524e-05	7.24486e-06	0	99999	0	0.857168	0.866	k__Fungi;p__Basidiomycota;c__unidentified;o__unidentified;f__unidentified;g__unidentified;s__Basidiomycota sp. EN1
Spiromastix sp.	0.000483559	0.000951475	0.000287191	0.00202088	0.000940439	0	99999	0	1.28949e-06	3.17158e-07	5.83956e-06	1.53812e-05	7.21003e-06	0	99999	0	0.589087	0.866	k__Fungi;p__Ascomycota;c__Eurotiomycetes;o__Onygenales;f__Onygenaceae;g__Spiromastix;s__Spiromastix sp.
Trichoderma gelatinosum (82.4%)	0.00145068	0	0.000287191	0.000336814	0.000522466	0	99999	0	9.83237e-06	0	1.38809e-05	1.12271e-07	7.21003e-06	0	99999	0	0.687294	0.866	k__Fungi;p__Ascomycota;c__Sordariomycetes;o__Hypocreales;f__Hypocreaceae;g__Trichoderma;s__Trichoderma gelatinosum (82.4%)
Bjerkandera sp. B1/1/1/6/A1	0	0.00190295	0.000861574	0.000336814	0.000626959	0	99999	0	0	2.18839e-05	7.08405e-06	7.07309e-06	7.1752e-06	0	99999	0	0.659234	0.866	k__Fungi;p__Basidiomycota;c__Agaricomycetes;o__Polyporales;f__Meruliaceae;g__Bjerkandera;s__Bjerkandera sp. B1/1/1/6/A1
Phialophora bubakii	0.000483559	0	0	0	0.000104493	0	99999	0	3.30432e-05	0	0	0	7.14037e-06	0	99999	0	0.857168	0.866	k__Fungi;p__Ascomycota;c__Eurotiomycetes;o__Chaetothyriales;f__Herpotrichiellaceae;g__Phialophora;s__Phialophora bubakii
Acarospora fuscata (93.4%)	0.000483559	0.000951475	0.00114877	0.000336814	0.000731452	0	99999	0	9.99355e-06	1.64922e-05	7.65843e-06	1.23498e-06	7.14037e-06	0	99999	0	0.633841	0.866	k__Fungi;p__Ascomycota;c__Lecanoromycetes;o__Acarosporales;f__Acarosporaceae;g__Acarospora;s__Acarospora fuscata (93.4%)
Sebacinaceae sp.	0	0	0	0.000336814	0.000104493	0	99999	0	0	0	0	2.30156e-05	7.14037e-06	0	99999	0	0.857168	0.866	k__Fungi;p__Basidiomycota;c__Agaricomycetes;o__Sebacinales;f__Sebacinaceae;g__Sebacinaceae sp.;s__Sebacinaceae sp.
Trichosporon vanderwaltii (88.5%)	0	0	0	0.000673627	0.000208986	0	99999	0	0	0	0	2.29033e-05	7.10554e-06	0	99999	0	0.799076	0.866	k__Fungi;p__Basidiomycota;c__Tremellomycetes;o__Tremellales;f__unidentified;g__Trichosporon;s__Trichosporon vanderwaltii (88.5%)
Tolypocladium sp.	0	0.000951475	0.000287191	0.00101044	0.000522466	0	99999	0	0	4.44022e-06	3.82922e-07	2.07702e-05	7.07071e-06	0	99999	0	0.687294	0.866	k__Fungi;p__Ascomycota;c__Sordariomycetes;o__Hypocreales;f__Ophiocordycipitaceae;g__Tolypocladium;s__Tolypocladium sp.
Capnobotryella sp. MA 3615	0	0.000951475	0	0	0.000104493	0	99999	0	0	6.4066e-05	0	0	7.03588e-06	0	99999	0	0.857168	0.866	k__Fungi;p__Ascomycota;c__Dothideomycetes;o__Capnodiales;f__Teratosphaeriaceae;g__Capnobotryella;s__Capnobotryella sp. MA 3615
Schizothecium glutinans	0.000483559	0	0.000574383	0.000673627	0.000522466	0	99999	0	1.77305e-06	0	1.54126e-05	3.36814e-06	7.03588e-06	0	99999	0	0.687294	0.866	k__Fungi;p__Ascomycota;c__Sordariomycetes;o__Sordariales;f__Lasiosphaeriaceae;g__Schizothecium;s__Schizothecium glutinans
Ascosphaera aggregata	0	0.000951475	0.000861574	0.000673627	0.000626959	0	99999	0	0	3.48874e-06	3.25483e-06	1.75143e-05	7.00104e-06	0	99999	0	0.659234	0.866	k__Fungi;p__Ascomycota;c__Eurotiomycetes;o__Onygenales;f__Ascosphaeraceae;g__Ascosphaera;s__Ascosphaera aggregata
Verticillium albo-atrum	0.000483559	0	0	0	0.000104493	0	99999	0	3.23985e-05	0	0	0	7.00104e-06	0	99999	0	0.857168	0.866	k__Fungi;p__Ascomycota;c__Sordariomycetes;o__Glomerellales;f__Plectosphaerellaceae;g__Verticillium;s__Verticillium albo-atrum
Acremonium luzulae	0	0	0.000574383	0.00101044	0.000522466	0	99999	0	0	0	1.16791e-05	8.86943e-06	7.00104e-06	0	99999	0	0.687294	0.866	k__Fungi;p__Ascomycota;c__unidentified;o__unidentified;f__unidentified;g__Acremonium;s__Acremonium luzulae
Phaeosphaeria pontiformis	0.00241779	0	0	0	0.000522466	0	99999	0	3.22373e-05	0	0	0	6.96621e-06	0	99999	0	0.687294	0.866	k__Fungi;p__Ascomycota;c__Dothideomycetes;o__Pleosporales;f__Phaeosphaeriaceae;g__Phaeosphaeria;s__Phaeosphaeria pontiformis
Penicillium magnielliptisporum	0.00193424	0.00570885	0.00114877	0.00168407	0.00198537	0	99999	0	1.28949e-06	7.92896e-06	4.49933e-06	1.34725e-05	6.96621e-06	0	99999	0	0.432318	0.866	k__Fungi;p__Ascomycota;c__Eurotiomycetes;o__Eurotiales;f__Aspergillaceae;g__Penicillium;s__Penicillium magnielliptisporum
Hymenoscyphus scutula	0	0	0.000574383	0	0.000208986	0	99999	0	0	0	1.90504e-05	0	6.93138e-06	0	99999	0	0.799076	0.866	k__Fungi;p__Ascomycota;c__Leotiomycetes;o__Helotiales;f__Helotiaceae;g__Hymenoscyphus;s__Hymenoscyphus scutula
Xylariales sp. PSU-ES147	0	0	0.000861574	0	0.00031348	0	99999	0	0	0	1.90504e-05	0	6.93138e-06	0	99999	0	0.755218	0.866	k__Fungi;p__Ascomycota;c__Sordariomycetes;o__Xylariales;f__unidentified;g__unidentified;s__Xylariales sp. PSU-ES147
Melanophyllum haematospermum (92.5%)	0	0	0	0.000336814	0.000104493	0	99999	0	0	0	0	2.2342e-05	6.93138e-06	0	99999	0	0.857168	0.866	k__Fungi;p__Basidiomycota;c__Agaricomycetes;o__Agaricales;f__Agaricaceae;g__Melanophyllum;s__Melanophyllum haematospermum (92.5%)
Tilletiopsis sp. OVB10-013	0	0.00190295	0.000861574	0.000336814	0.000626959	0	99999	0	0	8.56327e-06	1.62742e-05	2.24542e-07	6.93138e-06	0	99999	0	0.659234	0.866	k__Fungi;p__Basidiomycota;c__Exobasidiomycetes;o__Entylomatales;f__Entylomataceae;g__Tilletiopsis;s__Tilletiopsis sp. OVB10-013
Lasiodiplodia crassispora	0.000967118	0.000951475	0.000287191	0.00168407	0.000940439	0	99999	0	3.22373e-06	3.8059e-06	1.14877e-06	1.72898e-05	6.89655e-06	0	99999	0	0.589087	0.866	k__Fungi;p__Ascomycota;c__Dothideomycetes;o__Botryosphaeriales;f__Botryosphaeriaceae;g__Lasiodiplodia;s__Lasiodiplodia crassispora
Sclerostagonospora sp. (94.8%)	0	0	0	0.000336814	0.000104493	0	99999	0	0	0	0	2.22297e-05	6.89655e-06	0	99999	0	0.857168	0.866	k__Fungi;p__Ascomycota;c__Dothideomycetes;o__unidentified;f__unidentified;g__Sclerostagonospora;s__Sclerostagonospora sp. (94.8%)
Claviceps sp.	0.000483559	0	0	0	0.000104493	0	99999	0	3.17537e-05	0	0	0	6.86172e-06	0	99999	0	0.857168	0.866	k__Fungi;p__Ascomycota;c__Sordariomycetes;o__Hypocreales;f__Clavicipitaceae;g__Claviceps;s__Claviceps sp.
Ascomycota sp. 10689 (95.3%)	0	0.000951475	0.000287191	0.00168407	0.000731452	0	99999	0	0	8.24611e-06	2.10607e-06	1.67284e-05	6.86172e-06	0	99999	0	0.633841	0.866	k__Fungi;p__Ascomycota;c__unidentified;o__unidentified;f__unidentified;g__unidentified;s__Ascomycota sp. 10689 (95.3%)
Podospora dimorpha	0	0	0	0.000673627	0.000208986	0	99999	0	0	0	0	2.20052e-05	6.82689e-06	0	99999	0	0.799076	0.866	k__Fungi;p__Ascomycota;c__Sordariomycetes;o__Sordariales;f__Lasiosphaeriaceae;g__Podospora;s__Podospora dimorpha
Trechispora sp. 1 MPM-2013 (93.9%)	0	0	0	0.000336814	0.000104493	0	99999	0	0	0	0	2.20052e-05	6.82689e-06	0	99999	0	0.857168	0.866	k__Fungi;p__Basidiomycota;c__Agaricomycetes;o__Trechisporales;f__'Trechisporaceae';g__Trechispora;s__Trechispora sp. 1 MPM-2013 (93.9%)
Periconia sp. (85.5%)	0	0.00190295	0.000861574	0	0.000522466	0	99999	0	0	6.34317e-07	1.8476e-05	0	6.79206e-06	0	99999	0	0.687294	0.866	k__Fungi;p__Ascomycota;c__Sordariomycetes;o__Microascales;f__Halosphaeriaceae;g__Periconia;s__Periconia sp. (85.5%)
Diatrypella favacea	0.000483559	0.000951475	0.000574383	0	0.000417973	0	99999	0	9.67118e-06	3.48874e-06	1.18706e-05	0	6.79206e-06	0	99999	0	0.718836	0.866	k__Fungi;p__Ascomycota;c__Sordariomycetes;o__Xylariales;f__Diatrypaceae;g__Diatrypella;s__Diatrypella favacea
Neocladophialophora quercina (88.2%)	0	0	0.000287191	0.000336814	0.000208986	0	99999	0	0	0	7.65843e-07	2.09947e-05	6.79206e-06	0	99999	0	0.799076	0.866	k__Fungi;p__Ascomycota;c__unidentified;o__unidentified;f__unidentified;g__Neocladophialophora;s__Neocladophialophora quercina (88.2%)
Pluteus petasatus	0.000967118	0	0.000287191	0.00134725	0.000731452	0	99999	0	1.61186e-05	0	1.34023e-06	9.09397e-06	6.79206e-06	0	99999	0	0.633841	0.866	k__Fungi;p__Basidiomycota;c__Agaricomycetes;o__Agaricales;f__Pluteaceae;g__Pluteus;s__Pluteus petasatus
uncultured Saccharicola	0.000483559	0	0.000287191	0.000673627	0.000417973	0	99999	0	2.88524e-05	0	1.2445e-06	2.24542e-07	6.75723e-06	0	99999	0	0.718836	0.866	k__Fungi;p__Ascomycota;c__Dothideomycetes;o__Pleosporales;f__Massarinaceae;g__unidentified;s__uncultured Saccharicola
Cytospora sophoricola	0	0.000951475	0.000574383	0	0.00031348	0	99999	0	0	4.91595e-05	3.73349e-06	0	6.75723e-06	0	99999	0	0.755218	0.866	k__Fungi;p__Ascomycota;c__Sordariomycetes;o__Diaporthales;f__Valsaceae;g__Cytospora;s__Cytospora sophoricola
Fusarium decemcellulare	0	0.000951475	0.000287191	0.000336814	0.00031348	0	99999	0	0	2.85442e-06	1.91461e-07	2.05456e-05	6.75723e-06	0	99999	0	0.755218	0.866	k__Fungi;p__Ascomycota;c__Sordariomycetes;o__Hypocreales;f__Nectriaceae;g__Fusarium;s__Fusarium decemcellulare
Phlebia sp. 604	0	0.000951475	0	0	0.000104493	0	99999	0	0	6.15287e-05	0	0	6.75723e-06	0	99999	0	0.857168	0.866	k__Fungi;p__Basidiomycota;c__Agaricomycetes;o__Corticiales;f__Corticiaceae;g__Phlebia;s__Phlebia sp. 604
Heterodermia japonica (90.8%)	0	0	0.000287191	0	0.000104493	0	99999	0	0	0	1.8476e-05	0	6.7224e-06	0	99999	0	0.857168	0.866	k__Fungi;p__Ascomycota;c__Lecanoromycetes;o__unidentified;f__Physciaceae;g__Heterodermia;s__Heterodermia japonica (90.8%)
Tinctoporellus sp.	0.000483559	0	0.000861574	0.00134725	0.000835946	0	99999	0	1.61186e-07	0	9.57304e-07	2.04334e-05	6.7224e-06	0	99999	0	0.610583	0.866	k__Fungi;p__Basidiomycota;c__Agaricomycetes;o__Polyporales;f__Coriolaceae;g__Tinctoporellus;s__Tinctoporellus sp.
Phanerochaete stereoides	0.000967118	0	0.000574383	0	0.000417973	0	99999	0	4.35203e-06	0	1.58913e-05	0	6.7224e-06	0	99999	0	0.718836	0.866	k__Fungi;p__Basidiomycota;c__Agaricomycetes;o__Polyporales;f__Phanerochaetaceae;g__Phanerochaete;s__Phanerochaete stereoides
Penicillium coprobium	0	0	0.000861574	0.000673627	0.000522466	0	99999	0	0	0	5.93529e-06	1.45953e-05	6.68757e-06	0	99999	0	0.687294	0.866	k__Fungi;p__Ascomycota;c__Eurotiomycetes;o__Eurotiales;f__Aspergillaceae;g__Penicillium;s__Penicillium coprobium
Periconia sp. SACCR-64	0.000483559	0	0	0	0.000104493	0	99999	0	3.09478e-05	0	0	0	6.68757e-06	0	99999	0	0.857168	0.866	k__Fungi;p__Ascomycota;c__Sordariomycetes;o__Microascales;f__Halosphaeriaceae;g__Periconia;s__Periconia sp. SACCR-64
Hypoxylon sp. Z25 (90.8%)	0.000967118	0.00190295	0.000287191	0.000673627	0.000731452	0	99999	0	1.59574e-05	6.34317e-07	5.83956e-06	3.36814e-06	6.68757e-06	0	99999	0	0.633841	0.866	k__Fungi;p__Ascomycota;c__Sordariomycetes;o__Xylariales;f__Xylariaceae;g__Hypoxylon;s__Hypoxylon sp. Z25 (90.8%)
Phaeosphaeria juncicola	0.000483559	0	0	0.000336814	0.000208986	0	99999	0	3.06254e-05	0	0	1.12271e-07	6.65273e-06	0	99999	0	0.799076	0.866	k__Fungi;p__Ascomycota;c__Dothideomycetes;o__Pleosporales;f__Phaeosphaeriaceae;g__Phaeosphaeria;s__Phaeosphaeria juncicola
Penicillium pimiteouiense	0.000483559	0.000951475	0.00143596	0.00269451	0.0015674	0	99999	0	6.76983e-06	0	1.05303e-05	4.26631e-06	6.6179e-06	0	99999	0	0.485456	0.866	k__Fungi;p__Ascomycota;c__Eurotiomycetes;o__Eurotiales;f__Aspergillaceae;g__Penicillium;s__Penicillium pimiteouiense
Chrysosporium sp. 21IN12	0.000483559	0	0.000574383	0	0.00031348	0	99999	0	1.61186e-06	0	1.72315e-05	0	6.6179e-06	0	99999	0	0.755218	0.866	k__Fungi;p__Ascomycota;c__Eurotiomycetes;o__Onygenales;f__unidentified;g__Chrysosporium;s__Chrysosporium sp. 21IN12
Coprinellus marculentus	0	0	0.000574383	0	0.000208986	0	99999	0	0	0	1.81888e-05	0	6.6179e-06	0	99999	0	0.799076	0.866	k__Fungi;p__Basidiomycota;c__Agaricomycetes;o__Agaricales;f__Psathyrellaceae;g__Coprinellus;s__Coprinellus marculentus
Hypoxylon polyporus	0	0	0.000287191	0	0.000104493	0	99999	0	0	0	1.79973e-05	0	6.54824e-06	0	99999	0	0.857168	0.866	k__Fungi;p__Ascomycota;c__Sordariomycetes;o__Xylariales;f__Xylariaceae;g__Hypoxylon;s__Hypoxylon polyporus
Ascomycota sp. ODL4	0.000483559	0.000951475	0.00114877	0.0023577	0.00135841	0	99999	0	1.45068e-06	3.17158e-07	3.25483e-06	1.61671e-05	6.54824e-06	0	99999	0	0.51613	0.866	k__Fungi;p__Ascomycota;c__unidentified;o__unidentified;f__unidentified;g__unidentified;s__Ascomycota sp. ODL4
Gymnopilus sp. SMI310	0	0	0	0.000336814	0.000104493	0	99999	0	0	0	0	2.09947e-05	6.51341e-06	0	99999	0	0.857168	0.866	k__Fungi;p__Basidiomycota;c__Agaricomycetes;o__Agaricales;f__Cortinariaceae;g__Gymnopilus;s__Gymnopilus sp. SMI310
Oidiodendron truncatum	0	0.00190295	0.00114877	0.00134725	0.00104493	0	99999	0	0	1.90295e-06	2.2018e-06	1.76266e-05	6.47858e-06	0	99999	0	0.56908	0.866	k__Fungi;p__Ascomycota;c__Leotiomycetes;o__unidentified;f__Myxotrichaceae;g__Oidiodendron;s__Oidiodendron truncatum
Amyloporia xantha	0.000967118	0	0	0.000336814	0.00031348	0	99999	0	2.62734e-05	0	0	2.58224e-06	6.47858e-06	0	99999	0	0.755218	0.866	k__Fungi;p__Basidiomycota;c__Agaricomycetes;o__Polyporales;f__Polyporaceae;g__Amyloporia;s__Amyloporia xantha
Mrakiella sp. TP-Snow-Y57	0.000967118	0	0	0	0.000208986	0	99999	0	2.99807e-05	0	0	0	6.47858e-06	0	99999	0	0.799076	0.866	k__Fungi;p__Basidiomycota;c__Tremellomycetes;o__Cystofilobasidiales;f__Cystofilobasidiaceae;g__Mrakiella;s__Mrakiella sp. TP-Snow-Y57
Pseudopestalotiopsis sp.	0.000483559	0	0	0	0.000104493	0	99999	0	2.98195e-05	0	0	0	6.44375e-06	0	99999	0	0.857168	0.866	k__Fungi;p__Ascomycota;c__Sordariomycetes;o__Xylariales;f__Amphisphaeriaceae;g__Pseudopestalotiopsis;s__Pseudopestalotiopsis sp.
Gloeoporus dichrous	0.00241779	0	0	0.000336814	0.000626959	0	99999	0	2.78852e-05	0	0	1.34725e-06	6.44375e-06	0	99999	0	0.659234	0.866	k__Fungi;p__Basidiomycota;c__Agaricomycetes;o__Polyporales;f__Meruliaceae;g__Gloeoporus;s__Gloeoporus dichrous
Phoma medicaginis	0	0.000951475	0.000287191	0.00303132	0.00114943	0	99999	0	0	9.51475e-07	7.37124e-06	1.16762e-05	6.40892e-06	0	99999	0	0.550354	0.866	k__Fungi;p__Ascomycota;c__Dothideomycetes;o__Pleosporales;f__Didymellaceae;g__Phoma;s__Phoma medicaginis
Hericium erinaceus	0	0	0	0.000336814	0.000104493	0	99999	0	0	0	0	2.06579e-05	6.40892e-06	0	99999	0	0.857168	0.866	k__Fungi;p__Basidiomycota;c__Agaricomycetes;o__Russulales;f__Hericiaceae;g__Hericium;s__Hericium erinaceus
Aspergillus deflectus	0.000483559	0.000951475	0	0.00101044	0.000522466	0	99999	0	4.51322e-06	3.17158e-07	0	1.72898e-05	6.37409e-06	0	99999	0	0.687294	0.866	k__Fungi;p__Ascomycota;c__Eurotiomycetes;o__Eurotiales;f__Aspergillaceae;g__Aspergillus;s__Aspergillus deflectus
Rhodotorula sp. JCM8162	0.000483559	0	0	0.000336814	0.000208986	0	99999	0	1.61186e-07	0	0	2.03211e-05	6.33925e-06	0	99999	0	0.799076	0.866	k__Fungi;p__Basidiomycota;c__Cystobasidiomycetes;o__Erythrobasidiales;f__Erythrobasidiaceae;g__Rhodotorula;s__Rhodotorula sp. JCM8162
Camarosporium aloes	0	0	0.000287191	0.00168407	0.000626959	0	99999	0	0	0	4.78652e-07	1.97597e-05	6.30442e-06	0	99999	0	0.659234	0.866	k__Fungi;p__Ascomycota;c__Dothideomycetes;o__Pleosporales;f__unidentified;g__Camarosporium;s__Camarosporium aloes
Cryptococcus terrestris	0	0.000951475	0.000287191	0.000336814	0.00031348	0	99999	0	0	4.78909e-05	9.57304e-07	2.13315e-06	6.26959e-06	0	99999	0	0.755218	0.866	k__Fungi;p__Basidiomycota;c__Tremellomycetes;o__Tremellales;f__unidentified;g__Cryptococcus;s__Cryptococcus terrestris
Kwoniella mangrovensis	0.000483559	0.000951475	0.000574383	0.00134725	0.000835946	0	99999	0	1.61186e-07	3.17158e-07	1.31151e-05	4.49085e-06	6.23476e-06	0	99999	0	0.610583	0.866	k__Fungi;p__Basidiomycota;c__Tremellomycetes;o__Tremellales;f__unidentified;g__Kwoniella;s__Kwoniella mangrovensis
Symbiotaphrina buchneri	0.000483559	0	0	0.00101044	0.000417973	0	99999	0	1.28949e-06	0	0	1.90861e-05	6.19993e-06	0	99999	0	0.718836	0.866	k__Fungi;p__Ascomycota;c__Xylonomycetes;o__Xylonomycetales;f__unidentified;g__Symbiotaphrina;s__Symbiotaphrina buchneri
Sarea difformis	0.000967118	0	0.00143596	0.00101044	0.00104493	0	99999	0	1.49903e-05	0	3.06337e-06	5.8381e-06	6.1651e-06	0	99999	0	0.56908	0.866	k__Fungi;p__Ascomycota;c__Lecanoromycetes;o__unidentified;f__unidentified;g__Sarea;s__Sarea difformis
Candida cf. sorbosivorans Y54 (95.8%)	0	0	0.000574383	0	0.000208986	0	99999	0	0	0	1.69443e-05	0	6.1651e-06	0	99999	0	0.799076	0.866	k__Fungi;p__Ascomycota;c__Saccharomycetes;o__Saccharomycetales;f__unidentified;g__Starmerella;s__Candida cf. sorbosivorans Y54 (95.8%)
Yamadazyma sp. YE 170	0	0	0	0.000336814	0.000104493	0	99999	0	0	0	0	1.97597e-05	6.13027e-06	0	99999	0	0.857168	0.866	k__Fungi;p__Ascomycota;c__Saccharomycetes;o__Saccharomycetales;f__Debaryomycetaceae;g__Yamadazyma;s__Yamadazyma sp. YE 170
Cryptendoxyla hypophloia	0	0.00570885	0.00172315	0.000336814	0.00135841	0	99999	0	0	4.31335e-05	3.73349e-06	1.12271e-07	6.13027e-06	0	99999	0	0.51613	0.866	k__Fungi;p__Ascomycota;c__Sordariomycetes;o__Sordariales;f__Cephalothecaceae;g__Cryptendoxyla;s__Cryptendoxyla hypophloia
Cryptococcus flavus (95.6%)	0.000483559	0.00190295	0.000861574	0	0.000626959	0	99999	0	2.51451e-05	3.17158e-06	9.57304e-07	0	6.13027e-06	0	99999	0	0.659234	0.866	k__Fungi;p__Basidiomycota;c__Tremellomycetes;o__Tremellales;f__unidentified;g__Cryptococcus;s__Cryptococcus flavus (95.6%)
Hanseniaspora vineae	0.000483559	0	0.000574383	0.00101044	0.000626959	0	99999	0	1.07995e-05	0	7.65843e-07	1.12271e-05	6.09544e-06	0	99999	0	0.659234	0.866	k__Fungi;p__Ascomycota;c__Saccharomycetes;o__Saccharomycetales;f__Saccharomycodaceae;g__Hanseniaspora;s__Hanseniaspora vineae
Massarina sp. HLS306	0	0	0	0.000336814	0.000104493	0	99999	0	0	0	0	1.95352e-05	6.06061e-06	0	99999	0	0.857168	0.866	k__Fungi;p__Ascomycota;c__Dothideomycetes;o__Pleosporales;f__Massarinaceae;g__Massarina;s__Massarina sp. HLS306
Pleosporales sp. (96.7%)	0	0	0.000287191	0	0.000104493	0	99999	0	0	0	1.66571e-05	0	6.06061e-06	0	99999	0	0.857168	0.866	k__Fungi;p__Ascomycota;c__Dothideomycetes;o__Pleosporales;f__Pleosporales sp.;g__Pleosporales sp.;s__Pleosporales sp. (96.7%)
Ascochyta hordei	0.000967118	0.000951475	0.000574383	0.000673627	0.000731452	0	99999	0	6.12508e-06	2.22011e-06	1.06261e-05	2.02088e-06	6.06061e-06	0	99999	0	0.633841	0.866	k__Fungi;p__Ascomycota;c__Dothideomycetes;o__Pleosporales;f__unidentified;g__Ascochyta;s__Ascochyta hordei
Crepidotus epibryus (89.6%)	0	0.00190295	0.00114877	0.000336814	0.000731452	0	99999	0	0	2.18839e-05	9.86023e-06	2.24542e-07	6.06061e-06	0	99999	0	0.633841	0.866	k__Fungi;p__Basidiomycota;c__Agaricomycetes;o__Agaricales;f__Crepidotaceae;g__Crepidotus;s__Crepidotus epibryus (89.6%)
Rhodotorula glutinis	0	0	0	0.000336814	0.000104493	0	99999	0	0	0	0	1.95352e-05	6.06061e-06	0	99999	0	0.857168	0.866	k__Fungi;p__Basidiomycota;c__Microbotryomycetes;o__Sporidiobolales;f__unidentified;g__Rhodotorula;s__Rhodotorula glutinis
Fungi sp. (84.1%)	0.00193424	0	0.000574383	0.000336814	0.000731452	0	99999	0	2.35332e-05	0	1.62742e-06	1.23498e-06	6.06061e-06	0	99999	0	0.633841	0.866	k__Fungi;p__Fungi sp.;c__Fungi sp.;o__Fungi sp.;f__Fungi sp.;g__Fungi sp.;s__Fungi sp. (84.1%)
Ascomycota sp. TMS-2011	0.000483559	0.00190295	0.000574383	0	0.000522466	0	99999	0	1.54739e-05	2.22011e-05	6.70113e-07	0	6.02577e-06	0	99999	0	0.687294	0.866	k__Fungi;p__Ascomycota;c__unidentified;o__unidentified;f__unidentified;g__unidentified;s__Ascomycota sp. TMS-2011
uncultured fungus (90.4%)	0	0	0.00114877	0.000336814	0.000522466	0	99999	0	0	9.51475e-07	5.3609e-06	1.27989e-05	6.02577e-06	0	99999	0	0.687294	0.866	k__Fungi;p__unidentified;c__unidentified;o__unidentified;f__unidentified;g__unidentified;s__uncultured fungus (90.4%)
Stachybotrys nephrospora (84.9%)	0	0.000951475	0.000574383	0	0.00031348	0	99999	0	0	9.51475e-07	1.61784e-05	0	5.99094e-06	0	99999	0	0.755218	0.866	k__Fungi;p__Ascomycota;c__Sordariomycetes;o__Hypocreales;f__unidentified;g__Stachybotrys;s__Stachybotrys nephrospora (84.9%)
Coprinopsis strossmayeri	0.000483559	0	0	0.000673627	0.00031348	0	99999	0	3.22373e-07	0	0	1.90861e-05	5.99094e-06	0	99999	0	0.755218	0.866	k__Fungi;p__Basidiomycota;c__Agaricomycetes;o__Agaricales;f__Psathyrellaceae;g__Coprinopsis;s__Coprinopsis strossmayeri
Sporobolomyces sp. TY-246	0.000483559	0	0	0.000336814	0.000208986	0	99999	0	5.64152e-06	0	0	1.53812e-05	5.99094e-06	0	99999	0	0.799076	0.866	k__Fungi;p__Basidiomycota;c__Agaricostilbomycetes;o__unidentified;f__unidentified;g__Sporobolomyces;s__Sporobolomyces sp. TY-246
uncultured fungus (91.8%)	0.000483559	0	0.000574383	0.00101044	0.000626959	0	99999	0	1.69246e-05	0	1.62742e-06	5.50129e-06	5.95611e-06	0	99999	0	0.659234	0.866	k__Fungi;p__unidentified;c__unidentified;o__unidentified;f__unidentified;g__unidentified;s__uncultured fungus (91.8%)
uncultured fungus (95.5%)	0.000483559	0.00190295	0.00172315	0.000336814	0.00104493	0	99999	0	1.48291e-05	1.58579e-06	6.12675e-06	1.12271e-06	5.95611e-06	0	99999	0	0.56908	0.866	k__Fungi;p__unidentified;c__unidentified;o__unidentified;f__unidentified;g__unidentified;s__uncultured fungus (95.5%)
Coriolopsis caperata	0.000967118	0	0.000861574	0.00134725	0.000940439	0	99999	0	2.74017e-06	0	3.54203e-06	1.30235e-05	5.92128e-06	0	99999	0	0.589087	0.866	k__Fungi;p__Basidiomycota;c__Agaricomycetes;o__Polyporales;f__Coriolaceae;g__Coriolopsis;s__Coriolopsis caperata
Chaenothecopsis debilis (92.2%)	0	0.000951475	0.000287191	0	0.000208986	0	99999	0	0	4.37678e-05	2.96764e-06	0	5.88645e-06	0	99999	0	0.799076	0.866	k__Fungi;p__Ascomycota;c__Eurotiomycetes;o__Mycocaliciales;f__Mycocaliciaceae;g__Chaenothecopsis;s__Chaenothecopsis debilis (92.2%)
uncultured Phoma	0	0	0.000287191	0	0.000104493	0	99999	0	0	0	1.61784e-05	0	5.88645e-06	0	99999	0	0.857168	0.866	k__Fungi;p__Ascomycota;c__unidentified;o__unidentified;f__unidentified;g__unidentified;s__uncultured Phoma
Musicillium theobromae	0	0	0.00114877	0.000673627	0.000626959	0	99999	0	0	0	1.31151e-05	3.48041e-06	5.85162e-06	0	99999	0	0.659234	0.866	k__Fungi;p__Ascomycota;c__Sordariomycetes;o__Glomerellales;f__Plectosphaerellaceae;g__Musicillium;s__Musicillium theobromae
Myrothecium leucotrichum	0	0	0	0.00370495	0.00114943	0	99999	0	0	0	0	1.88616e-05	5.85162e-06	0	99999	0	0.550354	0.866	k__Fungi;p__Ascomycota;c__Sordariomycetes;o__Hypocreales;f__unidentified;g__Myrothecium;s__Myrothecium leucotrichum
Doratomyces columnaris	0.000967118	0	0.000574383	0	0.000417973	0	99999	0	2.46615e-05	0	1.43596e-06	0	5.85162e-06	0	99999	0	0.718836	0.866	k__Fungi;p__Ascomycota;c__Sordariomycetes;o__Microascales;f__unidentified;g__Doratomyces;s__Doratomyces columnaris
Leptodiscella africana (91.3%)	0	0.00285442	0.000574383	0.000336814	0.000626959	0	99999	0	0	2.02981e-05	7.65843e-07	1.0778e-05	5.85162e-06	0	99999	0	0.659234	0.866	k__Fungi;p__Ascomycota;c__unidentified;o__unidentified;f__unidentified;g__Leptodiscella;s__Leptodiscella africana (91.3%)
Medicopsis romeroi	0.000483559	0	0.000287191	0.000336814	0.00031348	0	99999	0	1.61186e-07	0	5.93529e-06	1.16762e-05	5.81679e-06	0	99999	0	0.755218	0.866	k__Fungi;p__Ascomycota;c__Dothideomycetes;o__Pleosporales;f__Trematosphaeriaceae;g__Medicopsis;s__Medicopsis romeroi
Dothideomycetes sp. 2 TMS-2011	0.000483559	0	0	0	0.000104493	0	99999	0	2.69181e-05	0	0	0	5.81679e-06	0	99999	0	0.857168	0.866	k__Fungi;p__Ascomycota;c__Dothideomycetes;o__unidentified;f__unidentified;g__unidentified;s__Dothideomycetes sp. 2 TMS-2011
Collophora paarla	0	0.000951475	0.000861574	0.000673627	0.000626959	0	99999	0	0	1.58579e-06	1.41681e-05	1.5718e-06	5.81679e-06	0	99999	0	0.659234	0.866	k__Fungi;p__Ascomycota;c__Leotiomycetes;o__unidentified;f__unidentified;g__Collophora;s__Collophora paarla
Microascus sp.	0.000967118	0.000951475	0.000287191	0.00101044	0.000731452	0	99999	0	3.06254e-06	3.17158e-07	2.10607e-06	1.39216e-05	5.78196e-06	0	99999	0	0.633841	0.866	k__Fungi;p__Ascomycota;c__Sordariomycetes;o__Microascales;f__Microascaceae;g__Microascus;s__Microascus sp.
uncultured Ascomycota (90.0%)	0	0.000951475	0	0.000336814	0.000208986	0	99999	0	0	1.90295e-06	0	1.79634e-05	5.78196e-06	0	99999	0	0.799076	0.866	k__Fungi;p__Ascomycota;c__unidentified;o__unidentified;f__unidentified;g__unidentified;s__uncultured Ascomycota (90.0%)
Leucostoma kunzei	0.000483559	0.000951475	0	0.000336814	0.00031348	0	99999	0	4.83559e-07	1.58579e-06	0	1.76266e-05	5.74713e-06	0	99999	0	0.755218	0.866	k__Fungi;p__Ascomycota;c__Sordariomycetes;o__Diaporthales;f__Valsaceae;g__Leucostoma;s__Leucostoma kunzei
Cylindrocarpon didymum	0	0	0.000287191	0	0.000104493	0	99999	0	0	0	1.56998e-05	0	5.7123e-06	0	99999	0	0.857168	0.866	k__Fungi;p__Ascomycota;c__Sordariomycetes;o__Hypocreales;f__Nectriaceae;g__Neonectria;s__Cylindrocarpon didymum
Daldinia eschscholtzii	0.000483559	0	0.00114877	0	0.000522466	0	99999	0	7.89813e-06	0	1.1009e-05	0	5.7123e-06	0	99999	0	0.687294	0.866	k__Fungi;p__Ascomycota;c__Sordariomycetes;o__Xylariales;f__Xylariaceae;g__Daldinia;s__Daldinia eschscholtzii
Hyphodontia floccosa (84.6%)	0	0	0.000861574	0.000336814	0.000417973	0	99999	0	0	0	4.69079e-06	1.29112e-05	5.7123e-06	0	99999	0	0.718836	0.866	k__Fungi;p__Basidiomycota;c__Agaricomycetes;o__Corticiales;f__Corticiaceae;g__Hyphodontia;s__Hyphodontia floccosa (84.6%)
Umbelopsis vinacea	0.000967118	0.000951475	0.000287191	0.00101044	0.000731452	0	99999	0	8.38169e-06	3.8059e-06	9.57304e-08	1.11149e-05	5.7123e-06	0	99999	0	0.633841	0.866	k__Fungi;p__unidentified;c__unidentified;o__Mucorales;f__Umbelopsidaceae;g__Umbelopsis;s__Umbelopsis vinacea
fungal sp. DGUMF01 (90.7%)	0	0	0	0.000673627	0.000208986	0	99999	0	0	0	0	1.84125e-05	5.7123e-06	0	99999	0	0.799076	0.866	k__Fungi;p__unidentified;c__unidentified;o__unidentified;f__unidentified;g__unidentified;s__fungal sp. DGUMF01 (90.7%)
Hypocreales sp. (96.7%)	0	0	0.000287191	0	0.000104493	0	99999	0	0	0	1.56041e-05	0	5.67746e-06	0	99999	0	0.857168	0.866	k__Fungi;p__Ascomycota;c__Sordariomycetes;o__Hypocreales;f__Hypocreales sp.;g__Hypocreales sp.;s__Hypocreales sp. (96.7%)
Trichaptum biforme	0.000483559	0	0.000574383	0	0.00031348	0	99999	0	2.49839e-05	0	7.65843e-07	0	5.67746e-06	0	99999	0	0.755218	0.866	k__Fungi;p__Basidiomycota;c__Agaricomycetes;o__Polyporales;f__Polyporaceae;g__Trichaptum;s__Trichaptum biforme
Biatriospora mackinnonii	0.00145068	0.00190295	0.00143596	0.000336814	0.00114943	0	99999	0	3.86847e-06	1.14177e-05	6.70113e-06	3.59268e-06	5.64263e-06	0	99999	0	0.550354	0.866	k__Fungi;p__Ascomycota;c__Dothideomycetes;o__Dothideales;f__unidentified;g__Biatriospora;s__Biatriospora mackinnonii
Microdochium nivale	0.00241779	0	0.000287191	0.000673627	0.000835946	0	99999	0	1.4668e-05	0	1.91461e-07	7.74672e-06	5.64263e-06	0	99999	0	0.610583	0.866	k__Fungi;p__Ascomycota;c__Sordariomycetes;o__Xylariales;f__unidentified;g__Microdochium;s__Microdochium nivale
Dacryopinax spathularia	0	0	0.000287191	0	0.000104493	0	99999	0	0	0	1.55083e-05	0	5.64263e-06	0	99999	0	0.857168	0.866	k__Fungi;p__Basidiomycota;c__Dacrymycetes;o__Dacrymycetales;f__Dacrymycetaceae;g__Dacryopinax;s__Dacryopinax spathularia
Arachnomyces minimus (96.6%)	0	0.00190295	0.00114877	0.00269451	0.0014629	0	99999	0	0	8.56327e-06	2.77618e-06	1.17885e-05	5.6078e-06	0	99999	0	0.500395	0.866	k__Fungi;p__Ascomycota;c__Eurotiomycetes;o__Onygenales;f__Arachnomycetaceae;g__Arachnomyces;s__Arachnomyces minimus (96.6%)
Umbilicaria sp. (82.7%)	0	0	0.000287191	0	0.000104493	0	99999	0	0	0	1.54126e-05	0	5.6078e-06	0	99999	0	0.857168	0.866	k__Fungi;p__Ascomycota;c__Lecanoromycetes;o__Umbilicariales;f__Umbilicariaceae;g__Umbilicaria;s__Umbilicaria sp. (82.7%)
Hymenochaete corrugata	0	0	0.000287191	0	0.000104493	0	99999	0	0	0	1.54126e-05	0	5.6078e-06	0	99999	0	0.857168	0.866	k__Fungi;p__Basidiomycota;c__Agaricomycetes;o__Hymenochaetales;f__Hymenochaetaceae;g__Hymenochaete;s__Hymenochaete corrugata
Sidera vulgaris (93.5%)	0	0	0.000287191	0	0.000104493	0	99999	0	0	0	1.54126e-05	0	5.6078e-06	0	99999	0	0.857168	0.866	k__Fungi;p__Basidiomycota;c__Agaricomycetes;o__Hymenochaetales;f__Rickenellaceae;g__Sidera;s__Sidera vulgaris (93.5%)
Perenniporia sp. JX101	0	0.000951475	0	0.000336814	0.000208986	0	99999	0	0	4.66223e-05	0	1.45953e-06	5.57297e-06	0	99999	0	0.799076	0.866	k__Fungi;p__Basidiomycota;c__Agaricomycetes;o__Polyporales;f__Polyporaceae;g__Perenniporia;s__Perenniporia sp. JX101
Aspergillus osmophilus	0.000967118	0	0.000861574	0.000336814	0.000626959	0	99999	0	1.35397e-05	0	7.08405e-06	1.12271e-07	5.53814e-06	0	99999	0	0.659234	0.866	k__Fungi;p__Ascomycota;c__Eurotiomycetes;o__Eurotiales;f__Aspergillaceae;g__Aspergillus;s__Aspergillus osmophilus
Junghuhnia nitida	0.000483559	0	0.000287191	0.00101044	0.000522466	0	99999	0	3.38491e-06	0	9.57304e-07	1.43707e-05	5.53814e-06	0	99999	0	0.687294	0.866	k__Fungi;p__Basidiomycota;c__Agaricomycetes;o__Polyporales;f__unidentified;g__Junghuhnia;s__Junghuhnia nitida
Ochrocladosporium frigidarii	0	0.000951475	0.000287191	0.00101044	0.000522466	0	99999	0	0	8.88043e-06	1.91461e-07	1.43707e-05	5.50331e-06	0	99999	0	0.687294	0.866	k__Fungi;p__Ascomycota;c__Dothideomycetes;o__Pleosporales;f__unidentified;g__Ochrocladosporium;s__Ochrocladosporium frigidarii
Podosphaera clandestina	0.000967118	0	0	0	0.000208986	0	99999	0	2.54674e-05	0	0	0	5.50331e-06	0	99999	0	0.799076	0.866	k__Fungi;p__Ascomycota;c__Leotiomycetes;o__Erysiphales;f__Erysiphaceae;g__Podosphaera;s__Podosphaera clandestina
uncultured soil fungus (96.8%)	0	0	0.000861574	0	0.00031348	0	99999	0	0	0	1.51254e-05	0	5.50331e-06	0	99999	0	0.755218	0.866	k__Fungi;p__unidentified;c__unidentified;o__unidentified;f__unidentified;g__unidentified;s__uncultured soil fungus (96.8%)
Penicillium chermesinum	0	0	0.000861574	0.000336814	0.000417973	0	99999	0	0	0	1.47425e-05	3.36814e-07	5.46848e-06	0	99999	0	0.718836	0.866	k__Fungi;p__Ascomycota;c__Eurotiomycetes;o__Eurotiales;f__Aspergillaceae;g__Penicillium;s__Penicillium chermesinum
Stilbella sp. RM5-6	0	0.000951475	0.000861574	0.00168407	0.000940439	0	99999	0	0	3.17158e-07	2.48899e-06	1.45953e-05	5.46848e-06	0	99999	0	0.589087	0.866	k__Fungi;p__Ascomycota;c__Sordariomycetes;o__Hypocreales;f__unidentified;g__Stilbella;s__Stilbella sp. RM5-6
Trametes sp.	0	0	0.000287191	0	0.000104493	0	99999	0	0	0	1.50297e-05	0	5.46848e-06	0	99999	0	0.857168	0.866	k__Fungi;p__Basidiomycota;c__Agaricomycetes;o__Polyporales;f__Coriolaceae;g__Trametes;s__Trametes sp.
Peniophora sp. M48	0.000483559	0	0.000287191	0	0.000208986	0	99999	0	1.3862e-05	0	6.79686e-06	0	5.46848e-06	0	99999	0	0.799076	0.866	k__Fungi;p__Basidiomycota;c__Agaricomycetes;o__Russulales;f__Peniophoraceae;g__Peniophora;s__Peniophora sp. M48
Aspergillus nidulans	0.000967118	0.00190295	0.000287191	0.00101044	0.000835946	0	99999	0	1.45068e-06	2.53727e-06	9.57304e-08	1.54934e-05	5.43365e-06	0	99999	0	0.610583	0.866	k__Fungi;p__Ascomycota;c__Eurotiomycetes;o__Eurotiales;f__Aspergillaceae;g__Aspergillus;s__Aspergillus nidulans
Pezizomycotina sp. 7R39-4	0.00145068	0	0.000574383	0.00134725	0.000940439	0	99999	0	4.99678e-06	0	1.1009e-05	1.12271e-06	5.43365e-06	0	99999	0	0.589087	0.866	k__Fungi;p__Ascomycota;c__unidentified;o__unidentified;f__unidentified;g__unidentified;s__Pezizomycotina sp. 7R39-4
Pholiota lignicola	0.00386847	0.00190295	0.00114877	0	0.0014629	0	99999	0	2.04707e-05	1.26863e-06	2.39326e-06	0	5.43365e-06	0	99999	0	0.500395	0.866	k__Fungi;p__Basidiomycota;c__Agaricomycetes;o__Agaricales;f__Strophariaceae;g__Pholiota;s__Pholiota lignicola
Nematoctonus leiosporus (95.4%)	0	0	0	0.000336814	0.000104493	0	99999	0	0	0	0	1.7402e-05	5.39882e-06	0	99999	0	0.857168	0.866	k__Fungi;p__Basidiomycota;c__Agaricomycetes;o__Agaricales;f__Pleurotaceae;g__Nematoctonus;s__Nematoctonus leiosporus (95.4%)
Ganoderma applanatum (92.8%)	0	0.000951475	0	0	0.000104493	0	99999	0	0	4.91595e-05	0	0	5.39882e-06	0	99999	0	0.857168	0.866	k__Fungi;p__Basidiomycota;c__Agaricomycetes;o__Polyporales;f__Ganodermataceae;g__Ganoderma;s__Ganoderma applanatum (92.8%)
Fibroporia sp.	0	0.000951475	0	0.000336814	0.000208986	0	99999	0	0	4.63051e-05	0	1.01044e-06	5.39882e-06	0	99999	0	0.799076	0.866	k__Fungi;p__Basidiomycota;c__Agaricomycetes;o__Polyporales;f__Polyporaceae;g__Fibroporia;s__Fibroporia sp.
Devriesia sp.	0.000483559	0	0.000861574	0.000673627	0.000626959	0	99999	0	2.41779e-06	0	1.2445e-06	1.41462e-05	5.36398e-06	0	99999	0	0.659234	0.866	k__Fungi;p__Ascomycota;c__Dothideomycetes;o__Capnodiales;f__Teratosphaeriaceae;g__Devriesia;s__Devriesia sp.
Rhytidhysteron sp. GX5-2B	0	0	0	0.000673627	0.000208986	0	99999	0	0	0	0	1.71775e-05	5.32915e-06	0	99999	0	0.799076	0.866	k__Fungi;p__Ascomycota;c__Dothideomycetes;o__Hysteriales;f__Hysteriaceae;g__Rhytidhysteron;s__Rhytidhysteron sp. GX5-2B
Tubaria hiemalis	0	0	0.000287191	0	0.000104493	0	99999	0	0	0	1.46468e-05	0	5.32915e-06	0	99999	0	0.857168	0.866	k__Fungi;p__Basidiomycota;c__Agaricomycetes;o__Agaricales;f__Strophariaceae;g__Tubaria;s__Tubaria hiemalis
Resupinatus applicatus (87.6%)	0	0	0.000287191	0	0.000104493	0	99999	0	0	0	1.46468e-05	0	5.32915e-06	0	99999	0	0.857168	0.866	k__Fungi;p__Basidiomycota;c__Agaricomycetes;o__Agaricales;f__Tricholomataceae;g__Resupinatus;s__Resupinatus applicatus (87.6%)
uncultured fungus (96.0%)	0.00290135	0.000951475	0.00143596	0.000673627	0.0014629	0	99999	0	1.33785e-05	3.17158e-07	6.41394e-06	2.24542e-07	5.32915e-06	0	99999	0	0.500395	0.866	k__Fungi;p__unidentified;c__unidentified;o__unidentified;f__unidentified;g__unidentified;s__uncultured fungus (96.0%)
Ascosphaera proliperda (95.3%)	0	0.000951475	0.000287191	0.000336814	0.00031348	0	99999	0	0	3.17158e-07	4.02068e-06	1.22376e-05	5.29432e-06	0	99999	0	0.755218	0.866	k__Fungi;p__Ascomycota;c__Eurotiomycetes;o__Onygenales;f__Ascosphaeraceae;g__Ascosphaera;s__Ascosphaera proliperda (95.3%)
uncultured Ascomycota (95.7%)	0.000967118	0	0.000287191	0.000336814	0.000417973	0	99999	0	8.05932e-06	0	8.23282e-06	1.79634e-06	5.29432e-06	0	99999	0	0.718836	0.866	k__Fungi;p__Ascomycota;c__unidentified;o__unidentified;f__unidentified;g__unidentified;s__uncultured Ascomycota (95.7%)
Tolypocladium pustulatum	0.000967118	0.000951475	0	0.000336814	0.000417973	0	99999	0	3.06254e-06	4.02791e-05	0	5.61356e-07	5.25949e-06	0	99999	0	0.718836	0.866	k__Fungi;p__Ascomycota;c__Sordariomycetes;o__Hypocreales;f__Ophiocordycipitaceae;g__Tolypocladium;s__Tolypocladium pustulatum
Xylariales sp. JP28-3 (90.9%)	0.000483559	0	0	0	0.000104493	0	99999	0	2.43391e-05	0	0	0	5.25949e-06	0	99999	0	0.857168	0.866	k__Fungi;p__Ascomycota;c__Sordariomycetes;o__Xylariales;f__unidentified;g__unidentified;s__Xylariales sp. JP28-3 (90.9%)
uncultured marine fungus (91.9%)	0	0.000951475	0.000861574	0.000336814	0.000522466	0	99999	0	0	2.15668e-05	7.65843e-06	3.36814e-07	5.25949e-06	0	99999	0	0.687294	0.866	k__Fungi;p__unidentified;c__unidentified;o__unidentified;f__unidentified;g__unidentified;s__uncultured marine fungus (91.9%)
Lasiodiplodia theobromae	0.000967118	0	0.000287191	0.00101044	0.000626959	0	99999	0	1.66022e-05	0	6.70113e-07	4.49085e-06	5.22466e-06	0	99999	0	0.659234	0.866	k__Fungi;p__Ascomycota;c__Dothideomycetes;o__Botryosphaeriales;f__Botryosphaeriaceae;g__Lasiodiplodia;s__Lasiodiplodia theobromae
Gymnoascoideus sp. 14PA14 (92.3%)	0.000967118	0.00285442	0.00114877	0	0.000940439	0	99999	0	5.15796e-06	1.58579e-06	1.08175e-05	0	5.22466e-06	0	99999	0	0.589087	0.866	k__Fungi;p__Ascomycota;c__Eurotiomycetes;o__Onygenales;f__Gymnoascaceae;g__Gymnoascoideus;s__Gymnoascoideus sp. 14PA14 (92.3%)
Pezizomycetes sp. genotype 545	0	0	0.000287191	0	0.000104493	0	99999	0	0	0	1.43596e-05	0	5.22466e-06	0	99999	0	0.857168	0.866	k__Fungi;p__Ascomycota;c__Pezizomycetes;o__unidentified;f__unidentified;g__unidentified;s__Pezizomycetes sp. genotype 545
Geotrichum cucujoidarum (92.8%)	0	0	0	0.000336814	0.000104493	0	99999	0	0	0	0	1.68407e-05	5.22466e-06	0	99999	0	0.857168	0.866	k__Fungi;p__Ascomycota;c__Saccharomycetes;o__Saccharomycetales;f__Dipodascaceae;g__Geotrichum;s__Geotrichum cucujoidarum (92.8%)
Carpoligna pleurothecii (80.2%)	0	0.000951475	0	0.000673627	0.00031348	0	99999	0	0	2.85442e-06	0	1.58302e-05	5.22466e-06	0	99999	0	0.755218	0.866	k__Fungi;p__Ascomycota;c__Sordariomycetes;o__Chaetosphaeriales;f__Chaetosphaeriaceae;g__Carpoligna;s__Carpoligna pleurothecii (80.2%)
Aspergillus sp. VR-2013	0	0	0	0.00269451	0.000835946	0	99999	0	0	0	0	1.67284e-05	5.18983e-06	0	99999	0	0.610583	0.866	k__Fungi;p__Ascomycota;c__Eurotiomycetes;o__Eurotiales;f__Aspergillaceae;g__Aspergillus;s__Aspergillus sp. VR-2013
Pithoascus nidicola	0	0.000951475	0.00114877	0.00202088	0.00114943	0	99999	0	0	4.12306e-06	7.08405e-06	6.84855e-06	5.155e-06	0	99999	0	0.550354	0.866	k__Fungi;p__Ascomycota;c__Sordariomycetes;o__Microascales;f__Microascaceae;g__Pithoascus;s__Pithoascus nidicola
Amphinema sp. 1 UK-2011	0	0.00190295	0	0	0.000208986	0	99999	0	0	4.69394e-05	0	0	5.155e-06	0	99999	0	0.799076	0.866	k__Fungi;p__Basidiomycota;c__Agaricomycetes;o__Atheliales;f__Atheliaceae;g__Amphinema;s__Amphinema sp. 1 UK-2011
fungal endophyte sp. AiL8	0	0	0	0.000336814	0.000104493	0	99999	0	0	0	0	1.66161e-05	5.155e-06	0	99999	0	0.857168	0.866	k__Fungi;p__unidentified;c__unidentified;o__unidentified;f__unidentified;g__unidentified;s__fungal endophyte sp. AiL8
Armillaria novae-zelandiae (87.1%)	0	0	0.000287191	0	0.000104493	0	99999	0	0	0	1.40724e-05	0	5.12017e-06	0	99999	0	0.857168	0.866	k__Fungi;p__Basidiomycota;c__Agaricomycetes;o__Agaricales;f__Physalacriaceae;g__Armillaria;s__Armillaria novae-zelandiae (87.1%)
Mucor megalocarpus (87.9%)	0	0.000951475	0.000287191	0	0.000208986	0	99999	0	0	4.63051e-05	9.57304e-08	0	5.12017e-06	0	99999	0	0.799076	0.866	k__Fungi;p__unidentified;c__unidentified;o__Mucorales;f__Mucoraceae;g__Mucor;s__Mucor megalocarpus (87.9%)
uncultured soil fungus (81.6%)	0.000483559	0	0	0	0.000104493	0	99999	0	2.36944e-05	0	0	0	5.12017e-06	0	99999	0	0.857168	0.866	k__Fungi;p__unidentified;c__unidentified;o__unidentified;f__unidentified;g__unidentified;s__uncultured soil fungus (81.6%)
Penicillium sp. EMA-2011c	0.00241779	0	0.00775416	0.00303132	0.00428422	0	99999	0	2.90135e-06	0	1.05303e-05	2.02088e-06	5.08534e-06	0	99999	0	0.248183	0.866	k__Fungi;p__Ascomycota;c__Eurotiomycetes;o__Eurotiales;f__Aspergillaceae;g__Penicillium;s__Penicillium sp. EMA-2011c
Ascomycota sp. (91.4%)	0	0	0.000287191	0	0.000104493	0	99999	0	0	0	1.38809e-05	0	5.05051e-06	0	99999	0	0.857168	0.866	k__Fungi;p__Ascomycota;c__Ascomycota sp.;o__Ascomycota sp.;f__Ascomycota sp.;g__Ascomycota sp.;s__Ascomycota sp. (91.4%)
uncultured Emmonsia (81.6%)	0	0	0.000287191	0	0.000104493	0	99999	0	0	0	1.38809e-05	0	5.05051e-06	0	99999	0	0.857168	0.866	k__Fungi;p__Ascomycota;c__Eurotiomycetes;o__Onygenales;f__unidentified;g__unidentified;s__uncultured Emmonsia (81.6%)
Psilocybe cf. subviscida/crobula X-45	0.000483559	0.000951475	0.000574383	0.000336814	0.000522466	0	99999	0	1.61186e-06	3.17158e-07	2.01034e-06	1.26867e-05	5.05051e-06	0	99999	0	0.687294	0.866	k__Fungi;p__Basidiomycota;c__Agaricomycetes;o__Agaricales;f__Strophariaceae;g__Psilocybe;s__Psilocybe cf. subviscida/crobula X-45
Tilletiopsis derxii	0	0	0.000861574	0	0.00031348	0	99999	0	0	0	1.38809e-05	0	5.05051e-06	0	99999	0	0.755218	0.866	k__Fungi;p__Basidiomycota;c__Exobasidiomycetes;o__Entylomatales;f__Entylomataceae;g__Tilletiopsis;s__Tilletiopsis derxii
Penicillium sp. NRRL 35620	0.00241779	0.00190295	0.00114877	0	0.00114943	0	99999	0	2.01483e-05	3.17158e-07	1.62742e-06	0	4.98084e-06	0	99999	0	0.550354	0.866	k__Fungi;p__Ascomycota;c__Eurotiomycetes;o__Eurotiales;f__Aspergillaceae;g__Penicillium;s__Penicillium sp. NRRL 35620
Ogataea sp. NRRL YB-2437	0	0	0.000287191	0.000336814	0.000208986	0	99999	0	0	0	9.57304e-08	1.59425e-05	4.98084e-06	0	99999	0	0.799076	0.866	k__Fungi;p__Ascomycota;c__Saccharomycetes;o__Saccharomycetales;f__Pichiaceae;g__Ogataea;s__Ogataea sp. NRRL YB-2437
Rhodotorula sp. SF4L02	0	0	0.000861574	0.000336814	0.000417973	0	99999	0	0	0	6.31821e-06	8.64489e-06	4.98084e-06	0	99999	0	0.718836	0.866	k__Fungi;p__Basidiomycota;c__unidentified;o__unidentified;f__unidentified;g__Rhodotorula;s__Rhodotorula sp. SF4L02
uncultured Basidiomycota (92.4%)	0	0	0.000287191	0	0.000104493	0	99999	0	0	0	1.36895e-05	0	4.98084e-06	0	99999	0	0.857168	0.866	k__Fungi;p__Basidiomycota;c__unidentified;o__unidentified;f__unidentified;g__unidentified;s__uncultured Basidiomycota (92.4%)
Fungi sp. (90.7%)	0	0.000951475	0.000287191	0.0023577	0.000940439	0	99999	0	0	2.47383e-05	5.16944e-06	1.23498e-06	4.98084e-06	0	99999	0	0.589087	0.866	k__Fungi;p__Fungi sp.;c__Fungi sp.;o__Fungi sp.;f__Fungi sp.;g__Fungi sp.;s__Fungi sp. (90.7%)
uncultured ectomycorrhizal fungus (94.4%)	0.00145068	0.000951475	0	0	0.000417973	0	99999	0	7.25338e-06	3.10815e-05	0	0	4.98084e-06	0	99999	0	0.718836	0.866	k__Fungi;p__unidentified;c__unidentified;o__unidentified;f__unidentified;g__unidentified;s__uncultured ectomycorrhizal fungus (94.4%)
Arthroderma sp.	0	0.00190295	0.000287191	0	0.00031348	0	99999	0	0	3.64732e-05	2.58472e-06	0	4.94601e-06	0	99999	0	0.755218	0.866	k__Fungi;p__Ascomycota;c__Eurotiomycetes;o__Onygenales;f__Arthrodermataceae;g__Arthroderma;s__Arthroderma sp.
Bacidina arnoldiana (95.4%)	0.000483559	0	0.00114877	0	0.000522466	0	99999	0	1.24113e-05	0	6.22248e-06	0	4.94601e-06	0	99999	0	0.687294	0.866	k__Fungi;p__Ascomycota;c__Lecanoromycetes;o__Lecanorales;f__Ramalinaceae;g__Bacidina;s__Bacidina arnoldiana (95.4%)
Bovista aestivalis	0.00145068	0.000951475	0.000287191	0.00101044	0.000835946	0	99999	0	8.86525e-06	0	1.91461e-07	9.54306e-06	4.94601e-06	0	99999	0	0.610583	0.866	k__Fungi;p__Basidiomycota;c__Agaricomycetes;o__Agaricales;f__Lycoperdaceae;g__Bovista;s__Bovista aestivalis
Elsinoe australis	0	0.000951475	0.000287191	0.000673627	0.000417973	0	99999	0	0	6.34317e-07	9.28585e-06	4.71539e-06	4.91118e-06	0	99999	0	0.718836	0.866	k__Fungi;p__Ascomycota;c__Dothideomycetes;o__Myriangiales;f__Elsinoaceae;g__Elsinoe;s__Elsinoe australis
Massarina sp. BR386	0.000967118	0	0.000574383	0	0.000417973	0	99999	0	5.31915e-06	0	1.03389e-05	0	4.91118e-06	0	99999	0	0.718836	0.866	k__Fungi;p__Ascomycota;c__Dothideomycetes;o__Pleosporales;f__Massarinaceae;g__Massarina;s__Massarina sp. BR386
Helicodendron multiseptatum	0.000483559	0	0	0	0.000104493	0	99999	0	2.27273e-05	0	0	0	4.91118e-06	0	99999	0	0.857168	0.866	k__Fungi;p__Ascomycota;c__Leotiomycetes;o__Helotiales;f__Helotiaceae;g__Helicodendron;s__Helicodendron multiseptatum
Leuconeurospora pulcherrima	0.000967118	0	0.00114877	0	0.000626959	0	99999	0	3.5461e-06	0	1.13919e-05	0	4.91118e-06	0	99999	0	0.659234	0.866	k__Fungi;p__Ascomycota;c__Leotiomycetes;o__unidentified;f__Pseudeurotiaceae;g__Leuconeurospora;s__Leuconeurospora pulcherrima
Candida rugopelliculosa	0	0	0.000287191	0	0.000104493	0	99999	0	0	0	1.3498e-05	0	4.91118e-06	0	99999	0	0.857168	0.866	k__Fungi;p__Ascomycota;c__Saccharomycetes;o__Saccharomycetales;f__Pichiaceae;g__Pichia;s__Candida rugopelliculosa
Diaporthe sp.	0	0	0.000287191	0	0.000104493	0	99999	0	0	0	1.3498e-05	0	4.91118e-06	0	99999	0	0.857168	0.866	k__Fungi;p__Ascomycota;c__Sordariomycetes;o__Diaporthales;f__Diaporthaceae;g__Diaporthe;s__Diaporthe sp.
Kockovaella imperatae	0	0.000951475	0	0	0.000104493	0	99999	0	0	4.47193e-05	0	0	4.91118e-06	0	99999	0	0.857168	0.866	k__Fungi;p__Basidiomycota;c__Tremellomycetes;o__Tremellales;f__unidentified;g__Kockovaella;s__Kockovaella imperatae
Marasmius rotalis (90.0%)	0	0	0	0.000336814	0.000104493	0	99999	0	0	0	0	1.5718e-05	4.87635e-06	0	99999	0	0.857168	0.866	k__Fungi;p__Basidiomycota;c__Agaricomycetes;o__Agaricales;f__Marasmiaceae;g__Marasmius;s__Marasmius rotalis (90.0%)
Dissoconium aciculare (95.2%)	0.000967118	0.00190295	0.000574383	0.000336814	0.000731452	0	99999	0	1.03159e-05	2.12496e-05	6.70113e-07	1.12271e-07	4.84152e-06	0	99999	0	0.633841	0.866	k__Fungi;p__Ascomycota;c__Dothideomycetes;o__Capnodiales;f__Dissoconiaceae;g__Dissoconium;s__Dissoconium aciculare (95.2%)
Penicillium bilaiae	0.000483559	0.00190295	0.00172315	0.00269451	0.00177638	0	99999	0	4.83559e-07	1.93467e-05	5.74383e-06	1.68407e-06	4.84152e-06	0	99999	0	0.457676	0.866	k__Fungi;p__Ascomycota;c__Eurotiomycetes;o__Eurotiales;f__Aspergillaceae;g__Penicillium;s__Penicillium bilaiae
Candida fennica	0	0.000951475	0.000287191	0	0.000208986	0	99999	0	0	1.58579e-05	8.52001e-06	0	4.84152e-06	0	99999	0	0.799076	0.866	k__Fungi;p__Ascomycota;c__Saccharomycetes;o__Saccharomycetales;f__Debaryomycetaceae;g__Hyphopichia;s__Candida fennica
uncultured Ascomycota (94.2%)	0	0.00285442	0	0.00101044	0.000626959	0	99999	0	0	4.15477e-05	0	8.9817e-07	4.84152e-06	0	99999	0	0.659234	0.866	k__Fungi;p__Ascomycota;c__unidentified;o__unidentified;f__unidentified;g__unidentified;s__uncultured Ascomycota (94.2%)
Gymnopilus cyanopalmicola	0	0.00190295	0.000574383	0	0.000417973	0	99999	0	0	9.51475e-06	1.04346e-05	0	4.84152e-06	0	99999	0	0.718836	0.866	k__Fungi;p__Basidiomycota;c__Agaricomycetes;o__Agaricales;f__Cortinariaceae;g__Gymnopilus;s__Gymnopilus cyanopalmicola
Stachybotrys echinata	0.00145068	0	0.000861574	0.00134725	0.00104493	0	99999	0	4.83559e-06	0	8.61574e-07	1.11149e-05	4.80669e-06	0	99999	0	0.56908	0.866	k__Fungi;p__Ascomycota;c__Sordariomycetes;o__Hypocreales;f__unidentified;g__Stachybotrys;s__Stachybotrys echinata
Gymnopus indoctus	0.000967118	0.000951475	0.000287191	0	0.000417973	0	99999	0	1.25725e-05	1.58579e-05	9.57304e-07	0	4.80669e-06	0	99999	0	0.718836	0.866	k__Fungi;p__Basidiomycota;c__Agaricomycetes;o__Agaricales;f__Tricholomataceae;g__Gymnopus;s__Gymnopus indoctus
uncultured fungus (90.0%)	0	0	0	0.000336814	0.000104493	0	99999	0	0	0	0	1.54934e-05	4.80669e-06	0	99999	0	0.857168	0.866	k__Fungi;p__unidentified;c__unidentified;o__unidentified;f__unidentified;g__unidentified;s__uncultured fungus (90.0%)
Phaeococcomyces rothmanniae	0	0	0.000574383	0	0.000208986	0	99999	0	0	0	1.31151e-05	0	4.77186e-06	0	99999	0	0.799076	0.866	k__Fungi;p__Ascomycota;c__Arthoniomycetes;o__Lichenostigmatales;f__Phaeococcomycetaceae;g__Phaeococcomyces;s__Phaeococcomyces rothmanniae
Oidiodendron flavum	0.00145068	0.000951475	0.000574383	0.000673627	0.000835946	0	99999	0	1.1283e-05	3.8059e-06	6.70113e-07	5.38902e-06	4.77186e-06	0	99999	0	0.610583	0.866	k__Fungi;p__Ascomycota;c__Leotiomycetes;o__unidentified;f__Myxotrichaceae;g__Oidiodendron;s__Oidiodendron flavum
Nectria sp.	0.000483559	0	0.000861574	0.000336814	0.000522466	0	99999	0	4.6744e-06	0	9.28585e-06	1.23498e-06	4.77186e-06	0	99999	0	0.687294	0.866	k__Fungi;p__Ascomycota;c__Sordariomycetes;o__Hypocreales;f__Nectriaceae;g__Nectria;s__Nectria sp.
Myceliophthora sp.	0.000483559	0	0	0.000336814	0.000208986	0	99999	0	5.31915e-06	0	0	1.16762e-05	4.77186e-06	0	99999	0	0.799076	0.866	k__Fungi;p__Ascomycota;c__Sordariomycetes;o__Sordariales;f__Chaetomiaceae;g__Myceliophthora;s__Myceliophthora sp.
uncultured fungus (88.9%)	0.000483559	0.00190295	0.000287191	0.000336814	0.000522466	0	99999	0	1.1283e-06	3.17158e-06	1.13919e-05	1.12271e-07	4.77186e-06	0	99999	0	0.687294	0.866	k__Fungi;p__unidentified;c__unidentified;o__unidentified;f__unidentified;g__unidentified;s__uncultured fungus (88.9%)
Didymella applanata	0.00483559	0.000951475	0.00373349	0.000336814	0.00261233	0	99999	0	1.43456e-05	0	4.4036e-06	1.12271e-07	4.73703e-06	0	99999	0	0.367591	0.866	k__Fungi;p__Ascomycota;c__Dothideomycetes;o__Pleosporales;f__Didymellaceae;g__Didymella;s__Didymella applanata
uncultured Setomelanomma	0.000483559	0.000951475	0	0.000336814	0.00031348	0	99999	0	4.51322e-06	9.19759e-06	0	8.86943e-06	4.73703e-06	0	99999	0	0.755218	0.866	k__Fungi;p__Ascomycota;c__Dothideomycetes;o__Pleosporales;f__Phaeosphaeriaceae;g__unidentified;s__uncultured Setomelanomma
Ceratobasidiaceae sp.	0.000483559	0.000951475	0.00143596	0.00101044	0.00104493	0	99999	0	2.90135e-06	1.26863e-06	1.00517e-05	8.9817e-07	4.70219e-06	0	99999	0	0.56908	0.866	k__Fungi;p__Basidiomycota;c__Agaricomycetes;o__Cantharellales;f__Ceratobasidiaceae;g__Ceratobasidiaceae sp.;s__Ceratobasidiaceae sp.
uncultured Corticiales	0	0	0.000287191	0.000336814	0.000208986	0	99999	0	0	0	6.89259e-06	7.07309e-06	4.70219e-06	0	99999	0	0.799076	0.866	k__Fungi;p__Basidiomycota;c__Agaricomycetes;o__unidentified;f__unidentified;g__unidentified;s__uncultured Corticiales
Sympodiomycopsis sp. S6A	0.000483559	0	0.000574383	0	0.00031348	0	99999	0	1.01547e-05	0	6.89259e-06	0	4.70219e-06	0	99999	0	0.755218	0.866	k__Fungi;p__Basidiomycota;c__Exobasidiomycetes;o__Microstromatales;f__unidentified;g__Sympodiomycopsis;s__Sympodiomycopsis sp. S6A
uncultured Basidiomycota (89.9%)	0	0	0.000287191	0	0.000104493	0	99999	0	0	0	1.29236e-05	0	4.70219e-06	0	99999	0	0.857168	0.866	k__Fungi;p__Basidiomycota;c__unidentified;o__unidentified;f__unidentified;g__unidentified;s__uncultured Basidiomycota (89.9%)
Fusicladium sp. PamM20335P30	0	0	0.000287191	0.00168407	0.000626959	0	99999	0	0	0	3.06337e-06	1.14517e-05	4.66736e-06	0	99999	0	0.659234	0.866	k__Fungi;p__Ascomycota;c__Dothideomycetes;o__Venturiales;f__Sympoventuriaceae;g__Fusicladium;s__Fusicladium sp. PamM20335P30
Dothideomycetes sp. 534P (96.2%)	0	0.000951475	0	0	0.000104493	0	99999	0	0	4.24992e-05	0	0	4.66736e-06	0	99999	0	0.857168	0.866	k__Fungi;p__Ascomycota;c__Dothideomycetes;o__unidentified;f__unidentified;g__unidentified;s__Dothideomycetes sp. 534P (96.2%)
Zygosaccharomyces pseudorouxii	0	0	0	0.00168407	0.000522466	0	99999	0	0	0	0	1.50443e-05	4.66736e-06	0	99999	0	0.687294	0.866	k__Fungi;p__Ascomycota;c__Saccharomycetes;o__Saccharomycetales;f__Saccharomycetaceae;g__Zygosaccharomyces;s__Zygosaccharomyces pseudorouxii
Candida sp. LCF-115	0.000967118	0	0	0.000336814	0.00031348	0	99999	0	1.67634e-05	0	0	3.36814e-06	4.66736e-06	0	99999	0	0.755218	0.866	k__Fungi;p__Ascomycota;c__Saccharomycetes;o__Saccharomycetales;f__unidentified;g__Candida;s__Candida sp. LCF-115
Cordycipitaceae sp.	0.000483559	0.000951475	0.000574383	0	0.000417973	0	99999	0	1.61186e-07	4.09134e-05	3.82922e-07	0	4.66736e-06	0	99999	0	0.718836	0.866	k__Fungi;p__Ascomycota;c__Sordariomycetes;o__Hypocreales;f__Cordycipitaceae;g__Cordycipitaceae sp.;s__Cordycipitaceae sp.
Exobasidium yoshinagae (95.5%)	0	0	0	0.000336814	0.000104493	0	99999	0	0	0	0	1.50443e-05	4.66736e-06	0	99999	0	0.857168	0.866	k__Fungi;p__Basidiomycota;c__Exobasidiomycetes;o__Exobasidiales;f__Exobasidiaceae;g__Exobasidium;s__Exobasidium yoshinagae (95.5%)
uncultured Basidiomycota (82.5%)	0	0	0	0.00134725	0.000417973	0	99999	0	0	0	0	1.50443e-05	4.66736e-06	0	99999	0	0.718836	0.866	k__Fungi;p__Basidiomycota;c__unidentified;o__unidentified;f__unidentified;g__unidentified;s__uncultured Basidiomycota (82.5%)
fungal sp. MS346	0.00145068	0.000951475	0.000574383	0.000336814	0.000731452	0	99999	0	3.06254e-06	3.17158e-07	1.08175e-05	1.12271e-07	4.66736e-06	0	99999	0	0.633841	0.866	k__Fungi;p__unidentified;c__unidentified;o__unidentified;f__unidentified;g__unidentified;s__fungal sp. MS346
Dothidea sp. CanS-64	0.00193424	0	0.000287191	0	0.000522466	0	99999	0	2.09542e-05	0	2.87191e-07	0	4.63253e-06	0	99999	0	0.687294	0.866	k__Fungi;p__Ascomycota;c__Dothideomycetes;o__Dothideales;f__Dothideaceae;g__Dothidea;s__Dothidea sp. CanS-64
Monascus sp.	0	0.00190295	0	0.000673627	0.000417973	0	99999	0	0	3.17158e-06	0	1.38094e-05	4.63253e-06	0	99999	0	0.718836	0.866	k__Fungi;p__Ascomycota;c__Eurotiomycetes;o__Eurotiales;f__Aspergillaceae;g__Monascus;s__Monascus sp.
Penicillium novae-zeelandiae	0.000483559	0	0.000287191	0.000336814	0.00031348	0	99999	0	1.45068e-06	0	1.03389e-05	1.79634e-06	4.63253e-06	0	99999	0	0.755218	0.866	k__Fungi;p__Ascomycota;c__Eurotiomycetes;o__Eurotiales;f__Aspergillaceae;g__Penicillium;s__Penicillium novae-zeelandiae
Plectosphaerellaceae sp.	0.000967118	0.000951475	0.000574383	0	0.000522466	0	99999	0	3.06254e-06	1.52236e-05	6.31821e-06	0	4.63253e-06	0	99999	0	0.687294	0.866	k__Fungi;p__Ascomycota;c__Sordariomycetes;o__Glomerellales;f__Plectosphaerellaceae;g__Plectosphaerellaceae sp.;s__Plectosphaerellaceae sp.
Fomitopsis pinicola	0.000483559	0	0	0.000336814	0.000208986	0	99999	0	2.11154e-05	0	0	2.24542e-07	4.63253e-06	0	99999	0	0.799076	0.866	k__Fungi;p__Basidiomycota;c__Agaricomycetes;o__Polyporales;f__Coriolaceae;g__Fomitopsis;s__Fomitopsis pinicola
Ganoderma sp. EGDA	0.000483559	0.00190295	0	0	0.00031348	0	99999	0	1.1283e-06	3.99619e-05	0	0	4.63253e-06	0	99999	0	0.755218	0.866	k__Fungi;p__Basidiomycota;c__Agaricomycetes;o__Polyporales;f__Ganodermataceae;g__Ganoderma;s__Ganoderma sp. EGDA
Microporus vernicipes	0	0	0.000287191	0.000336814	0.000208986	0	99999	0	0	0	9.66877e-06	3.59268e-06	4.63253e-06	0	99999	0	0.799076	0.866	k__Fungi;p__Basidiomycota;c__Agaricomycetes;o__Polyporales;f__Polyporaceae;g__Microporus;s__Microporus vernicipes
Curvularia kusanoi	0	0.000951475	0	0.000336814	0.000208986	0	99999	0	0	1.30035e-05	0	1.02167e-05	4.5977e-06	0	99999	0	0.799076	0.866	k__Fungi;p__Ascomycota;c__Dothideomycetes;o__Pleosporales;f__Pleosporaceae;g__Curvularia;s__Curvularia kusanoi
Harknessia sp. (91.5%)	0	0	0	0.000336814	0.000104493	0	99999	0	0	0	0	1.48198e-05	4.5977e-06	0	99999	0	0.857168	0.866	k__Fungi;p__Ascomycota;c__Sordariomycetes;o__Diaporthales;f__Harknessiaceae;g__Harknessia;s__Harknessia sp. (91.5%)
Hypocreales sp. OGPBioA10 (89.5%)	0.000483559	0.00190295	0.000574383	0.00101044	0.000835946	0	99999	0	6.93101e-06	2.85442e-06	1.91461e-07	8.75716e-06	4.5977e-06	0	99999	0	0.610583	0.866	k__Fungi;p__Ascomycota;c__Sordariomycetes;o__Hypocreales;f__unidentified;g__unidentified;s__Hypocreales sp. OGPBioA10 (89.5%)
fungal sp. mh3477.2	0	0	0.000287191	0	0.000104493	0	99999	0	0	0	1.26364e-05	0	4.5977e-06	0	99999	0	0.857168	0.866	k__Fungi;p__unidentified;c__unidentified;o__unidentified;f__unidentified;g__unidentified;s__fungal sp. mh3477.2
cf. Passalora sp. CPC 11876 (96.5%)	0.000483559	0.000951475	0.000574383	0.000336814	0.000522466	0	99999	0	9.50999e-06	1.68094e-05	1.53169e-06	3.36814e-07	4.56287e-06	0	99999	0	0.687294	0.866	k__Fungi;p__Ascomycota;c__Dothideomycetes;o__Capnodiales;f__Mycosphaerellaceae;g__Passalora;s__cf. Passalora sp. CPC 11876 (96.5%)
Isaria fumosorosea	0	0	0.00143596	0.000673627	0.000731452	0	99999	0	0	0	6.79686e-06	6.73627e-06	4.56287e-06	0	99999	0	0.633841	0.866	k__Fungi;p__Ascomycota;c__Sordariomycetes;o__Hypocreales;f__Cordycipitaceae;g__Isaria;s__Isaria fumosorosea
Scopulariopsis murina	0.000483559	0.000951475	0.00114877	0.00134725	0.00104493	0	99999	0	3.22373e-07	9.51475e-07	8.42428e-06	4.26631e-06	4.56287e-06	0	99999	0	0.56908	0.866	k__Fungi;p__Ascomycota;c__Sordariomycetes;o__Microascales;f__unidentified;g__Scopulariopsis;s__Scopulariopsis murina
Wardomyces humicola	0	0	0.000861574	0	0.00031348	0	99999	0	0	0	1.25407e-05	0	4.56287e-06	0	99999	0	0.755218	0.866	k__Fungi;p__Ascomycota;c__Sordariomycetes;o__Microascales;f__unidentified;g__Wardomyces;s__Wardomyces humicola
Ophiostoma nigrocarpum	0.000967118	0.000951475	0	0.00101044	0.000626959	0	99999	0	1.30561e-05	9.51475e-07	0	5.27675e-06	4.56287e-06	0	99999	0	0.659234	0.866	k__Fungi;p__Ascomycota;c__Sordariomycetes;o__Ophiostomatales;f__Ophiostomataceae;g__Ophiostoma;s__Ophiostoma nigrocarpum
Pseudeurotiaceae sp. (92.2%)	0.000967118	0	0	0	0.000208986	0	99999	0	2.09542e-05	0	0	0	4.52804e-06	0	99999	0	0.799076	0.866	k__Fungi;p__Ascomycota;c__Leotiomycetes;o__unidentified;f__Pseudeurotiaceae;g__Pseudeurotiaceae sp.;s__Pseudeurotiaceae sp. (92.2%)
Cryptococcus cyanovorans	0.000483559	0	0	0	0.000104493	0	99999	0	2.09542e-05	0	0	0	4.52804e-06	0	99999	0	0.857168	0.866	k__Fungi;p__Basidiomycota;c__Tremellomycetes;o__Tremellales;f__unidentified;g__Cryptococcus;s__Cryptococcus cyanovorans
Fusicladium sicilianum (81.3%)	0.000967118	0	0	0.00336814	0.00125392	0	99999	0	1.43456e-05	0	0	4.49085e-06	4.49321e-06	0	99999	0	0.532748	0.866	k__Fungi;p__Ascomycota;c__Dothideomycetes;o__Venturiales;f__Sympoventuriaceae;g__Fusicladium;s__Fusicladium sicilianum (81.3%)
Veronaea sp. E6917h (93.0%)	0	0.00190295	0.00258472	0.000673627	0.00135841	0	99999	0	0	2.06153e-05	5.83956e-06	3.36814e-07	4.49321e-06	0	99999	0	0.51613	0.866	k__Fungi;p__Ascomycota;c__Eurotiomycetes;o__Chaetothyriales;f__Herpotrichiellaceae;g__Veronaea;s__Veronaea sp. E6917h (93.0%)
Tranzscheliella sp. LH-CAF8 (94.2%)	0	0	0	0.00101044	0.00031348	0	99999	0	0	0	0	1.4483e-05	4.49321e-06	0	99999	0	0.755218	0.866	k__Fungi;p__Basidiomycota;c__Ustilaginomycetes;o__Ustilaginales;f__Ustilaginaceae;g__Tranzscheliella;s__Tranzscheliella sp. LH-CAF8 (94.2%)
Porostereum spadiceum	0.000967118	0.000951475	0.000574383	0.00101044	0.000835946	0	99999	0	9.67118e-07	6.66032e-06	3.54203e-06	7.18536e-06	4.45838e-06	0	99999	0	0.610583	0.866	k__Fungi;p__Basidiomycota;c__Agaricomycetes;o__Polyporales;f__Phanerochaetaceae;g__Porostereum;s__Porostereum spadiceum
Mucor indicus	0.000483559	0	0	0	0.000104493	0	99999	0	2.06319e-05	0	0	0	4.45838e-06	0	99999	0	0.857168	0.866	k__Fungi;p__unidentified;c__unidentified;o__Mucorales;f__Mucoraceae;g__Mucor;s__Mucor indicus
fungal sp. P1S14	0.000967118	0	0.000287191	0.00101044	0.000626959	0	99999	0	9.67118e-07	0	3.06337e-06	1.01044e-05	4.45838e-06	0	99999	0	0.659234	0.866	k__Fungi;p__unidentified;c__unidentified;o__unidentified;f__unidentified;g__unidentified;s__fungal sp. P1S14
Strelitziana eucalypti (94.9%)	0	0	0.000287191	0	0.000104493	0	99999	0	0	0	1.21578e-05	0	4.42355e-06	0	99999	0	0.857168	0.866	k__Fungi;p__Ascomycota;c__Eurotiomycetes;o__Chaetothyriales;f__unidentified;g__Strelitziana;s__Strelitziana eucalypti (94.9%)
Citeromyces matritensis	0.000483559	0.000951475	0	0.00168407	0.000731452	0	99999	0	5.31915e-06	3.48874e-06	0	9.31851e-06	4.42355e-06	0	99999	0	0.633841	0.866	k__Fungi;p__Ascomycota;c__Saccharomycetes;o__Saccharomycetales;f__Saccharomycetaceae;g__Citeromyces;s__Citeromyces matritensis
Gymnopus gibbosus	0	0	0.000287191	0.000336814	0.000208986	0	99999	0	0	0	7.65843e-06	5.27675e-06	4.42355e-06	0	99999	0	0.799076	0.866	k__Fungi;p__Basidiomycota;c__Agaricomycetes;o__Agaricales;f__Tricholomataceae;g__Gymnopus;s__Gymnopus gibbosus
Trimorphomyces papilionaceus (86.4%)	0	0	0	0.000336814	0.000104493	0	99999	0	0	0	0	1.42584e-05	4.42355e-06	0	99999	0	0.857168	0.866	k__Fungi;p__Basidiomycota;c__Tremellomycetes;o__Tremellales;f__Tremellaceae;g__Trimorphomyces;s__Trimorphomyces papilionaceus (86.4%)
Ramularia collo-cygni	0.00386847	0	0	0	0.000835946	0	99999	0	2.03095e-05	0	0	0	4.38871e-06	0	99999	0	0.610583	0.866	k__Fungi;p__Ascomycota;c__Dothideomycetes;o__Capnodiales;f__Mycosphaerellaceae;g__Ramularia;s__Ramularia collo-cygni
Penicillium jacksonii	0	0	0.000861574	0.000336814	0.000417973	0	99999	0	0	0	2.2018e-06	1.15639e-05	4.38871e-06	0	99999	0	0.718836	0.866	k__Fungi;p__Ascomycota;c__Eurotiomycetes;o__Eurotiales;f__Aspergillaceae;g__Penicillium;s__Penicillium jacksonii
Fusarium ciliatum	0	0.000951475	0	0	0.000104493	0	99999	0	0	3.99619e-05	0	0	4.38871e-06	0	99999	0	0.857168	0.866	k__Fungi;p__Ascomycota;c__Sordariomycetes;o__Hypocreales;f__Nectriaceae;g__Fusarium;s__Fusarium ciliatum
Fusarium delphinoides	0.000967118	0	0.000574383	0.000336814	0.000522466	0	99999	0	2.57898e-06	0	3.92495e-06	7.74672e-06	4.38871e-06	0	99999	0	0.687294	0.866	k__Fungi;p__Ascomycota;c__Sordariomycetes;o__Hypocreales;f__Nectriaceae;g__Fusarium;s__Fusarium delphinoides
Myrmecridium thailandicum	0	0.00190295	0	0.0023577	0.000940439	0	99999	0	0	1.30035e-05	0	9.54306e-06	4.38871e-06	0	99999	0	0.589087	0.866	k__Fungi;p__Ascomycota;c__Sordariomycetes;o__unidentified;f__unidentified;g__Myrmecridium;s__Myrmecridium thailandicum
Hyphodontia palmae	0.00145068	0.000951475	0.000287191	0.000673627	0.000731452	0	99999	0	1.17666e-05	9.51475e-07	1.43596e-06	3.92949e-06	4.38871e-06	0	99999	0	0.633841	0.866	k__Fungi;p__Basidiomycota;c__Agaricomycetes;o__Corticiales;f__Corticiaceae;g__Hyphodontia;s__Hyphodontia palmae
uncultured fungus (94.9%)	0.000967118	0.000951475	0.000287191	0.000673627	0.000626959	0	99999	0	3.38491e-06	3.17158e-07	5.83956e-06	4.82766e-06	4.38871e-06	0	99999	0	0.659234	0.866	k__Fungi;p__unidentified;c__unidentified;o__unidentified;f__unidentified;g__unidentified;s__uncultured fungus (94.9%)
Lecanicillium cf. psalliotae CH015	0.000483559	0	0	0	0.000104493	0	99999	0	2.01483e-05	0	0	0	4.35388e-06	0	99999	0	0.857168	0.866	k__Fungi;p__Ascomycota;c__Sordariomycetes;o__Hypocreales;f__Cordycipitaceae;g__Lecanicillium;s__Lecanicillium cf. psalliotae CH015
Gymnopilus penetrans	0.000483559	0.00285442	0.000861574	0	0.000731452	0	99999	0	3.22373e-07	1.2052e-05	8.13709e-06	0	4.35388e-06	0	99999	0	0.633841	0.866	k__Fungi;p__Basidiomycota;c__Agaricomycetes;o__Agaricales;f__Cortinariaceae;g__Gymnopilus;s__Gymnopilus penetrans
Phellinus repandus (89.9%)	0	0.000951475	0.000287191	0	0.000208986	0	99999	0	0	3.39359e-05	1.72315e-06	0	4.35388e-06	0	99999	0	0.799076	0.866	k__Fungi;p__Basidiomycota;c__Agaricomycetes;o__Hymenochaetales;f__Hymenochaetaceae;g__Phellinus;s__Phellinus repandus (89.9%)
Perenniporia russeimarginata (96.2%)	0	0	0	0.000336814	0.000104493	0	99999	0	0	0	0	1.40339e-05	4.35388e-06	0	99999	0	0.857168	0.866	k__Fungi;p__Basidiomycota;c__Agaricomycetes;o__Polyporales;f__Polyporaceae;g__Perenniporia;s__Perenniporia russeimarginata (96.2%)
Fusarium chlamydosporum	0	0.000951475	0	0.00101044	0.000417973	0	99999	0	0	6.02601e-06	0	1.17885e-05	4.31905e-06	0	99999	0	0.718836	0.866	k__Fungi;p__Ascomycota;c__Sordariomycetes;o__Hypocreales;f__Nectriaceae;g__Fusarium;s__Fusarium chlamydosporum
Monocillium indicum	0	0.00190295	0	0.000673627	0.000417973	0	99999	0	0	1.58579e-06	0	1.33603e-05	4.31905e-06	0	99999	0	0.718836	0.866	k__Fungi;p__Ascomycota;c__unidentified;o__unidentified;f__unidentified;g__Monocillium;s__Monocillium indicum
Resinicium saccharicola	0.000483559	0	0.000574383	0	0.00031348	0	99999	0	9.67118e-07	0	1.12962e-05	0	4.31905e-06	0	99999	0	0.755218	0.866	k__Fungi;p__Basidiomycota;c__Agaricomycetes;o__Hymenochaetales;f__unidentified;g__Resinicium;s__Resinicium saccharicola
Ustilago cynodontis	0	0.00285442	0.000574383	0.000673627	0.000731452	0	99999	0	0	2.6007e-05	1.91461e-06	2.46997e-06	4.31905e-06	0	99999	0	0.633841	0.866	k__Fungi;p__Basidiomycota;c__Ustilaginomycetes;o__Ustilaginales;f__Ustilaginaceae;g__Ustilago;s__Ustilago cynodontis
Rhodotorula acheniorum	0.00193424	0.000951475	0.000574383	0	0.000731452	0	99999	0	4.6744e-06	7.6118e-06	6.79686e-06	0	4.31905e-06	0	99999	0	0.633841	0.866	k__Fungi;p__Basidiomycota;c__Ustilaginomycetes;o__Ustilaginales;f__unidentified;g__Rhodotorula;s__Rhodotorula acheniorum
uncultured AMF fungus	0	0.0038059	0.00373349	0.00437858	0.0031348	0	99999	0	0	1.90295e-06	9.7645e-06	1.79634e-06	4.31905e-06	0	99999	0	0.323524	0.866	k__Fungi;p__unidentified;c__unidentified;o__unidentified;f__unidentified;g__unidentified;s__uncultured AMF fungus
Ascomycota sp. (84.5%)	0	0.00190295	0	0	0.000208986	0	99999	0	0	3.86933e-05	0	0	4.24939e-06	0	99999	0	0.799076	0.866	k__Fungi;p__Ascomycota;c__Ascomycota sp.;o__Ascomycota sp.;f__Ascomycota sp.;g__Ascomycota sp.;s__Ascomycota sp. (84.5%)
Sarcoporia polyspora	0	0.000951475	0	0.00101044	0.000417973	0	99999	0	0	3.17158e-07	0	1.35848e-05	4.24939e-06	0	99999	0	0.718836	0.866	k__Fungi;p__Basidiomycota;c__Agaricomycetes;o__Polyporales;f__Coriolaceae;g__Sarcoporia;s__Sarcoporia polyspora
Sporobolomyces sp. TY-241	0.000483559	0	0.000287191	0	0.000208986	0	99999	0	3.22373e-06	0	9.7645e-06	0	4.24939e-06	0	99999	0	0.799076	0.866	k__Fungi;p__Basidiomycota;c__Agaricostilbomycetes;o__unidentified;f__unidentified;g__Sporobolomyces;s__Sporobolomyces sp. TY-241
Chaenothecopsis sp. Tuovila 09-052	0.00338491	0	0	0	0.000731452	0	99999	0	1.95035e-05	0	0	0	4.21456e-06	0	99999	0	0.633841	0.866	k__Fungi;p__Ascomycota;c__Eurotiomycetes;o__Mycocaliciales;f__Mycocaliciaceae;g__Chaenothecopsis;s__Chaenothecopsis sp. Tuovila 09-052
Candida diddensiae	0	0	0	0.000336814	0.000104493	0	99999	0	0	0	0	1.35848e-05	4.21456e-06	0	99999	0	0.857168	0.866	k__Fungi;p__Ascomycota;c__Saccharomycetes;o__Saccharomycetales;f__Debaryomycetaceae;g__Yamadazyma;s__Candida diddensiae
Lecanicillium psalliotae	0.000483559	0.000951475	0	0	0.000208986	0	99999	0	1.43456e-05	1.01491e-05	0	0	4.21456e-06	0	99999	0	0.799076	0.866	k__Fungi;p__Ascomycota;c__Sordariomycetes;o__Hypocreales;f__Cordycipitaceae;g__Lecanicillium;s__Lecanicillium psalliotae
Lycoperdaceae sp. TU112130	0	0	0.000287191	0	0.000104493	0	99999	0	0	0	1.14877e-05	0	4.17973e-06	0	99999	0	0.857168	0.866	k__Fungi;p__Basidiomycota;c__Agaricomycetes;o__Agaricales;f__Lycoperdaceae;g__unidentified;s__Lycoperdaceae sp. TU112130
Calocera viscosa (86.2%)	0	0	0.000287191	0	0.000104493	0	99999	0	0	0	1.14877e-05	0	4.17973e-06	0	99999	0	0.857168	0.866	k__Fungi;p__Basidiomycota;c__Dacrymycetes;o__Dacrymycetales;f__Dacrymycetaceae;g__Calocera;s__Calocera viscosa (86.2%)
Parapenidiella pseudotasmaniensis (83.5%)	0	0	0	0.000673627	0.000208986	0	99999	0	0	0	0	1.33603e-05	4.1449e-06	0	99999	0	0.799076	0.866	k__Fungi;p__Ascomycota;c__Dothideomycetes;o__Capnodiales;f__Mycosphaerellaceae;g__Parapenidiella;s__Parapenidiella pseudotasmaniensis (83.5%)
Paraphoma fimeti	0.000483559	0	0	0.000336814	0.000208986	0	99999	0	1.902e-05	0	0	1.12271e-07	4.1449e-06	0	99999	0	0.799076	0.866	k__Fungi;p__Ascomycota;c__Dothideomycetes;o__Pleosporales;f__Phaeosphaeriaceae;g__Paraphoma;s__Paraphoma fimeti
Aspergillus elegans	0	0.000951475	0.000574383	0	0.00031348	0	99999	0	0	2.22011e-06	1.07218e-05	0	4.1449e-06	0	99999	0	0.755218	0.866	k__Fungi;p__Ascomycota;c__Eurotiomycetes;o__Eurotiales;f__Aspergillaceae;g__Aspergillus;s__Aspergillus elegans
Paecilomyces carneus	0.000967118	0.000951475	0.00172315	0.000336814	0.00104493	0	99999	0	1.45068e-06	9.51475e-07	8.32855e-06	2.24542e-06	4.1449e-06	0	99999	0	0.56908	0.866	k__Fungi;p__Ascomycota;c__Sordariomycetes;o__Hypocreales;f__Clavicipitaceae;g__Paecilomyces;s__Paecilomyces carneus
Cryptococcus anemochoreius (96.1%)	0	0	0.000287191	0	0.000104493	0	99999	0	0	0	1.13919e-05	0	4.1449e-06	0	99999	0	0.857168	0.866	k__Fungi;p__Basidiomycota;c__Tremellomycetes;o__Tremellales;f__unidentified;g__Cryptococcus;s__Cryptococcus anemochoreius (96.1%)
Pilidiella sp.	0	0	0.000574383	0	0.000208986	0	99999	0	0	0	1.12962e-05	0	4.11007e-06	0	99999	0	0.799076	0.866	k__Fungi;p__Ascomycota;c__Sordariomycetes;o__Diaporthales;f__Schizoparmaceae;g__Pilidiella;s__Pilidiella sp.
Valsa sordida	0.000483559	0.000951475	0.000287191	0	0.00031348	0	99999	0	5.64152e-06	2.4104e-05	6.70113e-07	0	4.11007e-06	0	99999	0	0.755218	0.866	k__Fungi;p__Ascomycota;c__Sordariomycetes;o__Diaporthales;f__Valsaceae;g__Valsa;s__Valsa sordida
Trichoderma erinaceum	0.000967118	0.000951475	0.000574383	0.00168407	0.00104493	0	99999	0	3.22373e-07	2.85442e-06	2.01034e-06	9.65533e-06	4.11007e-06	0	99999	0	0.56908	0.866	k__Fungi;p__Ascomycota;c__Sordariomycetes;o__Hypocreales;f__Hypocreaceae;g__Trichoderma;s__Trichoderma erinaceum
Lasiosphaeriaceae sp.	0	0	0.000574383	0	0.000208986	0	99999	0	0	0	1.12962e-05	0	4.11007e-06	0	99999	0	0.799076	0.866	k__Fungi;p__Ascomycota;c__Sordariomycetes;o__Sordariales;f__Lasiosphaeriaceae;g__Lasiosphaeriaceae sp.;s__Lasiosphaeriaceae sp.
Sordariomycetes sp. genotype 549 (94.8%)	0	0	0.000287191	0	0.000104493	0	99999	0	0	0	1.12962e-05	0	4.11007e-06	0	99999	0	0.857168	0.866	k__Fungi;p__Ascomycota;c__Sordariomycetes;o__unidentified;f__unidentified;g__unidentified;s__Sordariomycetes sp. genotype 549 (94.8%)
ascomycete sp. nasa64 (96.2%)	0	0.000951475	0.000287191	0	0.000208986	0	99999	0	0	9.51475e-07	1.1009e-05	0	4.11007e-06	0	99999	0	0.799076	0.866	k__Fungi;p__Ascomycota;c__unidentified;o__unidentified;f__unidentified;g__unidentified;s__ascomycete sp. nasa64 (96.2%)
Suillus grevillei	0.000483559	0	0.000287191	0	0.000208986	0	99999	0	1.62798e-05	0	1.62742e-06	0	4.11007e-06	0	99999	0	0.799076	0.866	k__Fungi;p__Basidiomycota;c__Agaricomycetes;o__Boletales;f__Suillaceae;g__Suillus;s__Suillus grevillei
Sistotrema brinkmannii	0.000483559	0	0.000287191	0.000673627	0.000417973	0	99999	0	1.1283e-06	0	9.28585e-06	1.5718e-06	4.11007e-06	0	99999	0	0.718836	0.866	k__Fungi;p__Basidiomycota;c__Agaricomycetes;o__Corticiales;f__Corticiaceae;g__Sistotrema;s__Sistotrema brinkmannii
Peniophoraceae sp.	0	0.00190295	0.000574383	0	0.000417973	0	99999	0	0	1.45893e-05	6.89259e-06	0	4.11007e-06	0	99999	0	0.718836	0.866	k__Fungi;p__Basidiomycota;c__Agaricomycetes;o__Russulales;f__Peniophoraceae;g__Peniophoraceae sp.;s__Peniophoraceae sp.
Barnettozyma californica	0.000483559	0	0.00172315	0	0.000731452	0	99999	0	2.41779e-06	0	9.7645e-06	0	4.07524e-06	0	99999	0	0.633841	0.866	k__Fungi;p__Ascomycota;c__Saccharomycetes;o__Saccharomycetales;f__Phaffomycetaceae;g__Barnettozyma;s__Barnettozyma californica
Kregervanrija fluxuum	0.00145068	0.000951475	0.00143596	0	0.000940439	0	99999	0	1.45068e-06	9.51475e-07	1.00517e-05	0	4.07524e-06	0	99999	0	0.589087	0.866	k__Fungi;p__Ascomycota;c__Saccharomycetes;o__Saccharomycetales;f__Pichiaceae;g__Kregervanrija;s__Kregervanrija fluxuum
Penicillium rubidurum	0	0.000951475	0.000861574	0.0023577	0.00114943	0	99999	0	0	6.34317e-07	9.57304e-07	1.16762e-05	4.0404e-06	0	99999	0	0.550354	0.866	k__Fungi;p__Ascomycota;c__Eurotiomycetes;o__Eurotiales;f__Aspergillaceae;g__Penicillium;s__Penicillium rubidurum
Vanderwaltozyma sp. (93.1%)	0	0.00285442	0.000574383	0	0.000522466	0	99999	0	0	6.66032e-06	9.09439e-06	0	4.0404e-06	0	99999	0	0.687294	0.866	k__Fungi;p__Ascomycota;c__Saccharomycetes;o__Saccharomycetales;f__Saccharomycetaceae;g__Vanderwaltozyma;s__Vanderwaltozyma sp. (93.1%)
Hydropisphaera erubescens	0	0	0.000287191	0.000673627	0.00031348	0	99999	0	0	0	4.78652e-07	1.24621e-05	4.0404e-06	0	99999	0	0.755218	0.866	k__Fungi;p__Ascomycota;c__Sordariomycetes;o__Hypocreales;f__Bionectriaceae;g__Hydropisphaera;s__Hydropisphaera erubescens
Baeospora myosura	0.000483559	0	0.000287191	0.000673627	0.000417973	0	99999	0	1.59574e-05	0	1.43596e-06	2.24542e-07	4.0404e-06	0	99999	0	0.718836	0.866	k__Fungi;p__Basidiomycota;c__Agaricomycetes;o__Agaricales;f__Tricholomataceae;g__Baeospora;s__Baeospora myosura
Sympoventuriaceae sp.	0	0	0.00143596	0.00101044	0.000835946	0	99999	0	0	0	7.17978e-06	4.49085e-06	4.00557e-06	0	99999	0	0.610583	0.866	k__Fungi;p__Ascomycota;c__Dothideomycetes;o__Venturiales;f__Sympoventuriaceae;g__Sympoventuriaceae sp.;s__Sympoventuriaceae sp.
Pluteus sp. AJ842 (94.1%)	0	0	0	0.000336814	0.000104493	0	99999	0	0	0	0	1.29112e-05	4.00557e-06	0	99999	0	0.857168	0.866	k__Fungi;p__Basidiomycota;c__Agaricomycetes;o__Agaricales;f__Pluteaceae;g__Pluteus;s__Pluteus sp. AJ842 (94.1%)
Hyphodontia arguta (87.7%)	0	0	0.000287191	0	0.000104493	0	99999	0	0	0	1.1009e-05	0	4.00557e-06	0	99999	0	0.857168	0.866	k__Fungi;p__Basidiomycota;c__Agaricomycetes;o__Corticiales;f__Corticiaceae;g__Hyphodontia;s__Hyphodontia arguta (87.7%)
Dacryobolus sudans	0	0	0	0.000336814	0.000104493	0	99999	0	0	0	0	1.29112e-05	4.00557e-06	0	99999	0	0.857168	0.866	k__Fungi;p__Basidiomycota;c__Agaricomycetes;o__Polyporales;f__Meruliaceae;g__Dacryobolus;s__Dacryobolus sudans
Thelephoraceae sp. (96.7%)	0.000483559	0	0	0	0.000104493	0	99999	0	1.85364e-05	0	0	0	4.00557e-06	0	99999	0	0.857168	0.866	k__Fungi;p__Basidiomycota;c__Agaricomycetes;o__Thelephorales;f__Thelephoraceae;g__Thelephoraceae sp.;s__Thelephoraceae sp. (96.7%)
Occultifur sp. (94.9%)	0	0	0.000287191	0.000336814	0.000208986	0	99999	0	0	0	1.05303e-05	5.61356e-07	4.00557e-06	0	99999	0	0.799076	0.866	k__Fungi;p__Basidiomycota;c__Cystobasidiomycetes;o__Cystobasidiales;f__unidentified;g__Occultifur;s__Occultifur sp. (94.9%)
fungal endophyte (94.2%)	0.000483559	0.000951475	0.000287191	0	0.00031348	0	99999	0	8.05932e-07	1.55408e-05	5.83956e-06	0	4.00557e-06	0	99999	0	0.755218	0.866	k__Fungi;p__unidentified;c__unidentified;o__unidentified;f__unidentified;g__unidentified;s__fungal endophyte (94.2%)
Passalora graminis (88.2%)	0.000967118	0	0.000574383	0.00269451	0.00125392	0	99999	0	6.44745e-07	0	9.09439e-06	1.68407e-06	3.97074e-06	0	99999	0	0.532748	0.866	k__Fungi;p__Ascomycota;c__Dothideomycetes;o__Capnodiales;f__Mycosphaerellaceae;g__Passalora;s__Passalora graminis (88.2%)
Phaeosphaeria halima (92.3%)	0	0	0	0.000336814	0.000104493	0	99999	0	0	0	0	1.27989e-05	3.97074e-06	0	99999	0	0.857168	0.866	k__Fungi;p__Ascomycota;c__Dothideomycetes;o__Pleosporales;f__Phaeosphaeriaceae;g__Phaeosphaeria;s__Phaeosphaeria halima (92.3%)
Colletotrichum sp. CP2035	0.000483559	0.000951475	0.000287191	0.00134725	0.000731452	0	99999	0	1.61186e-07	1.26863e-05	5.74383e-07	7.52217e-06	3.97074e-06	0	99999	0	0.633841	0.866	k__Fungi;p__Ascomycota;c__Sordariomycetes;o__Glomerellales;f__Glomerellaceae;g__Colletotrichum;s__Colletotrichum sp. CP2035
Hypoxylon rickii (92.7%)	0	0	0.000287191	0.000673627	0.00031348	0	99999	0	0	0	1.81888e-06	1.06658e-05	3.97074e-06	0	99999	0	0.755218	0.866	k__Fungi;p__Ascomycota;c__Sordariomycetes;o__Xylariales;f__Xylariaceae;g__Hypoxylon;s__Hypoxylon rickii (92.7%)
Acremonium sp. BCC 14080 (91.9%)	0	0.000951475	0	0	0.000104493	0	99999	0	0	3.6156e-05	0	0	3.97074e-06	0	99999	0	0.857168	0.866	k__Fungi;p__Ascomycota;c__unidentified;o__unidentified;f__unidentified;g__Acremonium;s__Acremonium sp. BCC 14080 (91.9%)
Capronia pulcherrima	0	0.000951475	0.00143596	0	0.000626959	0	99999	0	0	1.26863e-06	1.04346e-05	0	3.93591e-06	0	99999	0	0.659234	0.866	k__Fungi;p__Ascomycota;c__Eurotiomycetes;o__Chaetothyriales;f__Herpotrichiellaceae;g__Capronia;s__Capronia pulcherrima
Talaromyces aculeatus	0.000483559	0.000951475	0.00114877	0.000673627	0.000835946	0	99999	0	1.61186e-07	6.34317e-07	1.03389e-05	2.24542e-07	3.93591e-06	0	99999	0	0.610583	0.866	k__Fungi;p__Ascomycota;c__Eurotiomycetes;o__Eurotiales;f__Trichocomaceae;g__Talaromyces;s__Talaromyces aculeatus
Ascosphaera acerosa	0	0	0	0.000336814	0.000104493	0	99999	0	0	0	0	1.26867e-05	3.93591e-06	0	99999	0	0.857168	0.866	k__Fungi;p__Ascomycota;c__Eurotiomycetes;o__Onygenales;f__Ascosphaeraceae;g__Ascosphaera;s__Ascosphaera acerosa
uncultured Ceratobasidiaceae	0.000483559	0	0	0	0.000104493	0	99999	0	1.82141e-05	0	0	0	3.93591e-06	0	99999	0	0.857168	0.866	k__Fungi;p__Basidiomycota;c__Agaricomycetes;o__Cantharellales;f__Ceratobasidiaceae;g__unidentified;s__uncultured Ceratobasidiaceae
uncultured ectomycorrhizal fungus (95.3%)	0	0	0.000287191	0.000673627	0.00031348	0	99999	0	0	0	9.28585e-06	1.79634e-06	3.93591e-06	0	99999	0	0.755218	0.866	k__Fungi;p__unidentified;c__unidentified;o__unidentified;f__unidentified;g__unidentified;s__uncultured ectomycorrhizal fungus (95.3%)
Cryptodiaporthe populea (89.0%)	0.000967118	0.000951475	0	0.000336814	0.000417973	0	99999	0	2.09542e-06	3.013e-05	0	4.49085e-07	3.90108e-06	0	99999	0	0.718836	0.866	k__Fungi;p__Ascomycota;c__Sordariomycetes;o__Diaporthales;f__Gnomoniaceae;g__Cryptodiaporthe;s__Cryptodiaporthe populea (89.0%)
Pestalotiopsis sp. E-000535668 (94.5%)	0	0	0	0.000336814	0.000104493	0	99999	0	0	0	0	1.25744e-05	3.90108e-06	0	99999	0	0.857168	0.866	k__Fungi;p__Ascomycota;c__Sordariomycetes;o__Xylariales;f__Amphisphaeriaceae;g__Pestalotiopsis;s__Pestalotiopsis sp. E-000535668 (94.5%)
Lepista sp. 1 GMB-2014	0.000967118	0	0.000287191	0.000336814	0.000417973	0	99999	0	9.34881e-06	0	1.05303e-06	4.82766e-06	3.90108e-06	0	99999	0	0.718836	0.866	k__Fungi;p__Basidiomycota;c__Agaricomycetes;o__Agaricales;f__Tricholomataceae;g__Lepista;s__Lepista sp. 1 GMB-2014
Gloeocystidiellum subasperisporum	0	0	0	0.000336814	0.000104493	0	99999	0	0	0	0	1.25744e-05	3.90108e-06	0	99999	0	0.857168	0.866	k__Fungi;p__Basidiomycota;c__Agaricomycetes;o__Russulales;f__Gloeocystidiellaceae;g__Gloeocystidiellum;s__Gloeocystidiellum subasperisporum
uncultured fungus (88.0%)	0.000483559	0	0.000287191	0.000673627	0.000417973	0	99999	0	1.53127e-05	0	9.57304e-07	7.85899e-07	3.90108e-06	0	99999	0	0.718836	0.866	k__Fungi;p__unidentified;c__unidentified;o__unidentified;f__unidentified;g__unidentified;s__uncultured fungus (88.0%)
Knufia petricola	0.000483559	0.00285442	0.000574383	0.000673627	0.000835946	0	99999	0	1.61186e-06	9.83191e-06	6.50967e-06	2.24542e-07	3.86625e-06	0	99999	0	0.610583	0.866	k__Fungi;p__Ascomycota;c__Eurotiomycetes;o__Chaetothyriales;f__Trichomeriaceae;g__Knufia;s__Knufia petricola
uncultured Helotiales	0.00386847	0	0.00172315	0.000673627	0.00167189	0	99999	0	6.44745e-06	0	6.12675e-06	7.85899e-07	3.86625e-06	0	99999	0	0.471237	0.866	k__Fungi;p__Ascomycota;c__Leotiomycetes;o__Helotiales;f__unidentified;g__unidentified;s__uncultured Helotiales
Leuconeurospora sp. T11Cd2	0	0.00190295	0	0	0.000208986	0	99999	0	0	3.52046e-05	0	0	3.86625e-06	0	99999	0	0.799076	0.866	k__Fungi;p__Ascomycota;c__Leotiomycetes;o__unidentified;f__Pseudeurotiaceae;g__Leuconeurospora;s__Leuconeurospora sp. T11Cd2
Trullula melanochlora	0.000483559	0	0	0.000336814	0.000208986	0	99999	0	1.61186e-05	0	0	1.23498e-06	3.86625e-06	0	99999	0	0.799076	0.866	k__Fungi;p__Ascomycota;c__unidentified;o__unidentified;f__unidentified;g__Trullula;s__Trullula melanochlora
endophytic ascomycete BCC 8616	0.000483559	0	0	0	0.000104493	0	99999	0	1.78917e-05	0	0	0	3.86625e-06	0	99999	0	0.857168	0.866	k__Fungi;p__Ascomycota;c__unidentified;o__unidentified;f__unidentified;g__unidentified;s__endophytic ascomycete BCC 8616
uncultured Ascomycota (94.0%)	0	0.000951475	0	0.000336814	0.000208986	0	99999	0	0	3.42531e-05	0	3.36814e-07	3.86625e-06	0	99999	0	0.799076	0.866	k__Fungi;p__Ascomycota;c__unidentified;o__unidentified;f__unidentified;g__unidentified;s__uncultured Ascomycota (94.0%)
Asterophora sp. aurim714	0.000483559	0	0	0.000336814	0.000208986	0	99999	0	1.62798e-05	0	0	1.12271e-06	3.86625e-06	0	99999	0	0.799076	0.866	k__Fungi;p__Basidiomycota;c__Agaricomycetes;o__Agaricales;f__Lyophyllaceae;g__Asterophora;s__Asterophora sp. aurim714
[truncated: 2,472 more rows]

## Sheet: 3b. Plants
	PERCENT OF SAMPLES		PERCENT OF READS (AFTER RAREFICATION TO 100)						KRUSKAL-WALLIS TESTING OF SIGNIFICANT DIFFERENCES IN ABUNDANCE BY STUDY
Samples:	4378	275	1155	452	1400	1371
[truncated: 522 more rows]
