# Supplementary material for: Temporal changes in gastrointestinal fungi and the risk of autoimmunity during early childhood: the TEDDY study
Source: Nat Commun. 2022 Jun 7;13:3151. doi: 10.1038/s41467-022-30686-w (PMC9174155; doi:10.1038/s41467-022-30686-w)
Supplement: Supplementary file 6 — Supplementary Data 4 [file 41467_2022_30686_MOESM6_ESM.xlsx]

## Sheet: 4a. Metagenom percent p-values
Age (m):	3to6	7to10	11to14	15to18	19to22	23to26	27to30	31to34	35to38	39plus
WGS% by n:	812	800	650	553	445	350	278	200	156	99
AbxName	0.207519	0.0306053	0.724365	0.448937	0.508587	0.338174	0.348344	0.0964028	0.528888	0.306661
AbxTenState	0.0595316	0.706435	0.657575	0.0685863	0.682152	0.116596	0.728515	0.814193	0.781023	0.19794
Amoxicillin	0.0717712	0.284089	0.317114	0.0236347	0.107946	0.164501	0.254153	0.00710534	0.220315	0.49644
ApgarClass	0.182129	0.0299423	0.906763	0.222349	0.513144	0.875973	0.550137	0.311653	0.347681	0.0156679
Asthma	0.277454	0.409409	0.458377	0.409629	0.353107	0.340619	0.0466898	0.0392126	0.0237436	0.874267
BMI.Cat	0.653797	0.195111	0.146936	0.440613	0.990538	0.0400899	0.628705	0.665066	0.758376	0.680728
BabysLengthCat	0.138009	0.284409	0.705481	0.872473	0.92403	0.961305	0.673823	0.666612	0.553318	0.271503
BabysWeightClass	0.88756	0.387311	0.87343	0.156029	0.934481	0.158392	0.397513	0.606707	0.980585	0.604863
Birth.Mode.Simple	0.835472	0.56765	0.886864	0.343453	0.547417	0.993708	0.34896	0.376028	0.295633	0.159402
Birth.Mode	0.532517	0.220867	0.215172	0.230136	0.50927	0.416223	0.632687	0.592852	0.232714	0.124269
Birth.Season	0.124965	0.359292	0.138622	0.357672	0.107617	0.715898	0.618908	0.222866	0.497318	0.415088
BothInfFev	0.409574	0.112942	0.864143	0.106216	0.275364	0.461439	0.218027	0.514563	0.854376	0.993015
Breastfeeding	0.0824451	0.00237762	0.00094556	0.0981373	0.304704	0.998088	0.693246	0.756476	0.0636293	0.681786
CatsDogs	0.0455003	0.413447	0.88354	0.72313	0.0390978	0.760368	0.308146	0.297251	0.529681	0.136461
Celiac	0.198531	0.440356	0.488311	0.556327	0.293015	0.0680981	0.458382	0.513005	0.482007	0.624185
Clinical.Center	0.000823983	1.59977e-09	8.031e-06	5.7502e-05	0.00240017	0.0123511	0.609804	0.040472	0.197613	0.918988
Clinical.Country	0.000109033	1.9461e-10	2.28994e-06	1.8625e-05	0.000374505	0.00272819	0.33284	0.0296836	0.102454	0.980272
Continent	0.356744	0.413909	0.0217984	0.000958866	0.203376	0.0122241	0.348936	0.0592885	0.0424795	0.851626
DMM.16S	0.00483035	0.000794981	0.000567136	1.35628e-05	0.000839893	0.00102833	0.0288439	0.198215	0.507031	0.050769
DMM	1.5666e-14	5.14836e-17	2.7735e-19	3.20488e-15	5.23144e-12	4.6637e-14	1.6946e-08	0.00229018	3.12536e-05	0.000687701
EverProbioticsYesNo	0.00408773	0.00228947	0.59188	0.915202	0.0933754	0.907324	0.980226	0.509254	0.3272	0.0737524
FdrName	0.961297	0.115638	0.554533	0.369527	0.345932	0.792107	0.489682	0.804013	0.672371	0.276998
Gest.Age.Rough	0.837654	0.911777	0.476911	0.90527	0.292187	0.480796	0.405841	0.893996	0.1174	0.942024
HLA.CategoryLong	0.436752	0.029484	0.0128468	0.702463	0.84699	0.648712	0.723686	0.533404	0.800168	0.688368
HeightInCm.Cat	0.70248	0.0726148	0.884597	0.0493471	0.504627	0.0441952	0.957947	0.215912	0.278866	0.3709
IA.OutcomeYesNoCorrected	0.668951	0.856843	0.898977	0.295874	0.227079	0.883768	0.248225	0.870419	0.615528	0.771549
InfEpTen	0.26418	0.080121	0.935303	0.035832	0.448592	0.232086	0.304231	0.752392	0.578815	0.955603
InfEpTenFever	0.984908	0.908115	0.643304	0.236224	0.587162	0.545361	0.0826906	0.317313	0.712395	0.908004
JustCerealOrWheatAvoidanceOrGlutenFree	0.547012	0.81365	0.829096	0.26531	0.0334332	0.0622399	0.886169	0.175153	0.487235	0.423303
JustCowsMilkAvoidance	0.549061	0.308758	0.720896	0.283171	0.124236	0.095084	0.870799	0.757015	0.631791	0.444762
JustVegetarian	0.630311	0.408481	0.488341	0.240737	0.704805	0.572418	0.349429	0.286693	0.949757	0.8611
MonthOfSample	0.755554	0.521065	0.444146	0.650671	0.394001	0.453711	0.30499	0.918515	0.49019	0.0179165
Obs16SR3K.Cat	0.00631947	0.000340246	0.00794764	0.287078	0.790705	0.0102798	0.250394	0.00130828	0.414407	0.655664
ObsFungiR3K.Cat	9.22018e-05	0.329216	0.574855	0.0208675	0.168617	0.865791	0.0184899	0.375959	0.0190102	0.951296
PreEclampsiaOrToxemia	0.525216	0.521925	0.41637	0.922154	0.269081	0.681022	0.664177	0.117529	0.931362	0.72768
ProbioticsFive	0.00747357	0.0306058	0.0677941	#N/A	#N/A	#N/A	#N/A	0.0677941	#N/A	#N/A
SeasonOfSample	0.135126	0.292935	0.313461	0.640471	0.262083	0.193428	0.708734	0.835554	0.978203	0.10649
Sex	0.556946	0.137629	0.234582	0.0238913	0.0201838	0.0831889	0.00664621	0.0430475	0.684482	0.965726
Shan16SR3K.Cat	0.249218	0.174549	0.392736	0.140507	0.292426	0.0204415	0.671636	0.0905338	0.455543	0.406209
ShanFungiR3K	0.455343	0.413517	0.4688	0.457141	0.505379	0.488447	0.432457	0.461875	0.455956	0.475302
Siblings	0.738883	0.251908	0.665946	0.534864	0.940635	0.34223	0.707629	0.277398	0.233544	0.116471
SpecialDiets	0.814721	0.570569	0.610582	0.364427	0.450322	0.353355	0.491039	0.395949	0.688379	0.452275
T1D.OutcomeYesNoCorrected	0.938699	0.940139	0.0635039	0.737333	0.392923	0.657517	0.090557	0.974636	0.0879266	0.623316
WeightInKg.Cat	0.58983	0.282642	0.218295	0.987339	0.915718	0.00515924	0.242812	0.484911	0.979517	0.357082
WhereFamilyLives	0.426112	0.13556	0.0243169	0.325418	0.983989	0.748181	0.397988	0.0164733	0.260424	0.265294
apple.sauce.or.apple.juice	0.551021	0.343357	0.629207	0.85765	0.518006	#N/A	#N/A	0.518006	#N/A	#N/A
barley	0.466895	0.144344	0.00183887	0.0293571	0.709367	0.734421	#N/A	0.734421	#N/A	#N/A
beets	0.772616	0.362369	0.958247	0.965367	0.430352	0.591908	#N/A	0.591908	#N/A	#N/A
buckwheat.and.millet	0.639334	0.0950713	0.673828	0.167112	0.904691	0.00367454	#N/A	0.00367454	#N/A	#N/A
cabbages	0.284512	0.933923	0.169511	0.85841	0.515156	0.486237	#N/A	0.486237	#N/A	#N/A
carrots	0.988758	0.832947	0.632657	0.728534	0.511958	#N/A	#N/A	0.511958	#N/A	#N/A
cereals	0.378269	0.307233	#N/A	#N/A	#N/A	#N/A	#N/A	0.307233	#N/A	#N/A
receivedsupplement.VitD	0.00691687	0.000957388	0.704957	0.0891797	0.377319	0.704432	0.444152	0.568071	0.315781	0.505489
receivedsupplement.VitE	0.486168	0.980279	#N/A	#N/A	#N/A	#N/A	#N/A	0.980279	#N/A	#N/A
receivedsupplement.Iron	0.651431	0.0666228	0.00102689	0.0890308	0.132974	0.0777341	0.0564308	0.214724	0.150377	0.434245
receivedsupplement.Magnesium	0.728847	0.0242536	0.212186	0.613217	0.685168	0.916271	0.536632	0.43196	0.974866	0.67453
receivedsupplement.VitC	0.6663	0.989952	0.66962	0.192087	0.211008	0.878989	0.987215	0.63573	0.371015	0.436495
receivedsupplement.Fluorine	0.641627	0.904438	0.955176	0.555265	0.110774	0.524633	0.286248	0.61235	0.920046	0.869876
receivedsupplement.Iodine	0.352006	0.193878	0.887596	0.132695	#N/A	0.300989	0.210442	0.210442	#N/A	#N/A
receivedsupplement.Probiotic	0.0170953	0.000902467	0.527332	0.962286	0.116148	0.828782	0.857818	0.449759	0.346831	0.0839066
receivedsupplement.Calcium	0.0437432	0.4174	0.0312343	0.839814	0.186611	0.0627958	0.852506	0.389532	0.552136	0.39734
receivedsupplement.MultivitaminProbioticNoFishOilNoVitD	0.0118677	0.706978	0.466252	0.965235	0.459234	0.776942	0.985914	0.647441	0.0274234	0.528755
receivedsupplement.FishOilNoMultivitaminNoVitDNoProbiotic	0.298891	0.359167	0.266923	0.450762	0.516156	0.619171	0.619641	0.267597	0.240262	0.769283
receivedsupplement.MultivitaminVitDNoProbioticNoFishOil	0.0410134	0.0476338	0.680331	0.749859	0.0644163	0.577623	0.814914	0.415186	0.0728189	0.285895
receivedsupplement.MultivitaminNoVitDNoFishOilNoProbiotic	0.111215	0.14708	0.871119	0.625341	0.327075	0.582234	0.525434	0.282377	0.340675	0.435668
receivedsupplement.MultivitaminFishOilNoVitDNoProbiotic	0.823102	0.162409	0.00840665	0.0686838	0.629359	0.027353	0.333591	0.119692	0.443528	0.736298
receivedsupplement.MultivitaminFishOilVitDNoProbiotic	0.906548	0.939805	0.00551948	0.16164	0.117927	0.763407	0.720095	0.0370487	0.437596	0.374474
receivedsupplement.MultivitaminProbioticVitDNoFishOil	0.454878	0.388483	0.00656289	0.157246	0.66708	0.865805	0.101952	0.840683	0.320979	0.672419
receivedsupplement.MultivitaminProbioticFishOilNoVitD	0.332466	0.45041	0.636522	0.557684	0.0391933	0.73743	0.66726	0.912006	0.0893602	0.528755
receivedsupplement.Antioxidants	0.217417	0.90552	0.645036	0.687844	0.471167	0.229897	0.155008	0.285452	0.465943	0.263031
commercial.baby.food.containing	0.336865	0.00477574	0.0107157	0.00150172	0.775263	0.0382659	#N/A	0.0382659	#N/A	#N/A
corn	0.270343	0.139684	0.349731	0.735625	0.124164	#N/A	#N/A	0.124164	#N/A	#N/A
cow.milk.any	0.0669613	0.00367326	0.343118	0.0875415	0.195303	0.0953614	#N/A	0.0953614	#N/A	#N/A
cow.milk.nof	0.192768	5.72472e-05	0.062935	0.048141	0.842919	0.373402	#N/A	0.373402	#N/A	#N/A
egg	0.183289	4.81393e-05	0.0100196	0.788327	0.197744	0.564255	#N/A	0.564255	#N/A	#N/A
fibtime	0.0817064	#N/A	#N/A	#N/A	#N/A	#N/A	#N/A	0.0817064	#N/A	#N/A
fish.or.other.seafood	0.62325	0.000370642	0.00221906	0.0497966	0.159201	0.247468	#N/A	0.247468	#N/A	#N/A
formula.any	0.149082	0.409722	0.98582	0.810107	0.270259	0.841279	#N/A	0.841279	#N/A	#N/A
formula.cows.milk	0.167306	0.0895095	0.443317	0.453196	0.749627	0.335411	#N/A	0.335411	#N/A	#N/A
formula.prebiotic	0.23331	0.111116	0.252791	0.287348	0.502198	0.966526	#N/A	0.966526	#N/A	#N/A
formula.probiotic	0.600358	0.969503	0.523414	0.290878	0.56105	0.635467	#N/A	0.635467	#N/A	#N/A
formula.soy	0.351304	0.227032	0.108639	0.0391252	0.255852	0.965262	#N/A	0.965262	#N/A	#N/A
fruit.or.berries	0.944214	0.849218	0.069442	0.785095	0.463593	0.132739	#N/A	0.132739	#N/A	#N/A
fruits.and.berries	0.729483	0.483815	#N/A	#N/A	#N/A	#N/A	#N/A	0.483815	#N/A	#N/A
gluten.cereals	0.138545	0.000891416	0.0917695	0.719485	0.77332	#N/A	#N/A	0.77332	#N/A	#N/A
gluten	0.138545	0.00101024	0.0917695	0.719485	0.77332	#N/A	#N/A	0.77332	#N/A	#N/A
goat.milk	0.573637	0.996122	0.669482	0.148994	0.113859	0.822512	#N/A	0.822512	#N/A	#N/A
mean.4.10sfa.Cat	0.181186	0.482391	0.805264	0.32483	0.20621	0.853709	0.0516222	0.959975	0.767146	0.330492
mean.arachidic.Cat	0.724822	0.090668	0.00229848	0.000239467	0.00270888	3.80436e-05	0.0239736	0.919039	0.241663	0.570326
mean.arachidonic.Cat	0.0426285	0.0126299	0.000793753	0.219032	0.665054	0.164235	0.946471	0.204288	0.654815	0.674988
mean.betacar.Cat	0.883926	0.410707	0.128465	0.106258	0.429693	0.344423	0.0668409	0.0304662	0.0258891	0.414187
mean.butanoic.Cat	0.215042	0.463599	0.00143867	0.00281598	0.482131	0.36147	0.759727	0.662592	0.039422	0.855096
mean.calcium.Cat	0.670094	0.0135347	2.30924e-06	0.0768774	0.165381	0.331853	0.394269	0.149873	0.198537	0.669466
mean.carb.Cat	0.432381	0.00942698	0.00624189	0.49069	0.288387	0.182445	0.89155	0.785812	0.224775	0.788859
mean.chol.Cat	0.451695	0.562649	0.260362	0.739322	0.119406	0.624883	0.0625732	0.0308282	0.317304	0.156942
mean.copper.Cat	0.823892	0.0409267	0.696254	0.413931	0.294423	0.776623	0.46184	0.295074	0.901916	0.341096
mean.decanoic.Cat	0.124527	0.0481762	0.973317	0.688566	0.926788	0.551219	0.885965	0.520801	0.234678	0.394415
mean.dha.Cat	0.428856	0.0528893	0.152251	0.00869587	0.138133	0.0869971	0.729724	0.741864	0.0580487	0.996426
mean.dpa.Cat	0.00191209	0.00111101	0.85858	0.000384883	0.730889	0.165828	0.693923	0.818472	0.460751	0.56024
mean.eico.Cat	7.50608e-05	0.0654142	0.40106	0.0039811	0.507819	0.197991	0.608901	0.50793	0.178337	0.146983
mean.energy.Cat	0.0132084	0.00263868	0.00206123	0.723689	0.0694736	0.281805	0.881533	0.283471	0.166055	0.277205
mean.f.4.10sfa.Cat	0.181186	0.482391	0.805264	0.32483	0.20621	0.853709	0.0516222	0.959975	0.767146	0.330492
mean.f.arachidic.Cat	0.724822	0.090668	0.00229848	0.000239467	0.00270888	3.80436e-05	0.0239736	0.919039	0.241663	0.570326
mean.f.arachidonic.Cat	0.0426285	0.0126299	0.000793753	0.219032	0.665054	0.164235	0.946471	0.204288	0.654815	0.674988
mean.f.betacar.Cat	0.883926	0.410707	0.127009	0.106258	0.429693	0.344423	0.0668409	0.0304662	0.0258891	0.414187
mean.f.butanoic.Cat	0.215042	0.463599	0.00143867	0.00281598	0.482131	0.36147	0.759727	0.662592	0.039422	0.855096
mean.f.calcium.Cat	0.693883	0.00366934	8.29929e-06	0.1446	0.42484	0.668607	0.783261	0.310404	0.198537	0.669466
mean.f.carb.Cat	0.432381	0.00942698	0.00624189	0.49069	0.288387	0.222435	0.89155	0.785812	0.224775	0.788859
mean.f.chol.Cat	0.451695	0.562694	0.260362	0.794	0.119406	0.624883	0.0625732	0.0308282	0.25925	0.156942
mean.f.copper.Cat	0.823892	0.0455354	0.696254	0.437121	0.24714	0.902972	0.422994	0.348101	0.926919	0.341096
mean.f.decanoic.Cat	0.124527	0.0481762	0.973317	0.688566	0.926788	0.551219	0.885965	0.520801	0.234678	0.394415
mean.f.dha.Cat	0.428856	0.0528893	0.159677	0.00881432	0.0728563	0.0631136	0.708059	0.772779	0.0317597	0.967171
mean.f.dpa.Cat	0.00191209	0.00111101	0.85858	0.000384883	0.730889	0.165828	0.693923	0.818273	0.320849	0.56024
mean.f.eico.Cat	0.000879189	0.061634	0.530687	0.00399645	0.0244403	0.455948	0.29616	0.224512	0.391686	0.175747
mean.f.fat.Cat	0.924337	0.826939	0.506663	0.359096	0.0500776	0.0837491	0.080081	0.246438	0.413963	0.703162
mean.f.fiber.Cat	0.181068	0.985874	0.0525605	0.253036	0.0653286	0.798017	0.390555	0.613629	0.339105	0.958685
mean.f.folate.Cat	0.859141	0.691474	0.10215	0.0152157	0.21095	0.0160547	0.864903	0.758275	0.120963	0.753343
mean.f.hexanoic.Cat	0.877378	0.332293	0.00509022	0.0100301	0.578073	0.429996	0.673922	0.288417	0.0515468	0.58514
mean.f.iron.Cat	0.177034	0.000648233	0.326489	0.814031	0.64534	0.693085	0.502255	0.230251	0.188012	0.284431
mean.f.lauric.Cat	0.825524	0.0677136	1.61722e-05	0.493035	0.224636	0.166816	0.073294	0.716025	0.959319	0.158091
mean.f.linoleic.Cat	0.0958475	0.0356162	0.158364	0.476649	0.606627	0.72348	0.199647	1	0.177472	0.176242
mean.f.linolenic.Cat	0.581594	1.58122e-05	0.00662048	0.194238	0.280538	0.951819	0.855939	0.546317	0.065866	0.606278
mean.f.linolenic.n3.Cat	0.551636	0.672343	0.0919345	0.721871	0.0164637	0.582428	0.966162	0.434232	0.0438705	0.78147
mean.f.mag.Cat	0.280769	0.0278536	0.0176637	0.94693	0.957833	0.63426	0.281157	0.174356	0.0423321	0.643919
mean.f.mang.Cat	0.900243	0.217699	0.870737	0.907617	0.248612	0.338845	0.534241	0.507132	0.391681	0.844314
mean.f.mufa.Cat	0.744015	0.359671	0.576048	0.610017	0.00378744	0.0226644	0.612851	0.479392	0.968224	0.25786
mean.f.myristic.Cat	0.22748	0.00788638	0.313255	0.458873	0.533552	0.990297	0.0597552	0.249469	0.427966	0.759796
mean.f.niacin.Cat	0.858997	0.0715427	0.013126	0.936197	0.736255	0.997147	0.498698	0.111762	0.186581	0.659016
mean.f.nitro.Cat	0.735815	0.745094	4.93481e-05	0.39257	0.436097	0.454334	0.132671	0.972489	0.533521	1
mean.f.octanoic.Cat	0.0733865	9.411e-05	0.0759771	0.560524	0.551631	0.0589136	0.518309	0.865927	0.471472	0.66598
mean.f.oleic.Cat	0.429639	0.464323	0.543796	0.996901	0.00662079	0.0452555	0.0732801	0.139183	0.858432	0.0786377
mean.f.palmitic.Cat	0.173073	0.194143	0.752023	0.330096	0.0261876	0.0484428	0.294165	0.0615253	0.65828	0.837294
mean.f.palmitoleic.Cat	0.408199	0.436125	0.401382	0.289119	0.00879683	0.00288846	0.20465	0.503407	0.959674	0.749839
mean.f.pantothenic.Cat	0.722303	0.575843	0.111267	0.240376	0.784643	0.738534	0.785652	0.14374	0.362866	0.712679
mean.f.phos.Cat	0.366567	0.00955469	1.10129e-05	0.768213	0.810529	0.937133	0.770029	0.476941	0.282504	0.770182
mean.f.potassium.Cat	0.9402	0.184308	0.0813361	0.447578	0.450835	0.966097	0.691394	0.53172	0.592458	0.821857
mean.f.protein.Cat	0.756927	0.00425537	7.51179e-06	0.775826	0.793428	0.509724	0.287101	0.91589	0.178156	0.692187
mean.f.pufa.Cat	0.963286	0.0407047	0.168616	0.253408	0.595716	0.923589	0.164592	0.721876	0.268187	0.318119
mean.f.pyridoxine.Cat	0.521152	1.62054e-05	0.003435	0.981183	0.128217	0.468915	0.375481	0.617443	0.263365	0.0683143
mean.f.retaeq.Cat	0.410802	0.879672	0.0998954	0.0627839	0.0894244	0.691474	0.92896	0.407071	0.443914	0.146281
mean.f.reteq.Cat	0.883749	0.315754	0.136157	0.20129	0.140386	0.298511	0.267765	0.289665	0.81779	0.752678
mean.f.safa.Cat	0.0452252	0.690988	0.0766316	0.689848	0.263049	0.152081	0.818172	0.920235	0.238838	0.0870331
mean.f.starch.Cat	0.81142	0.319825	0.0216078	0.837028	0.0588832	0.426116	0.739311	0.72589	0.749871	0.096543
mean.f.stearic.Cat	0.753567	0.376427	0.862459	0.268086	0.0219653	0.0340121	0.628812	0.150271	0.28514	0.920155
mean.f.sugar.Cat	0.116799	0.0223611	0.190162	0.550606	0.0330727	0.625392	0.57559	0.809628	0.570524	0.877596
mean.f.thiamin.Cat	0.622121	0.0006866	0.00111864	0.389273	0.680254	0.973221	0.848671	0.376319	0.953511	0.397047
mean.f.vitb12.Cat	0.094564	0.0980483	0.211391	0.0372769	0.943646	0.366812	0.850712	0.777652	0.144404	0.834703
mean.f.vitc.Cat	0.849592	0.897755	0.867869	0.465333	0.00757453	0.779049	0.639466	0.209511	0.900271	0.323006
mean.f.vitd.Cat	0.0422996	0.00257028	0.0882522	0.5484	0.72685	0.946422	0.391498	0.684269	0.712447	0.147753
mean.f.vite.Cat	0.0406685	0.0720433	0.93951	0.191739	0.116435	0.881216	0.0796533	0.888606	0.991281	0.414949
mean.f.vite.tot.Cat	0.108537	0.00668945	0.109413	0.185424	0.0501187	0.433905	0.23957	0.851797	0.370601	0.28228
mean.f.vitk.Cat	0.371293	0.420468	0.0895543	0.11497	0.601346	0.00613255	0.553367	0.176152	0.966152	0.917367
mean.f.zinc.Cat	0.202617	0.121374	0.111175	0.951224	0.167585	0.599389	0.700876	0.301655	0.6323	0.33277
mean.fat.Cat	0.78869	0.803559	0.506663	0.306445	0.0500776	0.0837491	0.164203	0.246438	0.413963	0.703162
mean.fiber.Cat	0.181068	0.996763	0.0525605	0.253036	0.0653286	0.798017	0.390555	0.613629	0.280239	0.958685
mean.folate.Cat	0.899156	0.664766	0.142869	0.0124225	0.21095	0.0262621	0.902044	0.953858	0.231799	0.363193
mean.hexanoic.Cat	0.877378	0.332293	0.00509022	0.0100301	0.578073	0.429996	0.673922	0.288417	0.0515468	0.58514
mean.iron.Cat	0.132717	0.00188047	0.327674	0.630143	0.584845	0.847343	0.471001	0.433515	0.318655	0.0830964
mean.lauric.Cat	0.825524	0.0677136	1.61722e-05	0.493035	0.224636	0.166816	0.073294	0.716025	0.959319	0.158091
mean.linoleic.Cat	0.0958475	0.0356162	0.158364	0.476649	0.606627	0.652374	0.199647	1	0.177472	0.217139
mean.linolenic.Cat	0.588724	5.06187e-06	0.0161927	0.226396	0.354262	0.807144	0.874914	0.71537	0.065866	0.692987
mean.linolenic.n3.Cat	0.551636	0.672343	0.0748162	0.721871	0.0164637	0.582428	0.966162	0.434232	0.0579645	0.78147
mean.mag.Cat	0.280769	0.0288199	0.0167419	0.987575	0.821384	0.517609	0.308436	0.21103	0.0124336	0.643919
mean.mang.Cat	0.900243	0.217699	0.771981	0.988871	0.306683	0.406383	0.525795	0.783783	0.418247	0.986052
mean.mufa.Cat	0.805089	0.359671	0.61764	0.610017	0.00631111	0.0226644	0.612851	0.479392	0.968224	0.25786
mean.myristic.Cat	0.22748	0.00788638	0.286867	0.40158	0.578596	0.907601	0.0748641	0.249469	0.427966	0.759796
mean.niacin.Cat	0.977191	0.0895767	0.0180251	0.786506	0.750966	0.814496	0.64446	0.248902	0.109414	0.659016
mean.nitro.Cat	0.665938	0.711094	2.659e-05	0.475513	0.488673	0.333829	0.404615	0.801104	0.533521	1
mean.octanoic.Cat	0.0733865	9.411e-05	0.0759771	0.560524	0.551631	0.0589136	0.518309	0.865927	0.471472	0.66598
mean.oleic.Cat	0.112308	0.349718	0.576375	0.883112	0.00815575	0.0618754	0.152284	0.13019	0.941213	0.0358983
mean.palmitic.Cat	0.173073	0.194143	0.752023	0.330096	0.0261876	0.0484428	0.294165	0.0615253	0.65828	0.837294
mean.palmitoleic.Cat	0.995003	0.496495	0.4763	0.168265	0.00314871	0.0018019	0.191482	0.33923	0.902441	0.531954
mean.pantothenic.Cat	0.975689	0.683833	0.151756	0.320677	0.454646	0.71282	0.985521	0.328132	0.102997	0.782398
mean.phos.Cat	0.366567	0.00955469	1.10129e-05	0.768213	0.810529	0.937133	0.770029	0.476941	0.14793	0.770182
mean.potassium.Cat	0.9402	0.17691	0.0813361	0.447578	0.450835	0.966097	0.691394	0.53172	0.592458	0.821857
mean.protein.Cat	0.756927	0.00425537	1.39699e-05	0.691207	0.793428	0.509724	0.287101	0.91589	0.178156	0.692187
mean.pufa.Cat	0.963286	0.0540495	0.168616	0.271107	0.595716	0.923589	0.122413	0.691352	0.268187	0.318119
mean.pyridoxine.Cat	0.99196	4.36386e-05	0.0414533	0.745574	0.306048	0.330006	0.532134	0.74044	0.167897	0.0737376
mean.retaeq.Cat	0.165904	0.860645	0.0972358	0.0244891	0.13082	0.654035	0.952038	0.441682	0.71975	0.203969
mean.reteq.Cat	0.859843	0.354163	0.128251	0.146632	0.173857	0.169645	0.386687	0.255595	0.52769	0.825693
mean.s.calcium.Cat	0.718974	0.876962	0.372092	0.312235	0.0534503	0.187546	0.86782	0.950963	0.488666	0.904161
mean.s.carb.Cat	0.190695	0.478683	0.578042	0.0750268	0.0860841	0.223692	0.534953	0.780691	0.963632	0.110061
mean.s.copper.Cat	0.887232	0.501865	0.571588	0.367676	0.365584	0.985222	0.282663	0.616751	0.346604	#N/A
mean.s.folate.Cat	0.749987	0.838274	0.71	0.0487447	0.0947109	0.936174	0.385779	0.159191	0.735391	0.238549
mean.s.iron.Cat	0.265235	0.143457	0.153931	0.0255029	0.367207	0.28654	0.483583	0.599773	0.299084	0.361228
mean.s.mag.Cat	0.745611	0.512081	0.991833	0.460481	0.0257578	0.724682	0.355275	0.588205	0.947987	0.422143
mean.s.mang.Cat	0.887232	0.473122	0.946362	0.673762	0.230237	0.943858	0.228227	0.297652	0.527058	0.286072
mean.s.niacin.Cat	0.453792	0.490922	0.807763	0.158601	0.0671004	0.936174	0.161112	0.173544	0.802092	0.592889
mean.s.pantothenic.Cat	0.887232	0.191382	0.489646	0.773079	0.582756	0.647371	0.20953	0.19156	0.613865	0.511857
mean.s.pyridoxine.Cat	0.959871	0.243255	0.0731823	0.242524	0.204137	0.808839	0.155957	0.136437	0.829875	0.170514
mean.s.retaeq.Cat	0.36583	0.858135	0.852502	0.320441	0.381136	0.600168	0.18248	0.359812	0.417405	0.438578
mean.s.reteq.Cat	0.191702	0.371773	0.359197	0.0980325	0.118942	0.668427	0.395943	0.337394	0.971437	0.841093
mean.s.riboflavin.Cat	0.959871	0.105972	0.161833	0.340484	0.0814877	0.830272	0.369311	0.112212	0.835721	0.170514
mean.s.thiamin.Cat	0.959871	0.105972	0.129211	0.340484	0.0814877	0.819969	0.181899	0.112212	0.835721	0.170514
mean.s.vitb12.Cat	0.247991	0.914236	0.436353	0.161761	0.84962	0.955734	0.109424	0.246066	0.904984	0.0556631
mean.s.vitc.Cat	0.527287	0.126989	0.130877	0.152405	0.131581	0.344623	0.211772	0.595788	0.826566	0.521435
mean.s.vitd.Cat	0.0116367	0.0190031	0.0271795	0.27756	0.933171	0.591368	0.529277	0.378194	0.207505	0.885072
mean.s.vite.Cat	0.967456	0.486383	0.409919	0.121868	0.0176858	0.497185	0.418867	0.410303	0.585957	0.123799
mean.s.vite.tot.Cat	0.462523	0.349579	0.396376	0.173039	0.0125163	0.29063	0.760115	0.297301	0.324987	0.150927
mean.s.vitk.Cat	0.887232	0.501865	0.571588	0.26161	0.74237	0.804731	0.621904	0.0432521	0.0925758	0.629722
mean.s.zinc.Cat	0.745611	0.512081	0.991833	0.102944	0.0849338	0.666475	0.160696	0.256758	0.652224	0.0307084
mean.safa.Cat	0.0452252	0.690988	0.0766316	0.689848	0.263049	0.152081	0.818172	0.920235	0.29986	0.0870331
mean.starch.Cat	0.81142	0.294508	0.0225763	0.93287	0.0478692	0.328656	0.563616	0.72589	0.749871	0.096543
mean.stearic.Cat	0.753567	0.376427	0.862459	0.268086	0.0219653	0.0340121	0.628812	0.150271	0.28514	0.920155
mean.sugar.Cat	0.128791	0.0223611	0.190162	0.550606	0.0330727	0.558695	0.57559	0.809628	0.570524	0.877596
mean.thiamin.Cat	0.760893	0.0025793	0.000195157	0.41274	0.941808	0.478936	0.353126	0.724817	0.881782	0.556553
mean.vitb12.Cat	0.0440147	0.0947103	0.259581	0.02304	0.757935	0.276494	0.747979	0.811213	0.0620592	0.985523
mean.vitc.Cat	0.850905	0.938498	0.87213	0.444862	0.0484974	0.954623	0.31608	0.411927	0.843908	0.436982
mean.vitd.Cat	0.220388	0.302505	0.382053	0.802872	0.614259	0.574868	0.302128	0.867102	0.782347	0.87755
mean.vite.Cat	0.0577774	0.0663449	0.682038	0.331488	0.100642	0.837896	0.0861971	0.570421	0.586728	0.306259
mean.vite.tot.Cat	0.0231897	0.011082	0.187345	0.337674	0.0882145	0.371246	0.411001	0.458467	0.567131	0.306042
mean.vitk.Cat	0.373009	0.484894	0.0676221	0.120649	0.578419	0.0302577	0.613991	0.280739	0.757672	0.917367
mean.zinc.Cat	0.192997	0.103981	0.110013	0.924698	0.175057	0.695384	0.904184	0.472609	0.932678	0.474816
milk.product	0.240412	0.000154357	0.0510189	0.0445958	0.673319	0.854092	#N/A	0.854092	#N/A	#N/A
milk.products	0.351377	7.18726e-06	0.0012646	0.0450173	0.956445	0.317705	#N/A	0.317705	#N/A	#N/A
noncorn.cereals	0.338252	0.188895	#N/A	#N/A	#N/A	#N/A	#N/A	0.188895	#N/A	#N/A
nongluten.cereals	0.302103	0.918103	#N/A	#N/A	#N/A	#N/A	#N/A	0.918103	#N/A	#N/A
nongluten.noncorn.cereals	0.338352	0.133971	0.110352	#N/A	#N/A	#N/A	#N/A	0.110352	#N/A	#N/A
oat	0.813274	0.0369708	0.103958	0.983174	0.0836664	#N/A	#N/A	0.0836664	#N/A	#N/A
other.fib01	0.374945	0.305833	0.752492	0.135326	0.175409	0.615549	#N/A	0.615549	#N/A	#N/A
other.fib02	0.888212	0.782516	0.302998	0.481048	0.222843	0.673082	#N/A	0.673082	#N/A	#N/A
other.fib03	0.39779	0.520226	0.0518414	0.860037	0.79509	0.935657	#N/A	0.935657	#N/A	#N/A
other.fib04	0.557341	0.23445	0.308624	0.522701	0.78742	0.976814	#N/A	0.976814	#N/A	#N/A
other.fib05	0.557341	0.104444	0.773774	0.310273	0.385399	0.798611	#N/A	0.798611	#N/A	#N/A
other.fib06	0.423641	0.570183	0.971706	0.241896	0.982672	0.874739	#N/A	0.874739	#N/A	#N/A
other.fib07	0.557341	0.675267	0.998091	0.716949	0.335753	0.888227	#N/A	0.888227	#N/A	#N/A
other.fib08	0.178818	0.108096	0.33455	0.731687	0.909411	0.975971	#N/A	0.975971	#N/A	#N/A
other.fib09	0.637213	0.192162	0.671596	0.391486	0.0672667	0.9507	#N/A	0.9507	#N/A	#N/A
other.fib10	0.482294	0.531537	0.881006	0.222824	0.474137	0.888227	#N/A	0.888227	#N/A	#N/A
other.fib11	0.557341	0.108096	0.104487	0.568631	0.688846	0.888227	#N/A	0.888227	#N/A	#N/A
other.fib12	0.557341	0.778787	0.0352879	0.947987	0.988593	0.793539	#N/A	0.793539	#N/A	#N/A
other.fib13	0.557341	0.269944	0.428805	0.446991	0.486677	0.85368	#N/A	0.85368	#N/A	#N/A
other.kinds.of.meat	0.9753	0.262161	0.29881	0.309643	0.364412	0.528667	#N/A	0.528667	#N/A	#N/A
other.vegetable	0.42856	0.0224029	0.022689	0.159438	0.300841	0.070509	#N/A	0.070509	#N/A	#N/A
peas.green.beans	0.586981	0.00647545	0.0133601	0.900332	0.663215	0.720207	#N/A	0.720207	#N/A	#N/A
pork.beef	0.616836	0.0171406	0.728307	0.139875	0.818295	0.572418	#N/A	0.572418	#N/A	#N/A
potatoes	0.719078	0.0874969	0.990722	0.153183	0.714452	#N/A	#N/A	0.714452	#N/A	#N/A
poultry	0.922712	0.0367955	0.845035	0.298392	0.89566	0.23098	#N/A	0.23098	#N/A	#N/A
random.Cat	0.282454	0.135241	0.691441	0.0475513	0.713588	0.138928	0.867198	0.212134	0.838493	0.763167
regular.cow.s.milk.or.ice.cream	0.224117	1.33761e-08	0.00105896	0.117594	0.197691	0.411423	#N/A	0.411423	#N/A	#N/A
rice.milk	0.316238	0.672371	0.663297	0.159201	0.575057	0.679041	#N/A	0.679041	#N/A	#N/A
rice.ricemilk	0.331461	0.161758	0.110352	#N/A	#N/A	#N/A	#N/A	0.110352	#N/A	#N/A
rice	0.331461	0.161758	0.110352	#N/A	#N/A	#N/A	#N/A	0.110352	#N/A	#N/A
root.vegetables	0.982436	0.726545	0.955338	#N/A	#N/A	#N/A	#N/A	0.955338	#N/A	#N/A
rye	0.577997	0.0312777	0.00528553	0.00309598	0.840059	0.716072	#N/A	0.716072	#N/A	#N/A
sausage.hot.dogs	0.066789	7.90463e-13	1.53975e-07	0.0594886	0.921109	0.514261	#N/A	0.514261	#N/A	#N/A
soy.milk.and.other.soy.products	0.866197	0.337723	0.576798	0.210851	0.422469	0.875692	#N/A	0.875692	#N/A	#N/A
soy	0.259796	0.63886	0.776472	0.454515	0.498212	0.952334	#N/A	0.952334	#N/A	#N/A
spinach	0.574219	0.878872	0.867774	0.0204071	0.9011	0.502955	#N/A	0.502955	#N/A	#N/A
squash.pumpkin	0.721729	0.0777388	0.043358	0.263913	0.0445806	0.313712	#N/A	0.313712	#N/A	#N/A
sweet.potatoes.or.yams	0.0400995	0.357253	0.0275234	0.0031963	0.138532	0.206083	#N/A	0.206083	#N/A	#N/A
tomato.or.tomato.sauce	0.0938263	0.000410358	0.00107042	0.973769	0.63791	0.772267	#N/A	0.772267	#N/A	#N/A
total.roots	0.714418	0.946501	#N/A	#N/A	#N/A	#N/A	#N/A	0.946501	#N/A	#N/A
turnip.parsnip.artichoke.rutabag	0.0113791	0.000817505	0.000256683	0.0740329	0.336039	0.773769	#N/A	0.773769	#N/A	#N/A
wheat	0.253206	0.000331179	0.0698338	0.667638	0.77332	#N/A	#N/A	0.77332	#N/A	#N/A

## Sheet: 4b. Shannon Alpha Div p-values
	Month:	3	4	5	6	7	8	9	10	11	12	13	14	15	16	17	18	19	20	21	22	23	24	25	26	27	28	29	30	31	32	33	34	35	36	37	38	39	40	41	42	43	44	45	46	47	48
	p<0.05 n:	333	667	600	618	585	564	551	519	505	419	436	406	378	393	365	307	303	322	260	252	231	227	215	200	192	174	159	149	149	128	126	105	98	91	86	83	58	50	54	52	37	43	38	28	26	17
DMM.16S	9	0.380064	0.917664	0.632484	0.863656	0.675689	0.47871	0.0345622	0.17268	0.431649	0.110033	0.0726976	0.00753429	0.784107	0.0977855	0.221806	0.048558	0.457628	0.325151	0.174852	0.0275988	0.499995	0.0160993	0.0184717	0.800825	0.232834	0.020128	0.158653	0.0353863	0.0079663	0.254557	0.0508332	0.97211	0.239552	0.666821	0.266412	0.64943	0.299869	0.371615	0.997314	0.173202	0.789425	0.209236	0.285095	0.701303	0.452281	0.159353
Birth.Mode.Simple	7	0.0478633	0.178023	0.262335	0.23132	0.969808	0.0482767	0.260763	0.878534	0.639903	0.932515	0.0461666	0.581485	0.0386697	0.814012	0.19117	0.209432	0.0785322	0.0991588	0.0206412	0.557203	0.906559	0.479249	0.06521	0.573335	0.551091	0.14748	0.0127971	0.801232	0.16302	0.617075	0.752575	0.605233	0.0844239	0.622271	0.770335	0.780563	0.859628	0.912982	0.268902	0.114746	0.165231	0.775958	0.803526	0.477197	0.00496455	0.671373
mean.f.folate.Cat	7	0.713917	0.199681	0.605206	0.196817	0.739318	0.881904	0.0647743	0.752848	0.203394	0.0340811	0.624816	0.305289	0.53843	0.0199511	0.380237	0.0877721	0.0250814	0.00403833	0.724007	0.0778955	0.0103812	0.226051	0.0613593	0.984789	0.816891	0.287002	0.225731	0.928831	0.0512066	0.229173	0.201129	0.598794	0.825014	0.213221	0.722546	0.763282	0.253506	0.0356919	0.476218	0.0463106	0.759786	0.212912	0.29786	0.34163	0.34163	0.777297
mean.f.pyridoxine.Cat	7	0.540988	0.285385	0.467027	0.655444	0.562233	0.504273	0.00966025	0.178316	0.856603	0.686422	0.606708	0.0238496	0.0266923	0.817103	0.0146352	0.673798	0.727962	0.918099	0.22721	0.591963	0.0216119	0.445567	0.893351	0.501151	0.902217	0.152107	0.714415	0.115872	0.625775	0.233298	0.872817	0.917675	0.972819	0.885431	0.99413	0.119363	0.0104861	0.0821805	0.812899	0.13521	0.780596	0.305059	0.238647	0.923224	0.0257358	0.396144
mean.folate.Cat	7	NA	0.0947872	0.98729	0.196817	0.739318	0.925075	0.0571921	0.578858	0.203394	0.0539321	0.624816	0.392971	0.478638	0.00836617	0.407098	0.0877721	0.0170111	0.00403833	0.724007	0.102443	0.0162571	0.226051	0.0497648	0.567217	0.856582	0.872101	0.32189	0.928831	0.0623522	0.396487	0.284783	0.223072	0.589175	0.768968	0.675403	0.768568	0.253506	0.0356919	0.476218	0.0463106	0.737154	0.11131	0.127908	0.213524	0.556074	0.946847
mean.f.lauric.Cat	7	0.773397	0.783959	0.715793	0.465774	0.16525	0.0305662	0.0372701	0.314372	0.00806613	0.0880184	0.132663	0.533578	0.284793	0.94649	0.0446415	0.454794	0.686159	0.98259	0.873784	0.473923	0.360839	0.483952	0.454756	0.800651	0.686056	0.518249	0.189905	0.168758	0.886254	0.0131074	0.991118	0.0289105	0.914864	0.0100275	0.283968	0.902792	0.519514	0.137349	0.582339	0.744995	0.270344	0.47864	0.3223	0.288844	0.0651964	0.141645
mean.lauric.Cat	7	0.773397	0.783959	0.715793	0.465774	0.16525	0.0305662	0.0372701	0.314372	0.00806613	0.0880184	0.132663	0.533578	0.284793	0.94649	0.0446415	0.454794	0.686159	0.98259	0.873784	0.473923	0.360839	0.483952	0.454756	0.800651	0.686056	0.518249	0.189905	0.168758	0.886254	0.0131074	0.991118	0.0289105	0.914864	0.0100275	0.283968	0.902792	0.519514	0.137349	0.582339	0.744995	0.270344	0.47864	0.3223	0.288844	0.0651964	0.141645
mean.pyridoxine.Cat	7	0.540988	0.688705	0.523246	0.944776	0.523642	0.23807	0.00541205	0.138546	0.91026	0.590931	0.527482	0.0116478	0.036123	0.773395	0.18557	0.211996	0.621746	0.761027	0.391669	0.656731	0.0170162	0.323721	0.878348	0.79809	0.443761	0.357231	0.887479	0.538189	0.615877	0.0935546	0.824565	0.792687	0.963342	0.904221	0.99413	0.0563081	0.0306786	0.21001	0.812899	0.0479468	0.79585	0.305059	0.238647	0.923224	0.0208793	0.396144
mean.f.mang.Cat	6	0.212209	0.385856	0.236704	0.276039	0.913256	0.127458	0.889045	0.471015	0.0129888	0.384358	0.287373	0.338554	0.102171	0.683368	0.0191255	0.264813	0.273087	0.759928	0.00828331	0.220924	0.763548	0.0317801	0.299006	0.0075058	0.674918	0.214501	0.270981	0.321912	0.800677	0.749221	0.0916948	0.316323	0.269913	0.330074	0.619931	0.0515759	0.150323	0.601508	0.0515759	0.658253	0.436275	0.374259	0.595423	0.0179605	0.117185	0.196706
SeasonOfSample	6	0.254024	0.856135	0.0130923	0.828951	0.617567	0.0384153	0.763551	0.766332	0.313979	0.436758	0.579211	0.202325	0.612316	0.203131	0.598919	0.415497	0.100076	0.301477	0.397709	0.00654167	0.931451	0.8649	0.0156034	0.313717	0.306548	0.347243	0.34733	0.785844	0.800403	0.616922	0.911318	0.0215735	0.0146548	0.86929	0.141775	0.201845	0.707869	0.438202	0.0522541	0.232097	0.819322	0.200479	0.719582	0.338028	0.305398	0.282008
mean.starch.Cat	6	0.0852409	0.526944	0.53509	0.817631	0.934113	0.838716	0.62192	0.714289	0.0172514	0.741765	0.0787116	0.401978	0.0393141	0.637981	0.0643997	0.858957	0.235352	0.047479	0.253492	0.0467134	0.723929	0.331871	0.857319	0.164168	0.350935	0.182994	0.609602	0.355065	0.557037	0.185796	0.767755	0.658036	0.419013	0.802209	0.899331	0.117579	0.543866	0.111103	0.111103	0.678402	0.00815097	0.00815097	0.264288	0.384088	0.126631	0.179712
mean.f.fiber.Cat	6	NA	0.969969	0.354164	0.526823	0.985951	0.186751	0.838101	0.924981	0.176783	0.905331	0.129652	0.371295	0.130899	0.867645	0.106825	0.755835	0.904553	0.606583	0.0409792	0.700622	0.0392004	0.167853	0.934018	0.0398322	0.959249	0.0821391	0.158626	0.81538	0.942676	0.0173292	0.89564	0.446395	0.537996	0.498492	0.39734	0.659791	0.0616087	0.779435	0.288883	0.898669	0.0215696	0.820985	0.1498	0.148287	0.148287	0.0446097
mean.fiber.Cat	6	0.713917	0.969969	0.354164	0.526823	0.985951	0.223771	0.885254	0.924981	0.176783	0.905331	0.129652	0.371295	0.130899	0.867645	0.106825	0.755835	0.904553	0.606583	0.0409792	0.700622	0.0392004	0.167853	0.934018	0.0398322	0.959249	0.0821391	0.158626	0.81538	0.942676	0.0173292	0.89564	0.228093	0.612985	0.498492	0.39734	0.659791	0.0616087	0.779435	0.288883	0.898669	0.0215696	0.820985	0.1498	0.148287	0.148287	0.0446097
fish.or.other.seafood	5	NA	0.89735	0.0677232	0.0776426	0.374931	0.0046162	0.255388	0.577242	0.0114564	0.810437	0.0136502	0.983096	0.0481401	0.59804	0.190423	0.555478	0.938297	0.0498143	0.516565	0.380619	0.0552826	0.892997	0.892997	0.892997	0.892997	0.892997	0.892997	0.892997	0.892997	0.892997	0.892997	0.892997	0.892997	0.892997	0.892997	0.892997	0.892997	0.892997	0.892997	0.892997	0.892997	0.892997	0.892997	0.892997	0.892997	0.892997
rye	5	0.863105	0.16909	0.973576	0.505595	0.991716	0.0323216	0.0746928	0.498043	0.00680258	0.163578	0.00652164	0.284852	0.0323992	0.0330295	0.0821248	0.618517	0.23867	0.257206	0.197487	0.0831521	0.0751179	0.715865	0.21384	0.21384	0.21384	0.21384	0.21384	0.21384	0.21384	0.21384	0.21384	0.21384	0.21384	0.21384	0.21384	0.21384	0.21384	0.21384	0.21384	0.21384	0.21384	0.21384	0.21384	0.21384	0.21384	0.21384
Obs16SR3K.Cat	5	0.929378	0.799227	0.562258	0.685106	0.909911	0.498818	0.847558	0.236027	0.59586	0.0258021	0.845555	0.226611	0.320053	0.215697	0.0025819	0.174444	0.074482	0.378179	0.226906	0.998742	0.307182	0.00396481	0.0156526	0.182895	0.34944	0.149206	0.0739935	0.272553	0.136654	0.0616059	0.387553	0.700859	0.378634	0.888551	0.1578	0.497404	0.225479	0.546831	0.243803	0.33288	0.938503	0.0193595	0.499499	0.414216	0.778729	0.815335
receivedsupplement.Iron	5	0.0468914	0.202524	0.0409814	0.666071	0.381584	0.252698	0.947274	0.757325	0.0194903	0.615509	0.742521	0.722342	0.00606616	0.230789	0.226529	0.257633	0.166925	0.924281	0.476218	0.494612	0.0778308	0.593902	0.364944	0.409425	0.186315	0.113141	0.195027	0.224275	0.325872	0.162543	0.663616	0.958011	0.51783	0.461198	0.0100148	0.718208	0.905969	0.597399	0.597399	0.597399	0.597399	0.597399	0.426877	0.426877	0.426877	0.426877
mean.mang.Cat	5	0.212209	0.385856	0.236704	0.180562	0.913256	0.127458	0.889045	0.471015	0.0178139	0.384358	0.36153	0.367517	0.132813	0.683368	0.0191255	0.264813	0.273087	0.657438	0.00828331	0.319672	0.763548	0.0552883	0.357561	0.0274017	0.93179	0.117146	0.234947	0.321912	0.460996	0.631583	0.204483	0.256699	0.269913	0.330074	0.85497	0.0515759	0.150323	0.601508	0.0515759	0.658253	0.436275	0.374259	0.595423	0.0179605	0.117185	0.196706
mean.f.octanoic.Cat	5	0.535003	0.193872	0.763872	0.653513	0.252551	0.191497	0.410954	0.197366	0.183488	0.116813	0.121473	0.235636	0.302562	0.0298178	0.78314	0.819783	0.958732	0.223661	0.247697	0.0627984	0.0218264	0.0570235	0.478845	0.006017	0.244851	0.942014	0.225242	0.0457817	0.230414	0.31756	0.258213	0.112721	0.815335	0.0208626	0.43495	0.855132	0.89583	0.234483	0.595423	0.512075	0.308179	0.540291	0.937948	0.433422	0.504985	0.654721
mean.f.palmitic.Cat	5	0.828135	0.339693	0.361431	0.79628	0.737365	0.0824829	0.409188	0.0212954	0.0142214	0.994145	0.953941	0.652399	0.276887	0.495456	0.065622	0.57129	0.777212	0.888557	0.702028	0.0385966	0.356648	0.697147	0.362374	0.794357	0.724547	0.390065	0.36765	0.897954	0.334864	0.659563	0.0495264	0.659995	0.92094	0.326758	0.897788	0.788124	0.401315	0.835705	0.342873	0.979297	0.109599	0.101995	0.705457	0.705457	1	0.040424
mean.f.starch.Cat	5	0.0852409	0.526944	0.53509	0.817631	0.934113	0.727092	0.568668	0.718398	0.0157974	0.741765	0.0817902	0.519329	0.0393141	0.637981	0.0551957	0.858957	0.235608	0.047479	0.253492	0.0620548	0.723929	0.186282	0.857319	0.164168	0.650826	0.182994	0.609602	0.355065	0.557037	0.185796	0.767755	0.658036	0.419013	0.802209	0.899331	0.117579	0.543866	0.111103	0.111103	0.678402	0.00815097	0.00815097	0.264288	0.384088	0.126631	0.179712
mean.octanoic.Cat	5	0.535003	0.193872	0.763872	0.653513	0.252551	0.260268	0.410954	0.1363	0.183488	0.116813	0.121473	0.235636	0.302562	0.0298178	0.78314	0.819783	0.958732	0.223661	0.247697	0.0627984	0.0218264	0.0570235	0.478845	0.006017	0.244851	0.942014	0.225242	0.0457817	0.230414	0.31756	0.258213	0.112721	0.815335	0.0208626	0.43495	0.855132	0.89583	0.234483	0.595423	0.512075	0.308179	0.540291	0.937948	0.433422	0.504985	0.654721
mean.palmitic.Cat	5	0.828135	0.339693	0.361431	0.79628	0.737365	0.109383	0.409188	0.0329102	0.0142214	0.994145	0.953941	0.652399	0.276887	0.495456	0.065622	0.57129	0.777212	0.888557	0.702028	0.0385966	0.356648	0.697147	0.362374	0.794357	0.724547	0.390065	0.36765	0.897954	0.334864	0.659563	0.0495264	0.659995	0.92094	0.326758	0.897788	0.788124	0.401315	0.835705	0.342873	0.979297	0.109599	0.101995	0.705457	0.705457	1	0.040424
mean.f.potassium.Cat	5	NA	0.423277	0.0555421	0.810193	0.892945	0.346369	0.429472	0.919097	0.269841	0.291086	0.212766	0.753633	0.0391196	0.753056	0.280151	0.821047	0.779811	0.834948	0.398928	0.940256	0.390207	0.764473	0.307286	0.812309	0.934098	0.033932	0.754873	0.210731	0.021447	0.151886	0.831972	0.507866	0.713631	0.262041	0.895376	0.0139686	0.00394158	0.256699	0.790375	0.865175	0.370345	0.608075	0.965189	0.399269	0.385742	0.273322
mean.potassium.Cat	5	NA	0.423277	0.0555421	0.810193	0.892945	0.412798	0.47114	0.919097	0.269841	0.291086	0.212766	0.753633	0.0391196	0.753056	0.280151	0.821047	0.779811	0.834948	0.398928	0.940256	0.390207	0.764473	0.307286	0.812309	0.934098	0.033932	0.754873	0.210731	0.021447	0.151886	0.831972	0.507866	0.713631	0.262041	0.895376	0.0139686	0.00394158	0.256699	0.790375	0.865175	0.370345	0.608075	0.965189	0.399269	0.385742	0.273322
random.Cat	4	0.0345145	0.376125	0.490229	0.112146	0.340798	0.650065	0.772441	0.580376	0.347321	0.940149	0.00612507	0.530029	0.376969	0.782187	0.142563	0.191311	0.718745	0.839869	0.735177	0.82044	0.912109	0.635282	0.232041	0.828056	0.956745	0.759714	0.792351	0.622554	0.93596	0.812733	0.230825	0.252851	0.00582891	0.179625	0.860227	0.197674	0.158445	0.492117	0.989085	0.398837	0.890365	0.50871	0.0298089	0.0773874	0.894626	0.698535
Continent	4	0.424659	0.707134	0.837038	0.0525915	0.469061	0.0591169	0.135086	0.529326	0.0019806	0.0881933	0.297139	0.651285	0.104758	0.0452893	0.0275687	0.84066	0.0721832	0.0805275	0.754508	0.28428	0.322108	0.58704	0.0143271	0.123449	0.277566	0.129016	0.354008	0.525212	0.102887	0.0740655	0.75295	0.735939	0.228746	0.858628	0.508022	0.567167	0.406639	1	0.633745	0.28289	0.908316	0.54197	0.198449	0.618402	0.399269	0.36131
buckwheat.and.millet	4	NA	0.0477454	0.782037	0.00317616	0.266226	0.959833	0.969876	0.659741	0.388052	0.691101	0.120911	0.717804	0.102934	0.00674694	0.0248245	0.618991	0.131443	0.224581	0.8619	0.188935	0.142205	0.0504529	0.157331	0.157331	0.157331	0.157331	0.157331	0.157331	0.157331	0.157331	0.157331	0.157331	0.157331	0.157331	0.157331	0.157331	0.157331	0.157331	0.157331	0.157331	0.157331	0.157331	0.157331	0.157331	0.157331	0.157331
mean.copper.Cat	4	0.578869	0.153291	0.348684	0.314856	0.872632	0.215202	0.344822	0.565782	0.862255	0.111127	0.360669	0.730365	0.0232799	0.541757	0.00318038	0.64559	0.996091	0.0462574	0.294166	0.241131	0.175993	0.778752	0.691415	0.0216932	0.408539	0.129431	0.488555	0.468939	0.675518	0.463798	0.551283	0.651679	0.585508	0.166698	0.926713	0.215947	0.210044	0.4795	0.441209	0.632816	0.765383	0.457244	0.213524	0.429795	0.384088	0.121335
milk.product	4	0.515996	0.282347	0.773186	0.0391543	0.0760541	0.00836905	0.20729	0.962951	0.026368	0.578774	0.365612	0.58758	0.252127	0.0401258	0.913151	0.590331	0.977016	0.180976	0.719103	0.719103	0.111338	0.30886	0.30886	0.30886	0.30886	0.30886	0.30886	0.30886	0.30886	0.30886	0.30886	0.30886	0.30886	0.30886	0.30886	0.30886	0.30886	0.30886	0.30886	0.30886	0.30886	0.30886	0.30886	0.30886	0.30886	0.30886
regular.cow.s.milk.or.ice.cream	4	0.914779	0.0192412	0.338272	0.0291771	0.237497	0.418513	0.0626752	0.0135302	0.694771	0.872182	0.419384	0.0146178	0.274989	0.684997	0.971105	0.604642	0.659518	0.0701972	0.937623	0.312106	0.71264	0.939261	0.939261	0.939261	0.939261	0.939261	0.939261	0.939261	0.939261	0.939261	0.939261	0.939261	0.939261	0.939261	0.939261	0.939261	0.939261	0.939261	0.939261	0.939261	0.939261	0.939261	0.939261	0.939261	0.939261	0.939261
turnip.parsnip.artichoke.rutabag	4	0.672134	0.326227	0.472478	0.00243338	0.209432	0.00746459	0.516238	0.54309	0.0421769	0.154397	0.0767056	0.990143	0.193825	0.0485668	0.383002	0.967602	0.522686	0.0895339	0.133521	0.145314	0.370538	0.0880145	0.21384	0.21384	0.21384	0.21384	0.21384	0.21384	0.21384	0.21384	0.21384	0.21384	0.21384	0.21384	0.21384	0.21384	0.21384	0.21384	0.21384	0.21384	0.21384	0.21384	0.21384	0.21384	0.21384	0.21384
receivedsupplement.VitD	4	0.386589	0.989557	0.372463	0.703423	0.453861	0.62698	0.554078	0.661894	0.108723	0.322338	0.394789	0.849102	0.0119129	0.0499991	0.0507227	0.545506	0.830497	0.0148242	0.39039	0.0805101	0.363449	0.235189	0.356734	0.724523	0.091129	0.0131146	0.491151	0.975059	0.529355	0.725016	0.464301	0.589117	0.529079	0.470933	0.0576962	0.178275	0.843925	0.35539	0.278866	0.956298	0.786733	0.827743	0.0785707	0.831797	0.805348	0.738883
mean.arachidonic.Cat	4	0.653048	0.345204	0.640274	0.0159656	0.340942	0.231511	0.0487551	0.863173	0.0492067	0.590444	0.500622	0.76761	0.482605	0.746295	0.421058	0.644707	0.880649	0.72203	0.509524	0.135583	0.910169	0.353415	0.169837	0.180749	0.450525	0.903084	0.747551	0.436394	0.329831	0.234498	0.221467	0.817952	0.044231	0.802012	0.468905	0.342551	0.329296	0.571595	0.945564	0.775958	0.244624	0.396144	1	0.29627	0.275092	0.275092
mean.f.arachidonic.Cat	4	0.653048	0.345204	0.640274	0.0159656	0.340942	0.231511	0.0487551	0.863173	0.0492067	0.590444	0.500622	0.76761	0.482605	0.746295	0.421058	0.644707	0.880649	0.72203	0.509524	0.135583	0.910169	0.353415	0.169837	0.180749	0.450525	0.903084	0.747551	0.436394	0.329831	0.234498	0.221467	0.817952	0.044231	0.802012	0.468905	0.342551	0.329296	0.571595	0.945564	0.775958	0.244624	0.396144	1	0.29627	0.275092	0.275092
mean.f.dha.Cat	4	0.12891	0.469255	0.827032	0.442537	0.785063	0.34818	0.131859	0.774524	0.420646	0.487669	0.541294	0.834848	0.684849	0.944223	0.028976	0.544481	0.219517	0.0160984	0.622822	0.627673	0.865225	0.781446	0.632835	0.013956	0.0874797	0.587962	0.390211	0.877528	0.763473	0.547221	0.543384	0.28626	0.274946	0.522053	0.0452543	0.931104	0.928009	0.803431	0.188666	0.727723	0.240015	0.550854	0.395092	0.312321	0.913627	0.196706
mean.f.linoleic.Cat	4	0.574734	0.12111	0.706742	0.957495	0.845887	0.0315893	0.207488	0.799041	0.807412	0.259535	0.25585	0.322006	0.755024	0.0301747	0.69682	0.160946	0.44497	0.0502619	0.284487	0.789693	0.0397629	0.216762	0.833808	0.572031	0.819664	0.576705	0.644276	0.431012	0.473268	0.0498049	0.9833	0.671239	0.948512	0.518045	0.370418	0.490589	0.0844979	0.791807	0.66158	0.577967	0.953307	0.719166	0.79031	0.24716	0.587594	0.605577
mean.linoleic.Cat	4	0.574734	0.12111	0.706742	0.957495	0.845887	0.0423244	0.207488	0.908942	0.807412	0.259535	0.25585	0.322006	0.755024	0.0301747	0.69682	0.160946	0.44497	0.0502619	0.233989	0.84218	0.0364597	0.162444	0.689473	0.572031	0.819664	0.576705	0.644276	0.431012	0.473268	0.0498049	0.9833	0.671239	0.948512	0.518045	0.370418	0.490589	0.0844979	0.791807	0.66158	0.577967	0.953307	0.719166	0.79031	0.24716	0.587594	0.605577
mean.thiamin.Cat	4	0.542446	0.0213434	0.486366	0.550516	0.589201	0.87936	0.107042	0.972835	0.888938	0.704503	0.584283	0.393016	0.0140204	0.174889	0.560261	0.593175	0.527992	0.151244	0.825136	0.892704	0.040416	0.225851	0.269759	0.887282	0.318945	0.328581	0.422802	0.96822	0.414903	0.889818	0.504205	0.696878	0.748894	0.913894	0.360302	0.34779	0.406639	0.19583	0.867687	0.0151217	0.352491	0.309441	0.0698955	0.767097	0.882454	0.257074
mean.zinc.Cat	4	0.474379	0.0362014	0.227785	0.24639	0.56788	0.570074	0.539051	0.62046	0.881152	0.161085	0.760935	0.556189	0.0330403	0.11471	0.0450129	0.292258	0.421631	0.475945	0.726034	0.0749524	0.298154	0.61883	0.681194	0.275376	0.862267	0.620208	0.26623	0.827638	0.258961	0.447944	0.437825	0.858158	0.982236	0.539114	0.512638	0.0336173	0.0873696	0.313358	0.867687	0.939338	0.0671347	0.760644	0.153007	0.261054	0.952765	0.605577
Clinical.Country	4	0.401299	0.194421	0.598083	0.0182949	0.556451	0.12189	0.289141	0.735097	0.0115546	0.289436	0.465178	0.758469	0.443396	0.127915	0.102792	0.890521	0.0817338	0.312212	0.91305	0.370154	0.18874	0.154743	0.0866058	0.121732	0.605576	0.391538	0.815154	0.802265	0.15253	0.362968	0.723839	0.316102	0.643279	0.866997	0.215365	0.239969	0.039385	0.82065	0.501343	0.523669	0.236476	0.0255721	0.512681	0.960107	0.859301	0.18932
Shan16SR3K.Cat	4	0.963586	0.0589567	0.565011	0.333076	0.0195472	0.530653	0.393622	0.708856	0.685984	0.547505	0.870152	0.843598	0.355413	0.213251	0.105472	0.562409	0.468256	0.701859	0.728453	0.425067	0.905248	0.00260587	0.388734	0.882955	0.405728	0.0156518	0.824012	0.309016	0.280687	0.0219846	0.406342	0.537623	0.113678	0.761109	0.446088	0.786044	0.206827	0.450553	0.176214	0.941653	0.35454	0.204266	0.205274	0.838256	0.838256	0.385261
mean.energy.Cat	4	0.189901	0.643106	0.260607	0.79321	0.868373	0.538264	0.762155	0.49518	0.521402	0.343952	0.690895	0.479279	0.0106646	0.0312266	0.896219	0.269162	0.449073	0.508954	0.777592	0.764575	0.284878	0.562174	0.573682	0.168617	0.729755	0.00641839	0.114403	0.08331	0.45259	0.175332	0.817617	0.0811695	0.559173	0.606676	0.81091	0.638636	0.0136521	0.151529	0.14334	0.0531477	0.129396	0.129396	0.426877	0.426877	0.148287	0.583882
mean.f.mag.Cat	4	0.540988	0.540988	0.0927625	0.720963	0.748909	0.114497	0.282054	0.632407	0.282857	0.949625	0.796357	0.982478	0.0253467	0.285733	0.00431985	0.858846	0.513408	0.672695	0.28919	0.468305	0.625112	0.484473	0.711913	0.777332	0.987849	0.061016	0.366717	0.0887406	0.364668	0.127271	0.751561	0.37271	0.610619	0.00869691	0.755174	0.211682	0.0339461	0.151529	0.52793	1	0.212247	0.697092	0.426877	0.923224	0.923224	0.0678891
mean.f.phos.Cat	4	NA	0.0341204	0.635178	0.0198616	0.650244	0.389962	0.0980162	0.535308	0.239752	0.959608	0.109897	0.351879	0.252862	0.865363	0.683593	0.585259	0.809642	0.545113	0.782535	0.954482	0.289013	0.792985	0.522469	0.589896	0.252363	0.421375	0.548957	0.362306	0.581129	0.339998	0.745548	0.344536	0.800197	0.18534	0.628235	0.0822303	0.0248084	0.151529	0.14334	0.510398	0.0418258	0.275758	0.676103	0.676103	0.676103	0.4795
mean.mag.Cat	4	0.540988	0.540988	0.0927625	0.720963	0.748909	0.175841	0.307005	0.664338	0.314563	0.992805	0.794174	0.890426	0.0253467	0.459653	0.00206719	0.830238	0.520966	0.742958	0.28919	0.510595	0.625112	0.668848	0.711913	0.777332	0.792585	0.061016	0.257264	0.0887406	0.364668	0.143399	0.977497	0.447945	0.610619	0.0281052	0.755174	0.211682	0.0339461	0.151529	0.52793	1	0.212247	0.697092	0.426877	0.923224	0.923224	0.0678891
mean.phos.Cat	4	NA	0.0341204	0.635178	0.0198616	0.650244	0.389962	0.0980162	0.535308	0.239752	0.959608	0.109897	0.351879	0.252862	0.865363	0.683593	0.585259	0.809642	0.545113	0.782535	0.954482	0.289013	0.792985	0.522469	0.589896	0.252363	0.421375	0.548957	0.362306	0.581129	0.242771	0.550763	0.413103	0.800197	0.369687	0.628235	0.0822303	0.0248084	0.151529	0.14334	0.510398	0.0418258	0.275758	0.676103	0.676103	0.676103	0.4795
mean.vitk.Cat	4	0.572503	0.369283	0.386082	0.996531	0.454516	0.122787	0.569529	0.983843	0.904841	0.821627	0.872853	0.574876	0.848264	0.554539	0.151767	0.639213	0.775516	0.784406	0.431148	0.709379	0.0136404	0.15141	0.970934	0.0120384	0.182115	0.035475	0.397399	0.687568	0.180569	0.294138	0.444506	0.262753	0.211166	0.0443325	0.59376	0.780698	0.279015	0.462433	0.48835	0.818226	0.778195	0.297636	0.894626	0.31731	0.916815	0.141645
receivedsupplement.MultivitaminNoVitDNoFishOilNoProbiotic	4	0.0429323	0.0550078	0.349279	0.0784787	0.210029	0.563341	0.818202	0.74665	0.867191	0.344523	0.216181	0.813353	0.602288	0.255203	0.244272	0.220518	0.0696165	0.15126	0.630061	0.875629	0.133738	0.931503	0.492493	0.537527	0.497034	0.399767	0.000225376	0.213621	0.0481644	0.311515	0.215219	0.515655	0.553675	0.0357634	0.567685	0.522521	0.106999	0.513933	0.519627	0.631014	0.242119	0.659105	0.257074	0.482405	0.457244	0.465209
mean.carb.Cat	4	0.19166	0.813074	0.148429	0.898185	0.427475	0.0591683	0.564724	0.653348	0.637297	0.179087	0.532464	0.781401	0.0260806	0.0794149	0.552464	0.34827	0.999236	0.148719	0.689683	0.367848	0.534074	0.334983	0.849651	0.889157	0.479245	0.0290069	0.484888	0.704293	0.802139	0.356998	0.915526	0.078058	0.360955	0.324456	0.74481	0.162365	0.0294901	0.0273567	0.938604	0.0862793	0.129396	0.255449	0.426877	0.923224	0.148287	0.697092
mean.f.carb.Cat	4	0.19166	0.813074	0.148429	0.898185	0.427475	0.0591683	0.564724	0.653348	0.637297	0.179087	0.532464	0.781401	0.0260806	0.0794149	0.552464	0.34827	0.999236	0.148719	0.785804	0.407573	0.557742	0.434433	0.980518	0.889157	0.479245	0.0290069	0.484888	0.704293	0.802139	0.356998	0.915526	0.078058	0.360955	0.324456	0.74481	0.162365	0.0294901	0.0273567	0.938604	0.0862793	0.129396	0.255449	0.426877	0.923224	0.148287	0.697092
squash.pumpkin	3	0.0912997	0.141919	0.709923	0.54701	0.462378	0.0676292	0.00664084	0.0608489	0.0428855	0.296118	0.105672	0.0919426	0.854414	0.177971	0.530791	0.0860817	0.0647558	0.80176	0.334202	0.907441	0.185227	0.0133406	NA	NA	NA	NA	NA	NA	NA	NA	NA	NA	NA	NA	NA	NA	NA	NA	NA	NA	NA	NA	NA	NA	NA	NA
MonthOfSample	3	0.628282	0.77914	0.0252523	0.885865	0.891592	0.151688	0.386892	0.94519	0.358923	0.138608	0.676261	0.19306	0.479783	0.117323	0.668442	0.266046	0.271164	0.0391236	0.828099	0.0378904	0.723358	0.130423	0.119615	0.804301	0.796332	0.357355	0.266289	0.962852	0.796294	0.935678	0.538418	0.232239	0.150562	0.589272	0.485431	0.472104	0.888057	0.38127	0.427007	0.133982	0.91999	0.580027	0.403053	0.410994	0.247468	0.14071
barley	3	NA	0.339884	0.688708	0.589032	0.577025	0.105856	0.547271	0.943604	0.0405002	0.849315	0.407264	0.0438356	0.18437	0.0845631	0.358327	0.469823	0.0495465	0.809586	0.217847	0.0998424	0.131171	0.0581228	0.762871	0.762871	0.762871	0.762871	0.762871	0.762871	0.762871	0.762871	0.762871	0.762871	0.762871	0.762871	0.762871	0.762871	0.762871	0.762871	0.762871	0.762871	0.762871	0.762871	0.762871	0.762871	0.762871	0.762871
carrots	3	0.574705	0.888459	0.126659	0.238811	0.0204928	0.674158	0.0354331	0.0925782	0.955249	0.0334439	0.0753826	0.42099	0.976303	0.102254	0.102254	0.451026	0.130531	0.125536	0.186146	0.697259	0.155685	0.155685	0.155685	0.155685	0.155685	0.155685	0.155685	0.155685	0.155685	0.155685	0.155685	0.155685	0.155685	0.155685	0.155685	0.155685	0.155685	0.155685	0.155685	0.155685	0.155685	0.155685	0.155685	0.155685	0.155685	0.155685
commercial.baby.food.containing	3	0.964061	0.228533	0.968842	0.0840299	0.301819	0.277427	0.0635534	0.553002	0.0123207	0.0610307	0.0727213	0.847045	0.0375602	0.0221692	0.108776	0.320745	0.220444	0.0658303	0.799109	0.674217	0.158819	0.0650422	0.957018	0.957018	0.957018	0.957018	0.957018	0.957018	0.957018	0.957018	0.957018	0.957018	0.957018	0.957018	0.957018	0.957018	0.957018	0.957018	0.957018	0.957018	0.957018	0.957018	0.957018	0.957018	0.957018	0.957018
cow.milk.nof	3	0.493223	0.20523	0.930401	0.0153139	0.0517008	0.0488881	0.19516	0.721912	0.0507433	0.514636	0.711557	0.195798	0.555743	0.0384612	0.647781	0.749895	0.47649	0.321182	0.673423	0.673423	0.0750223	0.444773	0.444773	0.444773	0.444773	0.444773	0.444773	0.444773	0.444773	0.444773	0.444773	0.444773	0.444773	0.444773	0.444773	0.444773	0.444773	0.444773	0.444773	0.444773	0.444773	0.444773	0.444773	0.444773	0.444773	0.444773
mean.dha.Cat	3	0.12891	0.469255	0.827032	0.442537	0.785063	0.413416	0.131859	0.665353	0.420646	0.478608	0.57422	0.885759	0.758552	0.955143	0.0334652	0.467874	0.302869	0.0257922	0.622822	0.740878	0.865225	0.746948	0.82088	0.00925872	0.108313	0.585491	0.390211	0.98809	0.985864	0.438296	0.489729	0.591041	0.222036	0.522053	0.0583595	0.719726	0.685755	0.791807	0.200825	0.727723	0.240015	0.550854	0.680051	0.312321	0.633839	0.196706
mean.f.copper.Cat	3	0.578869	0.153291	0.348684	0.314856	0.809014	0.262665	0.376974	0.565782	0.862255	0.111127	0.360669	0.730365	0.0232799	0.575288	0.00318038	0.719764	0.996091	0.0515934	0.294166	0.241131	0.175993	0.778752	0.691415	0.0133658	0.408539	0.187	0.33168	0.468939	0.549499	0.463798	0.945567	0.887537	0.542744	0.166698	0.926713	0.357725	0.0926881	0.4795	0.441209	0.632816	0.765383	0.457244	0.213524	0.429795	0.384088	0.121335
sausage.hot.dogs	3	NA	0.67249	0.135801	0.015701	0.0432169	0.0220075	0.551551	0.79368	0.442039	0.917087	0.23838	0.304384	0.348447	0.611734	0.922568	0.119346	0.0931501	0.470385	0.355824	0.944991	0.848621	0.911016	0.911016	0.911016	0.911016	0.911016	0.911016	0.911016	0.911016	0.911016	0.911016	0.911016	0.911016	0.911016	0.911016	0.911016	0.911016	0.911016	0.911016	0.911016	0.911016	0.911016	0.911016	0.911016	0.911016	0.911016
sweet.potatoes.or.yams	3	0.738928	0.290421	0.74544	0.0345759	0.0866791	0.0160721	0.124208	0.547983	0.00025664	0.26591	0.942985	0.39507	0.333415	0.488371	0.276782	0.926382	0.184141	0.400315	0.361217	0.590165	0.507416	0.928021	0.751821	0.751821	0.751821	0.751821	0.751821	0.751821	0.751821	0.751821	0.751821	0.751821	0.751821	0.751821	0.751821	0.751821	0.751821	0.751821	0.751821	0.751821	0.751821	0.751821	0.751821	0.751821	0.751821	0.751821
Asthma	3	0.661243	0.0362643	0.655415	0.185909	0.465834	0.390233	0.471603	0.55474	0.237856	0.942046	0.314241	0.482882	0.122354	0.656996	0.896426	0.523434	0.451152	0.184872	0.852028	0.706939	0.995811	0.670853	0.0234981	0.111743	0.908297	0.745053	0.165119	0.222691	0.657246	0.307226	0.526445	0.176293	0.167077	0.895183	0.145117	0.0351191	0.971327	0.619586	0.136389	0.107229	0.326466	0.113433	0.238647	0.778729	0.325403	0.583882
Siblings	3	NA	0.654721	0.654721	0.0832645	0.164915	0.12496	0.49172	0.416354	0.274346	0.964495	0.140091	0.817619	0.227026	0.432346	0.218615	0.680723	0.323582	0.94547	0.0493133	0.952116	0.67543	0.992538	0.00565865	0.842776	0.770222	0.00752313	0.068687	0.63127	0.376783	0.376617	0.536565	0.411844	0.246835	0.629047	0.935711	0.879387	0.404953	0.562939	0.887253	0.25466	0.553746	0.329194	0.0522735	0.423901	0.657348	0.386125
T1D.OutcomeYesNoCorrected	3	0.662699	0.449708	0.558184	0.352631	0.0330608	0.21139	0.450808	0.0966694	0.27495	0.00397809	0.229573	0.811572	0.736244	0.229003	0.345128	0.739912	0.900795	0.559591	0.975781	0.533693	0.564063	0.266652	0.681494	0.176452	0.678997	0.271651	0.241567	0.711863	0.257449	0.0358093	0.0809717	0.842677	0.944205	0.981624	0.982588	0.659105	0.722283	0.855132	0.496979	0.775097	0.0632908	0.562834	0.935283	0.121335	0.77283	1
WhereFamilyLives	3	0.822945	0.130165	0.0267369	0.253758	0.314019	0.589492	0.776426	0.556045	0.0272843	0.0859742	0.20978	0.466037	0.706843	0.0922673	0.39857	0.320339	0.921339	0.392716	0.990842	0.305339	0.600368	0.990851	0.885418	0.648484	0.870147	0.806179	0.787636	0.1109	0.171986	0.199115	0.808038	0.317003	0.115445	0.69743	0.187311	0.595259	0.0697979	0.313285	0.024381	0.684506	0.458673	0.478818	0.689886	0.307075	0.980788	0.190774
receivedsupplement.Fluorine	3	NA	0.121751	0.954968	0.752683	0.499196	0.0361348	0.571886	0.379454	0.633351	0.556214	0.828788	0.639437	0.4743	0.463073	0.0210112	0.373034	0.0570089	0.101886	0.405136	0.128099	0.171321	0.997257	0.59973	0.19436	0.248515	0.46822	0.152181	0.0760901	0.465194	0.0856247	0.332256	0.478467	0.218567	0.42924	0.77611	0.209897	0.683412	0.344562	0.269586	0.678604	0.0900948	0.0900948	0.0495346	0.678402	0.210257	0.901288
receivedsupplement.Calcium	3	0.00470867	0.481123	0.552352	0.760211	0.0823926	0.90327	0.255424	0.243366	0.728581	0.933254	0.904248	0.949287	0.493183	0.426321	0.458094	0.492453	0.138326	0.585392	0.124767	0.616562	0.14543	0.0413283	0.675364	0.694345	0.312663	0.933552	0.994577	0.542304	0.203326	0.24834	0.551791	0.45675	0.620486	0.244277	0.491626	0.705983	0.548588	0.0450789	0.684925	0.218479	0.218479	0.0600605	0.359397	0.359397	0.359397	0.264288
mean.butanoic.Cat	3	0.49397	0.959171	0.0791115	0.186684	0.988514	0.292809	0.0622487	0.234271	0.873513	0.744453	0.502632	0.708848	0.0480099	0.595904	0.197841	0.954199	0.712395	0.545757	0.742226	0.842295	0.431078	0.0309505	0.686442	0.0616531	0.930353	0.951056	0.750818	0.76924	0.688497	0.89751	0.0437137	0.410004	0.147501	0.801002	0.558136	0.715001	0.491432	0.310636	0.574149	0.482405	0.0777599	0.643429	0.535143	0.535143	0.512691	0.512691
mean.f.butanoic.Cat	3	0.49397	0.959171	0.0791115	0.186684	0.988514	0.292809	0.0622487	0.234271	0.873513	0.744453	0.502632	0.708848	0.0480099	0.595904	0.197841	0.954199	0.712395	0.545757	0.742226	0.842295	0.431078	0.0309505	0.686442	0.0616531	0.930353	0.951056	0.750818	0.76924	0.688497	0.89751	0.0437137	0.410004	0.147501	0.801002	0.558136	0.715001	0.491432	0.310636	0.574149	0.482405	0.0777599	0.643429	0.535143	0.535143	0.512691	0.512691
mean.f.eico.Cat	3	0.147034	0.451747	0.603054	0.0880311	0.833264	0.929382	0.938248	0.906251	0.872504	0.697793	0.219799	0.958091	0.562825	0.457692	0.0498737	0.227586	0.806838	0.0149919	0.9028	0.702751	0.799591	0.735849	0.192934	0.0864509	0.082847	0.0263729	0.660058	0.573636	0.892269	0.128775	0.98655	0.632446	0.178275	0.911644	0.292633	0.852401	0.717798	0.667243	0.27463	0.601508	0.938258	0.822187	0.449692	1	0.395513	0.196706
mean.f.hexanoic.Cat	3	0.49397	0.782322	0.262469	0.186684	0.705793	0.340222	0.0251194	0.656871	0.924102	0.559127	0.436984	0.637242	0.333705	0.327552	0.354189	0.783299	0.812731	0.193125	0.712811	0.55059	0.902579	0.0300585	0.72309	0.0620247	1	0.55993	0.833904	0.692179	0.783126	0.495576	0.0547167	0.302296	0.0340342	0.753989	0.597693	0.976941	0.759981	0.197396	0.574149	0.750032	0.460597	0.395766	0.697092	0.697092	0.504985	0.179712
mean.f.myristic.Cat	3	0.908695	0.288986	0.73415	0.938006	0.259799	0.535882	0.524775	0.210044	0.0192202	0.484258	0.80898	0.748471	0.773648	0.425432	0.00329314	0.975184	0.167746	0.856815	0.774271	0.739464	0.44132	0.213647	0.474547	0.859711	0.922042	0.716156	0.992076	0.631226	0.528362	0.493561	0.120193	0.074565	0.814785	0.18356	0.497167	0.671118	0.806496	0.26169	0.715674	0.494125	1	0.215403	0.606498	0.665006	1	0.040424
mean.f.oleic.Cat	3	0.267519	0.602982	0.906233	0.59861	0.794766	0.111859	0.181457	0.00245612	0.00884138	0.334984	0.103847	0.433894	0.374194	0.455145	0.979119	0.808556	0.592256	0.604036	0.935463	0.745389	0.350518	0.375619	0.289554	0.0831094	0.407763	0.766672	0.910676	0.0417625	0.174525	0.735015	0.842351	0.215384	0.109238	0.500103	0.847569	0.669342	0.427355	0.143136	0.293511	0.494125	0.240015	0.402784	0.458123	0.601508	0.121828	0.121335
mean.f.pufa.Cat	3	0.68189	0.138732	0.371153	0.416245	0.951231	0.259013	0.393893	0.296681	0.581015	0.0716969	0.228512	0.445502	0.567398	0.0103554	0.505281	0.41473	0.887508	0.0562777	0.555621	0.655042	0.0790119	0.93952	0.79622	0.0317132	0.843406	0.61141	0.300362	0.268359	0.509786	0.120491	0.430549	0.806046	0.937292	0.59309	0.301236	0.071139	0.0224263	0.471255	0.578743	0.54526	0.745206	0.126167	0.199838	0.707932	0.401542	0.172447
mean.f.sugar.Cat	3	0.914676	0.544538	0.233455	0.387554	0.0416889	0.191451	0.391326	0.203868	0.0575053	0.824086	0.948467	0.409205	0.158071	0.473633	0.879472	0.848603	0.136704	0.0290112	0.072894	0.231952	0.519522	0.727324	0.893308	0.987374	0.357026	0.221893	0.76134	0.738103	0.5952	0.608777	0.420453	0.0618714	0.398554	0.639745	0.621599	0.187885	0.046843	0.249199	0.406787	0.508631	0.749068	0.686106	0.449692	0.816961	0.153007	0.379775
mean.f.vitb12.Cat	3	0.662506	0.582681	0.385723	0.170133	0.538239	0.93785	0.0588553	0.0101863	0.270093	0.345386	0.556419	0.119246	0.461039	0.843359	0.504473	0.855355	0.149555	0.228763	0.559177	0.0133675	0.961965	0.281533	0.54907	0.704492	0.55389	0.7151	0.595899	0.994466	0.756795	0.850299	0.0774492	0.145783	0.972502	0.234389	0.725432	0.270466	0.274545	0.241094	0.679462	0.750586	0.247677	0.0673232	0.0274863	0.441268	0.288241	0.565299
mean.f.vitk.Cat	3	0.572503	0.41434	0.413991	0.916354	0.539689	0.0841641	0.569529	0.959341	0.89846	0.90654	0.996073	0.784069	0.697599	0.45295	0.151767	0.770642	0.701724	0.975169	0.31216	0.805841	0.00636162	0.172908	0.779959	0.0135762	0.291293	0.035475	0.437401	0.687568	0.180569	0.196926	0.27449	0.185747	0.211166	0.10932	0.59376	0.780698	0.279015	0.462433	0.48835	0.818226	0.778195	0.297636	0.894626	0.31731	0.916815	0.141645
mean.f.zinc.Cat	3	0.311459	0.0511969	0.43214	0.115542	0.658483	0.654643	0.53452	0.945657	0.81777	0.187441	0.529527	0.29426	0.011283	0.0716855	0.044673	0.698718	0.172114	0.553763	0.894724	0.0730882	0.270994	0.655064	0.856958	0.351272	0.452179	0.588817	0.458578	0.827638	0.337844	0.711005	0.590029	0.761949	1	0.366904	0.512638	0.0336173	0.0873696	0.313358	0.867687	0.939338	0.0755074	0.698411	0.153007	0.261054	0.952765	0.605577
mean.hexanoic.Cat	3	0.49397	0.782322	0.262469	0.186684	0.705793	0.340222	0.0251194	0.656871	0.924102	0.559127	0.436984	0.637242	0.333705	0.327552	0.354189	0.783299	0.812731	0.193125	0.712811	0.55059	0.902579	0.0300585	0.72309	0.0620247	1	0.55993	0.833904	0.692179	0.783126	0.495576	0.0547167	0.302296	0.0340342	0.753989	0.597693	0.976941	0.759981	0.197396	0.574149	0.750032	0.460597	0.395766	0.697092	0.697092	0.504985	0.179712
mean.myristic.Cat	3	0.908695	0.288986	0.73415	0.938006	0.259799	0.535882	0.524775	0.210044	0.0146437	0.484258	0.813451	0.642659	0.773648	0.425432	0.00261274	0.975184	0.163037	0.856815	0.774271	0.786001	0.44132	0.141238	0.474547	0.859711	0.753388	0.716156	0.992076	0.631226	0.528362	0.493561	0.120193	0.074565	0.814785	0.18356	0.497167	0.671118	0.806496	0.26169	0.715674	0.494125	1	0.215403	0.606498	0.665006	1	0.040424
mean.oleic.Cat	3	0.434732	0.98678	0.769252	0.726765	0.769717	0.0836407	0.350593	0.00471597	0.00811402	0.303957	0.0974753	0.479629	0.463923	0.211923	0.937981	0.966156	0.619634	0.316303	0.827854	0.820447	0.248825	0.273777	0.50472	0.0616276	0.179666	0.985417	0.807213	0.0388454	0.140795	0.960225	0.799886	0.340959	0.0911847	0.624577	0.847569	0.674448	0.427355	0.143136	0.637352	0.8716	0.257074	0.402784	0.850107	0.77283	0.153007	0.121335
mean.pufa.Cat	3	0.68189	0.138732	0.524794	0.416245	0.794045	0.279965	0.552906	0.271933	0.581015	0.0716969	0.228512	0.445502	0.567398	0.012117	0.568284	0.355216	0.872723	0.0562777	0.555621	0.655042	0.0790119	0.93952	0.79622	0.0317132	0.843406	0.771084	0.300362	0.211612	0.495667	0.172452	0.303836	0.806046	0.937292	0.59309	0.301236	0.071139	0.0224263	0.471255	0.578743	0.54526	0.745206	0.126167	0.199838	0.707932	0.401542	0.172447
mean.s.vitb12.Cat	3	NA	0.540016	0.540016	0.3857	0.706222	0.949868	0.139591	0.447426	0.570475	0.104109	0.25038	0.737621	0.0140371	0.519286	0.0886076	0.539456	0.823895	0.877138	0.834673	0.357983	0.0452926	0.0925879	0.891308	0.457493	0.82187	0.0415051	0.769698	0.671373	0.544256	0.284873	0.449559	0.0545528	0.263553	0.700311	0.909269	0.954829	0.568811	0.568811	0.568811	0.121335	0.220671	1	0.0526323	0.31731	0.4795	0.248213
mean.sugar.Cat	3	0.914676	0.544538	0.233455	0.387554	0.0416889	0.239767	0.391326	0.268882	0.0575053	0.824086	0.948467	0.409205	0.158071	0.473633	0.879472	0.848603	0.136704	0.0290112	0.0945784	0.204999	0.495082	0.60514	0.955403	0.987374	0.357026	0.221893	0.76134	0.738103	0.5952	0.608777	0.420453	0.0618714	0.398554	0.639745	0.621599	0.187885	0.046843	0.249199	0.406787	0.508631	0.749068	0.686106	0.449692	0.816961	0.153007	0.379775
mean.vitb12.Cat	3	0.662506	0.858336	0.213092	0.107695	0.565323	0.614344	0.168783	0.00409958	0.0551496	0.345335	0.827495	0.316922	0.513278	0.919826	0.433821	0.840959	0.138652	0.225811	0.856425	0.0296087	0.85636	0.206891	0.486345	0.950514	0.551165	0.767353	0.787233	0.81538	0.612283	0.996895	0.077125	0.105953	0.973357	0.527557	0.503267	0.320168	0.337886	0.530811	0.679462	0.750586	0.631609	0.0673232	0.0241565	0.441268	0.085831	0.897279
Birth.Mode	3	0.137454	0.404597	0.520054	0.534357	0.864224	0.142026	0.285546	0.755933	0.31342	0.637302	0.113803	0.386707	0.084867	0.565799	0.411207	0.143871	0.0292607	0.148466	0.0522444	0.371271	0.87077	0.296143	0.256579	0.681901	0.282999	0.0759327	0.0437783	0.630864	0.269214	0.664682	0.21097	0.870823	0.19802	0.810489	0.368058	0.887636	0.972321	0.931819	0.521387	0.170991	0.351154	0.730162	0.84011	0.700647	0.00496455	0.522046
SpecialDiets	3	0.164129	0.674472	0.868748	0.482754	0.865014	0.95104	0.683055	0.756819	0.867811	0.0368922	0.368387	0.600693	0.80428	0.408892	0.269962	0.350869	0.79804	0.383695	0.261391	0.656076	0.786693	0.292034	0.930054	0.808885	0.914736	0.829095	0.373399	0.545815	0.0439257	0.352933	0.353578	0.673934	0.328722	0.642713	0.0239048	0.634949	0.249025	0.0763547	0.251503	0.795927	0.958745	0.812631	0.25097	0.163963	0.594952	0.23569
mean.f.reteq.Cat	3	0.25864	0.359059	0.515464	0.361069	0.0169295	0.266078	0.142705	0.254221	0.918874	0.988567	0.410604	0.559166	0.643081	0.0798903	0.565088	0.236538	0.775682	0.47558	0.126485	0.695996	0.0963943	0.605281	0.253292	0.245693	0.923454	0.526976	0.804264	0.604505	0.932779	0.914513	0.879661	0.251752	0.65658	0.0630654	0.00566302	0.100716	0.323859	0.197213	0.40172	0.495587	0.0363227	0.275234	0.681895	0.441409	0.353837	0.36131
mean.reteq.Cat	3	0.450937	0.424029	0.511341	0.277625	0.0115361	0.474481	0.118778	0.379057	0.828321	0.988567	0.434908	0.559166	0.709884	0.0673886	0.639035	0.297339	0.775682	0.614017	0.0791291	0.696735	0.129358	0.910584	0.0960393	0.322077	0.642857	0.39736	0.941978	0.503445	0.911228	0.783131	0.875114	0.0655522	0.262743	0.213221	0.0126907	0.208811	0.323859	0.197213	0.40172	0.495587	0.0363227	0.275234	0.355611	0.286321	0.182602	0.937948
mean.s.folate.Cat	3	NA	0.542472	0.542472	0.938265	0.108932	0.836792	0.909467	0.67701	0.355949	0.355949	0.944623	0.425868	0.0225336	0.638235	0.181141	0.476759	0.493967	0.638788	0.516437	0.827033	0.270905	0.45748	0.592424	0.242615	0.319433	0.341349	0.978836	0.0582969	0.264312	0.647792	0.321461	0.119471	0.0357288	0.605577	1	0.671373	0.126631	0.126631	0.126631	0.121335	0.220671	1	0.0338948	0.31731	1	0.248213
mean.decanoic.Cat	3	0.920174	0.535502	0.21208	0.597685	0.970584	0.0761013	0.821333	0.451556	0.17033	0.592883	0.598651	0.109793	0.798608	0.61267	0.0788111	0.271757	0.761192	0.729534	0.513135	0.735723	0.756145	0.230758	0.314032	0.122897	0.554179	0.588651	0.0467577	0.043165	0.249545	0.816358	0.376568	0.118878	0.785288	0.012232	0.137918	0.469931	0.969698	0.630954	0.109745	0.221462	0.77283	0.816961	0.3017	0.522431	0.248213	1
mean.f.decanoic.Cat	3	0.920174	0.535502	0.21208	0.597685	0.970584	0.0761013	0.821333	0.451556	0.17033	0.592883	0.598651	0.109793	0.798608	0.61267	0.0788111	0.271757	0.761192	0.729534	0.513135	0.735723	0.756145	0.230758	0.314032	0.122897	0.554179	0.588651	0.0467577	0.043165	0.249545	0.816358	0.376568	0.118878	0.785288	0.012232	0.137918	0.469931	0.969698	0.630954	0.109745	0.221462	0.77283	0.816961	0.3017	0.522431	0.248213	1
Amoxicillin	2	0.818712	0.349079	0.281347	0.7069	0.393851	0.217651	0.406921	0.755559	0.147143	0.294524	0.0397854	0.869228	0.112153	0.750219	0.618146	0.438712	0.244552	0.0822753	0.959535	0.326564	0.363591	0.0384804	0.664982	0.337935	0.38154	0.982592	0.20662	0.25185	0.449685	0.230374	0.979258	0.679485	0.492629	0.919554	0.12412	0.498213	0.0512882	0.793727	0.136389	0.407253	0.343939	0.956813	0.169939	0.169939	0.772488	0.106864
Birth.Season	2	0.65798	0.810887	0.331889	0.884122	0.684158	0.102634	0.343229	0.72059	0.852145	0.592256	0.577427	0.295486	0.369824	0.657531	0.717395	0.676947	0.286871	0.0315595	0.804751	0.00162927	0.666725	0.240654	0.238979	0.151388	0.26453	0.0905922	0.683771	0.633017	0.768616	0.869166	0.641588	0.100458	0.319514	0.141105	0.119215	0.140119	0.709587	0.448966	0.317199	0.548384	0.674968	0.0922537	0.313835	0.277823	0.214319	0.52914
Breastfeeding	2	0.199419	0.305165	0.919207	0.386686	0.923795	0.767019	0.411962	0.88641	0.0747037	0.819993	0.91387	0.987604	0.713864	0.650457	0.0351851	0.257599	0.770559	0.308696	0.317246	0.643624	0.924139	0.0348621	0.140305	0.842803	0.455997	0.571109	0.835649	0.226262	0.342789	0.985898	0.163973	0.482158	0.378114	0.58739	0.907797	0.328119	0.734447	0.528612	0.89661	0.281874	0.154544	0.357258	0.426877	0.426877	0.148287	0.148287
EverProbioticsYesNo	2	0.0154024	0.99659	0.0323383	0.154519	0.960703	0.508982	0.995233	0.739249	0.189359	0.106935	0.326347	0.848784	0.374283	0.670796	0.419027	0.55114	0.326904	0.25862	0.591469	0.0984555	0.735759	0.255428	0.898656	0.127987	0.294088	0.271624	0.369678	0.728583	0.995136	0.984763	0.908033	0.605138	0.16098	0.587471	0.159634	0.281715	0.152538	0.333948	0.404854	0.617333	0.410869	0.965287	0.220671	0.952765	0.805348	0.671373
FdrName	2	0.985059	0.355389	0.641105	0.407385	0.936569	0.996728	1	0.606962	0.557219	0.804577	0.734315	0.771097	0.51717	0.939832	0.327778	0.74407	0.831304	0.629017	0.0377132	0.727844	0.122057	0.0366262	0.992037	0.578934	0.148139	0.0842246	0.626537	0.595522	0.64373	0.411677	0.197039	0.951036	0.688274	0.975394	0.433031	0.832181	0.425252	1	0.140563	0.499128	0.131037	0.690503	0.126448	0.167407	0.339178	0.777297
HeightInCm.Cat	2	NA	0.114154	0.629022	0.932646	0.838278	0.728929	0.288029	0.241215	0.42428	0.19739	0.14962	0.574209	0.757265	0.802723	0.124987	0.343274	0.921294	0.498203	0.0333128	0.787462	0.00214272	0.319418	0.38186	0.807748	0.562099	0.500581	0.813097	0.822902	0.414216	0.414216	0.0543832	0.0543832	0.0543832	0.0938858	0.0938858	0.0938858	0.0938858	0.0938858	0.0938858	0.0938858	0.0938858	0.0938858	0.0938858	0.0938858	0.0938858	0.0938858
apple.sauce.or.apple.juice	2	0.331935	0.0445432	0.351243	0.170033	0.0845049	0.338103	0.89923	0.75973	0.545422	0.188832	0.10961	0.229616	0.789977	0.963507	0.0362972	0.281604	0.552831	0.697441	0.262184	0.75259	0.154804	0.841507	0.841507	0.841507	0.841507	0.841507	0.841507	0.841507	0.841507	0.841507	0.841507	0.841507	0.841507	0.841507	0.841507	0.841507	0.841507	0.841507	0.841507	0.841507	0.841507	0.841507	0.841507	0.841507	0.841507	0.841507
receivedsupplement.VitC	2	0.618114	0.574087	0.580442	0.975482	0.241369	0.602439	0.764467	0.981473	0.846397	0.882122	0.330657	0.698516	0.301323	0.865644	0.82722	0.433745	0.353928	0.964545	0.49191	0.400984	0.814136	0.0161175	0.827209	0.0484669	0.416472	0.202269	0.296476	0.0949051	0.19817	0.773901	0.471768	0.738462	0.688534	0.173839	0.449034	0.848934	0.826047	0.365258	0.700147	0.474328	0.928919	0.956813	0.956813	0.673417	0.923224	0.923224
receivedsupplement.MultivitaminProbioticVitDNoFishOil	2	NA	0.43677	0.386687	0.0286214	0.194258	0.780583	0.946092	0.0964111	0.810087	0.842449	0.7264	0.829145	0.518491	0.50712	0.160642	0.160642	0.0717521	0.631831	0.618332	0.13348	0.0455083	0.107769	0.107769	0.274845	0.274845	0.601548	0.983078	0.983078	0.210628	0.210628	0.210628	0.137613	0.137613	0.437967	0.437967	0.170976	0.1488	0.1488	0.1488	0.162774	0.162774	0.303523	0.303523	0.303523	0.303523	0.303523
formula.soy	2	0.835171	0.357399	0.0599259	0.169067	0.914764	0.392807	0.0283184	0.479184	0.54107	0.114762	0.188336	0.410537	0.417441	0.000488759	0.705455	0.191487	0.548106	0.102929	0.896409	0.961538	0.850021	0.638187	0.628298	0.628298	0.628298	0.628298	0.628298	0.628298	0.628298	0.628298	0.628298	0.628298	0.628298	0.628298	0.628298	0.628298	0.628298	0.628298	0.628298	0.628298	0.628298	0.628298	0.628298	0.628298	0.628298	0.628298
gluten.cereals	2	0.418038	0.957436	0.856465	0.0164208	0.124424	0.127352	0.0752585	0.337459	0.0880101	0.196005	0.00229382	0.558185	0.0508006	0.227291	0.957913	0.389029	0.94906	0.112478	0.127787	0.127787	0.16701	0.16701	0.16701	0.16701	0.16701	0.16701	0.16701	0.16701	0.16701	0.16701	0.16701	0.16701	0.16701	0.16701	0.16701	0.16701	0.16701	0.16701	0.16701	0.16701	0.16701	0.16701	0.16701	0.16701	0.16701	0.16701
gluten	2	0.418038	0.957436	0.856465	0.0164208	0.124424	0.107103	0.0752585	0.337459	0.0880101	0.196005	0.00229382	0.558185	0.0508006	0.227291	0.957913	0.389029	0.94906	0.112478	0.127787	0.127787	0.16701	0.16701	0.16701	0.16701	0.16701	0.16701	0.16701	0.16701	0.16701	0.16701	0.16701	0.16701	0.16701	0.16701	0.16701	0.16701	0.16701	0.16701	0.16701	0.16701	0.16701	0.16701	0.16701	0.16701	0.16701	0.16701
goat.milk	2	NA	0.0477454	0.251004	0.144359	0.205198	0.354573	0.414033	0.471373	0.127319	0.27152	0.0231431	0.882138	0.677342	0.775335	0.927748	0.712647	0.718666	0.497484	0.279876	0.164381	0.702833	0.431816	0.556266	0.556266	0.556266	0.556266	0.556266	0.556266	0.556266	0.556266	0.556266	0.556266	0.556266	0.556266	0.556266	0.556266	0.556266	0.556266	0.556266	0.556266	0.556266	0.556266	0.556266	0.556266	0.556266	0.556266
mean.4.10sfa.Cat	2	0.61209	0.399983	0.80767	0.511167	0.552326	0.100411	0.308622	0.0282573	0.441719	0.891472	0.356165	0.854446	0.0512453	0.106057	1	0.00739464	0.401521	0.199148	0.0876606	0.478483	0.747668	0.81899	0.473206	0.184684	0.863693	0.194836	0.0774968	0.204325	0.559296	0.566599	0.798298	0.203597	0.398526	0.621685	0.5791	0.449242	0.671373	0.851412	0.546494	0.257899	0.245278	0.483522	0.769698	0.157299	0.504985	0.157299
mean.f.4.10sfa.Cat	2	0.61209	0.399983	0.80767	0.511167	0.552326	0.100411	0.308622	0.0282573	0.441719	0.891472	0.356165	0.854446	0.0512453	0.106057	1	0.00739464	0.401521	0.199148	0.0876606	0.478483	0.747668	0.81899	0.473206	0.184684	0.863693	0.194836	0.0774968	0.204325	0.559296	0.566599	0.798298	0.203597	0.398526	0.621685	0.5791	0.449242	0.671373	0.851412	0.546494	0.257899	0.245278	0.483522	0.769698	0.157299	0.504985	0.157299
mean.f.niacin.Cat	2	0.448704	0.905005	0.131258	0.39903	0.700489	0.389032	0.596823	0.359902	0.419064	0.335603	0.519877	0.173993	0.0290608	0.0469192	0.494818	0.959039	0.350562	0.452843	0.8305	0.582683	0.40008	0.506701	0.449949	0.494179	0.679558	0.245674	0.702707	0.0943867	0.857871	0.438451	0.108786	0.4636	0.620178	0.868567	0.631857	0.489127	0.102346	0.566998	0.240311	0.3724	0.843859	0.231681	0.530869	0.530869	0.148287	0.937948
mean.f.pantothenic.Cat	2	0.745244	0.084651	0.253213	0.910217	0.601397	0.0487463	0.816475	0.431603	0.622822	0.0407244	0.237902	0.562823	0.187114	0.326091	0.376089	0.467804	0.630187	0.315258	0.925811	0.475094	0.514326	0.434429	0.970211	0.302233	0.91893	0.8635	0.318453	0.67471	0.51595	0.974213	0.478117	0.156819	0.784008	0.379378	0.551789	0.0948287	0.101982	0.728454	0.160581	0.121589	0.765383	0.111341	0.302895	0.379775	0.0880815	0.624206
mean.f.thiamin.Cat	2	0.24926	0.0819739	0.384625	0.741732	0.658046	0.678421	0.0684643	0.546644	0.803157	0.558024	0.229245	0.314081	0.00757592	0.226892	0.359911	0.966954	0.646459	0.100836	0.679724	0.668935	0.0212743	0.18969	0.182979	0.921656	0.220755	0.253983	0.391905	0.978649	0.349771	0.872559	0.788168	0.981464	0.822149	0.93448	0.198214	0.606694	0.406639	0.19583	0.867687	0.0564943	0.822791	0.309441	0.0830364	0.767097	0.882454	0.257074
mean.f.vitc.Cat	2	0.450838	0.906567	0.635671	0.507572	0.919704	0.45045	0.44008	0.604141	0.541353	0.746226	0.490587	0.246429	0.0124555	0.824422	0.570318	0.860041	0.087706	0.210584	0.710159	0.667349	0.0223599	0.79749	0.886662	0.848941	0.17251	0.339651	0.498364	0.614266	0.974995	0.958334	0.382408	0.797964	0.0507253	0.583647	0.524861	0.657907	0.186283	0.139703	0.185112	0.362792	0.571593	0.96895	0.881498	0.302895	0.459727	0.121335
mean.niacin.Cat	2	0.448704	0.814869	0.131258	0.557041	0.528941	0.427349	0.522517	0.349481	0.190776	0.251862	0.433299	0.193699	0.0279842	0.0262569	0.39655	0.990486	0.34134	0.391794	0.716033	0.5688	0.308693	0.508269	0.570673	0.602248	0.568804	0.553165	0.50408	0.0958174	0.919929	0.467226	0.129923	0.4636	0.592444	0.868567	0.631857	0.489127	0.102346	0.566998	0.240311	0.3724	0.843859	0.231681	0.530869	0.530869	0.148287	0.937948
mean.pantothenic.Cat	2	0.765755	0.0573549	0.253454	0.982115	0.48187	0.0391018	0.797875	0.557373	0.773545	0.0352811	0.357629	0.961207	0.313403	0.735973	0.546908	0.735094	0.464401	0.507702	0.600296	0.597711	0.4528	0.336288	0.986457	0.0924327	0.964026	0.792978	0.698433	0.701906	0.978908	0.577304	0.97045	0.334836	0.784008	0.461517	0.227886	0.0948287	0.101982	0.728454	0.175244	0.169265	0.765383	0.160383	0.302895	0.253098	0.0880815	0.624206
mean.s.fiber.Cat	2	NA	NA	NA	NA	0.440669	0.139543	0.465596	0.392941	0.568366	0.863666	0.4161	0.107829	0.0162422	0.259894	0.129627	0.750864	0.715658	0.995707	0.18018	0.384682	0.629301	0.0403008	0.974113	0.664947	0.316832	0.574358	0.574358	0.0923265	0.103533	0.205274	0.205274	0.616487	0.662521	0.662521	0.384088	0.913627	0.601508	0.601508	0.133614	0.133614	0.133614	0.133614	0.133614	0.133614	0.133614	0.133614
mean.vitc.Cat	2	0.573274	0.8041	0.448817	0.213726	0.857488	0.582749	0.524166	0.598904	0.371997	0.784819	0.321635	0.335807	0.0222796	0.861797	0.383877	0.921046	0.0730537	0.1781	0.508751	0.522856	0.0323765	0.976066	0.4602	0.588792	0.179096	0.945738	0.51997	0.828957	0.832664	0.879193	0.134583	0.295482	0.0970908	0.395335	0.555631	0.522179	0.445766	0.139703	0.409856	0.190618	1	0.96895	0.482275	0.496979	0.453695	0.121335
milk.products	2	0.635704	0.6705	0.102948	0.0630137	0.00478068	0.0228576	0.506316	0.249135	0.0631664	0.928392	0.309208	0.984001	0.186735	0.336325	0.920314	0.89081	0.539378	0.298251	0.870883	0.354318	0.210779	0.385033	0.385033	0.385033	0.385033	0.385033	0.385033	0.385033	0.385033	0.385033	0.385033	0.385033	0.385033	0.385033	0.385033	0.385033	0.385033	0.385033	0.385033	0.385033	0.385033	0.385033	0.385033	0.385033	0.385033	0.385033
other.fib02	2	0.640799	0.398987	0.834748	0.162939	0.318043	0.00676696	0.884065	0.361479	0.405784	0.175602	0.0715791	0.958342	0.0291138	0.130958	0.668717	0.554495	0.646679	0.277919	0.333976	0.0730355	0.524355	0.311022	0.384327	0.384327	0.384327	0.384327	0.384327	0.384327	0.384327	0.384327	0.384327	0.384327	0.384327	0.384327	0.384327	0.384327	0.384327	0.384327	0.384327	0.384327	0.384327	0.384327	0.384327	0.384327	0.384327	0.384327
other.fib06	2	0.627023	0.303602	0.0243656	0.30496	0.139501	0.168221	0.931491	0.662053	0.856275	0.87059	0.605451	0.0324367	0.159011	0.47173	0.926663	0.588746	0.950198	0.977918	0.830506	0.395473	0.0924591	0.279135	0.384327	0.384327	0.384327	0.384327	0.384327	0.384327	0.384327	0.384327	0.384327	0.384327	0.384327	0.384327	0.384327	0.384327	0.384327	0.384327	0.384327	0.384327	0.384327	0.384327	0.384327	0.384327	0.384327	0.384327
other.fib09	2	0.215599	0.0137523	0.164237	0.0201328	0.24679	0.664609	0.197876	0.66456	0.654468	0.717369	0.754192	0.675619	0.0808516	0.904004	0.84989	0.277504	0.30649	0.677299	0.626787	0.440634	0.524833	0.364676	0.384327	0.384327	0.384327	0.384327	0.384327	0.384327	0.384327	0.384327	0.384327	0.384327	0.384327	0.384327	0.384327	0.384327	0.384327	0.384327	0.384327	0.384327	0.384327	0.384327	0.384327	0.384327	0.384327	0.384327
peas.green.beans	2	0.424048	0.627917	0.465444	0.153887	0.895636	0.656112	0.871131	0.724396	0.569822	0.465827	0.00181358	0.652715	0.0293727	0.919404	0.299594	0.731025	0.84842	0.167111	0.757764	0.125362	0.248206	0.738865	0.733683	0.733683	0.733683	0.733683	0.733683	0.733683	0.733683	0.733683	0.733683	0.733683	0.733683	0.733683	0.733683	0.733683	0.733683	0.733683	0.733683	0.733683	0.733683	0.733683	0.733683	0.733683	0.733683	0.733683
pork.beef	2	NA	0.452685	0.140477	0.00744324	0.723177	0.413835	0.00537525	0.197734	0.444521	0.0817552	0.315048	0.46578	0.160657	0.994785	0.534724	0.108952	0.108952	0.168808	0.145408	0.494612	0.619453	0.179391	0.179391	0.179391	0.179391	0.179391	0.179391	0.179391	0.179391	0.179391	0.179391	0.179391	0.179391	0.179391	0.179391	0.179391	0.179391	0.179391	0.179391	0.179391	0.179391	0.179391	0.179391	0.179391	0.179391	0.179391
soy.milk.and.other.soy.products	2	0.556008	0.042953	0.192269	0.779019	0.653285	0.20255	0.823119	0.934549	0.619159	0.145772	0.0629134	0.863413	0.297396	0.719769	0.47008	0.523136	0.709002	0.0111437	0.231501	0.655007	0.905155	0.416691	0.819115	0.819115	0.819115	0.819115	0.819115	0.819115	0.819115	0.819115	0.819115	0.819115	0.819115	0.819115	0.819115	0.819115	0.819115	0.819115	0.819115	0.819115	0.819115	0.819115	0.819115	0.819115	0.819115	0.819115
soy	2	0.800273	0.174105	0.0458961	0.193737	0.52201	0.811914	0.407979	0.903977	0.676808	0.0507405	0.090588	0.97458	0.43682	0.241403	0.891483	0.800919	0.748453	0.0267868	0.3924	0.63686	0.688579	0.5342	0.819115	0.819115	0.819115	0.819115	0.819115	0.819115	0.819115	0.819115	0.819115	0.819115	0.819115	0.819115	0.819115	0.819115	0.819115	0.819115	0.819115	0.819115	0.819115	0.819115	0.819115	0.819115	0.819115	0.819115
tomato.or.tomato.sauce	2	NA	0.385621	0.0475611	0.0104522	0.0917695	0.652345	0.172917	0.521103	0.921359	0.296972	0.980945	0.762901	0.196523	0.593245	0.914062	0.90994	0.771018	0.860282	0.860282	0.0678972	0.0678972	0.785701	0.785701	0.785701	0.785701	0.785701	0.785701	0.785701	0.785701	0.785701	0.785701	0.785701	0.785701	0.785701	0.785701	0.785701	0.785701	0.785701	0.785701	0.785701	0.785701	0.785701	0.785701	0.785701	0.785701	0.785701
wheat	2	0.427736	0.993524	0.819576	0.0302548	0.0716404	0.0706269	0.0615257	0.141729	0.186692	0.132385	0.0110522	0.778541	0.333198	0.139273	0.957913	0.389029	0.94906	0.112478	0.127787	0.127787	0.16701	0.16701	0.16701	0.16701	0.16701	0.16701	0.16701	0.16701	0.16701	0.16701	0.16701	0.16701	0.16701	0.16701	0.16701	0.16701	0.16701	0.16701	0.16701	0.16701	0.16701	0.16701	0.16701	0.16701	0.16701	0.16701
AbxTenState	2	0.67642	0.183126	0.139601	0.835021	0.056098	0.106131	0.226505	0.220061	0.241023	0.492674	0.520709	0.288776	0.637853	0.640867	0.830726	0.363674	0.529006	0.0918827	0.959692	0.923532	0.493658	0.0495742	0.754728	0.173608	0.388156	0.983534	0.676062	0.434309	0.642428	0.100812	0.997231	0.385145	0.316682	0.827797	0.503938	0.562122	0.0955495	0.315016	0.327356	0.303394	0.352714	0.941633	0.196818	0.0381517	0.625049	0.0694233
BabysLengthCat	2	0.271801	0.782051	0.536726	0.270189	0.0891318	0.871344	0.983265	0.440541	0.726823	0.465811	0.198786	0.82908	0.0426922	0.765341	0.225151	0.306051	0.729872	0.111783	0.324279	0.779958	0.157841	0.507905	0.223835	0.647631	0.939537	0.0286347	0.454333	0.737853	0.54839	0.376133	0.746855	0.76091	0.237066	0.478569	0.891426	0.0515451	0.0937208	0.496376	0.846379	0.950899	0.755122	0.0990876	0.141496	0.34303	0.734765	0.353921
CatsDogs	2	NA	0.179712	0.220671	0.563703	0.512691	0.869226	0.112992	0.792521	0.280292	0.363038	0.481181	0.186185	0.463764	0.709383	0.383964	0.318325	0.221583	0.203404	0.0355735	0.534771	0.455921	0.600603	0.513836	0.0771281	0.211232	0.578704	0.188498	0.817043	0.159692	0.325591	0.988668	0.158914	0.918582	0.0283746	0.661715	0.113536	0.230002	0.130891	0.764902	0.961612	0.175207	0.87627	0.749068	0.805348	0.639575	0.887537
Clinical.Center	2	0.219829	0.220989	0.678868	0.0562575	0.315062	0.185635	0.350437	0.749544	0.0370432	0.387277	0.578419	0.878638	0.670547	0.108707	0.264645	0.936921	0.186184	0.446918	0.777267	0.607052	0.331693	0.22997	0.181015	0.0975833	0.756964	0.624185	0.713842	0.642882	0.260942	0.638375	0.92705	0.549538	0.780477	0.79629	0.33391	0.421177	0.135596	0.850623	0.392721	0.198816	0.39363	0.0221097	0.557845	0.93342	0.585941	0.18932
JustCerealOrWheatAvoidanceOrGlutenFree	2	0.363275	0.363275	0.363275	0.475036	0.851485	0.569143	0.175364	0.151328	0.18303	0.820985	0.00766646	0.191236	0.385391	0.194412	0.218596	0.505864	0.844761	0.224811	0.267043	0.970445	0.308031	0.409587	0.439229	0.439229	0.627011	0.832516	0.260968	0.164614	0.23004	0.307332	0.951635	0.820029	0.820029	0.220574	0.0343427	0.438063	0.710445	0.710445	0.710445	0.961612	0.664805	0.664805	0.664805	0.101347	0.148287	0.148287
JustCowsMilkAvoidance	2	0.0911215	0.643802	0.254574	0.717654	0.693573	0.897769	0.105033	0.362093	0.482544	0.00167084	0.0614868	0.103859	0.356547	0.808663	0.500572	0.229439	0.150108	0.0601441	0.805051	0.13782	0.58037	0.342658	0.845808	0.434741	0.805847	0.707042	0.159429	0.207926	0.14492	0.495062	0.0305718	0.874497	0.0564707	0.894736	0.0795827	0.251981	0.0512882	0.939857	0.663998	0.534236	0.852684	0.974213	0.29627	0.29627	0.385742	0.855132
WeightInKg.Cat	2	0.0992244	0.841136	0.27945	0.372998	0.850156	0.482057	0.116328	0.228295	0.00622642	0.935739	0.108387	0.440005	0.198071	0.562031	0.70757	0.954612	0.0731775	0.507427	0.737162	0.147592	0.389715	0.208795	0.225253	0.401387	0.860507	0.0971097	0.647792	0.248562	0.946369	0.106864	0.0122406	0.158526	0.861804	0.861804	0.861804	0.861804	0.86883	0.769698	0.769698	0.105192	0.105192	0.105192	0.105192	0.105192	0.105192	0.105192
receivedsupplement.MultivitaminFishOilVitDNoProbiotic	2	0.16091	0.4014	0.864765	0.667303	0.906863	0.728922	0.705001	0.379949	0.169051	0.726441	0.937867	0.724903	0.00925917	0.854511	0.27432	0.750202	0.244523	0.16296	0.558326	0.769115	0.387226	0.94798	0.505357	0.220021	0.546681	0.482401	0.929821	0.830505	0.695373	0.318736	0.745194	0.0378943	1	0.649286	0.265723	0.0649995	0.905969	0.0563956	0.272007	0.91981	0.858401	0.287352	0.188505	0.888274	0.858955	0.465209
mean.f.nitro.Cat	2	0.473251	0.513629	0.134758	0.916093	0.916089	0.601189	0.0050717	0.18101	0.314088	0.544012	0.501194	0.0718201	0.532756	0.763152	0.398916	0.516711	0.991945	0.444212	0.632862	0.538815	0.396475	0.898188	0.834366	0.859684	0.150189	0.532018	0.726065	0.417984	0.11116	0.437627	0.608087	0.712235	0.113206	0.0332408	0.686069	0.495121	0.801059	0.111103	0.111103	0.101347	0.0526323	0.0526323	0.0526323	0.0526323	0.0526323	0.179712
mean.f.protein.Cat	2	NA	NA	0.361483	0.249428	0.466458	0.498705	0.00365529	0.0788309	0.221049	0.479711	0.250909	0.208515	0.351142	0.269345	0.856392	0.849599	0.929272	0.807872	0.377816	0.291237	0.847851	0.796612	0.37698	0.407328	0.587546	0.236235	0.874941	0.0429847	0.108145	0.692146	0.555633	0.540591	0.88509	0.30541	0.481758	0.0875307	0.193219	0.151529	0.419814	0.0531477	0.129396	0.0932019	0.601508	0.601508	0.601508	0.139101
mean.f.safa.Cat	2	0.148522	0.630631	0.369124	0.564948	0.855401	0.508368	0.407948	0.0942638	0.628599	0.115568	0.615716	0.291318	0.892222	0.40739	0.234128	0.939659	0.564473	0.922469	0.916642	0.98509	0.0387813	0.200565	0.759455	0.812481	0.945303	0.429493	0.854925	0.347651	0.597731	0.0633475	0.306982	0.022918	0.829667	0.351025	0.616115	0.370258	0.614729	0.261556	0.514891	0.91981	0.293839	0.309254	0.654721	0.627207	0.182602	0.322199
mean.f.stearic.Cat	2	0.117491	0.268416	0.215367	0.659977	0.373752	0.179454	0.33006	0.0612772	0.0349337	0.968472	0.777193	0.834497	0.185698	0.368669	0.124955	0.885142	0.296078	0.910135	0.162585	0.627673	0.696965	0.619351	0.503689	0.682013	0.771407	0.347537	0.394593	0.505763	0.676144	0.810284	0.0269985	0.848279	0.472982	0.626145	0.219574	0.8765	0.442498	0.714325	0.755736	0.533416	0.89583	0.101995	0.791296	0.791296	0.38186	0.121335
mean.f.vitd.Cat	2	0.876029	0.516242	0.825949	0.379304	0.827893	0.990414	0.595752	0.772944	0.893525	0.0371832	0.851378	0.305613	0.296488	0.395487	0.33325	0.718763	0.628126	0.724005	0.591594	0.801672	0.188227	0.573076	0.253115	0.656837	0.120696	0.891501	0.217791	0.0548885	0.916035	0.201963	0.726947	0.14003	0.555155	0.59309	0.38242	0.607847	0.0425798	0.243764	0.485383	0.07696	0.675851	0.79031	0.775033	0.831797	0.778729	0.465209
mean.f.vite.tot.Cat	2	0.670019	0.267906	0.852016	0.956507	0.230252	0.858695	0.865216	0.546655	0.522357	0.206755	0.888647	0.425361	0.0668591	0.555469	0.141524	0.406544	0.985949	0.698368	0.977318	0.125234	0.0168228	0.374598	0.300896	0.234351	0.412891	0.702241	0.514917	0.766393	0.529246	0.923067	0.176809	0.572354	0.563582	0.478202	0.267843	0.540282	0.322905	0.477641	0.892859	0.924786	0.97689	0.598725	0.781511	0.794003	0.0274232	0.3017
mean.nitro.Cat	2	0.491119	0.511892	0.138719	0.885443	0.918514	0.591615	0.00605073	0.251938	0.432146	0.17453	0.312172	0.0821566	0.554627	0.813964	0.603622	0.314871	0.765706	0.347607	0.632862	0.672688	0.396475	0.805319	0.834366	0.804354	0.552024	0.857354	0.726065	0.197681	0.11116	0.961312	0.608087	0.712235	0.113206	0.0332408	0.686069	0.495121	0.801059	0.111103	0.111103	0.101347	0.0526323	0.0526323	0.0526323	0.0526323	0.0526323	0.179712
mean.protein.Cat	2	NA	NA	0.361483	0.249428	0.466458	0.498705	0.00365529	0.0788309	0.221049	0.479711	0.285099	0.208515	0.47354	0.225664	0.856392	0.849599	0.929272	0.807872	0.377816	0.291237	0.847851	0.796612	0.37698	0.407328	0.587546	0.236235	0.874941	0.0429847	0.108145	0.692146	0.555633	0.540591	0.88509	0.30541	0.481758	0.0875307	0.193219	0.151529	0.419814	0.0531477	0.129396	0.0932019	0.601508	0.601508	0.601508	0.139101
mean.retaeq.Cat	2	0.792175	0.903363	0.980082	0.28725	0.117271	0.143204	0.101924	0.893016	0.403751	0.0672778	0.10194	0.21905	0.287394	0.409137	0.175012	0.555666	0.958495	0.787697	0.471078	0.627137	0.138106	0.0284661	0.420244	0.219546	0.723707	0.196706	0.816913	0.87795	0.807715	0.148104	0.484355	0.143852	0.241823	0.0344006	0.709301	0.106227	0.568811	0.87278	0.423901	0.964784	0.84739	0.487453	0.482203	0.200825	0.456056	0.179712
mean.s.fat.Cat	2	NA	NA	NA	NA	0.108278	0.617065	0.574045	0.452074	0.706283	0.310149	0.599472	0.343999	0.523818	0.436032	0.342596	0.446059	0.374155	0.882444	0.118782	0.493447	0.865837	0.467778	0.0370919	0.48417	0.0793821	0.864275	0.719918	0.0294359	0.34835	0.77283	0.16143	0.266192	0.715001	0.307434	0.433422	0.103742	0.384088	1	1	1	1	0.4795	1	1	0.438578	1
mean.s.vitc.Cat	2	NA	0.766382	0.307615	0.385493	0.493226	0.290894	0.957031	0.495739	0.0686547	0.421354	0.898907	0.0791514	0.0981797	0.542441	0.0283629	0.582765	0.322364	0.505085	0.086876	0.70252	0.397749	0.669111	0.0769404	1	0.545064	0.399247	1	0.792849	0.643987	0.36131	0.223131	0.815745	0.256015	0.77283	0.669815	1	0.568811	0.568811	0.568811	0.121335	0.220671	1	0.0209213	0.31731	0.4795	0.248213
mean.s.zinc.Cat	2	NA	0.540016	0.540016	0.944543	0.706222	0.947999	0.574045	0.452074	0.706283	0.706283	0.721755	0.423015	0.0196221	0.358992	0.31154	0.259689	0.249887	0.901928	0.476784	0.718616	0.285646	0.859808	0.94987	0.465736	0.684944	0.741299	0.332502	0.140713	0.880259	0.563703	0.674424	0.0571417	1	1	0.794003	0.38186	1	1	1	0.121335	0.220671	1	0.0455003	0.31731	1	1
mean.safa.Cat	2	0.148522	0.630631	0.369124	0.564948	0.855401	0.508368	0.407948	0.0942638	0.628599	0.115568	0.615716	0.291318	0.892222	0.40739	0.234128	0.939659	0.564473	0.922469	0.916642	0.98509	0.0387813	0.200565	0.759455	0.812481	0.945303	0.429493	0.854925	0.347651	0.597731	0.0633475	0.306982	0.0484739	0.829667	0.351025	0.9231	0.370258	0.614729	0.261556	0.514891	0.91981	0.293839	0.309254	0.654721	0.627207	0.182602	0.322199
mean.stearic.Cat	2	0.117491	0.268416	0.215367	0.659977	0.373752	0.179454	0.33006	0.0612772	0.0349337	0.968472	0.777193	0.834497	0.185698	0.368669	0.124955	0.885142	0.296078	0.910135	0.162585	0.627673	0.696965	0.619351	0.503689	0.682013	0.771407	0.347537	0.394593	0.505763	0.676144	0.810284	0.0269985	0.848279	0.472982	0.626145	0.219574	0.8765	0.442498	0.714325	0.755736	0.533416	0.89583	0.101995	0.791296	0.791296	0.38186	0.121335
mean.vite.tot.Cat	2	0.840712	0.277023	0.916655	0.86914	0.198191	0.923741	0.957619	0.639488	0.582604	0.29716	0.638916	0.511383	0.170022	0.50806	0.434956	0.258819	0.929832	0.809588	0.98535	0.306867	0.0440254	0.274327	0.596135	0.30924	0.904664	0.948966	0.670786	0.4254	0.924476	0.706226	0.489791	0.301975	0.563582	0.42363	0.49954	0.828189	0.182405	0.630307	0.667877	0.924786	0.603332	0.758866	0.79031	0.77283	0.0208626	0.3017
Celiac	2	0.0766475	0.213893	0.0830131	0.961266	0.843826	0.903735	0.36843	0.0923096	0.965498	0.92963	0.139992	0.531298	0.338973	0.0877533	0.805115	0.905217	0.412409	0.296126	0.713937	0.618181	0.743205	0.316619	0.911045	0.763671	0.97657	0.279209	0.0213676	0.119427	0.227995	0.39008	0.884599	0.225916	0.539838	0.578403	0.0424046	0.90859	0.859361	0.752714	0.573372	0.961612	0.532341	0.532341	0.219471	0.574149	0.148287	0.148287
mean.calcium.Cat	2	0.830528	0.0963558	0.520453	0.598152	0.806043	0.946264	0.0571665	0.791271	0.454083	0.345473	0.0964947	0.596358	0.18292	0.940683	0.475689	0.0661978	0.0697355	0.810625	0.170027	0.34164	0.938893	0.485158	0.641779	0.0834837	0.716037	0.690862	0.74024	0.1783	0.35026	0.491563	0.72837	0.285318	0.255324	0.904356	0.69482	0.0539387	0.0781977	0.0850071	0.745442	0.692894	0.0148918	0.697092	0.0144787	0.915425	0.441268	0.482203
mean.eico.Cat	2	0.175876	0.175778	0.936011	0.719268	0.16113	0.420239	0.449318	0.679496	0.247082	0.744779	0.133003	0.683399	0.974977	0.327675	0.0645136	0.386686	0.541675	0.055337	0.546703	0.366075	0.921795	0.826865	0.592828	0.0796503	0.0275344	0.207913	0.689729	0.288158	0.988283	0.258827	0.798955	0.69055	0.198096	0.901174	0.17332	0.393049	0.903243	0.888112	0.0760796	0.601508	0.938258	0.822187	0.275234	0.24716	0.0360971	0.196706
mean.f.calcium.Cat	2	0.830528	0.0556545	0.520453	0.598152	0.88877	0.94231	0.111039	0.953392	0.701654	0.33454	0.171696	0.596358	0.0948955	0.924525	0.341679	0.0824571	0.253063	0.61651	0.242505	0.478985	0.625155	0.549538	0.961035	0.205999	0.666151	0.579568	0.859351	0.1783	0.210301	0.693868	0.72837	0.285318	0.255324	0.904356	0.69482	0.0539387	0.0781977	0.0850071	0.745442	0.692894	0.0148918	0.697092	0.0144787	0.915425	0.441268	0.482203
mean.f.iron.Cat	2	0.715314	0.165915	0.838093	0.623928	0.753656	0.724799	0.364984	0.789883	0.36144	0.368464	0.918945	0.90825	0.0993856	0.127604	0.89073	0.531167	0.312897	0.181944	0.663683	0.955934	0.0685366	0.435706	0.835764	0.0832298	0.00390429	0.653795	0.689683	0.178198	0.664427	0.321842	0.887413	0.174231	0.561243	0.552042	0.735933	0.0189415	0.0659237	0.540291	0.785727	0.437545	0.889236	0.571847	0.834683	0.929199	0.0850891	0.777297
mean.s.iron.Cat	2	NA	0.484011	0.0954695	0.506124	0.180271	0.541955	0.617065	0.794192	0.173931	0.770573	0.978793	0.423015	0.142121	0.829035	0.430765	0.89894	0.772642	0.602024	0.244247	0.718616	0.146879	0.367968	0.212522	0.467809	0.911441	0.442599	0.942911	0.102146	0.581193	0.840978	0.543992	0.0130827	0.516412	0.687673	0.794003	0.38186	0.909269	0.909269	0.909269	0.121335	0.220671	1	0.0455003	0.31731	0.698535	1
mean.s.vite.Cat	2	NA	0.477617	0.477617	0.841475	0.289554	0.602634	0.656053	0.505108	0.179371	0.403261	0.987576	0.350427	0.222661	0.378021	0.235141	0.695481	0.898847	0.547569	0.961467	0.752116	0.554622	0.277049	0.724496	0.552164	0.367517	0.94871	0.666092	0.00538913	0.140215	0.932161	0.108599	0.755497	0.711138	0.738883	0.0707011	0.815335	0.738883	1	1	0.121335	0.220671	1	0.0338948	0.31731	0.157299	0.248213
mean.s.mufa.Cat	1	NA	NA	NA	NA	0.108278	0.617065	0.574045	0.452074	0.706283	0.219312	0.721755	0.423015	0.423015	0.423015	0.529046	0.529046	0.969522	0.969522	0.969522	0.775413	0.775413	0.158122	0.158122	0.158122	0.14188	0.342736	0.342736	0.176929	1	0.738883	0.0416369	NA	NA	NA	NA	NA	NA	NA	NA	NA	NA	NA	NA	NA	NA	NA
mean.s.pufa.Cat	1	NA	NA	NA	NA	0.108278	0.617065	0.574045	0.452074	0.706283	0.219312	0.721755	0.423015	0.423015	0.423015	0.529046	0.529046	0.969522	0.969522	0.441912	0.309211	1	0.133491	0.621653	0.368386	0.914211	0.767755	0.550097	0.0518299	0.650741	0.84739	0.0416369	NA	NA	NA	NA	NA	NA	NA	NA	NA	NA	NA	NA	NA	NA	NA
BabysWeightClass	1	0.0659789	0.64372	0.227961	0.0508195	0.405182	0.756376	0.442441	0.289646	0.727295	0.148993	0.0258042	0.321414	0.494979	0.325971	0.184639	0.328489	0.487868	0.385878	0.449484	0.697978	0.512709	0.310001	0.147939	0.698978	0.889377	0.0551451	0.270493	0.613448	0.0612106	0.0687454	0.487534	0.843842	0.531688	0.912506	0.819996	0.399066	0.491717	0.430879	0.927952	0.726444	0.31741	0.18951	0.49097	0.28276	0.381176	0.201243
BothInfFev	1	0.479262	0.818202	0.00660064	0.178903	0.438435	0.290321	0.252828	0.613401	0.906057	0.32458	0.179029	0.501206	0.452616	0.949687	0.807307	0.920081	0.245128	0.661992	0.753582	0.35767	0.646633	0.613581	0.289067	0.48457	0.0738101	0.727326	0.843394	0.974057	0.313749	0.627531	0.439603	0.924237	0.758873	0.0901816	0.973488	0.674074	0.28632	0.789775	0.62945	0.778989	0.511482	0.880243	0.169939	0.555593	0.270446	0.725112
Gest.Age.Rough	1	0.711109	0.679918	0.300559	0.795022	0.462908	0.0436132	0.175822	0.447329	0.099267	0.307541	0.83525	0.704921	0.623403	0.780642	0.385432	0.155127	0.66808	0.0501686	0.246359	0.825727	0.19883	0.478896	0.0989717	0.710943	0.605924	0.878792	0.458746	0.856329	0.350335	0.506535	0.275266	0.312778	0.421135	0.387991	0.219313	0.198328	0.85869	0.719468	0.52177	0.679493	0.629512	0.145703	0.216931	0.321025	0.939394	0.585788
InfEpTen	1	0.23267	0.531551	0.00349869	0.082755	0.766073	0.145529	0.506554	0.333505	0.699566	0.933087	0.453074	0.550545	0.213821	0.811748	0.525755	0.852909	0.869262	0.923116	0.976555	0.858708	0.388076	0.534034	0.239343	0.228854	0.263224	0.916064	0.560077	1	0.240106	0.34355	0.350777	0.754464	0.501254	0.123137	0.926589	0.447635	0.150499	0.90033	0.336525	0.766215	0.511482	0.629807	0.169939	0.574149	0.389578	0.796253
InfEpTenFever	1	0.5412	0.78112	0.00694558	0.658831	0.400339	0.156164	0.112697	0.691573	0.679531	0.307219	0.440872	0.250936	0.54871	0.748899	0.763141	0.68812	0.24366	0.439867	0.597957	0.361303	0.677178	0.841228	0.115185	0.517709	0.58748	0.599393	0.730881	0.872456	0.970661	0.602584	0.963343	0.937053	0.537922	0.458719	0.873374	0.897404	0.122942	0.528612	0.534882	0.489808	0.489808	0.86427	0.169939	0.289093	0.111164	0.4795
JustVegetarian	1	NA	0.942371	0.21459	0.975986	0.293719	0.902094	0.664216	0.386684	0.551152	0.130483	0.296834	0.778285	0.486187	0.994785	0.164626	0.108952	0.230268	0.514021	0.784982	0.494612	0.619453	0.0378781	0.627981	0.333814	0.333814	0.758588	0.362372	0.300623	0.166767	0.37918	0.92755	0.586142	0.0813414	0.27753	0.27753	0.251981	0.251981	0.0928919	0.0911663	0.736179	0.852684	0.212941	0.212941	0.212941	0.385742	0.172447
PreEclampsiaOrToxemia	1	0.986182	0.149809	0.487109	0.790983	0.612414	0.327459	0.823602	0.132258	0.029719	0.793251	0.194594	0.528023	0.95367	0.225158	0.135845	0.797177	0.0662562	0.131451	0.551592	0.427603	0.57342	0.513542	0.49954	0.685701	0.896097	0.251504	0.133814	0.824584	0.591232	0.289435	0.805482	0.983532	0.378807	0.624426	0.727857	0.986913	0.986913	0.141482	0.0938277	0.0938277	0.0938277	0.0938277	0.0938277	0.0938277	0.0938277	0.0938277
cabbages	1	0.963743	0.184523	0.92122	0.137789	0.71277	0.2805	0.751479	0.397054	0.119381	0.598648	0.21077	0.0534116	0.915708	0.620838	0.220609	0.814495	0.915872	0.96822	0.0949227	0.0116929	0.282919	0.282919	0.358832	0.358832	0.358832	0.358832	0.358832	0.358832	0.358832	0.358832	0.358832	0.358832	0.358832	0.358832	0.358832	0.358832	0.358832	0.358832	0.358832	0.358832	0.358832	0.358832	0.358832	0.358832	0.358832	0.358832
receivedsupplement.Probiotic	1	NA	NA	0.0255379	0.391944	0.956369	0.679595	0.894672	0.42464	0.145362	0.114258	0.482471	0.99168	0.673667	0.829379	0.38024	0.629437	0.47527	0.163215	0.558746	0.0753068	0.251804	0.402605	0.732863	0.226008	0.339425	0.394626	0.494421	0.867803	0.957645	0.984763	0.92808	0.609146	0.149027	0.587471	0.159634	0.281715	0.152538	0.333948	0.404854	0.581072	0.410869	0.965287	0.220671	0.952765	0.805348	0.671373
receivedsupplement.MultivitaminProbioticNoFishOilNoVitD	1	0.530663	0.907038	0.979543	0.129839	0.175795	0.594105	0.707693	0.670297	0.312328	0.574075	0.616055	0.0514853	0.0191147	0.0679013	0.476198	0.134486	0.0969443	0.469302	0.208609	0.795366	0.989291	0.399387	0.188108	0.199591	0.571677	0.365859	0.822772	0.534561	0.371347	0.371347	0.903493	0.964114	0.926392	0.926392	0.0992378	0.0992378	0.0992378	0.0992378	0.0992378	0.961612	0.961612	0.961612	0.961612	0.961612	0.961612	0.961612
receivedsupplement.FishOilNoMultivitaminNoVitDNoProbiotic	1	0.436783	0.150306	0.982727	0.929834	0.358823	0.397218	0.0198006	0.305329	0.88236	0.772065	0.200882	0.274799	0.565462	0.217159	0.569658	0.517521	0.203759	0.18513	0.677876	0.351955	0.577945	0.989558	0.941039	0.517431	0.688174	0.67727	0.550444	0.595163	0.144472	0.70438	0.747671	0.236038	0.439904	0.289822	0.0625201	0.271783	0.315349	0.90033	0.554842	0.809822	0.495946	0.815335	0.756684	0.289093	0.385742	0.273322
receivedsupplement.MultivitaminProbioticFishOilNoVitD	1	0.765838	0.367673	0.629765	0.560968	0.664521	0.311876	0.297486	0.649012	0.378237	0.891254	0.580628	0.41461	0.149448	0.0132239	0.929913	0.16814	0.123771	0.400371	0.400371	0.400371	0.0866854	0.138786	0.188108	0.400379	0.400379	0.400379	0.400379	0.300184	0.845979	0.845979	0.845979	0.964114	0.964114	0.964114	0.0992378	0.0992378	0.0992378	0.0992378	0.0992378	0.961612	0.961612	0.961612	0.961612	0.961612	0.961612	0.961612
receivedsupplement.Antioxidants	1	0.148688	0.27498	0.901742	0.921462	0.755446	0.393423	0.810594	0.587155	0.794497	0.314304	0.960823	0.819425	0.121934	0.337968	0.0979809	0.0450181	0.832689	0.785615	0.441412	0.519843	0.684288	0.414677	0.558563	0.67873	0.668204	0.640702	0.0681491	0.186505	0.965569	0.542938	0.863632	0.608364	0.355565	0.32587	0.661185	0.690325	0.690325	0.207578	0.461517	0.461517	0.461517	0.786572	0.426877	0.426877	0.426877	0.426877
corn	1	0.725368	0.318549	0.578511	0.0295471	0.476129	0.129745	0.561796	0.815822	0.338407	0.813051	0.983924	0.576009	0.289404	0.309848	0.183198	0.183198	0.584657	0.584657	0.584657	0.926202	0.926202	0.926202	0.926202	0.926202	0.926202	0.926202	0.926202	0.926202	0.926202	0.926202	0.926202	0.926202	0.926202	0.926202	0.926202	0.926202	0.926202	0.926202	0.926202	0.926202	0.926202	0.926202	0.926202	0.926202	0.926202	0.926202
egg	1	NA	0.464091	0.278661	0.0803245	0.665324	0.0606888	0.0153408	0.697799	0.844994	0.168663	0.253968	0.203319	0.64216	0.104407	0.475268	0.9322	0.425384	0.645808	0.643939	0.48635	0.170799	0.967345	0.967345	0.967345	0.967345	0.967345	0.967345	0.967345	0.967345	0.967345	0.967345	0.967345	0.967345	0.967345	0.967345	0.967345	0.967345	0.967345	0.967345	0.967345	0.967345	0.967345	0.967345	0.967345	0.967345	0.967345
formula.any	1	0.464949	0.805235	0.0391286	0.413511	0.339788	0.798276	0.988355	0.171452	0.701637	0.388945	0.507607	0.190602	0.64804	0.260789	0.57543	0.893297	0.179805	0.677331	0.112458	0.885518	0.18309	0.238286	0.733683	0.733683	0.733683	0.733683	0.733683	0.733683	0.733683	0.733683	0.733683	0.733683	0.733683	0.733683	0.733683	0.733683	0.733683	0.733683	0.733683	0.733683	0.733683	0.733683	0.733683	0.733683	0.733683	0.733683
formula.prebiotic	1	0.408581	0.976999	0.358418	0.106149	0.334081	0.0334511	0.136764	0.839639	0.06994	0.441512	0.655693	0.235805	0.814399	0.433876	0.294656	0.774606	0.187319	0.224642	0.548224	0.232384	0.666652	0.334831	0.817494	0.817494	0.817494	0.817494	0.817494	0.817494	0.817494	0.817494	0.817494	0.817494	0.817494	0.817494	0.817494	0.817494	0.817494	0.817494	0.817494	0.817494	0.817494	0.817494	0.817494	0.817494	0.817494	0.817494
formula.probiotic	1	0.0701246	0.175298	0.190427	0.793858	0.260303	0.259322	0.0633417	0.315255	0.35277	0.0409623	0.13709	0.582574	0.874269	0.885974	0.419057	0.590416	0.467975	0.0741924	0.556382	0.673441	0.654004	0.959232	0.154218	0.154218	0.154218	0.154218	0.154218	0.154218	0.154218	0.154218	0.154218	0.154218	0.154218	0.154218	0.154218	0.154218	0.154218	0.154218	0.154218	0.154218	0.154218	0.154218	0.154218	0.154218	0.154218	0.154218
fruit.or.berries	1	0.852447	0.297936	0.278053	0.589809	0.170472	0.0779975	0.0034682	0.7674	0.208413	0.208413	0.32195	0.776453	0.160218	0.366683	0.666485	0.126772	0.367308	0.475328	0.269372	0.176273	0.132762	0.132762	0.132762	0.132762	0.132762	0.132762	0.132762	0.132762	0.132762	0.132762	0.132762	0.132762	0.132762	0.132762	0.132762	0.132762	0.132762	0.132762	0.132762	0.132762	0.132762	0.132762	0.132762	0.132762	0.132762	0.132762
mean.chol.Cat	1	0.593766	0.456618	0.411105	0.70162	0.700489	0.35443	0.444247	0.580133	0.0452271	0.7871	0.956969	0.251482	0.672647	0.61326	0.800097	0.161228	0.162383	0.71828	0.0829831	0.285443	0.382346	0.680647	0.0566897	0.748406	0.47134	0.5874	0.859351	1	0.484633	0.601179	0.656301	0.788985	0.549591	0.0978146	0.801077	0.806994	0.486393	0.373843	0.24781	0.647913	0.31184	0.735391	0.462433	0.767097	0.261054	0.257899
mean.f.chol.Cat	1	0.593766	0.456618	0.411105	0.70162	0.700489	0.35443	0.444247	0.580133	0.0452271	0.7871	0.956969	0.251482	0.768638	0.629566	0.800097	0.119663	0.208779	0.622896	0.0829831	0.285443	0.382346	0.680647	0.0566897	0.748406	0.47134	0.5874	0.859351	1	0.484633	0.601179	0.656301	0.622442	0.549591	0.0978146	0.536947	0.806994	0.486393	0.373843	0.24781	0.647913	0.31184	0.735391	0.462433	0.767097	0.261054	0.257899
mean.f.mufa.Cat	1	0.313447	0.382441	0.323321	0.796262	0.757761	0.544913	0.788758	0.178142	0.245421	0.0397812	0.220821	0.552567	0.173619	0.410266	0.959049	0.940502	0.958115	0.886931	0.386627	0.532505	0.692751	0.467603	0.785734	0.507631	0.81813	0.695954	0.357256	0.392878	0.435412	0.675284	0.259562	0.501057	0.852278	0.584106	0.303047	0.262034	0.137097	0.825044	0.755103	0.922449	0.228126	0.583994	0.114071	0.477197	0.751256	1
mean.f.vite.Cat	1	0.809728	0.421341	0.736472	0.373829	0.360241	0.698105	0.749276	0.78979	0.375763	0.147332	0.972785	0.685289	0.244159	0.773332	0.0830934	0.93422	0.750278	0.183202	0.917533	0.313385	0.0585671	0.886991	0.460557	0.00540416	0.338914	0.322963	0.626073	0.232375	0.564451	0.535605	0.202531	0.553181	0.298808	0.669207	0.426671	0.436881	0.310628	0.941924	0.414734	0.856257	0.321976	0.87627	0.593803	0.587715	0.0913739	0.242908
mean.mufa.Cat	1	0.313447	0.35006	0.252967	0.796262	0.757761	0.544913	0.788758	0.178142	0.245421	0.0397812	0.179349	0.727853	0.173619	0.410266	0.959049	0.940502	0.77256	0.886931	0.386627	0.532505	0.692751	0.467603	0.785734	0.507631	0.81813	0.695954	0.357256	0.392878	0.435412	0.675284	0.259562	0.501057	0.852278	0.584106	0.303047	0.262034	0.137097	0.825044	0.755103	0.922449	0.228126	0.583994	0.114071	0.477197	0.751256	1
mean.s.linoleic.Cat	1	NA	NA	NA	NA	0.11249	0.942202	0.544624	0.415066	0.651492	0.344174	0.54986	0.311548	0.835651	0.91042	0.547674	0.835994	0.35628	0.552799	0.396422	0.382753	0.709516	0.0336617	0.129554	0.129554	0.173588	0.3268	0.763025	0.260285	0.617848	0.617848	0.537094	0.401661	0.791296	0.791296	0.698535	0.108809	0.31731	1	1	1	1	0.179712	0.35454	0.35454	0.643429	1
mean.s.linolenic.Cat	1	NA	NA	NA	NA	0.11249	0.570158	0.544624	0.415066	0.651492	0.344174	0.54986	0.311548	0.835651	0.91042	0.547674	0.835994	0.35628	0.552799	0.396422	0.928371	0.915632	0.0472453	0.674145	0.386364	0.47419	0.0881579	0.583882	0.0823522	0.502111	0.676103	0.632816	0.107822	0.924719	0.924719	0.698535	0.108809	0.31731	1	1	1	1	0.179712	0.35454	0.35454	0.643429	1
mean.s.oleic.Cat	1	NA	NA	NA	NA	0.11249	0.942202	0.544624	0.415066	0.651492	0.881303	0.54986	0.311548	0.835651	0.913515	0.837182	0.835994	0.92634	0.646454	0.396422	0.382753	0.709516	0.271498	0.0469954	0.47425	0.173588	0.3268	0.763025	0.0948437	0.350634	0.350634	0.537094	0.401661	0.791296	0.791296	0.698535	0.108809	0.31731	1	1	1	1	0.179712	0.35454	0.35454	0.643429	1
mean.s.pantothenic.Cat	1	NA	0.555596	0.555596	0.772823	0.709195	0.932647	0.664995	0.222526	0.838906	0.179739	0.458773	0.873448	0.127725	0.188247	0.0456659	0.861422	0.943607	0.887274	0.199744	0.737067	0.620294	0.708331	0.755515	0.522199	0.469699	0.624272	0.597027	0.194925	0.900637	0.377822	0.371093	0.275758	0.4795	0.59951	0.121335	0.850107	0.456056	0.456056	0.456056	0.220671	0.220671	0.220671	0.157299	0.157299	0.220671	0.220671
mean.s.phos.Cat	1	NA	NA	NA	NA	0.402656	0.495758	0.574045	0.706399	0.706283	0.706283	0.721755	0.423015	0.423015	0.801481	0.500573	0.530412	0.969522	0.766779	0.499177	0.966893	0.439915	0.0890292	0.0349231	0.333979	0.491342	0.483136	1	0.255509	0.326631	0.946847	0.45237	0.357643	0.743421	0.550985	0.550985	0.328972	0.117185	0.117185	0.117185	0.117185	0.117185	0.117185	0.117185	0.117185	0.117185	0.117185
mean.s.pyridoxine.Cat	1	NA	0.484011	0.50563	0.833914	0.615332	0.664433	0.563734	0.495739	0.058524	0.353275	0.631524	0.445173	0.105233	0.147293	0.0325692	0.890209	0.885065	0.985384	0.190016	0.860412	0.189931	0.800052	0.296061	0.97715	0.612862	0.248861	1	0.755736	0.825714	0.22874	0.270932	0.332863	0.123485	0.700311	0.669815	1	0.568811	0.568811	0.568811	0.121335	0.220671	1	0.0526323	0.31731	0.4795	0.248213
mean.s.riboflavin.Cat	1	NA	0.484011	0.50563	0.833914	0.645083	0.655314	0.563734	0.495739	0.179432	0.656107	0.781529	0.822669	0.391446	0.383734	0.0990296	0.813786	0.536129	0.754996	0.518221	0.718616	0.0439746	0.496069	0.79081	0.697464	0.258376	0.137097	1	0.278263	0.389104	0.583882	0.501498	0.115744	0.0800579	1	0.669815	0.954829	1	1	1	0.121335	0.220671	1	0.0526323	0.31731	0.4795	0.248213
mean.s.sugar.Cat	1	NA	NA	NA	NA	0.113384	0.922802	0.544101	0.440279	0.62504	0.62504	0.68583	0.401465	0.0240699	0.787517	0.253886	0.253886	0.0696089	0.80616	0.350201	0.82504	0.697092	0.0822752	0.203327	0.203327	0.135682	0.135682	0.135682	0.135682	0.135682	0.135682	0.135682	0.135682	0.135682	0.135682	0.135682	0.135682	0.135682	0.135682	0.135682	0.135682	0.135682	0.135682	0.135682	0.135682	0.135682	0.135682
mean.s.vitd.Cat	1	0.842709	0.235518	0.506695	0.288218	0.19542	0.263009	0.886873	0.676436	0.580192	0.773172	0.767704	0.946377	0.575999	0.0119016	0.700074	0.996118	0.233903	0.740641	0.932487	0.519088	0.491092	0.09721	0.124261	0.618884	0.0654935	0.905969	0.890517	0.135494	0.709763	0.930901	0.566752	0.617617	0.897279	0.0789826	0.73244	0.957791	0.21	0.220671	0.220671	0.654721	0.220671	0.563703	0.0526323	0.31731	1	0.248213
mean.vite.Cat	1	0.681353	0.452721	0.888363	0.26965	0.369271	0.700917	0.609208	0.817521	0.267946	0.127408	0.737238	0.828318	0.340703	0.851655	0.310923	0.98899	0.902995	0.183339	0.927869	0.3359	0.0722241	0.540229	0.434997	0.00251622	0.936822	0.231367	0.859841	0.230562	0.706136	0.596135	0.242169	0.248405	0.22196	0.675616	0.714405	0.31455	0.881049	0.587594	0.643961	0.754372	0.645892	0.845687	0.492885	0.670986	0.109745	0.203092
nongluten.cereals	1	0.731713	0.460344	0.718842	0.367383	0.0205936	0.158271	0.158271	0.158271	0.158271	0.158271	0.158271	0.158271	0.158271	0.158271	0.158271	0.158271	0.158271	0.158271	0.158271	0.158271	0.158271	0.158271	0.158271	0.158271	0.158271	0.158271	0.158271	0.158271	0.158271	0.158271	0.158271	0.158271	0.158271	0.158271	0.158271	0.158271	0.158271	0.158271	0.158271	0.158271	0.158271	0.158271	0.158271	0.158271	0.158271	0.158271
oat	1	0.279685	0.755354	0.910253	0.425756	0.0313141	0.297507	0.475521	0.469536	0.318256	0.134877	0.60839	0.652042	0.997367	0.388068	0.27744	0.5403	0.926474	0.76141	0.76141	0.76141	0.76141	0.593533	0.593533	0.593533	0.593533	0.593533	0.593533	0.593533	0.593533	0.593533	0.593533	0.593533	0.593533	0.593533	0.593533	0.593533	0.593533	0.593533	0.593533	0.593533	0.593533	0.593533	0.593533	0.593533	0.593533	0.593533
other.fib11	1	NA	0.179197	0.179197	0.179197	0.179197	0.255288	0.61856	0.0254059	0.636303	0.339825	0.109573	0.864722	0.247345	0.191138	0.671222	0.781362	0.606288	0.65738	0.819059	0.448481	0.524833	0.375612	0.384327	0.384327	0.384327	0.384327	0.384327	0.384327	0.384327	0.384327	0.384327	0.384327	0.384327	0.384327	0.384327	0.384327	0.384327	0.384327	0.384327	0.384327	0.384327	0.384327	0.384327	0.384327	0.384327	0.384327
other.vegetable	1	NA	0.27771	0.637137	0.523319	0.933827	0.440161	0.864219	0.78135	0.000794819	0.962787	0.411751	0.229087	0.152313	0.768308	0.0595918	0.766732	0.999185	0.149631	0.616693	0.0548278	0.187616	0.26133	0.539066	0.539066	0.539066	0.539066	0.539066	0.539066	0.539066	0.539066	0.539066	0.539066	0.539066	0.539066	0.539066	0.539066	0.539066	0.539066	0.539066	0.539066	0.539066	0.539066	0.539066	0.539066	0.539066	0.539066
potatoes	1	0.282418	0.361186	0.440134	0.00340783	0.520284	0.257056	0.532662	0.359814	0.252364	0.89622	0.119267	0.119267	0.117154	0.676313	0.0961573	0.0961573	0.123462	0.879333	0.879333	0.415017	0.107609	0.107609	0.107609	0.107609	0.107609	0.107609	0.107609	0.107609	0.107609	0.107609	0.107609	0.107609	0.107609	0.107609	0.107609	0.107609	0.107609	0.107609	0.107609	0.107609	0.107609	0.107609	0.107609	0.107609	0.107609	0.107609
poultry	1	NA	0.44348	0.974016	0.143612	0.811696	0.453623	0.856624	0.292652	0.46339	0.0527191	0.759966	0.549684	0.320875	0.435613	0.16394	0.316656	0.94906	0.0463184	0.560195	0.494612	0.226715	0.179391	0.179391	0.179391	0.179391	0.179391	0.179391	0.179391	0.179391	0.179391	0.179391	0.179391	0.179391	0.179391	0.179391	0.179391	0.179391	0.179391	0.179391	0.179391	0.179391	0.179391	0.179391	0.179391	0.179391	0.179391
root.vegetables	1	0.493928	0.339859	0.110548	0.175167	0.0183816	0.942071	0.0720157	0.24397	0.691145	0.691145	0.691145	0.691145	0.691145	0.691145	0.691145	0.691145	0.691145	0.691145	0.691145	0.691145	0.691145	0.691145	0.691145	0.691145	0.691145	0.691145	0.691145	0.691145	0.691145	0.691145	0.691145	0.691145	0.691145	0.691145	0.691145	0.691145	0.691145	0.691145	0.691145	0.691145	0.691145	0.691145	0.691145	0.691145	0.691145	0.691145
spinach	1	NA	0.547235	0.433819	0.492831	0.166217	0.0167791	0.243895	0.924665	0.184196	0.666288	0.871143	0.182352	0.317818	0.18542	0.156022	0.493247	0.0963415	0.797632	0.547455	0.50276	0.859367	0.267855	0.58477	0.58477	0.58477	0.58477	0.58477	0.58477	0.58477	0.58477	0.58477	0.58477	0.58477	0.58477	0.58477	0.58477	0.58477	0.58477	0.58477	0.58477	0.58477	0.58477	0.58477	0.58477	0.58477	0.58477
total.roots	1	0.192281	0.104158	0.114295	0.116005	0.010771	0.687678	0.385285	0.385285	0.385285	0.385285	0.385285	0.385285	0.385285	0.385285	0.385285	0.385285	0.385285	0.385285	0.385285	0.385285	0.385285	0.385285	0.385285	0.385285	0.385285	0.385285	0.385285	0.385285	0.385285	0.385285	0.385285	0.385285	0.385285	0.385285	0.385285	0.385285	0.385285	0.385285	0.385285	0.385285	0.385285	0.385285	0.385285	0.385285	0.385285	0.385285
BMI.Cat	1	0.519545	0.739332	0.410791	0.914069	0.85207	0.987694	0.519002	0.865655	0.378329	0.780853	0.855726	0.485444	0.226793	0.842138	0.890172	0.488525	0.575897	0.705095	0.836443	0.0702554	0.861522	0.19561	0.987188	0.471505	0.856547	0.0180958	0.62132	0.186114	0.344381	0.522046	0.896959	0.0953503	0.118083	0.756032	0.716537	0.700218	0.0771188	0.35454	0.104815	0.136757	0.563703	0.361805	0.68227	0.31731	0.220671	0.165299
IA.OutcomeYesNoCorrected	1	0.695115	0.37654	0.981056	0.436602	0.434415	0.791758	0.20968	0.955566	0.106304	0.461288	0.527202	0.877225	0.707082	0.767157	0.77079	0.333509	0.440817	0.491187	0.545779	0.862258	0.542381	0.794748	0.894965	0.966505	0.54662	0.794112	0.747571	0.528443	0.295217	0.311759	0.492864	0.100644	0.494185	0.869794	0.855739	0.307399	0.626117	0.0725734	0.841481	0.66034	0.492885	0.275973	0.0441713	0.615303	1	0.21
Sex	1	0.933568	0.78488	0.990688	0.363988	0.824125	0.70029	0.799512	0.469094	0.927616	0.173786	0.842371	0.651665	0.111038	0.9701	0.133349	0.667659	0.742519	0.794103	0.612344	0.922016	0.263475	0.642314	0.436746	0.869558	0.104711	0.857825	0.161029	0.170295	0.255804	0.448849	0.521995	0.268737	0.809536	0.22232	0.0352208	0.753641	0.6841	0.882836	0.170177	0.4015	0.961759	0.96757	0.446536	0.89194	0.160383	1
receivedsupplement.MultivitaminVitDNoProbioticNoFishOil	1	0.260311	0.68253	0.993925	0.800459	0.296821	0.483746	0.771444	0.0542082	0.373891	0.310812	0.529243	0.284723	0.395865	0.888042	0.536747	0.508207	0.31613	0.133512	0.150087	0.352344	0.3109	0.529456	0.417123	0.0850703	0.700094	0.0635363	0.753985	0.192731	0.657807	0.672999	0.214593	0.449068	0.589789	0.846529	0.730256	0.33231	0.472433	0.473327	0.676931	0.697413	0.794884	0.538299	0.0427819	0.678402	0.678402	0.185686
mean.dpa.Cat	1	0.0972866	0.619497	0.401302	0.330186	0.20029	0.751989	0.771687	0.952688	0.570374	0.661361	0.832657	0.924689	0.826682	0.824205	0.0548984	0.194902	0.48458	0.335773	0.491851	0.974386	0.663604	0.0865239	0.32919	0.766263	0.0668501	0.588506	0.485943	0.485928	0.588494	0.721722	0.708254	0.420398	0.0327108	0.0659461	0.35352	0.491436	0.366256	0.148037	0.238593	0.264074	0.601508	0.186858	0.223494	0.865135	0.395513	0.196706
mean.f.dpa.Cat	1	0.0972866	0.619497	0.401302	0.330186	0.20029	0.751989	0.771687	0.952688	0.570374	0.661361	0.832657	0.924689	0.826682	0.824205	0.0548984	0.194902	0.48458	0.335773	0.491851	0.974386	0.663604	0.0865239	0.32919	0.766263	0.0668501	0.588506	0.485943	0.485928	0.588494	0.510447	0.735152	0.197396	0.0271477	0.0659461	0.35352	0.491436	0.366256	0.148037	0.238593	0.264074	0.601508	0.186858	0.223494	0.865135	0.395513	0.196706
mean.f.linolenic.Cat	1	0.292152	0.849417	0.514158	0.295221	0.579093	0.390168	0.753285	0.730329	0.783312	0.749828	0.940506	0.159595	0.720688	0.370935	0.743098	0.422213	0.637403	0.45409	0.569799	0.87813	0.326052	0.454024	0.398784	0.933841	0.809305	0.230838	0.661512	0.898212	0.815114	1	0.377632	0.800013	0.101046	0.476939	0.861794	0.0958871	0.590848	0.91432	0.105826	0.835467	0.355361	0.827259	0.159869	0.665006	0.0274232	0.0707011
mean.f.linolenic.n3.Cat	1	0.878615	0.148615	0.593803	0.568908	0.305665	0.776092	0.908299	0.629991	0.509513	0.191814	0.99684	0.100966	0.906016	0.707671	0.247418	0.696292	0.298066	0.165579	0.986178	0.86102	0.497508	0.823397	0.868434	0.320746	0.334637	0.507801	0.342682	0.41685	0.304072	0.0117259	0.902035	0.757621	1	0.329114	0.757621	0.11842	0.379775	0.522431	0.143235	0.624206	0.464702	0.31731	0.35454	1	0.31731	0.31731
mean.f.palmitoleic.Cat	1	0.662508	0.535776	0.583952	0.457821	0.759968	0.504544	0.198594	0.224959	0.217295	0.557357	0.351167	0.998086	0.423196	0.645005	0.678806	0.290335	0.444453	0.909895	0.873358	0.659218	0.916308	0.883545	0.141495	0.743296	0.0375035	0.859779	0.625054	0.309685	0.355842	0.743031	0.479916	0.501498	0.82838	0.349512	0.28987	0.866943	0.401006	0.771056	0.89393	0.726095	0.113888	0.959354	0.362141	0.150962	0.314615	0.121335
mean.f.retaeq.Cat	1	0.68363	0.794016	0.7857	0.281474	0.0995599	0.132668	0.130978	0.658595	0.342794	0.0692831	0.113338	0.177825	0.0937482	0.270859	0.566125	0.315984	0.852063	0.891044	0.437347	0.741327	0.153232	0.110647	0.774421	0.219546	0.940225	0.324027	0.664551	0.87795	0.817716	0.258382	0.484355	0.483668	0.241823	0.0643792	0.709301	0.0396499	0.568811	0.464902	0.221462	0.78981	0.441418	0.907868	0.482203	0.73244	0.456056	0.438578
mean.iron.Cat	1	0.554698	0.179466	0.932035	0.721671	0.755032	0.687101	0.426832	0.674101	0.326692	0.391718	0.936725	0.622667	0.111758	0.130211	0.793845	0.33161	0.312897	0.212225	0.509149	0.775262	0.0930558	0.39286	0.47414	0.160183	0.0602646	0.433166	0.588548	0.347445	0.948004	0.739514	0.763855	0.0407522	0.341001	0.884508	0.731999	0.111698	0.0659237	0.367829	0.50266	0.536637	0.457614	0.533228	0.725345	0.683604	0.0620555	0.946847
mean.linolenic.Cat	1	0.380112	0.724811	0.514158	0.384115	0.479387	0.329012	0.632072	0.786336	0.71115	0.798279	0.907814	0.219998	0.97699	0.312482	0.971719	0.361125	0.609417	0.355975	0.443577	0.82528	0.35115	0.359033	0.300927	0.933841	0.871633	0.312519	0.661512	0.693331	0.608717	0.726758	0.377632	0.800013	0.101046	0.476939	0.861794	0.0958871	0.590848	0.91432	0.196558	0.909978	0.355361	0.759981	0.342279	0.665006	0.0390083	0.143235
mean.linolenic.n3.Cat	1	0.878615	0.148615	0.593803	0.568908	0.305665	0.776092	0.908299	0.629991	0.509513	0.191814	0.881152	0.100966	0.906016	0.707671	0.247418	0.696292	0.298066	0.165579	0.986178	0.86102	0.497508	0.823397	0.868434	0.320746	0.334637	0.507801	0.342682	0.41685	0.304072	0.0117259	0.902035	0.849361	1	0.329114	0.362141	0.11842	0.379775	0.522431	0.143235	0.624206	0.464702	0.31731	0.35454	1	0.31731	0.31731
mean.palmitoleic.Cat	1	0.73033	0.462821	0.448778	0.505786	0.750283	0.504463	0.231571	0.3182	0.171957	0.575909	0.360319	0.998086	0.402866	0.785536	0.772237	0.436561	0.747981	0.881081	0.892561	0.537346	0.632635	0.982133	0.358758	0.689685	0.0382272	0.817741	0.801983	0.345779	0.397232	0.929704	0.217374	0.501498	0.82838	0.46088	0.53776	0.866943	0.401006	0.91667	0.89393	0.726095	0.113888	0.959354	0.362141	0.150962	0.314615	0.121335
mean.s.dha.Cat	1	NA	NA	NA	NA	NA	0.917507	0.917507	0.188764	0.188764	0.881303	0.329814	0.579957	0.835651	0.696682	0.9236	0.545923	0.886387	0.593278	0.958016	0.964149	0.433748	0.632583	0.560894	0.136129	0.983686	0.503277	0.685071	0.0362034	0.676799	0.570465	0.438578	0.0599982	0.89583	0.89583	0.379775	0.108809	0.31731	1	1	1	1	0.179712	0.35454	0.35454	0.643429	1
mean.s.eico.Cat	1	NA	NA	NA	NA	NA	0.380488	0.380488	0.380488	0.380488	0.881303	0.631166	0.579957	0.835651	0.696682	0.9236	0.545923	0.886387	0.593278	0.958016	0.964149	0.433748	0.632583	0.560894	0.257993	1	0.295361	0.583882	0.0184221	0.378043	0.570465	0.414216	0.0599982	0.924719	0.924719	0.379775	0.108809	0.31731	1	1	1	1	0.179712	0.35454	0.35454	0.643429	1
mean.s.mang.Cat	1	NA	0.555596	0.555596	0.772823	0.772823	0.91785	0.664995	0.470658	0.744977	0.744977	0.963983	0.461501	0.459555	0.77552	0.234557	0.353872	0.693115	0.0873212	0.761412	0.6731	0.484018	0.905966	0.372067	0.246387	0.208417	0.957372	0.410716	0.0951083	0.440331	0.340174	0.0381658	0.119349	0.119349	0.610194	0.133614	0.205903	0.126631	0.126631	0.126631	0.220671	0.220671	0.220671	0.157299	0.157299	0.220671	0.220671
mean.s.reteq.Cat	1	NA	0.542472	0.441871	0.391326	0.125785	0.339534	0.306172	0.505108	0.179371	0.179371	0.726325	0.425868	0.0915561	0.30231	0.110896	0.476759	0.480491	0.815701	0.479434	0.69156	0.413686	0.275093	0.705704	0.242615	0.319433	0.341349	0.736919	0.736919	0.264312	0.647792	0.14268	0.59101	0.0935325	0.738883	1	0.671373	0.126631	0.126631	0.126631	0.121335	0.220671	1	0.0338948	0.31731	1	0.248213
mean.s.safa.Cat	1	NA	NA	NA	NA	0.108278	0.978797	0.574045	0.452074	0.706283	0.219312	0.721755	0.423015	0.423015	0.423015	0.529046	0.529046	0.969522	0.413019	0.199273	0.775413	0.598588	0.446748	0.508631	0.508631	0.14188	0.342736	0.342736	0.176929	1	0.77283	0.0205021	0.422937	0.422937	0.307434	0.117185	0.117185	0.117185	0.117185	0.117185	0.117185	0.117185	0.117185	0.117185	0.117185	0.117185	0.117185
mean.s.vite.tot.Cat	1	NA	0.500075	0.500075	0.80442	0.27201	0.942202	0.620308	0.439879	0.171942	0.462845	0.928773	0.311548	0.594571	0.658843	0.326106	0.383833	0.838696	0.988756	0.936605	0.972426	1	0.15736	0.879934	0.331795	0.30266	0.740269	0.752784	0.0156943	0.162226	0.876885	0.264813	0.332116	0.14265	0.624206	0.624206	0.883617	0.698535	1	1	0.220671	0.220671	0.438578	0.827259	0.827259	0.35454	0.220671
mean.vitd.Cat	1	0.610044	0.795144	0.390324	0.892006	0.493546	0.302158	0.788722	0.708416	0.562164	0.954563	0.803909	0.369197	0.721143	0.950645	0.352792	0.273743	0.963093	0.172872	0.662974	0.857627	0.931353	0.360846	0.519045	0.433151	0.0782317	0.132725	0.614797	0.653379	0.887421	0.860908	0.834555	0.436707	0.648911	0.598576	0.0823329	0.114895	0.589774	0.0384778	0.510208	0.202866	0.947654	0.562343	0.205274	0.888274	0.374259	0.855132
AbxName	0	0.574423	0.0531543	0.189415	0.612483	0.179213	0.571781	0.626702	0.889271	0.677807	0.784027	0.581581	0.496944	0.750281	0.362931	0.845257	0.762811	0.353653	0.294338	0.635689	0.51188	0.16882	0.251637	0.467582	0.629903	0.57464	0.843755	0.223221	0.163225	0.426882	0.18981	0.742713	0.497995	0.436495	0.919554	0.331152	0.362086	0.134562	0.793727	0.301571	0.262726	0.310174	0.956813	0.169939	0.169939	0.772488	0.106864
ApgarClass	0	0.254431	0.628288	0.545538	0.231346	0.443508	0.788866	0.492229	0.772393	0.954518	0.0621783	0.734385	0.655629	0.42093	0.621183	0.503287	0.320774	0.0582493	0.162195	0.532979	0.308093	0.780377	0.49784	0.826735	0.540592	0.763144	0.680395	0.589855	0.541835	0.82948	0.543728	0.0606633	0.512996	0.700145	0.919573	0.253353	0.267817	0.161901	0.800202	0.255939	0.845628	0.571593	0.597746	0.0955807	0.639575	0.618402	0.242908
HLA.CategoryLong	0	0.0775679	0.732214	0.547167	0.10292	0.465135	0.927854	0.561214	0.940927	0.227607	0.0543016	0.251551	0.246798	0.727597	0.317052	0.578562	0.40392	0.178644	0.149543	0.818203	0.549172	0.492402	0.132118	0.34491	0.726971	0.581149	0.522438	0.497295	0.609793	0.588701	0.723881	0.243199	0.792571	0.562477	0.609729	0.921825	0.378362	0.745247	0.508227	0.561681	0.565149	0.398558	0.486148	0.818988	0.140294	0.56219	0.257816
ProbioticsFive	0	0.0995896	0.663941	0.181031	0.884523	0.654192	0.86372	0.173568	0.129982	0.355816	0.871599	0.871599	0.871599	0.871599	0.871599	0.871599	0.871599	0.871599	0.871599	0.871599	0.871599	0.871599	0.871599	0.871599	0.871599	0.871599	0.871599	0.871599	0.871599	0.871599	0.871599	0.871599	0.871599	0.871599	0.871599	0.871599	0.871599	0.871599	0.871599	0.871599	0.871599	0.871599	0.871599	0.871599	0.871599	0.871599	0.871599
beets	0	NA	0.0941727	0.776787	0.730594	0.638862	0.591629	0.646842	0.479372	0.0857115	0.306114	0.836303	0.630314	0.547832	0.142717	0.320291	0.315839	0.140325	0.592283	0.285002	0.735456	0.646924	0.541595	0.539328	0.539328	0.539328	0.539328	0.539328	0.539328	0.539328	0.539328	0.539328	0.539328	0.539328	0.539328	0.539328	0.539328	0.539328	0.539328	0.539328	0.539328	0.539328	0.539328	0.539328	0.539328	0.539328	0.539328
cereals	0	0.129598	0.454107	0.539323	0.0865129	0.0750999	0.158271	0.158271	0.158271	0.158271	0.158271	0.158271	0.158271	0.158271	0.158271	0.158271	0.158271	0.158271	0.158271	0.158271	0.158271	0.158271	0.158271	0.158271	0.158271	0.158271	0.158271	0.158271	0.158271	0.158271	0.158271	0.158271	0.158271	0.158271	0.158271	0.158271	0.158271	0.158271	0.158271	0.158271	0.158271	0.158271	0.158271	0.158271	0.158271	0.158271	0.158271
receivedsupplement.VitE	0	0.572553	0.529734	0.529734	0.529734	0.529734	0.543659	0.670532	0.670532	0.670532	0.670532	0.670532	0.670532	0.670532	0.670532	0.670532	0.670532	0.670532	0.670532	0.670532	0.670532	0.670532	0.670532	0.670532	0.670532	0.670532	0.670532	0.670532	0.670532	0.670532	0.670532	0.670532	0.670532	0.670532	0.670532	0.670532	0.670532	0.670532	0.670532	0.670532	0.670532	0.670532	0.670532	0.670532	0.670532	0.670532	0.670532
receivedsupplement.Niacin	0	NA	0.100647	0.709815	0.904063	0.904063	0.493805	0.493805	0.697739	0.84079	0.84079	0.84079	0.31756	0.490568	0.542309	0.542309	0.542309	0.542309	0.542309	0.542309	0.542309	0.542309	0.542309	0.542309	0.542309	0.542309	0.542309	0.542309	0.542309	0.542309	0.542309	0.542309	0.542309	0.542309	0.542309	0.542309	0.542309	0.542309	0.542309	0.542309	0.542309	0.542309	0.542309	0.542309	0.542309	0.542309	0.542309
receivedsupplement.Magnesium	0	0.411842	0.826258	0.984986	0.984986	0.984986	0.799235	0.799235	0.644471	0.824901	0.621771	0.94841	0.598257	0.784136	0.784136	0.54085	0.54085	0.223519	0.50157	0.284151	0.284151	0.169532	0.169532	0.247955	0.67873	0.39623	0.254725	0.815525	0.815525	0.132525	0.979954	0.396022	0.89263	0.89263	0.196108	0.0882983	0.138651	0.138651	0.138651	0.138651	0.138651	0.138651	0.138651	0.426877	0.426877	0.426877	0.426877
receivedsupplement.Iodine	0	0.111719	0.826562	0.121751	0.121751	0.121751	0.121751	0.476512	0.476512	0.595264	0.595264	0.372974	0.372974	0.372974	0.372974	0.372974	0.372974	0.372974	0.372974	0.372974	0.372974	0.372974	0.372974	0.372974	0.253379	0.253379	0.253379	0.253379	0.253379	0.253379	0.253379	0.253379	0.253379	0.253379	0.253379	0.253379	0.253379	0.253379	0.253379	0.253379	0.253379	0.253379	0.253379	0.253379	0.253379	0.253379	0.253379
receivedsupplement.Antioxidants	0	NA	NA	NA	NA	NA	NA	NA	0.403841	0.306653	0.306653	0.94841	0.94841	0.261683	0.261683	0.920876	0.920876	0.920876	0.407626	0.407626	0.407626	0.495572	0.495572	0.515995	0.67873	0.67873	0.989838	0.110103	0.110103	0.110103	0.297032	0.396022	0.89263	0.89263	0.89263	0.0882983	0.138651	0.138651	0.138651	0.138651	0.138651	0.138651	0.138651	0.426877	0.426877	0.426877	0.426877
receivedsupplement.VitA	0	NA	0.529734	0.529734	0.529734	0.529734	0.529734	0.670532	0.670532	0.670532	0.670532	0.670532	0.670532	0.670532	0.670532	0.670532	0.670532	0.670532	0.670532	0.670532	0.670532	0.670532	0.670532	0.670532	0.670532	0.670532	0.670532	0.670532	0.670532	0.670532	0.670532	0.670532	0.670532	0.670532	0.670532	0.670532	0.670532	0.670532	0.670532	0.670532	0.670532	0.670532	0.670532	0.670532	0.670532	0.670532	0.670532
receivedsupplement.MultivitaminFishOilNoVitDNoProbiotic	0	0.604557	0.378714	0.370291	0.550897	0.358539	0.66218	0.83085	0.41459	0.632943	0.428857	0.672053	0.631592	0.129323	0.0808876	0.718847	0.398081	0.750922	0.253557	0.439315	0.0638473	0.160391	0.583963	0.860032	0.104063	0.0889535	0.612282	0.30082	0.0550056	0.581166	0.863099	0.352027	0.725264	0.881807	0.596628	0.839609	0.319579	0.0907812	0.674424	0.674424	0.890143	0.239567	0.332712	0.0946929	0.101347	0.772488	1
cow.milk.any	0	0.301485	0.755839	0.790849	0.3286	0.400614	0.928321	0.234958	0.830227	0.0728084	0.674317	0.902001	0.989502	0.159338	0.194412	0.223684	0.965647	0.130531	0.125536	0.776031	0.776031	0.155685	0.565964	0.565964	0.565964	0.565964	0.565964	0.565964	0.565964	0.565964	0.565964	0.565964	0.565964	0.565964	0.565964	0.565964	0.565964	0.565964	0.565964	0.565964	0.565964	0.565964	0.565964	0.565964	0.565964	0.565964	0.565964
fibtime	0	0.254423	0.266629	0.496313	0.628198	0.54037	0.687678	0.687678	0.687678	0.687678	0.687678	0.687678	0.687678	0.687678	0.687678	0.687678	0.687678	0.687678	0.687678	0.687678	0.687678	0.687678	0.687678	0.687678	0.687678	0.687678	0.687678	0.687678	0.687678	0.687678	0.687678	0.687678	0.687678	0.687678	0.687678	0.687678	0.687678	0.687678	0.687678	0.687678	0.687678	0.687678	0.687678	0.687678	0.687678	0.687678	0.687678
formula.cows.milk	0	0.361301	0.921365	0.433017	0.554456	0.259678	0.951693	0.777233	0.268937	0.891382	0.324541	0.737078	0.239494	0.878041	0.740181	0.524083	0.823297	0.169626	0.870839	0.0875157	0.536005	0.132375	0.214133	0.733683	0.733683	0.733683	0.733683	0.733683	0.733683	0.733683	0.733683	0.733683	0.733683	0.733683	0.733683	0.733683	0.733683	0.733683	0.733683	0.733683	0.733683	0.733683	0.733683	0.733683	0.733683	0.733683	0.733683
fruits.and.berries	0	0.712449	0.349177	0.510856	0.329657	0.123689	0.313083	0.313083	0.313083	0.313083	0.313083	0.313083	0.313083	0.313083	0.313083	0.313083	0.313083	0.313083	0.313083	0.313083	0.313083	0.313083	0.313083	0.313083	0.313083	0.313083	0.313083	0.313083	0.313083	0.313083	0.313083	0.313083	0.313083	0.313083	0.313083	0.313083	0.313083	0.313083	0.313083	0.313083	0.313083	0.313083	0.313083	0.313083	0.313083	0.313083	0.313083
mean.arachidic.Cat	0	0.353757	0.936286	0.738726	0.88008	0.878992	0.472516	0.212041	0.51294	0.588618	0.296604	0.440232	0.914236	0.382451	0.526154	0.0849976	0.467773	0.779744	0.487341	0.063108	0.609092	0.411777	0.834463	0.995528	0.974079	0.425552	0.26123	0.448836	0.688545	0.540059	0.101067	0.981549	0.712155	0.593194	0.592705	0.926894	0.824018	0.493525	0.714507	0.428014	0.515918	0.420829	0.270812	0.721396	0.111347	0.335573	0.806496
mean.betacar.Cat	0	0.492364	0.814649	0.720072	0.297104	0.346902	0.421584	0.0601733	0.599981	0.884971	0.946752	0.843963	0.309129	0.203632	0.800699	0.132985	0.331918	0.500976	0.436602	0.178388	0.541949	0.372024	0.764922	0.91477	0.697676	0.163954	0.755986	0.409554	0.585252	0.526561	0.518913	0.996624	0.102383	0.815921	0.437219	0.717622	0.0851751	0.448393	0.333948	0.82854	0.179562	0.737154	0.489211	0.644058	0.618402	0.0918238	0.257899
mean.f.arachidic.Cat	0	0.353757	0.936286	0.738726	0.88008	0.878992	0.472516	0.212041	0.51294	0.588618	0.296604	0.440232	0.914236	0.382451	0.526154	0.0849976	0.467773	0.779744	0.487341	0.063108	0.609092	0.411777	0.834463	0.995528	0.974079	0.425552	0.26123	0.448836	0.688545	0.540059	0.101067	0.981549	0.712155	0.593194	0.592705	0.926894	0.824018	0.493525	0.714507	0.428014	0.515918	0.420829	0.270812	0.721396	0.111347	0.335573	0.806496
mean.f.betacar.Cat	0	0.492364	0.814649	0.720072	0.297104	0.346902	0.421584	0.0601733	0.634255	0.837974	0.946752	0.823607	0.308677	0.203632	0.800699	0.132985	0.331918	0.500976	0.436602	0.178388	0.541949	0.372024	0.764922	0.91477	0.697676	0.163954	0.755986	0.409554	0.585252	0.526561	0.518913	0.996624	0.102383	0.815921	0.437219	0.717622	0.0851751	0.448393	0.333948	0.82854	0.179562	0.737154	0.489211	0.644058	0.618402	0.0918238	0.257899
mean.f.fat.Cat	0	0.488041	0.69532	0.730402	0.794214	0.827155	0.238462	0.585472	0.102679	0.0792184	0.158579	0.280058	0.459307	0.868188	0.142847	0.226473	0.723412	0.208382	0.671351	0.269259	0.653659	0.459559	0.203485	0.237727	0.635369	0.406243	0.961207	0.936777	0.145088	0.386015	0.920271	0.791954	0.227364	0.534954	0.978697	0.402318	0.472776	0.105483	0.16143	0.900853	0.567467	0.947654	0.815335	0.971648	0.289093	0.678402	0.583882
mean.f.riboflavin.Cat	0	NA	NA	NA	NA	NA	NA	NA	NA	NA	NA	NA	NA	NA	NA	NA	NA	NA	NA	NA	NA	NA	NA	NA	NA	0.887557	0.887557	0.887557	0.887557	0.887557	0.887557	0.887557	0.887557	0.887557	0.887557	0.887557	0.887557	0.887557	0.887557	0.887557	0.887557	0.887557	0.887557	0.887557	0.887557	0.887557	0.887557
mean.fat.Cat	0	0.488041	0.647975	0.730402	0.794214	0.829022	0.179196	0.725393	0.137914	0.0792184	0.158579	0.280058	0.459307	0.868188	0.142847	0.186296	0.622797	0.208382	0.671351	0.269259	0.653659	0.459559	0.203485	0.237727	0.635369	0.500493	0.980647	0.832386	0.133638	0.386015	0.920271	0.791954	0.227364	0.534954	0.978697	0.402318	0.472776	0.105483	0.16143	0.900853	0.567467	0.947654	0.815335	0.971648	0.289093	0.678402	0.583882
mean.riboflavin.Cat	0	NA	NA	NA	NA	NA	NA	NA	NA	NA	NA	NA	NA	NA	NA	NA	NA	NA	NA	NA	NA	NA	NA	NA	NA	0.887557	0.887557	0.887557	0.887557	0.887557	0.887557	0.887557	0.887557	0.887557	0.887557	0.887557	0.887557	0.887557	0.887557	0.887557	0.887557	0.887557	0.887557	0.887557	0.887557	0.887557	0.887557
mean.s.arachidic.Cat	0	NA	NA	NA	NA	0.11249	0.942202	0.544624	0.415066	0.651492	0.651492	0.681908	0.399126	0.399126	0.399126	0.479581	0.479581	0.96546	0.96546	0.96546	0.845249	0.845249	0.140285	0.140285	0.140285	0.129515	0.129515	0.129515	0.129515	0.129515	0.129515	0.129515	0.129515	0.129515	0.129515	0.129515	0.129515	0.129515	0.129515	0.129515	0.129515	0.129515	0.129515	0.129515	0.129515	0.129515	0.129515
mean.s.arachidonic.Cat	0	NA	NA	NA	NA	0.11249	0.942202	0.544624	0.415066	0.651492	0.651492	0.681908	0.399126	0.399126	0.399126	0.479581	0.479581	0.96546	0.96546	0.96546	0.845249	0.845249	0.140285	0.140285	0.140285	0.153489	0.153489	0.174844	0.174844	0.953929	0.953929	0.953929	0.953929	0.953929	0.953929	0.953929	0.953929	0.953929	0.953929	0.953929	0.953929	0.953929	0.953929	0.953929	0.953929	0.953929	0.953929
mean.s.betacar.Cat	0	NA	NA	NA	NA	NA	0.276589	0.574045	1	0.706283	0.706283	0.858095	0.423015	0.423015	0.303006	0.987898	0.473681	0.786254	0.490023	0.361529	0.924103	0.439915	0.0941572	0.21	0.21	0.14188	0.14188	0.14188	0.14188	0.14188	0.946847	0.650768	0.316503	0.316503	0.307434	0.307434	0.307434	0.307434	0.307434	0.307434	0.307434	0.307434	0.307434	0.307434	0.307434	0.307434	0.307434
mean.s.calcium.Cat	0	NA	0.838542	0.838542	0.944543	0.938683	0.978797	0.860326	0.231167	0.687941	0.492006	0.742314	0.684504	0.473674	0.372532	0.661063	1	0.399993	0.121666	0.0990528	0.808156	0.616078	0.861764	0.0929621	0.509633	0.769104	0.532382	0.899343	0.637352	0.280592	0.870794	0.651351	0.484513	0.372276	0.598162	0.601508	0.0523451	0.0675773	1	1	0.654721	0.220671	0.220671	0.827259	0.827259	0.288844	0.157299
mean.s.carb.Cat	0	NA	NA	NA	0.113147	0.108932	0.0975095	0.194198	0.0701263	0.964499	0.712544	1	0.166991	0.256352	0.711424	0.219414	0.442275	0.325039	0.794172	0.814709	0.0935181	0.269885	0.100208	0.860087	0.860087	0.193816	0.193816	0.193816	0.193816	0.193816	0.193816	0.607565	0.32175	0.465209	0.465209	0.465209	0.465209	0.465209	0.465209	0.133614	0.133614	1	0.157299	0.133614	0.133614	0.157299	0.4795
mean.s.chol.Cat	0	NA	NA	NA	NA	0.108278	0.978797	0.574045	0.452074	0.706283	0.706283	0.721755	0.423015	0.423015	0.99257	0.500573	0.500573	0.969522	0.969522	0.969522	0.775413	0.775413	0.158122	0.0873753	0.333979	0.136129	0.237504	1	0.43437	0.54608	0.738883	0.0795286	0.405381	0.763025	0.763025	0.117185	0.117185	0.117185	0.117185	0.117185	0.117185	0.117185	0.117185	0.117185	0.117185	0.117185	0.117185
mean.s.copper.Cat	0	NA	0.555596	0.555596	0.772823	0.396674	0.91785	0.664995	0.470658	0.744977	0.744977	0.578449	0.461501	0.461501	0.94186	0.540963	0.525862	0.85341	0.718894	0.718894	0.800531	0.800531	0.159239	0.159239	0.933739	0.369293	0.464214	0.30401	0.897842	0.877352	0.794761	0.522817	0.481728	0.715001	0.633839	0.633839	0.205903	0.126631	0.126631	0.126631	0.126631	0.126631	0.126631	0.126631	0.126631	0.126631	0.126631
mean.s.decanoic.Cat	0	NA	NA	NA	NA	0.103041	0.961875	0.62707	0.385207	0.629853	0.629853	0.47083	0.410701	0.410701	0.410701	0.504037	0.504037	0.814296	0.814296	0.814296	0.959347	0.959347	0.128174	0.128174	0.128174	0.118828	0.118828	0.118828	0.118828	0.118828	0.118828	0.118828	0.118828	0.118828	0.118828	0.118828	0.118828	0.118828	0.118828	0.118828	0.118828	0.118828	0.118828	0.118828	0.118828	0.118828	0.118828
mean.s.hexanoic.Cat	0	NA	NA	NA	NA	0.104684	1	0.632199	0.447699	0.566597	0.566597	0.466233	0.417766	0.417766	0.417766	0.478539	0.478539	0.844519	0.844519	0.844519	0.953924	0.953924	0.132388	0.132388	0.132388	0.125194	0.125194	0.125194	0.125194	0.125194	0.125194	0.125194	0.125194	0.125194	0.125194	0.125194	0.125194	0.125194	0.125194	0.125194	0.125194	0.125194	0.125194	0.125194	0.125194	0.125194	0.125194
mean.s.lauric.Cat	0	NA	NA	NA	NA	0.11249	0.942202	0.544624	0.415066	0.651492	0.651492	0.681908	0.399126	0.399126	0.399126	0.479581	0.479581	0.96546	0.96546	0.96546	0.845249	0.845249	0.140285	0.140285	0.140285	0.129515	0.129515	0.129515	0.129515	0.129515	0.129515	0.129515	0.129515	0.129515	0.129515	0.129515	0.129515	0.129515	0.129515	0.129515	0.129515	0.129515	0.129515	0.129515	0.129515	0.129515	0.129515
mean.s.linolenic.n3.Cat	0	NA	NA	NA	NA	0.126631	0.121335	0.121335	0.117185	0.117185	0.117185	0.220671	0.220671	0.220671	0.220671	0.220671	0.220671	0.220671	0.220671	0.220671	0.220671	0.220671	0.220671	0.220671	0.220671	0.220671	0.220671	0.220671	0.220671	0.220671	0.220671	0.220671	1	1	1	1	1	1	1	1	1	1	1	1	1	1	1
mean.s.mag.Cat	0	NA	0.540016	0.540016	0.944543	0.706222	0.947999	0.574045	0.452074	0.706283	0.706283	0.721755	0.423015	0.423015	0.110782	0.987898	0.259689	0.705564	0.227427	0.0820311	0.924103	0.261153	0.827447	0.106548	0.444096	0.19201	0.193219	0.817361	0.226994	0.248124	0.840978	0.393347	0.766849	0.522817	0.3135	0.601508	0.0807163	0.117185	0.117185	0.117185	0.117185	0.117185	0.117185	0.827259	0.827259	0.288844	0.157299
mean.s.myristic.Cat	0	NA	NA	NA	NA	0.11249	0.942202	0.544624	0.415066	0.651492	0.651492	0.681908	0.399126	0.399126	0.399126	0.479581	0.479581	0.96546	0.96546	0.96546	0.845249	0.845249	0.140285	0.140285	0.140285	0.129515	0.129515	0.129515	0.502335	0.502335	0.502335	0.502335	0.502335	0.502335	0.502335	0.502335	0.502335	0.502335	0.502335	0.502335	0.502335	0.502335	0.502335	0.502335	0.502335	0.502335	0.502335
mean.s.niacin.Cat	0	NA	0.542472	0.542472	0.841475	0.111699	0.963481	0.574286	0.47645	0.228137	0.228137	0.726325	0.425868	0.352942	0.692062	0.290138	0.907111	0.725948	0.627637	0.516437	0.827033	0.270905	0.45748	0.592424	0.242615	0.692557	0.755497	0.466699	0.0942643	0.577417	0.58117	0.35454	0.0599982	0.143943	0.738883	0.0789826	0.36131	0.126631	0.126631	0.126631	0.121335	0.220671	0.4795	0.133614	0.133614	1	1
mean.s.nitro.Cat	0	NA	NA	NA	NA	0.104684	1	0.632199	0.447699	0.566597	0.566597	0.466233	0.417766	0.417766	0.417766	0.478539	0.478539	0.844519	0.844519	0.844519	0.953924	0.953924	0.132388	0.132388	0.132388	0.125194	0.125194	0.125194	0.125194	0.125194	0.125194	0.125194	0.125194	0.125194	0.125194	0.125194	0.125194	0.125194	0.125194	0.125194	0.125194	0.125194	0.125194	0.125194	0.125194	0.125194	0.125194
mean.s.octanoic.Cat	0	NA	NA	NA	NA	0.103041	0.961875	0.62707	0.385207	0.629853	0.629853	0.47083	0.410701	0.410701	0.410701	0.504037	0.504037	0.814296	0.814296	0.814296	0.959347	0.959347	0.128174	0.128174	0.128174	0.118828	0.118828	0.118828	0.118828	0.118828	0.118828	0.118828	0.118828	0.118828	0.118828	0.118828	0.118828	0.118828	0.118828	0.118828	0.118828	0.118828	0.118828	0.118828	0.118828	0.118828	0.118828
mean.s.palmitic.Cat	0	NA	NA	NA	NA	0.11249	0.942202	0.544624	0.415066	0.651492	0.236181	0.681908	0.399126	0.399126	0.399126	0.552783	0.552783	0.96546	0.96546	0.96546	0.845249	0.845249	0.140285	0.140285	0.140285	0.129515	0.129515	0.129515	0.502335	0.502335	0.502335	0.502335	0.502335	0.502335	0.502335	0.502335	0.502335	0.502335	0.502335	0.502335	0.502335	0.502335	0.502335	0.502335	0.502335	0.502335	0.502335
mean.s.potassium.Cat	0	NA	NA	NA	NA	0.108278	0.978797	0.574045	0.452074	0.706283	0.706283	0.721755	0.423015	0.423015	0.423015	0.500573	0.500573	0.969522	0.969522	0.235461	0.930689	0.772819	0.0890292	0.21	0.21	0.957043	0.107662	0.120233	0.120233	0.20754	0.257074	0.0928919	0.331685	0.131668	0.131668	0.601508	0.158526	0.158526	0.158526	0.158526	0.158526	0.158526	0.158526	0.827259	0.827259	0.245278	0.157299
mean.s.protein.Cat	0	NA	NA	NA	NA	0.108278	0.617065	0.574045	0.452074	0.706283	0.706283	0.721755	0.423015	0.423015	0.423015	0.500573	0.500573	0.969522	0.969522	0.361529	0.930689	0.772819	0.0941572	0.21	0.21	0.419112	0.419112	0.419112	0.11314	0.11314	0.11314	0.11314	0.11314	0.11314	0.11314	0.11314	0.11314	0.11314	0.11314	0.11314	0.11314	0.11314	0.11314	0.11314	0.11314	0.133614	0.133614
mean.s.retaeq.Cat	0	NA	0.476288	0.386438	0.589498	0.158709	0.349426	0.330216	0.46225	0.157079	0.157079	0.466233	0.417766	0.0932821	0.388098	0.0921438	0.440669	0.700311	0.916291	0.878794	0.977797	0.530702	0.0963825	0.511482	0.209889	0.760907	0.953493	0.713303	0.713303	0.575983	0.385261	0.342782	0.61209	0.31731	0.583882	0.248213	0.164915	0.220671	0.220671	0.220671	0.220671	0.220671	0.31731	0.31731	0.31731	0.31731	0.31731
mean.s.stearic.Cat	0	NA	NA	NA	NA	0.11249	0.942202	0.544624	0.415066	0.651492	0.236181	0.681908	0.399126	0.399126	0.399126	0.552783	0.552783	0.96546	0.96546	0.96546	0.845249	0.845249	0.140285	0.140285	0.140285	0.129515	0.129515	0.129515	0.502335	0.502335	0.502335	0.502335	0.502335	0.502335	0.502335	0.502335	0.502335	0.502335	0.502335	0.502335	0.502335	0.502335	0.502335	0.502335	0.502335	0.502335	0.502335
mean.s.thiamin.Cat	0	NA	0.484011	0.50563	0.833914	0.645083	0.655314	0.563734	0.495739	0.058524	0.353275	0.910115	0.445173	0.391446	0.383734	0.0990296	0.813786	0.536129	0.754996	0.339276	0.860412	0.131571	0.800052	0.623902	0.97715	0.258376	0.248861	1	0.755736	0.825714	0.22874	0.501498	0.115744	0.0800579	1	0.669815	0.954829	1	1	1	0.121335	0.220671	1	0.0526323	0.31731	0.4795	0.248213
mean.s.vitk.Cat	0	NA	0.555596	0.555596	0.772823	0.0970461	0.91785	0.664995	0.470658	0.744977	0.744977	0.578449	0.461501	0.173076	0.134883	0.8619	0.11842	0.199649	0.608364	0.323606	0.601488	0.651999	0.390905	0.0731557	0.60313	0.841225	0.114128	0.253421	0.368803	0.157807	0.377822	0.291293	0.620294	0.620294	0.328972	0.328972	0.328972	0.328972	0.328972	0.328972	0.328972	0.328972	0.328972	0.157299	0.157299	0.157299	0.157299
noncorn.cereals	0	0.250944	0.946639	0.566182	0.108503	0.115264	0.412275	0.412275	0.412275	0.412275	0.412275	0.412275	0.412275	0.412275	0.412275	0.412275	0.412275	0.412275	0.412275	0.412275	0.412275	0.412275	0.412275	0.412275	0.412275	0.412275	0.412275	0.412275	0.412275	0.412275	0.412275	0.412275	0.412275	0.412275	0.412275	0.412275	0.412275	0.412275	0.412275	0.412275	0.412275	0.412275	0.412275	0.412275	0.412275	0.412275	0.412275
nongluten.noncorn.cereals	0	0.984657	0.748727	0.69589	0.609928	0.192665	0.766622	0.320467	0.573709	0.953723	0.584402	0.584402	0.584402	0.584402	0.584402	0.584402	0.584402	0.584402	0.584402	0.584402	0.584402	0.584402	0.584402	0.584402	0.584402	0.584402	0.584402	0.584402	0.584402	0.584402	0.584402	0.584402	0.584402	0.584402	0.584402	0.584402	0.584402	0.584402	0.584402	0.584402	0.584402	0.584402	0.584402	0.584402	0.584402	0.584402	0.584402
other.fib01	0	0.56014	0.903336	0.866125	0.851122	0.664909	0.633501	0.388593	0.806843	0.743703	0.564127	0.267941	0.96847	0.748297	0.984336	0.646714	0.211565	0.633912	0.602632	0.945119	0.290416	0.754428	0.720679	0.157331	0.157331	0.157331	0.157331	0.157331	0.157331	0.157331	0.157331	0.157331	0.157331	0.157331	0.157331	0.157331	0.157331	0.157331	0.157331	0.157331	0.157331	0.157331	0.157331	0.157331	0.157331	0.157331	0.157331
other.fib03	0	0.93753	0.231868	0.770005	0.770005	0.770005	0.932437	0.148774	0.239054	0.457603	0.893279	0.142348	0.449859	0.520396	0.103993	0.969713	0.37625	0.826648	0.276655	0.822818	0.230031	0.867394	0.628322	0.676883	0.676883	0.676883	0.676883	0.676883	0.676883	0.676883	0.676883	0.676883	0.676883	0.676883	0.676883	0.676883	0.676883	0.676883	0.676883	0.676883	0.676883	0.676883	0.676883	0.676883	0.676883	0.676883	0.676883
other.fib04	0	NA	0.179197	0.179197	0.179197	0.179197	0.668892	0.40664	0.115485	0.636303	0.0861669	0.300856	0.864722	0.635655	0.191138	0.671222	0.945127	0.742359	0.565889	0.608587	0.448481	0.664394	0.53044	0.384327	0.384327	0.384327	0.384327	0.384327	0.384327	0.384327	0.384327	0.384327	0.384327	0.384327	0.384327	0.384327	0.384327	0.384327	0.384327	0.384327	0.384327	0.384327	0.384327	0.384327	0.384327	0.384327	0.384327
other.fib05	0	NA	0.179197	0.179197	0.369571	0.118713	0.138616	0.577013	0.0957975	0.96781	0.289234	0.858243	0.738403	0.459224	0.779206	0.321264	0.848361	0.90132	0.327258	0.747262	0.810467	0.515605	0.296378	0.371447	0.371447	0.371447	0.371447	0.371447	0.371447	0.371447	0.371447	0.371447	0.371447	0.371447	0.371447	0.371447	0.371447	0.371447	0.371447	0.371447	0.371447	0.371447	0.371447	0.371447	0.371447	0.371447	0.371447
other.fib07	0	NA	0.179197	0.179197	0.179197	0.278281	0.911463	0.645412	0.101906	0.959987	0.959987	0.109573	0.342498	0.543944	0.368608	0.902069	0.781362	0.541063	0.185746	0.882392	0.448481	0.524833	0.375612	0.384327	0.384327	0.384327	0.384327	0.384327	0.384327	0.384327	0.384327	0.384327	0.384327	0.384327	0.384327	0.384327	0.384327	0.384327	0.384327	0.384327	0.384327	0.384327	0.384327	0.384327	0.384327	0.384327	0.384327
other.fib08	0	0.187943	0.179197	0.179197	0.379173	0.379173	0.379173	0.631617	0.171643	0.636303	0.233867	0.527952	0.371895	0.642361	0.138925	0.754969	0.453583	0.889801	0.5072	0.819059	0.972479	0.830008	0.375612	0.384327	0.384327	0.384327	0.384327	0.384327	0.384327	0.384327	0.384327	0.384327	0.384327	0.384327	0.384327	0.384327	0.384327	0.384327	0.384327	0.384327	0.384327	0.384327	0.384327	0.384327	0.384327	0.384327	0.384327
other.fib10	0	NA	0.179197	0.31676	0.31676	0.31676	0.31676	0.645412	0.115485	0.636303	0.361974	0.109573	0.864722	0.204763	0.669609	0.965149	0.781362	0.210215	0.170678	0.468938	0.56271	0.693876	0.375612	0.384327	0.384327	0.384327	0.384327	0.384327	0.384327	0.384327	0.384327	0.384327	0.384327	0.384327	0.384327	0.384327	0.384327	0.384327	0.384327	0.384327	0.384327	0.384327	0.384327	0.384327	0.384327	0.384327	0.384327
other.fib12	0	NA	0.179197	0.202031	0.265901	0.930377	0.317549	0.906804	0.541844	0.243357	0.269397	0.367823	0.864722	0.918574	0.597016	0.675796	0.663329	0.646661	0.454772	0.819059	0.934765	0.620771	0.586869	0.384327	0.384327	0.384327	0.384327	0.384327	0.384327	0.384327	0.384327	0.384327	0.384327	0.384327	0.384327	0.384327	0.384327	0.384327	0.384327	0.384327	0.384327	0.384327	0.384327	0.384327	0.384327	0.384327	0.384327
other.fib13	0	NA	0.179197	0.179197	0.179197	0.179197	0.179197	0.645412	0.115485	0.636303	0.225548	0.109573	0.864722	0.247345	0.191138	0.252049	0.781362	0.606288	0.65738	0.819059	0.448481	0.524833	0.375612	0.384327	0.384327	0.384327	0.384327	0.384327	0.384327	0.384327	0.384327	0.384327	0.384327	0.384327	0.384327	0.384327	0.384327	0.384327	0.384327	0.384327	0.384327	0.384327	0.384327	0.384327	0.384327	0.384327	0.384327
other.kinds.of.meat	0	0.380056	0.179197	0.651699	0.672453	0.549912	0.463287	0.365378	0.711489	0.923178	0.429736	0.14046	0.976093	0.345408	0.613606	0.781945	0.422274	0.151775	0.262178	0.646666	0.584188	0.998851	0.192766	0.0792711	0.0792711	0.0792711	0.0792711	0.0792711	0.0792711	0.0792711	0.0792711	0.0792711	0.0792711	0.0792711	0.0792711	0.0792711	0.0792711	0.0792711	0.0792711	0.0792711	0.0792711	0.0792711	0.0792711	0.0792711	0.0792711	0.0792711	0.0792711
rice.milk	0	NA	0.459555	0.325401	0.325401	0.811176	0.644166	0.728454	0.40816	0.712482	0.351226	0.675623	0.868835	0.603287	0.246776	0.293223	0.728501	0.98681	0.92318	0.783478	0.900888	0.875834	0.873236	0.628298	0.628298	0.628298	0.628298	0.628298	0.628298	0.628298	0.628298	0.628298	0.628298	0.628298	0.628298	0.628298	0.628298	0.628298	0.628298	0.628298	0.628298	0.628298	0.628298	0.628298	0.628298	0.628298	0.628298
rice.ricemilk	0	0.984657	0.895303	0.745281	0.790155	0.40449	0.572244	0.249278	0.573709	0.953723	0.584402	0.584402	0.584402	0.584402	0.584402	0.584402	0.584402	0.584402	0.584402	0.584402	0.584402	0.584402	0.584402	0.584402	0.584402	0.584402	0.584402	0.584402	0.584402	0.584402	0.584402	0.584402	0.584402	0.584402	0.584402	0.584402	0.584402	0.584402	0.584402	0.584402	0.584402	0.584402	0.584402	0.584402	0.584402	0.584402	0.584402
rice	0	0.984657	0.869568	0.745281	0.790155	0.40449	0.572244	0.249278	0.573709	0.953723	0.584402	0.584402	0.584402	0.584402	0.584402	0.584402	0.584402	0.584402	0.584402	0.584402	0.584402	0.584402	0.584402	0.584402	0.584402	0.584402	0.584402	0.584402	0.584402	0.584402	0.584402	0.584402	0.584402	0.584402	0.584402	0.584402	0.584402	0.584402	0.584402	0.584402	0.584402	0.584402	0.584402	0.584402	0.584402	0.584402	0.584402

## Sheet: 4c. Beta Div p-values
		3-6m (855 samples)				7-10m (828 samples)				11-14m (677 samples)				15-18m (577 samples)				19-22m (459 samples)				23-26m (364 samples)				27-30m (288 samples)				31-34m (210 samples)				35-39m (165 samples)				40m+ (101 samples)
	p<0.05	PCoA-Bray	PCoA-Sorensen	tSNE-Bray	tSNE-Sorensen	PCoA-Bray	PCoA-Sorensen	tSNE-Bray	tSNE-Sorensen	PCoA-Bray	PCoA-Sorensen	tSNE-Bray	tSNE-Sorensen	PCoA-Bray	PCoA-Sorensen	tSNE-Bray	tSNE-Sorensen	PCoA-Bray	PCoA-Sorensen	tSNE-Bray	tSNE-Sorensen	PCoA-Bray	PCoA-Sorensen	tSNE-Bray	tSNE-Sorensen	PCoA-Bray	PCoA-Sorensen	tSNE-Bray	tSNE-Sorensen	PCoA-Bray	PCoA-Sorensen	tSNE-Bray	tSNE-Sorensen	PCoA-Bray	PCoA-Sorensen	tSNE-Bray	tSNE-Sorensen	PCoA-Bray	PCoA-Sorensen	tSNE-Bray	tSNE-Sorensen
Clinical.Center	9	0.0019	0.0165	0.0086	0.0209	0.0005	0.3988	0.2135	0.5846	0.0027	0.8984	0.0737	0.6674	0.1291	0.8597	0.4275	0.5809	0.3294	0.3761	0.4187	0.5628	0.7234	0.54	0.2695	0.8288	0.0184	0.8506	0.0163	0.8985	0.1493	0.8243	0.8108	0.2248	0.0046	0.7158	0.2524	0.1165	0.1804	0.6443	0.2574	0.7841
Clinical.Country	10	0.0015	0.0082	0.0046	0.033	0.0001	0.1938	0.0693	0.3202	0.0028	0.8814	0.0464	0.5341	0.1655	0.904	0.1942	0.9473	0.2443	0.2407	0.3496	0.4237	0.3818	0.4183	0.2493	0.5137	0.0053	0.7783	0.0017	0.936	0.0569	0.5136	0.4899	0.1849	0.0173	0.6281	0.1615	0.3833	0.4922	0.8503	0.6882	0.8878
Continent	5	0.4365	0.0309	0.1035	0.0491	0.4388	0.3033	0.3624	0.6025	0.1582	0.7085	0.0107	0.6603	0.2174	0.7049	0.137	0.9031	0.725	0.6898	0.9746	0.2996	0.8321	0.0816	0.6957	0.1795	0.0025	0.5136	0.0456	0.623	0.2965	0.3177	0.4004	0.6065	0.6225	0.2175	0.3056	0.5186	0.2604	0.384	0.6109	0.8335
commercial.baby.food.containingmilkorformula	6	0.4098	0.8525	0.9497	0.3723	0.0276	0.6744	0.0286	0.7681	0.0147	0.6024	0.0099	0.0177	0.5766	0.7966	0.0918	0.1063	0.055	0.8837	0.0489	0.3774	0.2267	0.0811	0.2452	0.2354	1	1	1	1	1	1	1	1	1	1	1	1	1	1	1	1
cow.milk.nof	5	0.0516	0.4901	0.0394	0.8293	0.0053	0.9451	0.0142	0.5253	0.0076	0.059	0.1079	0.0271	0.1605	0.5792	0.3585	0.5469	0.1288	0.1353	0.5266	0.0874	0.2316	0.0937	0.1669	0.1418	1	1	1	1	1	1	1	1	1	1	1	1	1	1	1	1
regular.cow.s.milk.or.ice.cream	6	0.0099	0.0332	0.0044	0.2104	0.0092	0.7041	0.0065	0.8417	0.2981	0.7233	0.2795	0.0491	0.9239	0.4099	0.9134	0.8674	0.3905	0.7919	0.3206	0.63	0.334	0.1846	0.6994	0.2378	1	1	1	1	1	1	1	1	1	1	1	1	1	1	1	1
cow.milk.any	6	0.0474	0.5546	0.0361	0.9504	0.0058	0.6322	0.1387	0.6759	0.0164	0.1134	0.5634	0.0458	0.0344	0.1165	0.2587	0.1789	0.7696	0.2194	0.7261	0.3179	0.3294	0.0608	0.5053	0.4064	1	1	1	1	1	1	1	1	1	1	1	1	1	1	1	1
milk.products	7	0.0576	0.3367	0.2685	0.6917	0.0003	0.176	0.0205	0.1527	0.003	0.2332	0.0317	0.259	0.006	0.8033	0.1344	0.9901	0.1616	0.4711	0.866	0.4198	0.0457	0.5377	0.0461	0.6026	1	1	1	1	1	1	1	1	1	1	1	1	1	1	1	1
milk.product	4	0.1762	0.7646	0.3323	0.6764	0.0007	0.9541	0.019	0.2741	0.0018	0.134	0.068	0.0487	0.0616	0.9734	0.4693	0.8586	0.0586	0.2569	0.6378	0.155	0.1919	0.3413	0.13	0.5262	1	1	1	1	1	1	1	1	1	1	1	1	1	1	1	1
EverProbioticsYesNo	6	0.0008	0.0001	0.0164	0.0001	0.0175	0.149	0.1311	0.0567	0.6673	0.4979	0.2531	0.8538	0.5012	0.7228	0.525	0.8549	0.6332	0.0271	0.078	0.2353	0.9679	0.5196	0.0715	0.8717	0.4947	0.988	0.571	0.9632	0.4809	0.917	0.7223	0.92	0.1339	0.4822	0.4712	0.568	0.5231	0.4626	0.2506	0.5428
ProbioticsFive	3	0.0003	0.0357	0.0328	0.1106	0.1473	0.1459	0.1799	0.1286	0.4703	0.2745	0.8827	0.0964	1	1	1	1	1	1	1	1	1	1	1	1	1	1	1	1	1	1	1	1	1	1	1	1	1	1	1	1
16S.DMM	10	0.0243	0.0286	0.0399	0.4358	0.0036	0.5732	0.2149	0.5166	0.0034	0.2292	0.0029	0.0699	0.0192	0.2592	0.2897	0.2811	0.0582	0.5652	0.4052	0.3766	0.2795	0.0958	0.9721	0.0968	0.5078	0.2575	0.8586	0.4873	0.1688	0.217	0.2441	0.3342	0.6884	0.0307	0.6345	0.015	0.2232	0.3487	0.4223	0.0128
sausage.hot.dogs	7	0.307	0.4091	0.5305	0.3354	0.0001	0.0014	0.0041	0.0295	0.0318	0.6787	0.6176	0.0006	0.124	0.4094	0.7361	0.9945	0.383	0.2818	0.8352	0.0979	0.0345	0.1837	0.111	0.8832	1	1	1	1	1	1	1	1	1	1	1	1	1	1	1	1
ApgarClass	7	0.0485	0.0432	0.3999	0.0381	0.007	0.0432	0.0756	0.1707	0.2192	0.1924	0.2569	0.4556	0.0785	0.1325	0.0684	0.0363	0.0332	0.4884	0.094	0.4037	0.4965	0.4912	0.7062	0.0629	0.1234	0.062	0.0508	0.1861	0.5645	0.4001	0.8866	0.8682	0.7659	0.459	0.9528	0.7868	0.3243	0.7735	0.0856	0.4113
turnip.parsnip.artichoke.rutabag	6	0.0064	0.0621	0.2609	0.7146	0.0068	0.0375	0.053	0.3571	0.0145	0.9239	0.1633	0.5473	0.2124	0.4334	0.4807	0.885	0.5642	0.722	0.6378	0.2455	0.6348	0.0072	0.356	0.0394	1	1	1	1	1	1	1	1	1	1	1	1	1	1	1	1
receivedsupplement.Calcium	6	0.1305	0.2877	0.5672	0.01	0.0079	0.6238	0.133	0.4431	0.0124	0.1916	0.0361	0.2178	0.702	0.2514	0.536	0.4055	0.5995	0.2064	0.5956	0.2744	0.1462	0.7518	0.4915	0.5005	0.0011	0.6163	0.063	0.4681	0.0614	0.6845	0.0498	0.5901	0.2702	0.4917	0.3117	0.7966	0.1188	0.475	0.1206	0.0795
receivedsupplement.MultivitaminFishOilVitDNoProbiotic	6	0.5313	0.7317	0.3847	0.8464	0.9021	0.2007	0.9083	0.9197	0.7029	0.8248	0.819	0.5659	0.1262	0.0002	0.0344	0.0007	0.0555	0.3782	0.3923	0.9961	0.3516	0.7725	0.7521	0.2242	0.9286	0.7719	0.7718	0.6398	0.728	0.6509	0.7395	0.3812	0.4426	0.3246	0.5987	0.4854	0.0011	0.0455	0.0014	0.0953
squash.pumpkin	5	0.6984	0.3379	0.235	0.3357	0.0406	0.1867	0.2359	0.7297	0.2005	0.8099	0.2497	0.956	0.0077	0.5862	0.0359	0.44	0.0376	0.7796	0.2105	0.8502	0.2259	0.7499	0.0431	0.5064	1	1	1	1	1	1	1	1	1	1	1	1	1	1	1	1
random.Cat	4	0.4862	0.6039	0.3504	0.4539	0.034	0.219	0.0553	0.274	0.0328	0.2333	0.4117	0.1789	0.9238	0.0126	0.1013	0.0126	0.5733	0.3062	0.5776	0.135	0.177	0.701	0.49	0.4158	0.6724	0.5089	0.6172	0.3915	0.3308	0.308	0.4211	0.8697	0.2249	0.2797	0.2743	0.9321	0.6995	0.1624	0.7403	0.4927
receivedsupplement.VitD	4	0.0301	0.0243	0.1394	0.0058	0.0801	0.9797	0.5095	0.0815	0.7293	0.6052	0.4453	0.8398	0.7269	0.4516	0.6119	0.1843	0.9704	0.5765	0.4655	0.838	0.4919	0.9605	0.7338	0.8941	0.0048	0.9894	0.0901	0.9776	0.3848	0.9299	0.8003	0.8188	0.5399	0.784	0.2423	0.675	0.49	0.3091	0.2265	0.3794
receivedsupplement.Probiotic	4	0.0014	0.0006	0.0671	0.0028	0.0454	0.5043	0.0663	0.0699	0.877	0.6224	0.2599	0.9199	0.3218	0.9253	0.8224	0.9683	0.7639	0.0809	0.0922	0.5439	0.6856	0.4479	0.283	0.7102	0.5639	0.957	0.4851	0.9963	0.3678	0.9133	0.6953	0.7406	0.1901	0.4512	0.5065	0.6191	0.6548	0.5829	0.4675	0.5492
gluten	4	0.1993	0.4093	0.884	0.7337	0.0441	0.8993	0.2173	0.5256	0.0748	0.0094	0.047	0.0189	0.0816	0.629	0.6803	0.9005	0.5097	0.49	0.7741	0.3049	0.7845	0.4962	0.6529	0.1125	1	1	1	1	1	1	1	1	1	1	1	1	1	1	1	1
gluten.cereals	4	0.1993	0.4093	0.884	0.7337	0.0441	0.8993	0.2173	0.5256	0.0748	0.0094	0.047	0.0189	0.0816	0.629	0.6803	0.9005	0.5097	0.49	0.7741	0.3049	0.7845	0.4962	0.6529	0.1125	1	1	1	1	1	1	1	1	1	1	1	1	1	1	1	1
Birth.Mode	4	0.9582	0.0108	0.8087	0.5042	0.4137	0.4726	0.0404	0.3876	0.7412	0.7582	0.1401	0.7363	0.8326	0.003	0.6196	0.0841	0.6672	0.6539	0.2267	0.6727	0.8157	0.6383	0.4068	0.7602	0.0527	0.6166	0.1837	0.895	0.2183	0.0435	0.6197	0.0559	0.6962	0.6749	0.3725	0.7901	0.5771	0.1715	0.7186	0.6634
WhereFamilyLives	4	0.5234	0.2686	0.2461	0.415	0.1833	0.5335	0.2368	0.9632	0.4838	0.986	0.118	0.7237	0.1137	0.7567	0.135	0.2565	0.0515	0.7807	0.0706	0.9865	0.4199	0.9478	0.4672	0.481	0.0408	0.4053	0.36	0.0671	0.0266	0.0341	0.0095	0.0673	0.1951	0.1226	0.2717	0.1024	0.1017	0.1994	0.3243	0.3663
cabbages	4	0.2782	0.8836	0.1299	0.5622	0.1978	0.4076	0.7975	0.337	0.129	0.6	0.0647	0.5067	0.9405	0.6659	0.7509	0.8673	0.7685	0.2817	0.3635	0.5156	0.0242	0.0088	0.0459	0.0278	1	1	1	1	1	1	1	1	1	1	1	1	1	1	1	1
SpecialDiets	4	0.7941	0.1914	0.5501	0.5495	0.394	0.9674	0.1949	0.737	0.4063	0.3936	0.2037	0.5697	0.164	0.6998	0.9412	0.9944	0.538	0.7221	0.5718	0.9297	0.6785	0.7631	0.0806	0.6891	0.694	0.9111	0.9824	0.9418	0.049	0.1133	0.0004	0.0402	0.5161	0.9835	0.5482	0.6293	0.2884	0.2536	0.5578	0.046
tomato.or.tomato.sauce	3	0.4842	0.0006	0.664	0.5585	0.2619	0.3331	0.4248	0.2787	0.0018	0.5452	0.0673	0.8441	0.0645	0.1409	0.0893	0.3732	0.2424	0.4204	0.0195	0.1956	0.5816	0.4976	0.9746	0.7749	1	1	1	1	1	1	1	1	1	1	1	1	1	1	1	1
wheat	3	0.2692	0.5026	0.8263	0.5258	0.0363	0.9725	0.2613	0.2074	0.0512	0.0308	0.0482	0.0695	0.0588	0.9408	0.2669	0.8143	0.5097	0.49	0.7741	0.3049	0.7845	0.4962	0.6529	0.1125	1	1	1	1	1	1	1	1	1	1	1	1	1	1	1	1
Breastfeeding	3	0.0402	0.3926	0.3457	0.6549	0.7293	0.3225	0.9897	0.4509	0.131	0.1365	0.0086	0.6992	0.8828	0.8603	0.2178	0.3488	0.9525	0.4177	0.7598	0.4299	0.6225	0.5918	0.2366	0.8866	0.8857	0.8156	0.5851	0.88	0.0709	0.6979	0.1576	0.4752	0.0237	0.9358	0.105	0.9236	0.7129	0.5619	0.6269	0.8755
fish.or.other.seafood	3	0.7062	0.1083	0.3223	0.1711	0.0831	0.5015	0.2471	0.3453	0.0096	0.6641	0.0623	0.4858	0.0097	0.3927	0.0174	0.6032	0.1428	0.8172	0.0743	0.6324	0.1068	0.4133	0.7633	0.6791	1	1	1	1	1	1	1	1	1	1	1	1	1	1	1	1
rye	3	0.8529	0.8532	0.0752	0.146	0.0597	0.3334	0.1849	0.9718	0.0252	0.9292	0.0131	0.3492	0.0569	0.6936	0.0461	0.4205	0.7869	0.4687	0.7889	0.1863	0.8897	0.2158	0.9211	0.307	1	1	1	1	1	1	1	1	1	1	1	1	1	1	1	1
formula.cows.milk	3	0.0666	0.1953	0.1249	0.8294	0.2886	0.958	0.2602	0.4272	0.0251	0.3103	0.2801	0.1554	0.1613	0.1631	0.2213	0.5042	0.5306	0.4378	0.7466	0.8865	0.0035	0.2225	0.0426	0.7301	1	1	1	1	1	1	1	1	1	1	1	1	1	1	1	1
goat.milk	3	0.6446	0.502	0.1501	0.12	0.3783	0.2423	0.7512	0.061	0.4647	0.0381	0.882	0.004	0.5803	0.1603	0.3845	0.0373	0.5458	0.4258	0.5661	0.9348	0.4591	0.9689	0.4378	0.851	1	1	1	1	1	1	1	1	1	1	1	1	1	1	1	1
InfEpTen	3	0.7773	0.5225	0.6641	0.3204	0.6205	0.5454	0.8199	0.4168	0.9952	0.5142	0.9867	0.0252	0.9463	0.1719	0.5652	0.4074	0.4917	0.361	0.6047	0.6846	0.2532	0.3076	0.4096	0.3211	0.8928	0.0232	0.1114	0.0014	0.8734	0.4286	0.3676	0.6597	0.8295	0.9296	0.898	0.4597	0.7451	0.0634	0.8493	0.0795
sweet.potatoes.or.yams	3	0.726	0.8994	0.4605	0.9378	0.5524	0.2072	0.8572	0.6378	0.008	0.2806	0.0118	0.221	0.1929	0.1677	0.4199	0.9083	0.8984	0.0719	0.4752	0.0345	0.5996	0.3532	0.9215	0.2839	1	1	1	1	1	1	1	1	1	1	1	1	1	1	1	1
receivedsupplement.Iron	3	0.3662	0.2768	0.1253	0.0784	0.9896	0.9886	0.9442	0.7225	0.6892	0.4328	0.25	0.3912	0.9177	0.3395	0.8001	0.4071	0.7639	0.3807	0.7248	0.7558	0.5498	0.0565	0.0254	0.0014	0.2868	0.2803	0.0634	0.9258	0.9743	0.817	0.6436	0.7758	0.8084	0.43	0.2104	0.4184	0.4902	0.3289	0.2363	0.0268
receivedsupplement.Fluorine	3	0.5684	0.0592	0.0322	0.878	0.9911	0.3655	0.567	0.4434	0.426	0.5673	0.4915	0.1296	0.0447	0.1863	0.0292	0.3216	0.4558	0.1148	0.3194	0.334	0.8422	0.3554	0.3499	0.0823	0.9661	0.7003	0.7424	0.9706	0.1756	0.7033	0.7252	0.2825	0.9085	0.7466	0.782	0.3067	0.5871	0.4694	0.2673	0.2853
BabysLengthCat	3	0.4094	0.1471	0.1985	0.0874	0.2314	0.5445	0.2164	0.4774	0.4958	0.2819	0.8599	0.4124	0.3743	0.6379	0.81	0.0918	0.942	0.7538	0.8113	0.3059	0.3349	0.4027	0.0259	0.9238	0.9544	0.9365	0.5839	0.5184	0.524	0.5449	0.139	0.5865	0.601	0.7269	0.0171	0.1798	0.1824	0.5445	0.523	0.023
receivedsupplement.MultivitaminProbioticNoFishOilNoVitD	3	0.9945	0.9326	0.8371	0.3943	0.3911	0.2942	0.985	0.4425	0.6833	0.146	0.9745	0.063	0.0177	0.3954	0.046	0.3912	0.5342	0.5061	0.9265	0.0236	0.3977	0.3549	0.1545	0.4821	0.062	0.6657	0.1238	0.976	0.6585	0.25	0.3726	0.1664	0.979	0.5444	0.2444	0.1359	0.0717	0.5167	0.2622	0.6187
receivedsupplement.Antioxidants	3	0.1374	0.8749	0.2599	0.1768	0.0429	0.7538	0.6521	0.3829	0.3612	0.191	0.9133	0.376	0.2906	0.5744	0.1884	0.7269	0.4064	0.4503	0.0372	0.5594	0.4684	0.5222	0.8581	0.4164	0.4612	0.3742	0.7282	0.4455	0.276	0.6753	0.4301	0.8423	0.944	0.0191	0.651	0.1544	0.5011	0.665	0.1763	0.893
mean.f.vitb12.Cat	2	1	1	1	1	1	1	1	1	1	1	1	1	1	1	1	1	1	1	1	1	0.333333	1	0.333333	1	0.5051	0.3857	0.0047	0.0047	NA	NA	NA	NA	NA	NA	NA	NA	NA	NA	NA	NA
JustCerealOrWheatAvoidanceOrGlutenFree	2	0.1867	0.532	0.4836	0.5945	0.4431	0.9793	0.8607	0.5196	0.2092	0.1157	0.5251	0.539	0.0013	0.7654	0.1103	0.9404	0.1209	0.9071	0.3511	0.8795	0.2181	0.6366	0.1823	0.514	0.7918	0.558	0.7611	0.2194	0.1807	0.5528	0.2439	0.6358	0.1132	0.9631	0.0462	0.818	0.5371	0.6301	0.7417	0.0747
egg	2	0.8605	0.896	0.4397	0.644	0.3498	0.6913	0.1499	0.6718	0.0025	0.9246	0.307	0.4852	0.0274	0.5164	0.1451	0.4305	0.278	0.1269	0.2098	0.102	0.9212	0.1828	0.788	0.216	1	1	1	1	1	1	1	1	1	1	1	1	1	1	1	1
formula.soy	2	0.4297	0.5222	0.8848	0.11	0.5696	0.144	0.3468	0.4023	0.0057	0.8032	0.0068	0.6638	0.4585	0.4158	0.4127	0.521	0.2434	0.8331	0.2848	0.9555	0.8284	0.6956	0.6853	0.3129	1	1	1	1	1	1	1	1	1	1	1	1	1	1	1	1
Gest.Age.Rough	2	0.5286	0.8874	0.3465	0.6845	0.0555	0.8681	0.0052	0.5741	0.7354	0.64	0.6358	0.2035	0.279	0.6295	0.3795	0.9554	0.0599	0.2448	0.2005	0.8309	0.8082	0.1223	0.2497	0.9693	0.1125	0.84	0.3315	0.9744	0.3596	0.3234	0.0403	0.1912	0.5823	0.784	0.3411	0.7322	0.5001	0.5251	0.8834	0.733
other.fib02	2	0.2133	0.5872	0.0651	0.9023	0.2045	0.6148	0.3973	0.6311	0.01	0.2234	0.3853	0.3869	0.1072	0.1418	0.3457	0.0157	0.9803	0.9857	0.4818	0.4192	0.621	0.5983	0.9611	0.4788	1	1	1	1	1	1	1	1	1	1	1	1	1	1	1	1
other.vegetable	2	0.4681	0.0353	0.5401	0.175	0.5391	0.388	0.2214	0.3439	0.2408	0.7904	0.001	0.0797	0.9231	0.8763	0.99	0.1046	0.5301	0.8961	0.7591	0.9693	0.1311	0.2636	0.2461	0.377	1	1	1	1	1	1	1	1	1	1	1	1	1	1	1	1
BothInfFev	2	0.0726	0.5861	0.6665	0.6675	0.5413	0.1853	0.488	0.2046	0.5633	0.1726	0.8876	0.0471	0.9556	0.3494	0.8211	0.1512	0.7779	0.0718	0.847	0.7354	0.2847	0.582	0.5588	0.4413	0.8891	0.0856	0.1713	0.0034	0.9398	0.3632	0.7327	0.6562	0.8958	0.9892	0.8375	0.3653	0.34	0.1223	0.4238	0.2479
pork.beef	2	0.0558	0.0055	0.1895	0.0324	0.3401	0.4655	0.4642	0.9079	0.5411	0.7071	0.3191	0.6172	0.5768	0.6782	0.9844	0.8875	0.189	0.8248	0.4567	0.9148	0.4113	0.1589	0.9295	0.4151	1	1	1	1	1	1	1	1	1	1	1	1	1	1	1	1
FdrName	2	0.8951	0.83	0.1949	0.5892	0.7306	0.9198	0.2681	0.1633	0.4838	0.597	0.6388	0.8351	0.8959	0.6986	0.5468	0.4006	0.1577	0.6745	0.4172	0.2981	0.3866	0.5823	0.3819	0.5647	0.9414	0.0268	0.741	0.3302	0.1172	0.253	0.888	0.2737	0.469	0.1403	0.281	0.0127	0.8962	0.0701	0.3692	0.0926
soy.milk.and.other.soy.products	2	0.6758	0.1905	0.6829	0.605	0.8601	0.8268	0.4541	0.1605	0.2608	0.6603	0.1136	0.605	0.2333	0.9351	0.6628	0.7008	0.0333	0.1733	0.119	0.0373	0.3793	0.7763	0.5642	0.8613	1	1	1	1	1	1	1	1	1	1	1	1	1	1	1	1
AbxName	2	0.4218	0.6849	0.013	0.4164	0.4268	0.1613	0.0178	0.2887	0.0869	0.8013	0.2063	0.9724	0.2422	0.5271	0.0934	0.2729	0.64	0.7726	0.8697	0.2878	0.172	0.4675	0.8602	0.3078	0.1905	0.0717	0.1292	0.8132	0.1488	0.3748	0.2524	0.2488	0.1781	0.4437	0.9439	0.3392	0.9864	0.6667	0.9237	0.3416
carrots	2	0.8578	0.8195	0.0981	0.7725	0.2567	0.398	0.527	0.4615	0.1389	0.2425	0.51	0.1149	0.0471	0.0358	0.1318	0.1048	0.7696	0.2194	0.7261	0.3179	1	0.0576	0.8438	0.1511	1	1	1	1	1	1	1	1	1	1	1	1	1	1	1	1
receivedsupplement.MultivitaminProbioticVitDNoFishOil	2	0.2253	0.21	0.5922	0.5153	0.407	0.0888	0.8206	0.3064	0.2024	0.597	0.1984	0.6421	0.7213	0.9511	0.5465	0.7339	0.8795	0.622	0.3957	0.0602	0.0472	0.9488	0.0491	0.3854	0.5121	0.2436	0.7872	0.3992	0.9643	0.5744	0.5682	0.3745	0.9319	0.4191	0.8433	0.2231	0.9838	0.4392	0.9308	0.4805
other.fib05	2	1	1	1	1	0.8118	0.4576	0.9166	0.1388	0.4203	0.6224	0.3935	0.7344	0.3133	0.0187	0.6759	0.043	0.879	0.934	0.9024	0.7927	0.8722	0.4636	0.9863	0.6986	1	1	1	1	1	1	1	1	1	1	1	1	1	1	1	1
Birth.Mode.Simple	1	0.9184	0.4984	0.6405	0.261	0.1769	0.4982	0.0611	0.1627	0.5854	0.7897	0.0637	0.5263	0.6583	0.9966	0.7482	0.971	0.7951	0.3784	0.2429	0.4519	0.9974	0.8739	0.4765	0.7555	0.0115	0.4627	0.0563	0.7431	0.3902	0.0845	0.3678	0.0725	0.6214	0.3112	0.3707	0.8664	0.7906	0.071	0.8088	0.3188
receivedsupplement.VitC	1	0.1335	0.1272	0.4464	0.9944	0.1371	0.8522	0.3891	0.1311	0.205	0.3625	0.1359	0.1159	0.4079	0.2435	0.1566	0.932	0.2511	0.2781	0.0768	0.6544	0.4612	0.7604	0.3776	0.4698	0.4398	0.0171	0.6715	0.272	0.5214	0.5355	0.9053	0.9929	0.5587	0.8436	0.5634	0.2648	0.359	0.4528	0.3156	0.1224
InfEpTenFever	1	0.0294	0.7546	0.8339	0.8549	0.3828	0.0783	0.243	0.0563	0.4062	0.3233	0.6671	0.2559	0.7749	0.1973	0.5126	0.0746	0.6938	0.2023	0.7291	0.4944	0.0859	0.4414	0.2216	0.6316	0.927	0.4092	0.4861	0.4429	0.7508	0.1889	0.6902	0.3015	0.7895	0.9242	0.7432	0.1156	0.122	0.9832	0.3869	0.9143
AbxTenState	1	0.0067	0.2472	0.2254	0.2462	0.3198	0.0986	0.0646	0.3115	0.3362	0.1834	0.4978	0.3922	0.9041	0.1596	0.7207	0.7175	0.7088	0.8441	0.7597	0.6068	0.7308	0.2246	0.9445	0.8313	0.3395	0.6883	0.0508	0.73	0.2437	0.1584	0.1057	0.6216	0.2925	0.2661	0.5479	0.6634	0.103	0.1	0.7673	0.3625
barley	1	0.4104	0.4159	0.148	0.494	0.0078	0.8046	0.6343	0.6706	0.1837	0.2926	0.21	0.2776	0.7252	0.9334	0.1999	0.7021	0.3256	0.1319	0.6859	0.0673	0.169	0.2899	0.2372	0.5316	1	1	1	1	1	1	1	1	1	1	1	1	1	1	1	1
JustCowsMilkAvoidance	1	0.1436	0.172	0.3649	0.1128	0.2507	0.2344	0.6502	0.7183	0.195	0.1666	0.932	0.1158	0.6067	0.0768	0.5263	0.2651	0.0838	0.2151	0.3961	0.8607	0.1536	0.2468	0.3453	0.2402	0.4523	0.4232	0.0989	0.8609	0.1297	0.3783	0.0071	0.5274	0.6343	0.8792	0.2043	0.6104	0.7377	0.7558	0.3368	0.7956
mean.dpa.Cat	1	1	1	1	1	1	1	1	1	1	1	1	1	1	1	1	1	1	1	1	1	1	1	1	1	0.2221	0.0099	0.1586	0.1586	NA	NA	NA	NA	NA	NA	NA	NA	NA	NA	NA	NA
mean.f.dpa.Cat	1	1	1	1	1	1	1	1	1	1	1	1	1	1	1	1	1	1	1	1	1	1	1	1	1	0.2221	0.0099	0.1586	0.1586	NA	NA	NA	NA	NA	NA	NA	NA	NA	NA	NA	NA
total.roots	1	0.1921	0.6307	0.7665	0.9964	0.2229	0.5139	0.0098	0.5998	1	1	1	1	1	1	1	1	1	1	1	1	1	1	1	1	1	1	1	1	1	1	1	1	1	1	1	1	1	1	1	1
receivedsupplement.Magnesium	1	0.2553	0.3503	0.2702	0.7703	1	1	1	1	0.8408	0.2389	0.5364	0.5353	0.9088	0.3009	0.5575	0.5003	0.8548	0.08	0.5119	0.0774	0.3103	0.1967	0.2863	0.0537	0.8074	0.3562	0.4395	0.6213	0.738	0.4127	0.5809	0.015	0.9107	0.6202	0.4603	0.5062	1	1	1	1
receivedsupplement.FishOilNoMultivitaminNoVitDNoProbiotic	1	0.3104	0.5383	0.7876	0.2589	0.9644	0.3159	0.2051	0.0585	0.6834	0.4029	0.056	0.4168	0.9081	0.9246	0.3594	0.7876	0.4721	0.1065	0.6341	0.3459	0.7818	0.7179	0.3399	0.3543	0.6974	0.2586	0.2641	0.2314	0.4916	0.3594	0.8323	0.2747	0.3506	0.4954	0.6861	0.0195	0.3442	0.6447	0.4576	0.0967
other.fib06	1	0.1758	0.3611	0.3109	0.0144	0.5471	0.7727	0.0668	0.4965	0.5318	0.3087	0.3968	0.3927	0.1474	0.6729	0.432	0.6193	0.733	0.5411	0.9265	0.3776	0.3176	0.3696	0.772	0.8509	1	1	1	1	1	1	1	1	1	1	1	1	1	1	1	1
peas.green.beans	1	0.2069	0.9185	0.3905	0.8482	0.6759	0.851	0.4132	0.0801	0.0287	0.6406	0.7691	0.7043	0.2588	0.4573	0.6879	0.9453	0.1666	0.9473	0.1662	0.9443	0.7281	0.5731	0.5058	0.665	1	1	1	1	1	1	1	1	1	1	1	1	1	1	1	1
receivedsupplement.Iodine	1	1	1	1	1	0.8682	0.6259	0.4875	0.2779	0.7074	0.0363	0.8367	0.3243	1	1	1	1	1	1	1	1	1	1	1	1	1	1	1	1	1	1	1	1	1	1	1	1	1	1	1	1
receivedsupplement.MultivitaminVitDNoProbioticNoFishOil	1	0.3762	0.1106	0.6491	0.053	0.5009	0.5186	0.8838	0.6438	0.151	0.9578	0.2354	0.21	0.8916	0.7418	0.2587	0.8838	0.9131	0.1149	0.4056	0.4436	0.4495	0.9865	0.7069	0.4063	0.8807	0.265	0.5723	0.5614	0.155	0.2361	0.2371	0.0205	0.1725	0.493	0.3408	0.8284	0.4303	0.5533	0.7206	0.3135
fibtime	1	0.0481	0.1587	0.2453	0.9394	0.3633	0.3721	0.771	0.4892	1	1	1	1	1	1	1	1	1	1	1	1	1	1	1	1	1	1	1	1	1	1	1	1	1	1	1	1	1	1	1	1
HLA.CategoryLong	1	0.7155	0.701	0.1097	0.0637	0.3191	0.2042	0.9369	0.0341	0.284	0.1452	0.9439	0.1186	0.1358	0.7169	0.2464	0.4976	0.8587	0.8542	0.8227	0.0983	0.1838	0.8269	0.1088	0.4523	0.0906	0.2699	0.277	0.1333	0.3028	0.4963	0.1594	0.1649	0.341	0.867	0.4901	0.6794	0.7991	0.9164	0.8277	0.6783
oat	1	0.239	0.3133	0.1269	0.3011	0.5373	0.981	0.471	0.9051	0.1884	0.4758	0.1988	0.75	0.2476	0.1989	0.0296	0.9714	0.8969	0.8011	0.4083	0.788	0.065	0.761	0.4588	0.3449	1	1	1	1	1	1	1	1	1	1	1	1	1	1	1	1
PreEclampsiaOrToxemia	1	0.8184	0.8255	0.6947	0.9183	0.5364	0.1756	0.051	0.4556	0.6678	0.3023	0.0919	0.1651	0.5163	0.4777	0.6254	0.3855	0.7386	0.3642	0.6778	0.7336	0.9902	0.8072	0.7999	0.6454	0.7126	0.2604	0.845	0.217	0.9572	0.6403	0.4269	0.4815	0.2214	0.0479	0.2847	0.1817	0.3647	0.6883	0.6452	0.6613
Amoxicillin	1	0.0729	0.0903	0.0384	0.7018	0.691	0.4908	0.1242	0.1866	0.3796	0.8539	0.9424	0.9576	0.415	0.5483	0.1149	0.6848	0.8928	0.6743	0.9609	0.3022	0.1549	0.3402	0.8564	0.4688	0.6333	0.5932	0.3303	0.7165	0.0967	0.4207	0.6367	0.3191	0.1659	0.1868	0.6249	0.5929	0.9142	0.493	0.9553	0.1324
mean.eico.Cat	1	1	1	1	1	0.666667	0.333333	0.666667	0.333333	1	1	1	1	1	1	1	1	1	1	1	1	0.666667	0.666667	1	0.666667	0.5408	0.0144	NA	NA	NA	NA	NA	NA	NA	NA	NA	NA	NA	NA	NA	NA
mean.f.eico.Cat	1	0.666667	0.666667	0.666667	0.666667	0.666667	0.333333	0.666667	0.333333	1	1	1	1	0.333333	0.666667	0.333333	1	0.666667	0.333333	0.333333	0.333333	0.666667	0.666667	1	0.666667	0.5225	0.0162	NA	NA	NA	NA	NA	NA	NA	NA	NA	NA	NA	NA	NA	NA
mean.s.arachidic.Cat	1	1	1	1	1	1	0.666667	1	0.666667	1	1	1	1	1	1	1	1	1	1	1	1	1	1	1	1	0.2333	0.0451	NA	NA	NA	NA	NA	NA	NA	NA	NA	NA	NA	NA	NA	NA
mean.s.arachidonic.Cat	1	1	1	1	1	1	0.666667	1	0.666667	1	1	1	1	1	1	1	1	1	1	1	1	1	1	1	1	0.2333	0.0451	NA	NA	NA	NA	NA	NA	NA	NA	NA	NA	NA	NA	NA	NA
mean.s.dpa.Cat	1	1	1	1	1	1	1	1	1	1	1	1	1	1	1	1	1	1	1	1	1	1	1	1	1	0.2333	0.0451	NA	NA	NA	NA	NA	NA	NA	NA	NA	NA	NA	NA	NA	NA
mean.s.lauric.Cat	1	1	1	1	1	1	0.666667	1	0.666667	1	1	1	1	1	1	1	1	1	1	1	1	1	1	1	1	0.2333	0.0451	NA	NA	NA	NA	NA	NA	NA	NA	NA	NA	NA	NA	NA	NA
mean.s.myristic.Cat	1	1	1	1	1	1	0.666667	1	0.666667	1	1	1	1	1	1	1	1	1	1	1	1	1	1	1	1	0.2333	0.0451	NA	NA	NA	NA	NA	NA	NA	NA	NA	NA	NA	NA	NA	NA
mean.s.palmitic.Cat	1	1	1	1	1	1	0.666667	1	0.666667	1	1	1	1	1	1	1	1	1	1	1	1	1	1	1	1	0.2333	0.0451	NA	NA	NA	NA	NA	NA	NA	NA	NA	NA	NA	NA	NA	NA
mean.s.palmitoleic.Cat	1	1	1	1	1	1	1	1	1	1	1	1	1	1	1	1	1	1	1	1	1	1	1	1	1	0.2333	0.0451	NA	NA	NA	NA	NA	NA	NA	NA	NA	NA	NA	NA	NA	NA
mean.s.stearic.Cat	1	1	1	1	1	1	0.666667	1	0.666667	1	1	1	1	1	1	1	1	1	1	1	1	1	1	1	1	0.2333	0.0451	NA	NA	NA	NA	NA	NA	NA	NA	NA	NA	NA	NA	NA	NA
mean.s.sugar.Cat	1	1	1	1	1	1	0.666667	1	0.666667	1	1	1	1	1	1	1	0.666667	1	1	1	1	1	1	1	1	0.349	0.0351	NA	NA	NA	NA	NA	NA	NA	NA	NA	NA	NA	NA	NA	NA
other.fib09	1	0.137	0.7181	0.876	0.4944	0.0115	0.3493	0.4252	0.0609	0.5863	0.2372	0.5361	0.3616	0.9249	0.8052	0.6444	0.1653	0.874	0.8504	0.8676	0.2981	0.7861	0.5232	0.9934	0.7884	1	1	1	1	1	1	1	1	1	1	1	1	1	1	1	1
corn	0	0.2473	0.9018	0.7782	0.9167	0.0857	0.7422	0.1805	0.1597	0.4858	0.7879	0.0693	0.8733	0.851	0.0946	0.0552	0.1764	0.8129	0.8656	0.2223	0.8487	1	1	1	1	1	1	1	1	1	1	1	1	1	1	1	1	1	1	1	1
mean.calcium.Cat	0	1	1	1	1	1	1	1	1	1	1	1	1	1	1	1	1	1	1	1	1	1	0.333333	0.666667	0.333333	0.8999	0.5089	NA	NA	NA	NA	NA	NA	NA	NA	NA	NA	NA	NA	NA	NA
mean.carb.Cat	0	0.666667	0.666667	0.666667	0.666667	1	1	1	1	1	1	1	1	0.333333	0.666667	0.333333	1	0.666667	0.333333	0.333333	0.333333	0.333333	1	0.333333	1	0.2362	0.0551	NA	NA	NA	NA	NA	NA	NA	NA	NA	NA	NA	NA	NA	NA
mean.energy.Cat	0	1	1	1	1	1	1	1	1	1	1	1	1	1	1	1	1	1	1	1	1	0.333333	1	0.333333	1	0.5106	0.3465	NA	NA	NA	NA	NA	NA	NA	NA	NA	NA	NA	NA	NA	NA
mean.f.calcium.Cat	0	1	1	1	1	1	1	1	1	1	1	1	1	1	1	1	1	1	1	1	1	1	0.333333	0.666667	0.333333	0.8999	0.5089	NA	NA	NA	NA	NA	NA	NA	NA	NA	NA	NA	NA	NA	NA
mean.f.carb.Cat	0	0.666667	0.666667	0.666667	0.666667	1	1	1	1	1	1	1	1	0.333333	0.666667	0.333333	1	0.666667	0.333333	0.333333	0.333333	0.333333	1	0.333333	1	0.2362	0.0551	NA	NA	NA	NA	NA	NA	NA	NA	NA	NA	NA	NA	NA	NA
mean.f.fat.Cat	0	0.333333	0.333333	0.333333	0.333333	0.333333	1	0.333333	1	1	1	1	1	0.666667	0.333333	0.666667	0.333333	0.333333	0.666667	0.666667	0.666667	0.333333	1	0.333333	1	0.7266	0.0962	NA	NA	NA	NA	NA	NA	NA	NA	NA	NA	NA	NA	NA	NA
mean.f.folate.Cat	0	1	1	1	1	1	1	1	1	1	1	1	1	1	1	1	1	1	1	1	1	1	1	1	1	0.0998	0.1319	NA	NA	NA	NA	NA	NA	NA	NA	NA	NA	NA	NA	NA	NA
mean.f.hexanoic.Cat	0	1	1	1	1	1	1	1	1	0.666667	0.333333	0.333333	0.333333	1	1	1	1	1	1	1	1	0.666667	0.666667	1	0.666667	0.4099	0.7191	NA	NA	NA	NA	NA	NA	NA	NA	NA	NA	NA	NA	NA	NA
mean.f.mag.Cat	0	0.333333	0.333333	0.333333	0.333333	1	1	1	1	1	1	1	1	0.666667	0.333333	0.666667	0.333333	0.333333	0.666667	0.666667	0.666667	0.333333	1	0.333333	1	0.3158	0.1029	NA	NA	NA	NA	NA	NA	NA	NA	NA	NA	NA	NA	NA	NA
mean.f.myristic.Cat	0	1	1	1	1	1	1	1	1	1	1	1	1	1	1	1	1	1	1	1	1	1	0.333333	0.666667	0.333333	0.3532	0.0653	NA	NA	NA	NA	NA	NA	NA	NA	NA	NA	NA	NA	NA	NA
mean.f.nitro.Cat	0	1	1	1	1	1	1	1	1	0.333333	0.666667	0.666667	0.666667	1	1	1	1	1	1	1	1	0.333333	1	0.333333	1	0.839	0.7149	NA	NA	NA	NA	NA	NA	NA	NA	NA	NA	NA	NA	NA	NA
mean.f.phos.Cat	0	1	1	1	1	1	1	1	1	0.666667	0.333333	0.333333	0.333333	1	1	1	1	1	1	1	1	1	0.333333	0.666667	0.333333	0.5106	0.3465	NA	NA	NA	NA	NA	NA	NA	NA	NA	NA	NA	NA	NA	NA
mean.f.protein.Cat	0	1	1	1	1	1	1	1	1	0.333333	0.666667	0.666667	0.666667	1	1	1	1	1	1	1	1	0.333333	1	0.333333	1	0.344	0.4352	NA	NA	NA	NA	NA	NA	NA	NA	NA	NA	NA	NA	NA	NA
mean.f.starch.Cat	0	0.666667	0.666667	0.666667	0.666667	1	1	1	1	1	1	1	1	0.333333	0.666667	0.333333	1	0.666667	0.333333	0.333333	0.333333	0.333333	1	0.333333	1	0.7356	0.351	NA	NA	NA	NA	NA	NA	NA	NA	NA	NA	NA	NA	NA	NA
mean.f.thiamin.Cat	0	1	1	1	1	1	1	1	1	1	1	1	1	1	1	1	1	1	1	1	1	0.333333	1	0.333333	1	0.3541	0.2369	NA	NA	NA	NA	NA	NA	NA	NA	NA	NA	NA	NA	NA	NA
mean.fat.Cat	0	0.333333	0.333333	0.333333	0.333333	0.333333	1	0.333333	1	1	1	1	1	0.666667	0.333333	0.666667	0.333333	0.333333	0.666667	0.666667	0.666667	0.333333	1	0.333333	1	0.7266	0.0962	NA	NA	NA	NA	NA	NA	NA	NA	NA	NA	NA	NA	NA	NA
mean.folate.Cat	0	1	1	1	1	1	1	1	1	1	1	1	1	1	1	1	1	1	1	1	1	1	1	1	1	0.2138	0.1299	NA	NA	NA	NA	NA	NA	NA	NA	NA	NA	NA	NA	NA	NA
mean.hexanoic.Cat	0	1	1	1	1	1	1	1	1	0.666667	0.333333	0.333333	0.333333	1	1	1	1	1	1	1	1	0.666667	0.666667	1	0.666667	0.4099	0.7191	NA	NA	NA	NA	NA	NA	NA	NA	NA	NA	NA	NA	NA	NA
mean.mag.Cat	0	0.333333	0.333333	0.333333	0.333333	1	1	1	1	1	1	1	1	0.666667	0.333333	0.666667	0.333333	0.333333	0.666667	0.666667	0.666667	0.333333	1	0.333333	1	0.3158	0.1029	NA	NA	NA	NA	NA	NA	NA	NA	NA	NA	NA	NA	NA	NA
mean.myristic.Cat	0	1	1	1	1	1	1	1	1	1	1	1	1	1	1	1	1	1	1	1	1	1	0.333333	0.666667	0.333333	0.3532	0.0653	NA	NA	NA	NA	NA	NA	NA	NA	NA	NA	NA	NA	NA	NA
mean.nitro.Cat	0	1	1	1	1	1	1	1	1	0.333333	0.666667	0.666667	0.666667	1	1	1	1	1	1	1	1	0.333333	1	0.333333	1	0.839	0.7149	NA	NA	NA	NA	NA	NA	NA	NA	NA	NA	NA	NA	NA	NA
mean.phos.Cat	0	1	1	1	1	1	1	1	1	0.666667	0.333333	0.333333	0.333333	1	1	1	1	1	1	1	1	1	0.333333	0.666667	0.333333	0.5106	0.3465	NA	NA	NA	NA	NA	NA	NA	NA	NA	NA	NA	NA	NA	NA
mean.protein.Cat	0	1	1	1	1	1	1	1	1	0.333333	0.666667	0.666667	0.666667	1	1	1	1	1	1	1	1	0.333333	1	0.333333	1	0.344	0.4352	NA	NA	NA	NA	NA	NA	NA	NA	NA	NA	NA	NA	NA	NA
mean.starch.Cat	0	0.666667	0.666667	0.666667	0.666667	1	1	1	1	1	1	1	1	0.333333	0.666667	0.333333	1	0.666667	0.333333	0.333333	0.333333	0.333333	1	0.333333	1	0.7356	0.351	NA	NA	NA	NA	NA	NA	NA	NA	NA	NA	NA	NA	NA	NA
mean.vitb12.Cat	0	1	1	1	1	1	1	1	1	0.666667	0.333333	0.333333	0.333333	1	1	1	1	1	1	1	1	0.333333	1	0.333333	1	0.4831	0.5916	NA	NA	NA	NA	NA	NA	NA	NA	NA	NA	NA	NA	NA	NA
nongluten.noncorn.cereals	0	0.2322	0.0861	0.4677	0.1756	0.4525	0.118	0.7223	0.1859	0.1244	0.7781	0.4896	0.3276	1	1	1	1	1	1	1	1	1	1	1	1	1	1	1	1	1	1	1	1	1	1	1	1	1	1	1	1
rice	0	0.2527	0.1141	0.353	0.1311	0.3569	0.1078	0.5147	0.2273	0.1244	0.7781	0.4896	0.3276	1	1	1	1	1	1	1	1	1	1	1	1	1	1	1	1	1	1	1	1	1	1	1	1	1	1	1	1
rice.ricemilk	0	0.2527	0.1141	0.353	0.1311	0.3569	0.1078	0.5147	0.2273	0.1244	0.7781	0.4896	0.3276	1	1	1	1	1	1	1	1	1	1	1	1	1	1	1	1	1	1	1	1	1	1	1	1	1	1	1	1
BabysWeightClass	0	0.0607	0.771	0.0564	0.9105	0.243	0.7177	0.2773	0.763	0.5212	0.2039	0.8308	0.5308	0.8553	0.8193	0.9928	0.3704	0.8288	0.4201	0.6077	0.4783	0.7116	0.8645	0.2718	0.9037	0.4814	0.9292	0.774	0.4019	0.6413	0.9364	0.3813	0.5812	0.6508	0.752	0.6639	0.1707	0.9737	0.3015	0.7712	0.301
fruit.or.berries	0	0.1762	0.529	0.5036	0.973	0.9882	0.5588	0.953	0.372	0.6656	0.5005	0.3475	0.6638	0.7805	0.4948	0.7905	0.4054	1	0.5834	0.5423	0.2756	0.7219	0.3015	0.4692	0.8474	1	1	1	1	1	1	1	1	1	1	1	1	1	1	1	1
beets	0	0.1889	0.4965	0.4264	0.4637	0.1484	0.4617	0.3459	0.5766	0.8002	0.6953	0.9984	0.8851	0.3744	0.9219	0.6283	0.419	0.6606	0.1755	0.9423	0.6136	0.1539	0.7823	0.8601	0.5703	1	1	1	1	1	1	1	1	1	1	1	1	1	1	1	1
buckwheat.and.millet	0	0.6446	0.502	0.1501	0.12	0.2572	0.9289	0.41	0.902	0.5484	0.4937	0.1105	0.9839	0.8043	0.5248	0.3791	0.6188	0.4391	0.6637	0.7169	0.2639	0.0904	0.7844	0.1828	0.0538	1	1	1	1	1	1	1	1	1	1	1	1	1	1	1	1
receivedsupplement.MultivitaminNoVitDNoFishOilNoProbiotic	0	0.5536	0.4797	0.3252	0.2895	0.1555	0.8956	0.2103	0.7017	0.0687	0.7687	0.2952	0.924	0.9444	0.5473	0.8764	0.8314	0.6205	0.7995	0.8702	0.4311	0.6037	0.4275	0.8676	0.9579	0.398	0.2965	0.8298	0.7485	0.5235	0.5115	0.9578	0.6439	0.9881	0.0878	0.9952	0.9633	0.989	0.5787	0.7474	0.2992
receivedsupplement.MultivitaminProbioticFishOilNoVitD	0	0.9656	0.7008	0.6975	0.1861	0.649	0.9125	0.763	0.4088	0.6015	0.7323	0.2275	0.2802	0.1669	0.3499	0.092	0.2497	0.0704	0.5973	0.6171	0.6094	0.3937	0.2202	0.0806	0.3094	1	1	1	1	0.9657	0.4991	0.7987	0.4001	0.5045	0.2565	0.1276	0.0572	0.0717	0.5167	0.2622	0.6187
formula.any	0	0.0557	0.0937	0.177	0.8146	0.8394	0.5197	0.3434	0.4002	1	1	1	1	0.1237	0.5181	0.3964	0.9654	1	1	1	1	1	1	1	1	1	1	1	1	1	1	1	1	1	1	1	1	1	1	1	1
mean.f.linolenic.n3.Cat	0	0.333333	0.333333	0.333333	0.333333	1	1	1	1	1	1	1	1	0.666667	0.333333	0.666667	0.333333	0.333333	0.666667	0.666667	0.666667	0.666667	0.666667	1	0.666667	0.1864	0.6023	NA	NA	NA	NA	NA	NA	NA	NA	NA	NA	NA	NA	NA	NA
mean.linolenic.n3.Cat	0	0.333333	0.333333	0.333333	0.333333	1	1	1	1	1	1	1	1	0.666667	0.333333	0.666667	0.333333	0.333333	0.666667	0.666667	0.666667	0.666667	0.666667	1	0.666667	0.1864	0.6023	NA	NA	NA	NA	NA	NA	NA	NA	NA	NA	NA	NA	NA	NA
potatoes	0	0.2709	0.3242	0.3626	0.7804	0.0987	0.5093	0.2429	0.1846	0.4084	0.592	0.3915	0.9717	1	1	1	1	1	1	1	1	1	1	1	1	1	1	1	1	1	1	1	1	1	1	1	1	1	1	1	1
poultry	0	0.6027	0.0989	0.4737	0.7256	0.4802	0.8984	0.5306	0.4972	0.3187	0.0688	0.4391	0.1068	0.6828	0.5667	0.1878	0.4922	0.2679	0.3821	0.7412	0.3443	0.2964	0.1046	0.7148	0.1322	1	1	1	1	1	1	1	1	1	1	1	1	1	1	1	1
T1D.Outcome	0	0.5275	0.8099	0.4173	0.4698	0.9421	0.3779	0.8543	0.3151	0.6473	0.342	0.7167	0.1912	0.5235	0.9158	0.5812	0.7368	0.9811	0.0545	0.4165	0.4933	0.4575	0.6958	0.2096	0.6452	0.3794	0.9061	0.2537	0.2605	0.5974	0.64	0.8465	0.8995	0.3126	0.6916	0.296	0.7554	0.262	0.0576	0.5977	0.347
apple.sauce.or.apple.juice	0	0.0614	0.1669	0.8652	0.8325	0.8151	0.1948	0.1854	0.0732	0.5041	0.4115	0.2415	0.2601	0.4923	0.9036	0.7623	0.6221	0.4156	0.3788	0.9011	0.4015	0.9212	0.9262	0.932	0.8487	1	1	1	1	1	1	1	1	1	1	1	1	1	1	1	1
Birth.Season	0	0.7514	0.9893	0.3884	0.774	0.6328	0.9852	0.9307	0.6919	0.9704	0.9241	0.7867	0.9008	0.7481	0.4362	0.7819	0.4423	0.5101	0.0652	0.9705	0.781	0.2914	0.1845	0.5645	0.8841	0.453	0.4264	0.3471	0.4865	0.6787	0.8848	0.5374	0.8	0.1521	0.665	0.7489	0.4918	0.2135	0.5381	0.122	0.1806
cereals	0	0.0906	0.5407	0.3852	0.4824	0.9374	0.1194	0.7735	0.5385	1	1	1	1	1	1	1	1	1	1	1	1	1	1	1	1	1	1	1	1	1	1	1	1	1	1	1	1	1	1	1	1
receivedsupplement.VitE	0	0.7795	0.7062	0.0613	0.8961	0.6183	0.9429	0.5518	0.9277	1	1	1	1	1	1	1	1	1	1	1	1	1	1	1	1	1	1	1	1	1	1	1	1	1	1	1	1	1	1	1	1
receivedsupplement.Niacin	0	1	1	1	1	1	1	1	1	1	1	1	1	1	1	1	1	1	1	1	1	1	1	1	1	1	1	1	1	1	1	1	1	1	1	1	1	1	1	1	1
receivedsupplement.Zinc	0	1	1	1	1	1	1	1	1	1	1	1	1	1	1	1	1	1	1	1	1	1	1	1	1	1	1	1	1	1	1	1	1	1	1	1	1	1	1	1	1
receivedsupplement.Potassium	0	1	1	1	1	1	1	1	1	1	1	1	1	1	1	1	1	1	1	1	1	1	1	1	1	1	1	1	1	1	1	1	1	1	1	1	1	1	1	1	1
receivedsupplement.Choline	0	1	1	1	1	1	1	1	1	1	1	1	1	1	1	1	1	1	1	1	1	1	1	1	1	1	1	1	1	1	1	1	1	1	1	1	1	1	1	1	1
receivedsupplement.VitB1	0	1	1	1	1	1	1	1	1	1	1	1	1	1	1	1	1	1	1	1	1	1	1	1	1	1	1	1	1	1	1	1	1	1	1	1	1	1	1	1	1
receivedsupplement.VitB2	0	1	1	1	1	1	1	1	1	1	1	1	1	1	1	1	1	1	1	1	1	1	1	1	1	1	1	1	1	1	1	1	1	1	1	1	1	1	1	1	1
receivedsupplement.Biotin	0	1	1	1	1	1	1	1	1	1	1	1	1	1	1	1	1	1	1	1	1	1	1	1	1	1	1	1	1	1	1	1	1	1	1	1	1	1	1	1	1
receivedsupplement.PantothenicAcid	0	1	1	1	1	1	1	1	1	1	1	1	1	1	1	1	1	1	1	1	1	1	1	1	1	1	1	1	1	1	1	1	1	1	1	1	1	1	1	1	1
receivedsupplement.Selenium	0	1	1	1	1	1	1	1	1	1	1	1	1	1	1	1	1	1	1	1	1	1	1	1	1	1	1	1	1	1	1	1	1	1	1	1	1	1	1	1	1
receivedsupplement.Chromium	0	1	1	1	1	1	1	1	1	1	1	1	1	1	1	1	1	1	1	1	1	1	1	1	1	1	1	1	1	1	1	1	1	1	1	1	1	1	1	1	1
receivedsupplement.Betacarotene	0	1	1	1	1	1	1	1	1	1	1	1	1	1	1	1	1	1	1	1	1	1	1	1	1	1	1	1	1	1	1	1	1	1	1	1	1	1	1	1	1
receivedsupplement.Copper	0	1	1	1	1	1	1	1	1	1	1	1	1	1	1	1	1	1	1	1	1	1	1	1	1	1	1	1	1	1	1	1	1	1	1	1	1	1	1	1	1
receivedsupplement.Antioxidants	0	1	1	1	1	1	1	1	1	0.5927	0.9711	0.9981	0.9795	0.9397	0.907	0.9725	0.1617	0.2394	0.4451	0.5221	0.5271	0.6341	0.612	0.5581	0.1338	0.5373	0.5675	0.1393	0.3951	1	1	1	1	0.6203	0.5154	0.4728	0.2008	1	1	1	1
receivedsupplement.SingleFattyAcid	0	1	1	1	1	1	1	1	1	1	1	1	1	1	1	1	1	1	1	1	1	1	1	1	1	1	1	1	1	1	1	1	1	1	1	1	1	1	1	1	1
receivedsupplement.VitB6	0	1	1	1	1	1	1	1	1	1	1	1	1	1	1	1	1	1	1	1	1	1	1	1	1	1	1	1	1	1	1	1	1	1	1	1	1	1	1	1	1
receivedsupplement.BitB12	0	1	1	1	1	1	1	1	1	1	1	1	1	1	1	1	1	1	1	1	1	1	1	1	1	1	1	1	1	1	1	1	1	1	1	1	1	1	1	1	1
receivedsupplement.FolicAcid	0	1	1	1	1	1	1	1	1	1	1	1	1	1	1	1	1	1	1	1	1	1	1	1	1	1	1	1	1	1	1	1	1	1	1	1	1	1	1	1	1
receivedsupplement.VitA	0	1	1	1	1	1	1	1	1	1	1	1	1	1	1	1	1	1	1	1	1	1	1	1	1	1	1	1	1	1	1	1	1	1	1	1	1	1	1	1	1
receivedsupplement.MultivitaminFishOilNoVitDNoProbiotic	0	0.2027	0.5996	0.6539	0.2996	0.8978	0.5998	0.941	0.3098	0.6984	0.525	0.4954	0.6051	0.9256	0.8389	0.3537	0.1915	0.7297	0.7818	0.2186	0.942	0.6868	0.341	0.3689	0.2092	0.4176	0.1274	0.3574	0.2202	0.5896	0.8302	0.9859	0.0961	0.7772	0.3537	0.6304	0.5026	0.5008	0.5677	0.5217	0.9318
receivedsupplement.MultivitaminProbioticFishOilVitD	0	1	1	1	1	1	1	1	1	1	1	1	1	1	1	1	1	1	1	1	1	1	1	1	1	1	1	1	1	1	1	1	1	1	1	1	1	1	1	1	1
first.form.process	0	1	1	1	1	1	1	1	1	1	1	1	1	1	1	1	1	1	1	1	1	1	1	1	1	1	1	1	1	1	1	1	1	1	1	1	1	1	1	1	1
formula.prebiotic	0	0.6177	0.9699	0.353	0.2641	0.4398	0.5168	0.5058	0.2077	0.9179	0.7356	0.1726	0.3598	0.8137	0.7836	0.7114	0.8019	0.704	0.6917	0.1353	0.3289	0.1887	0.0837	0.3999	0.8099	1	1	1	1	1	1	1	1	1	1	1	1	1	1	1	1
formula.probiotic	0	0.5655	0.0945	0.4281	0.6271	0.6105	0.4705	0.5235	0.4745	0.188	0.2758	0.4579	0.7962	0.8792	0.6782	0.51	0.8095	0.2413	0.9433	0.1217	0.9757	0.6751	0.3757	0.9844	0.4584	1	1	1	1	1	1	1	1	1	1	1	1	1	1	1	1
fruits.and.berries	0	0.1084	0.2998	0.8069	0.8794	0.7492	0.3916	0.4105	0.1768	1	1	1	1	1	1	1	1	1	1	1	1	1	1	1	1	1	1	1	1	1	1	1	1	1	1	1	1	1	1	1	1
IA.Outcome	0	0.6518	0.3138	0.781	0.1327	0.4827	0.5272	0.6022	0.5602	0.3498	0.2849	0.3614	0.7948	0.2016	0.6735	0.2791	0.9827	0.9968	0.086	0.819	0.8632	0.3762	0.6779	0.2149	0.3233	0.1443	0.1634	0.1305	0.2512	0.7827	0.3429	0.4623	0.4688	0.1274	0.236	0.3249	0.1292	0.7512	0.3011	0.9735	0.3474
JustVegetarian	0	0.6943	0.2874	1	0.4959	0.3742	0.8541	0.166	0.9284	0.7006	0.3442	0.5055	0.3087	0.5136	0.7841	0.8998	0.7641	0.1113	0.8897	0.3955	0.7478	0.4113	0.1589	0.9295	0.4151	0.6749	0.5112	0.6837	0.8295	0.8736	0.5441	0.2941	0.6286	0.42	0.8162	0.4912	0.8063	0.6843	0.3871	0.8234	0.4322
mean.arachidic.Cat	0	0.666667	0.666667	0.666667	0.666667	1	1	1	1	1	1	1	1	0.333333	0.666667	0.333333	1	0.666667	0.333333	0.333333	0.333333	0.666667	0.666667	1	0.666667	0.4714	0.0907	NA	NA	NA	NA	NA	NA	NA	NA	NA	NA	NA	NA	NA	NA
mean.arachidonic.Cat	0	0.333333	0.333333	0.333333	0.333333	1	1	1	1	0.666667	0.333333	0.333333	0.333333	0.666667	0.333333	0.666667	0.333333	0.333333	0.666667	0.666667	0.666667	1	1	1	1	0.2699	0.1173	NA	NA	NA	NA	NA	NA	NA	NA	NA	NA	NA	NA	NA	NA
mean.betacar.Cat	0	1	1	1	1	0.666667	0.333333	0.666667	0.333333	1	1	1	1	1	1	1	1	1	1	1	1	0.666667	0.666667	1	0.666667	0.5722	0.7085	NA	NA	NA	NA	NA	NA	NA	NA	NA	NA	NA	NA	NA	NA
mean.butanoic.Cat	0	1	1	1	1	1	1	1	1	0.666667	0.333333	0.333333	0.333333	1	1	1	1	1	1	1	1	1	0.333333	0.666667	0.333333	0.8125	0.5503	NA	NA	NA	NA	NA	NA	NA	NA	NA	NA	NA	NA	NA	NA
mean.chol.Cat	0	0.333333	0.333333	0.333333	0.333333	0.333333	1	0.333333	1	0.333333	0.666667	0.666667	0.666667	0.666667	0.333333	0.666667	0.333333	0.333333	0.666667	0.666667	0.666667	1	1	1	1	0.3101	0.3757	NA	NA	NA	NA	NA	NA	NA	NA	NA	NA	NA	NA	NA	NA
mean.copper.Cat	0	1	1	1	1	1	1	1	1	1	1	1	1	1	1	1	1	1	1	1	1	0.333333	1	0.333333	1	0.8696	0.9514	NA	NA	NA	NA	NA	NA	NA	NA	NA	NA	NA	NA	NA	NA
mean.decanoic.Cat	0	0.666667	0.666667	0.666667	0.666667	0.333333	1	0.333333	1	1	1	1	1	0.333333	0.666667	0.333333	1	0.666667	0.333333	0.333333	0.333333	1	0.333333	0.666667	0.333333	0.2341	0.127	NA	NA	NA	NA	NA	NA	NA	NA	NA	NA	NA	NA	NA	NA
mean.dha.Cat	0	1	1	1	1	0.666667	0.333333	0.666667	0.333333	1	1	1	1	1	1	1	1	1	1	1	1	1	1	1	1	0.4981	0.0581	NA	NA	NA	NA	NA	NA	NA	NA	NA	NA	NA	NA	NA	NA
mean.f.arachidic.Cat	0	0.666667	0.666667	0.666667	0.666667	1	1	1	1	1	1	1	1	0.333333	0.666667	0.333333	1	0.666667	0.333333	0.333333	0.333333	0.666667	0.666667	1	0.666667	0.4714	0.0907	NA	NA	NA	NA	NA	NA	NA	NA	NA	NA	NA	NA	NA	NA
mean.f.arachidonic.Cat	0	0.333333	0.333333	0.333333	0.333333	1	1	1	1	0.666667	0.333333	0.333333	0.333333	0.666667	0.333333	0.666667	0.333333	0.333333	0.666667	0.666667	0.666667	1	1	1	1	0.2699	0.1173	NA	NA	NA	NA	NA	NA	NA	NA	NA	NA	NA	NA	NA	NA
mean.f.betacar.Cat	0	1	1	1	1	0.666667	0.333333	0.666667	0.333333	1	1	1	1	1	1	1	1	1	1	1	1	0.666667	0.666667	1	0.666667	0.5722	0.7085	NA	NA	NA	NA	NA	NA	NA	NA	NA	NA	NA	NA	NA	NA
mean.f.butanoic.Cat	0	1	1	1	1	1	1	1	1	0.666667	0.333333	0.333333	0.333333	1	1	1	1	1	1	1	1	1	0.333333	0.666667	0.333333	0.8125	0.5503	NA	NA	NA	NA	NA	NA	NA	NA	NA	NA	NA	NA	NA	NA
mean.f.chol.Cat	0	0.333333	0.333333	0.333333	0.333333	0.333333	1	0.333333	1	0.333333	0.666667	0.666667	0.666667	0.666667	0.333333	0.666667	0.333333	0.333333	0.666667	0.666667	0.666667	1	1	1	1	0.3101	0.3757	NA	NA	NA	NA	NA	NA	NA	NA	NA	NA	NA	NA	NA	NA
mean.f.copper.Cat	0	0.666667	0.666667	0.666667	0.666667	1	1	1	1	1	1	1	1	0.333333	0.666667	0.333333	1	0.666667	0.333333	0.333333	0.333333	0.333333	1	0.333333	1	0.8696	0.9514	NA	NA	NA	NA	NA	NA	NA	NA	NA	NA	NA	NA	NA	NA
mean.f.decanoic.Cat	0	0.666667	0.666667	0.666667	0.666667	0.333333	1	0.333333	1	1	1	1	1	0.333333	0.666667	0.333333	1	0.666667	0.333333	0.333333	0.333333	1	0.333333	0.666667	0.333333	0.2341	0.127	NA	NA	NA	NA	NA	NA	NA	NA	NA	NA	NA	NA	NA	NA
mean.f.dha.Cat	0	1	1	1	1	0.666667	0.333333	0.666667	0.333333	1	1	1	1	1	1	1	1	1	1	1	1	1	1	1	1	0.4433	0.0751	NA	NA	NA	NA	NA	NA	NA	NA	NA	NA	NA	NA	NA	NA
mean.f.fiber.Cat	0	1	1	1	1	1	1	1	1	1	1	1	1	1	1	1	0.666667	1	1	1	1	0.333333	1	0.333333	1	0.9207	0.6189	NA	NA	NA	NA	NA	NA	NA	NA	NA	NA	NA	NA	NA	NA
mean.f.iron.Cat	0	0.666667	0.666667	0.666667	0.666667	1	1	1	1	0.666667	0.333333	0.333333	0.333333	0.333333	0.666667	0.333333	1	0.666667	0.333333	0.333333	0.333333	0.666667	0.666667	1	0.666667	0.5143	0.3549	NA	NA	NA	NA	NA	NA	NA	NA	NA	NA	NA	NA	NA	NA
mean.f.lauric.Cat	0	1	1	1	1	1	1	1	1	1	1	1	1	1	1	1	1	1	1	1	1	1	0.333333	0.666667	0.333333	0.4531	0.1051	NA	NA	NA	NA	NA	NA	NA	NA	NA	NA	NA	NA	NA	NA
mean.f.linoleic.Cat	0	1	1	1	1	1	1	1	1	1	1	1	1	1	1	1	1	1	1	1	1	0.333333	1	0.333333	1	0.4101	0.2149	NA	NA	NA	NA	NA	NA	NA	NA	NA	NA	NA	NA	NA	NA
mean.f.linolenic.Cat	0	1	1	1	1	1	1	1	1	1	1	1	1	1	1	1	1	1	1	1	1	0.666667	0.666667	1	0.666667	0.4436	0.1618	NA	NA	NA	NA	NA	NA	NA	NA	NA	NA	NA	NA	NA	NA
mean.f.mang.Cat	0	1	1	1	1	1	1	1	1	1	1	1	1	1	1	1	0.666667	1	1	1	1	0.333333	1	0.333333	1	0.5312	0.9496	NA	NA	NA	NA	NA	NA	NA	NA	NA	NA	NA	NA	NA	NA
mean.f.mufa.Cat	0	0.333333	0.333333	0.333333	0.333333	1	1	1	1	1	1	1	1	0.666667	0.333333	0.666667	0.333333	0.333333	0.666667	0.666667	0.666667	1	1	1	1	0.6629	0.9118	NA	NA	NA	NA	NA	NA	NA	NA	NA	NA	NA	NA	NA	NA
mean.f.niacin.Cat	0	1	1	1	1	1	1	1	1	0.333333	0.666667	0.666667	0.666667	1	1	1	1	1	1	1	1	0.333333	1	0.333333	1	0.7514	0.9263	NA	NA	NA	NA	NA	NA	NA	NA	NA	NA	NA	NA	NA	NA
mean.f.octanoic.Cat	0	1	1	1	1	1	1	1	1	1	1	1	1	1	1	1	0.666667	1	1	1	1	1	1	1	1	0.8489	0.5015	NA	NA	NA	NA	NA	NA	NA	NA	NA	NA	NA	NA	NA	NA
mean.f.oleic.Cat	0	0.333333	0.333333	0.333333	0.333333	0.333333	1	0.333333	1	1	1	1	1	0.666667	0.333333	0.666667	0.333333	0.333333	0.666667	0.666667	0.666667	0.333333	1	0.333333	1	0.322	0.127	NA	NA	NA	NA	NA	NA	NA	NA	NA	NA	NA	NA	NA	NA
mean.f.palmitic.Cat	0	0.333333	0.333333	0.333333	0.333333	0.333333	1	0.333333	1	1	1	1	1	0.666667	0.333333	0.666667	0.333333	0.333333	0.666667	0.666667	0.666667	1	0.333333	0.666667	0.333333	0.5446	0.199	NA	NA	NA	NA	NA	NA	NA	NA	NA	NA	NA	NA	NA	NA
mean.f.palmitoleic.Cat	0	0.333333	0.333333	0.333333	0.333333	1	1	1	1	0.666667	0.333333	0.333333	0.333333	0.666667	0.333333	0.666667	0.333333	0.333333	0.666667	0.666667	0.666667	0.333333	1	0.333333	1	0.4178	0.1531	NA	NA	NA	NA	NA	NA	NA	NA	NA	NA	NA	NA	NA	NA
mean.f.pantothenic.Cat	0	0.666667	0.666667	0.666667	0.666667	1	1	1	1	1	1	1	1	0.333333	0.666667	0.333333	1	0.666667	0.333333	0.333333	0.333333	0.333333	1	0.333333	1	0.8212	0.9458	NA	NA	NA	NA	NA	NA	NA	NA	NA	NA	NA	NA	NA	NA
mean.f.potassium.Cat	0	0.666667	0.666667	0.666667	0.666667	1	1	1	1	1	1	1	1	0.333333	0.666667	0.333333	1	0.666667	0.333333	0.333333	0.333333	0.333333	1	0.333333	1	0.8507	0.9708	NA	NA	NA	NA	NA	NA	NA	NA	NA	NA	NA	NA	NA	NA
mean.f.pufa.Cat	0	1	1	1	1	1	1	1	1	1	1	1	1	1	1	1	0.666667	1	1	1	1	0.666667	0.666667	1	0.666667	0.1231	0.4319	NA	NA	NA	NA	NA	NA	NA	NA	NA	NA	NA	NA	NA	NA
mean.f.pyridoxine.Cat	0	0.333333	0.333333	0.333333	0.333333	1	1	1	1	1	1	1	1	0.666667	0.333333	0.666667	0.333333	0.333333	0.666667	0.666667	0.666667	0.333333	1	0.333333	1	0.9632	0.4552	NA	NA	NA	NA	NA	NA	NA	NA	NA	NA	NA	NA	NA	NA
mean.f.retaeq.Cat	0	1	1	1	1	1	0.666667	1	0.666667	1	1	1	1	1	1	1	1	1	1	1	1	0.666667	0.666667	1	0.666667	0.8581	0.7397	NA	NA	NA	NA	NA	NA	NA	NA	NA	NA	NA	NA	NA	NA
mean.f.reteq.Cat	0	1	1	1	1	1	0.666667	1	0.666667	1	1	1	1	1	1	1	1	1	1	1	1	0.666667	0.666667	1	0.666667	0.859	0.8222	NA	NA	NA	NA	NA	NA	NA	NA	NA	NA	NA	NA	NA	NA
mean.f.riboflavin.Cat	0	1	1	1	1	1	1	1	1	1	1	1	1	1	1	1	1	1	1	1	1	1	1	1	1	1	1	NA	NA	NA	NA	NA	NA	NA	NA	NA	NA	NA	NA	NA	NA
mean.f.safa.Cat	0	0.333333	0.333333	0.333333	0.333333	1	1	1	1	1	1	1	1	0.666667	0.333333	0.666667	0.333333	0.333333	0.666667	0.666667	0.666667	1	1	1	1	0.7698	0.6458	NA	NA	NA	NA	NA	NA	NA	NA	NA	NA	NA	NA	NA	NA
mean.f.stearic.Cat	0	1	1	1	1	0.333333	1	0.333333	1	0.666667	0.333333	0.333333	0.333333	1	1	1	1	1	1	1	1	0.333333	1	0.333333	1	0.1603	0.2532	NA	NA	NA	NA	NA	NA	NA	NA	NA	NA	NA	NA	NA	NA
mean.f.sugar.Cat	0	0.666667	0.666667	0.666667	0.666667	1	1	1	1	0.333333	0.666667	0.666667	0.666667	0.333333	0.666667	0.333333	1	0.666667	0.333333	0.333333	0.333333	1	1	1	1	0.3376	0.2322	NA	NA	NA	NA	NA	NA	NA	NA	NA	NA	NA	NA	NA	NA
mean.f.vitc.Cat	0	1	1	1	1	1	1	1	1	0.333333	0.666667	0.666667	0.666667	1	1	1	0.666667	1	1	1	1	1	0.333333	0.666667	0.333333	0.9186	0.7795	NA	NA	NA	NA	NA	NA	NA	NA	NA	NA	NA	NA	NA	NA
mean.f.vitd.Cat	0	1	1	1	1	1	1	1	1	1	1	1	1	1	1	1	0.666667	1	1	1	1	1	0.333333	0.666667	0.333333	0.5827	0.8906	NA	NA	NA	NA	NA	NA	NA	NA	NA	NA	NA	NA	NA	NA
mean.f.vite.Cat	0	1	1	1	1	1	1	1	1	1	1	1	1	1	1	1	1	1	1	1	1	0.333333	1	0.333333	1	0.2276	0.8471	NA	NA	NA	NA	NA	NA	NA	NA	NA	NA	NA	NA	NA	NA
mean.f.vite.tot.Cat	0	1	1	1	1	1	1	1	1	1	1	1	1	1	1	1	1	1	1	1	1	0.333333	1	0.333333	1	0.0751	0.1221	NA	NA	NA	NA	NA	NA	NA	NA	NA	NA	NA	NA	NA	NA
mean.f.vitk.Cat	0	1	1	1	1	1	1	1	1	1	1	1	1	1	1	1	0.666667	1	1	1	1	0.333333	1	0.333333	1	0.8679	0.7486	NA	NA	NA	NA	NA	NA	NA	NA	NA	NA	NA	NA	NA	NA
mean.f.zinc.Cat	0	0.333333	0.333333	0.333333	0.333333	1	1	1	1	1	1	1	1	0.666667	0.333333	0.666667	0.333333	0.333333	0.666667	0.666667	0.666667	0.333333	1	0.333333	1	0.3814	0.3334	NA	NA	NA	NA	NA	NA	NA	NA	NA	NA	NA	NA	NA	NA
mean.fiber.Cat	0	1	1	1	1	1	1	1	1	1	1	1	1	1	1	1	0.666667	1	1	1	1	0.333333	1	0.333333	1	0.9207	0.6189	NA	NA	NA	NA	NA	NA	NA	NA	NA	NA	NA	NA	NA	NA
mean.iron.Cat	0	1	1	1	1	1	1	1	1	0.666667	0.333333	0.333333	0.333333	1	1	1	1	1	1	1	1	0.666667	0.666667	1	0.666667	0.5459	0.2739	NA	NA	NA	NA	NA	NA	NA	NA	NA	NA	NA	NA	NA	NA
mean.lauric.Cat	0	1	1	1	1	1	1	1	1	1	1	1	1	1	1	1	1	1	1	1	1	1	0.333333	0.666667	0.333333	0.4531	0.1051	NA	NA	NA	NA	NA	NA	NA	NA	NA	NA	NA	NA	NA	NA
mean.linoleic.Cat	0	1	1	1	1	1	1	1	1	1	1	1	1	1	1	1	1	1	1	1	1	0.333333	1	0.333333	1	0.4101	0.2149	NA	NA	NA	NA	NA	NA	NA	NA	NA	NA	NA	NA	NA	NA
mean.linolenic.Cat	0	1	1	1	1	1	1	1	1	1	1	1	1	1	1	1	1	1	1	1	1	0.666667	0.666667	1	0.666667	0.3649	0.215	NA	NA	NA	NA	NA	NA	NA	NA	NA	NA	NA	NA	NA	NA
mean.mang.Cat	0	1	1	1	1	1	1	1	1	1	1	1	1	1	1	1	0.666667	1	1	1	1	0.333333	1	0.333333	1	0.5312	0.9496	NA	NA	NA	NA	NA	NA	NA	NA	NA	NA	NA	NA	NA	NA
mean.mufa.Cat	0	0.333333	0.333333	0.333333	0.333333	1	1	1	1	1	1	1	1	0.666667	0.333333	0.666667	0.333333	0.333333	0.666667	0.666667	0.666667	1	1	1	1	0.6629	0.9118	NA	NA	NA	NA	NA	NA	NA	NA	NA	NA	NA	NA	NA	NA
mean.niacin.Cat	0	1	1	1	1	1	1	1	1	1	1	1	1	1	1	1	1	1	1	1	1	0.333333	1	0.333333	1	0.7514	0.9263	NA	NA	NA	NA	NA	NA	NA	NA	NA	NA	NA	NA	NA	NA
mean.octanoic.Cat	0	1	1	1	1	1	1	1	1	1	1	1	1	1	1	1	0.666667	1	1	1	1	1	1	1	1	0.8489	0.5015	NA	NA	NA	NA	NA	NA	NA	NA	NA	NA	NA	NA	NA	NA
mean.oleic.Cat	0	0.333333	0.333333	0.333333	0.333333	0.333333	1	0.333333	1	1	1	1	1	0.666667	0.333333	0.666667	0.333333	0.333333	0.666667	0.666667	0.666667	0.333333	1	0.333333	1	0.3151	0.1709	NA	NA	NA	NA	NA	NA	NA	NA	NA	NA	NA	NA	NA	NA
mean.palmitic.Cat	0	0.333333	0.333333	0.333333	0.333333	0.333333	1	0.333333	1	1	1	1	1	0.666667	0.333333	0.666667	0.333333	0.333333	0.666667	0.666667	0.666667	1	0.333333	0.666667	0.333333	0.5446	0.199	NA	NA	NA	NA	NA	NA	NA	NA	NA	NA	NA	NA	NA	NA
mean.palmitoleic.Cat	0	0.333333	0.333333	0.333333	0.333333	1	1	1	1	0.666667	0.333333	0.333333	0.333333	0.666667	0.333333	0.666667	0.333333	0.333333	0.666667	0.666667	0.666667	0.333333	1	0.333333	1	0.4178	0.1531	NA	NA	NA	NA	NA	NA	NA	NA	NA	NA	NA	NA	NA	NA
mean.pantothenic.Cat	0	0.333333	0.333333	0.333333	0.333333	1	1	1	1	1	1	1	1	0.666667	0.333333	0.666667	0.333333	0.333333	0.666667	0.666667	0.666667	0.333333	1	0.333333	1	0.7551	0.9621	NA	NA	NA	NA	NA	NA	NA	NA	NA	NA	NA	NA	NA	NA
mean.potassium.Cat	0	0.666667	0.666667	0.666667	0.666667	1	1	1	1	1	1	1	1	0.333333	0.666667	0.333333	1	0.666667	0.333333	0.333333	0.333333	0.333333	1	0.333333	1	0.8507	0.9708	NA	NA	NA	NA	NA	NA	NA	NA	NA	NA	NA	NA	NA	NA
mean.pufa.Cat	0	1	1	1	1	1	1	1	1	1	1	1	1	1	1	1	0.666667	1	1	1	1	0.666667	0.666667	1	0.666667	0.1231	0.4319	NA	NA	NA	NA	NA	NA	NA	NA	NA	NA	NA	NA	NA	NA
mean.pyridoxine.Cat	0	1	1	1	1	1	1	1	1	1	1	1	1	1	1	1	1	1	1	1	1	0.333333	1	0.333333	1	0.9295	0.4798	NA	NA	NA	NA	NA	NA	NA	NA	NA	NA	NA	NA	NA	NA
mean.retaeq.Cat	0	0.333333	0.333333	0.333333	0.333333	1	0.666667	1	0.666667	1	1	1	1	0.666667	0.333333	0.666667	0.333333	0.333333	0.666667	0.666667	0.666667	0.666667	0.666667	1	0.666667	0.901	0.5545	NA	NA	NA	NA	NA	NA	NA	NA	NA	NA	NA	NA	NA	NA
mean.reteq.Cat	0	0.666667	0.666667	0.666667	0.666667	1	0.666667	1	0.666667	1	1	1	1	0.333333	0.666667	0.333333	1	0.666667	0.333333	0.333333	0.333333	0.666667	0.666667	1	0.666667	0.859	0.8222	NA	NA	NA	NA	NA	NA	NA	NA	NA	NA	NA	NA	NA	NA
mean.riboflavin.Cat	0	1	1	1	1	1	1	1	1	1	1	1	1	1	1	1	1	1	1	1	1	1	1	1	1	1	1	NA	NA	NA	NA	NA	NA	NA	NA	NA	NA	NA	NA	NA	NA
mean.s.betacar.Cat	0	0.666667	0.666667	0.666667	0.666667	1	1	1	1	1	1	1	1	0.333333	0.666667	0.333333	1	0.666667	0.333333	0.333333	0.333333	1	1	1	1	0.3341	0.1501	NA	NA	NA	NA	NA	NA	NA	NA	NA	NA	NA	NA	NA	NA
mean.s.butanoic.Cat	0	1	1	1	1	1	1	1	1	1	1	1	1	1	1	1	1	1	1	1	1	1	1	1	1	0.323	0.2099	NA	NA	NA	NA	NA	NA	NA	NA	NA	NA	NA	NA	NA	NA
mean.s.calcium.Cat	0	1	1	1	1	1	0.666667	1	0.666667	1	1	1	1	1	1	1	0.666667	1	1	1	1	1	0.333333	0.666667	0.333333	0.5478	0.417	NA	NA	NA	NA	NA	NA	NA	NA	NA	NA	NA	NA	NA	NA
mean.s.carb.Cat	0	1	1	1	1	1	0.666667	1	0.666667	1	1	1	1	1	1	1	0.666667	1	1	1	1	1	1	1	1	0.7032	0.2329	NA	NA	NA	NA	NA	NA	NA	NA	NA	NA	NA	NA	NA	NA
mean.s.chol.Cat	0	1	1	1	1	1	0.666667	1	0.666667	1	1	1	1	1	1	1	1	1	1	1	1	1	1	1	1	0.3341	0.1501	NA	NA	NA	NA	NA	NA	NA	NA	NA	NA	NA	NA	NA	NA
mean.s.copper.Cat	0	0.666667	0.666667	0.666667	0.666667	1	0.666667	1	0.666667	1	1	1	1	0.333333	0.666667	0.333333	1	0.666667	0.333333	0.333333	0.333333	1	1	1	1	0.2181	0.4265	NA	NA	NA	NA	NA	NA	NA	NA	NA	NA	NA	NA	NA	NA
mean.s.decanoic.Cat	0	1	1	1	1	1	0.666667	1	0.666667	1	1	1	1	1	1	1	1	1	1	1	1	1	1	1	1	0.357	0.2466	NA	NA	NA	NA	NA	NA	NA	NA	NA	NA	NA	NA	NA	NA
mean.s.dha.Cat	0	1	1	1	1	1	1	1	1	1	1	1	1	1	1	1	1	1	1	1	1	1	1	1	1	0.3435	0.0926	NA	NA	NA	NA	NA	NA	NA	NA	NA	NA	NA	NA	NA	NA
mean.s.eico.Cat	0	1	1	1	1	1	1	1	1	1	1	1	1	1	1	1	1	1	1	1	1	1	1	1	1	0.3435	0.0926	NA	NA	NA	NA	NA	NA	NA	NA	NA	NA	NA	NA	NA	NA
mean.s.fat.Cat	0	1	1	1	1	1	0.666667	1	0.666667	1	1	1	1	1	1	1	1	1	1	1	1	1	1	1	1	0.3524	0.2663	NA	NA	NA	NA	NA	NA	NA	NA	NA	NA	NA	NA	NA	NA
mean.s.fiber.Cat	0	1	1	1	1	1	1	1	1	1	1	1	1	1	1	1	1	1	1	1	1	1	1	1	1	0.6782	0.1742	NA	NA	NA	NA	NA	NA	NA	NA	NA	NA	NA	NA	NA	NA
mean.s.folate.Cat	0	0.333333	0.333333	0.333333	0.333333	1	0.666667	1	0.666667	1	1	1	1	0.666667	0.333333	0.666667	0.333333	0.333333	0.666667	0.666667	0.666667	1	1	1	1	0.4053	0.0898	NA	NA	NA	NA	NA	NA	NA	NA	NA	NA	NA	NA	NA	NA
mean.s.hexanoic.Cat	0	1	1	1	1	1	0.666667	1	0.666667	1	1	1	1	1	1	1	1	1	1	1	1	1	1	1	1	0.323	0.2099	NA	NA	NA	NA	NA	NA	NA	NA	NA	NA	NA	NA	NA	NA
mean.s.iron.Cat	0	0.666667	0.666667	0.666667	0.666667	0.666667	0.333333	0.666667	0.333333	1	1	1	1	0.333333	0.666667	0.333333	1	0.666667	0.333333	0.333333	0.333333	1	1	1	1	0.7001	0.0607	NA	NA	NA	NA	NA	NA	NA	NA	NA	NA	NA	NA	NA	NA
mean.s.linoleic.Cat	0	1	1	1	1	1	0.666667	1	0.666667	1	1	1	1	1	1	1	1	1	1	1	1	1	1	1	1	0.3435	0.0926	NA	NA	NA	NA	NA	NA	NA	NA	NA	NA	NA	NA	NA	NA
mean.s.linolenic.Cat	0	1	1	1	1	1	0.666667	1	0.666667	1	1	1	1	1	1	1	1	1	1	1	1	1	1	1	1	0.3435	0.0926	NA	NA	NA	NA	NA	NA	NA	NA	NA	NA	NA	NA	NA	NA
mean.s.linolenic.n3.Cat	0	1	1	1	1	1	0.666667	1	0.666667	1	1	1	1	1	1	1	1	1	1	1	1	1	1	1	1	0.4272	0.5502	NA	NA	NA	NA	NA	NA	NA	NA	NA	NA	NA	NA	NA	NA
mean.s.mag.Cat	0	0.666667	0.666667	0.666667	0.666667	1	0.666667	1	0.666667	1	1	1	1	0.333333	0.666667	0.333333	1	0.666667	0.333333	0.333333	0.333333	1	1	1	1	0.3341	0.1501	NA	NA	NA	NA	NA	NA	NA	NA	NA	NA	NA	NA	NA	NA
mean.s.mang.Cat	0	1	1	1	1	1	1	1	1	1	1	1	1	1	1	1	1	1	1	1	1	1	1	1	1	0.5187	0.1154	NA	NA	NA	NA	NA	NA	NA	NA	NA	NA	NA	NA	NA	NA
mean.s.mufa.Cat	0	1	1	1	1	1	0.666667	1	0.666667	1	1	1	1	1	1	1	1	1	1	1	1	1	1	1	1	0.3341	0.1501	NA	NA	NA	NA	NA	NA	NA	NA	NA	NA	NA	NA	NA	NA
mean.s.niacin.Cat	0	0.666667	0.666667	0.666667	0.666667	0.666667	0.333333	0.666667	0.333333	0.666667	0.333333	0.333333	0.333333	0.333333	0.666667	0.333333	1	0.666667	0.333333	0.333333	0.333333	1	1	1	1	0.4053	0.0898	NA	NA	NA	NA	NA	NA	NA	NA	NA	NA	NA	NA	NA	NA
mean.s.nitro.Cat	0	1	1	1	1	1	0.666667	1	0.666667	1	1	1	1	1	1	1	1	1	1	1	1	1	1	1	1	0.323	0.2099	NA	NA	NA	NA	NA	NA	NA	NA	NA	NA	NA	NA	NA	NA
mean.s.octanoic.Cat	0	1	1	1	1	1	0.666667	1	0.666667	1	1	1	1	1	1	1	1	1	1	1	1	1	1	1	1	0.357	0.2466	NA	NA	NA	NA	NA	NA	NA	NA	NA	NA	NA	NA	NA	NA
mean.s.oleic.Cat	0	1	1	1	1	1	0.666667	1	0.666667	1	1	1	1	1	1	1	1	1	1	1	1	1	1	1	1	0.3435	0.0926	NA	NA	NA	NA	NA	NA	NA	NA	NA	NA	NA	NA	NA	NA
mean.s.pantothenic.Cat	0	0.333333	0.333333	0.333333	0.333333	1	0.666667	1	0.666667	1	1	1	1	0.666667	0.333333	0.666667	0.333333	0.333333	0.666667	0.666667	0.666667	1	1	1	1	0.2149	0.1227	NA	NA	NA	NA	NA	NA	NA	NA	NA	NA	NA	NA	NA	NA
mean.s.phos.Cat	0	0.666667	0.666667	0.666667	0.666667	1	0.666667	1	0.666667	1	1	1	1	0.333333	0.666667	0.333333	1	0.666667	0.333333	0.333333	0.333333	1	1	1	1	0.3341	0.1501	NA	NA	NA	NA	NA	NA	NA	NA	NA	NA	NA	NA	NA	NA
mean.s.potassium.Cat	0	1	1	1	1	1	0.666667	1	0.666667	1	1	1	1	1	1	1	1	1	1	1	1	1	1	1	1	0.3341	0.1501	NA	NA	NA	NA	NA	NA	NA	NA	NA	NA	NA	NA	NA	NA
mean.s.protein.Cat	0	1	1	1	1	1	0.666667	1	0.666667	1	1	1	1	1	1	1	1	1	1	1	1	1	1	1	1	0.3341	0.1501	NA	NA	NA	NA	NA	NA	NA	NA	NA	NA	NA	NA	NA	NA
mean.s.pufa.Cat	0	1	1	1	1	1	0.666667	1	0.666667	1	1	1	1	1	1	1	1	1	1	1	1	1	1	1	1	0.3341	0.1501	NA	NA	NA	NA	NA	NA	NA	NA	NA	NA	NA	NA	NA	NA
mean.s.pyridoxine.Cat	0	0.333333	0.333333	0.333333	0.333333	0.333333	1	0.333333	1	0.666667	0.333333	0.333333	0.333333	0.666667	0.333333	0.666667	0.333333	0.333333	0.666667	0.666667	0.666667	1	1	1	1	0.4931	0.0643	NA	NA	NA	NA	NA	NA	NA	NA	NA	NA	NA	NA	NA	NA
mean.s.retaeq.Cat	0	0.333333	0.333333	0.333333	0.333333	1	1	1	1	0.333333	0.666667	0.666667	0.666667	0.666667	0.333333	0.666667	0.333333	0.333333	0.666667	0.666667	0.666667	1	1	1	1	0.2937	0.1506	NA	NA	NA	NA	NA	NA	NA	NA	NA	NA	NA	NA	NA	NA
mean.s.reteq.Cat	0	0.333333	0.333333	0.333333	0.333333	1	1	1	1	0.333333	0.666667	0.666667	0.666667	0.666667	0.333333	0.666667	0.333333	0.333333	0.666667	0.666667	0.666667	0.666667	0.666667	1	0.666667	0.4053	0.0898	NA	NA	NA	NA	NA	NA	NA	NA	NA	NA	NA	NA	NA	NA
mean.s.riboflavin.Cat	0	0.666667	0.666667	0.666667	0.666667	0.666667	0.333333	0.666667	0.333333	0.666667	0.333333	0.333333	0.333333	0.333333	0.666667	0.333333	1	0.666667	0.333333	0.333333	0.333333	1	1	1	1	0.4931	0.0643	NA	NA	NA	NA	NA	NA	NA	NA	NA	NA	NA	NA	NA	NA
mean.s.safa.Cat	0	1	1	1	1	1	0.666667	1	0.666667	1	1	1	1	1	1	1	1	1	1	1	1	1	1	1	1	0.3341	0.1501	NA	NA	NA	NA	NA	NA	NA	NA	NA	NA	NA	NA	NA	NA
mean.s.starch.Cat	0	1	1	1	1	1	1	1	1	1	1	1	1	1	1	1	1	1	1	1	1	1	1	1	1	0.323	0.2099	NA	NA	NA	NA	NA	NA	NA	NA	NA	NA	NA	NA	NA	NA
mean.s.thiamin.Cat	0	0.666667	0.666667	0.666667	0.666667	0.666667	0.333333	0.666667	0.333333	0.666667	0.333333	0.333333	0.333333	0.333333	0.666667	0.333333	1	0.666667	0.333333	0.333333	0.333333	1	1	1	1	0.4931	0.0643	NA	NA	NA	NA	NA	NA	NA	NA	NA	NA	NA	NA	NA	NA
mean.s.vitb12.Cat	0	0.333333	0.333333	0.333333	0.333333	1	0.666667	1	0.666667	0.666667	0.333333	0.333333	0.333333	0.666667	0.333333	0.666667	0.333333	0.333333	0.666667	0.666667	0.666667	1	1	1	1	0.7001	0.0607	NA	NA	NA	NA	NA	NA	NA	NA	NA	NA	NA	NA	NA	NA
mean.s.vitc.Cat	0	0.333333	0.333333	0.333333	0.333333	0.666667	0.333333	0.666667	0.333333	1	1	1	1	0.666667	0.333333	0.666667	0.333333	0.333333	0.666667	0.666667	0.666667	0.333333	1	0.333333	1	0.2366	0.1822	NA	NA	NA	NA	NA	NA	NA	NA	NA	NA	NA	NA	NA	NA
mean.s.vitd.Cat	0	1	1	1	1	1	1	1	1	1	1	1	1	1	1	1	1	1	1	1	1	1	1	1	1	0.4943	0.4126	NA	NA	NA	NA	NA	NA	NA	NA	NA	NA	NA	NA	NA	NA
mean.s.vite.Cat	0	0.333333	0.333333	0.333333	0.333333	1	1	1	1	0.333333	0.666667	0.666667	0.666667	0.666667	0.333333	0.666667	0.333333	0.333333	0.666667	0.666667	0.666667	0.666667	0.666667	1	0.666667	0.1449	0.2879	NA	NA	NA	NA	NA	NA	NA	NA	NA	NA	NA	NA	NA	NA
mean.s.vite.tot.Cat	0	0.333333	0.333333	0.333333	0.333333	1	1	1	1	0.333333	0.666667	0.666667	0.666667	0.666667	0.333333	0.666667	0.333333	0.333333	0.666667	0.666667	0.666667	0.666667	0.666667	1	0.666667	0.3246	0.0956	NA	NA	NA	NA	NA	NA	NA	NA	NA	NA	NA	NA	NA	NA
mean.s.vitk.Cat	0	1	1	1	1	1	0.666667	1	0.666667	1	1	1	1	1	1	1	1	1	1	1	1	1	1	1	1	0.2181	0.4265	NA	NA	NA	NA	NA	NA	NA	NA	NA	NA	NA	NA	NA	NA
mean.s.zinc.Cat	0	0.333333	0.333333	0.333333	0.333333	1	0.666667	1	0.666667	1	1	1	1	0.666667	0.333333	0.666667	0.333333	0.333333	0.666667	0.666667	0.666667	1	1	1	1	0.7001	0.0607	NA	NA	NA	NA	NA	NA	NA	NA	NA	NA	NA	NA	NA	NA
mean.safa.Cat	0	0.333333	0.333333	0.333333	0.333333	1	1	1	1	1	1	1	1	0.666667	0.333333	0.666667	0.333333	0.333333	0.666667	0.666667	0.666667	1	1	1	1	0.7698	0.6458	NA	NA	NA	NA	NA	NA	NA	NA	NA	NA	NA	NA	NA	NA
mean.stearic.Cat	0	1	1	1	1	0.333333	1	0.333333	1	0.666667	0.333333	0.333333	0.333333	1	1	1	1	1	1	1	1	0.333333	1	0.333333	1	0.1603	0.2532	NA	NA	NA	NA	NA	NA	NA	NA	NA	NA	NA	NA	NA	NA
mean.sugar.Cat	0	0.666667	0.666667	0.666667	0.666667	1	1	1	1	0.333333	0.666667	0.666667	0.666667	0.333333	0.666667	0.333333	1	0.666667	0.333333	0.333333	0.333333	1	1	1	1	0.3376	0.2322	NA	NA	NA	NA	NA	NA	NA	NA	NA	NA	NA	NA	NA	NA
mean.thiamin.Cat	0	1	1	1	1	1	1	1	1	0.666667	0.333333	0.333333	0.333333	1	1	1	1	1	1	1	1	0.333333	1	0.333333	1	0.3524	0.1591	NA	NA	NA	NA	NA	NA	NA	NA	NA	NA	NA	NA	NA	NA
mean.vitc.Cat	0	1	1	1	1	1	1	1	1	0.333333	0.666667	0.666667	0.666667	1	1	1	0.666667	1	1	1	1	1	0.333333	0.666667	0.333333	0.8107	0.6991	NA	NA	NA	NA	NA	NA	NA	NA	NA	NA	NA	NA	NA	NA
mean.vitd.Cat	0	1	1	1	1	1	1	1	1	1	1	1	1	1	1	1	0.666667	1	1	1	1	1	1	1	1	0.7132	0.7978	NA	NA	NA	NA	NA	NA	NA	NA	NA	NA	NA	NA	NA	NA
mean.vite.Cat	0	0.333333	0.333333	0.333333	0.333333	0.666667	0.333333	0.666667	0.333333	1	1	1	1	0.666667	0.333333	0.666667	0.333333	0.333333	0.666667	0.666667	0.666667	0.333333	1	0.333333	1	0.0929	0.6409	NA	NA	NA	NA	NA	NA	NA	NA	NA	NA	NA	NA	NA	NA
mean.vite.tot.Cat	0	0.333333	0.333333	0.333333	0.333333	0.666667	0.333333	0.666667	0.333333	1	1	1	1	0.666667	0.333333	0.666667	0.333333	0.333333	0.666667	0.666667	0.666667	0.333333	1	0.333333	1	0.1023	0.1608	NA	NA	NA	NA	NA	NA	NA	NA	NA	NA	NA	NA	NA	NA
mean.vitk.Cat	0	1	1	1	1	1	1	1	1	1	1	1	1	1	1	1	0.666667	1	1	1	1	0.333333	1	0.333333	1	0.8679	0.7486	NA	NA	NA	NA	NA	NA	NA	NA	NA	NA	NA	NA	NA	NA
mean.zinc.Cat	0	0.333333	0.333333	0.333333	0.333333	1	1	1	1	1	1	1	1	0.666667	0.333333	0.666667	0.333333	0.333333	0.666667	0.666667	0.666667	0.333333	1	0.333333	1	0.3814	0.3334	NA	NA	NA	NA	NA	NA	NA	NA	NA	NA	NA	NA	NA	NA
noncorn.cereals	0	0.1017	0.065	0.2125	0.16	0.7228	0.1852	0.9825	0.8766	1	1	1	1	1	1	1	1	1	1	1	1	1	1	1	1	1	1	1	1	1	1	1	1	1	1	1	1	1	1	1	1
nongluten.cereals	0	0.157	0.7417	0.5984	0.5257	0.827	0.2311	0.9878	0.4921	1	1	1	1	1	1	1	1	1	1	1	1	1	1	1	1	1	1	1	1	1	1	1	1	1	1	1	1	1	1	1	1
other.fib01	0	0.8569	0.9504	0.4094	0.8556	0.2204	0.3619	0.7729	0.1614	0.9551	0.5857	0.1553	0.7711	0.7892	0.2006	0.5086	0.1152	0.7395	0.5406	0.6371	0.4348	0.8396	0.6684	0.9392	0.6735	1	1	1	1	1	1	1	1	1	1	1	1	1	1	1	1
other.fib03	0	0.4438	0.9953	0.7928	0.8581	0.9754	0.4648	0.1059	0.8017	0.5711	0.3962	0.3736	0.6206	0.881	0.3408	0.9385	0.0818	0.623	0.5572	0.8238	0.1977	0.6468	0.7416	0.9946	0.2947	1	1	1	1	1	1	1	1	1	1	1	1	1	1	1	1
other.fib04	0	1	1	1	1	1	1	1	1	0.8989	0.8416	0.7958	0.2612	0.8261	0.3967	0.5542	0.1236	0.7714	0.8665	0.7218	0.5482	0.8737	0.5299	0.9937	0.6341	1	1	1	1	1	1	1	1	1	1	1	1	1	1	1	1
other.fib07	0	1	1	1	1	0.1593	0.2464	0.2769	0.1482	0.8437	0.3462	0.6593	0.0524	0.629	0.6097	0.5175	0.1546	0.5785	0.8246	0.7351	0.6042	0.8737	0.5299	0.9937	0.6341	1	1	1	1	1	1	1	1	1	1	1	1	1	1	1	1
other.fib08	0	0.9715	0.7755	0.9319	0.3469	1	1	1	1	0.8989	0.8416	0.7958	0.2612	0.6513	0.221	0.6116	0.0979	0.8172	0.5834	0.6262	0.6429	0.8988	0.7018	0.9756	0.5525	1	1	1	1	1	1	1	1	1	1	1	1	1	1	1	1
other.fib10	0	1	1	1	1	1	1	1	1	0.2492	0.7739	0.7327	0.0626	0.8204	0.4301	0.2292	0.2311	0.9033	0.626	0.7901	0.3941	0.7983	0.5822	0.9928	0.5968	1	1	1	1	1	1	1	1	1	1	1	1	1	1	1	1
other.fib11	0	1	1	1	1	1	1	1	1	0.8989	0.8416	0.7958	0.2612	0.8261	0.3967	0.5542	0.1236	0.7714	0.8665	0.7218	0.5482	0.8737	0.5299	0.9937	0.6341	1	1	1	1	1	1	1	1	1	1	1	1	1	1	1	1
other.fib12	0	1	1	1	1	0.7405	0.0683	0.139	0.6073	0.6813	0.9134	0.708	0.5115	0.7575	0.2248	0.6005	0.1335	0.2945	0.949	0.136	0.8064	0.9758	0.6673	0.9994	0.4382	1	1	1	1	1	1	1	1	1	1	1	1	1	1	1	1
other.fib13	0	1	1	1	1	1	1	1	1	0.6083	0.7764	0.824	0.9266	0.8261	0.3967	0.5542	0.1236	0.7714	0.8665	0.7218	0.5482	0.8737	0.5299	0.9937	0.6341	1	1	1	1	1	1	1	1	1	1	1	1	1	1	1	1
other.kinds.of.meat	0	0.4807	0.1585	0.1054	0.0688	0.4685	0.8175	0.6262	0.881	0.9013	0.8593	0.8491	0.6638	0.4463	0.2819	0.4327	0.109	0.8491	0.7248	0.5269	0.5847	0.3872	0.929	0.2171	0.9389	1	1	1	1	1	1	1	1	1	1	1	1	1	1	1	1
rice.milk	0	1	1	1	1	0.4374	0.0948	0.7245	0.092	0.2735	0.7668	0.6706	0.1442	0.6573	0.5703	0.7383	0.381	0.8919	0.927	0.8663	0.7756	0.7385	0.9456	0.505	0.5933	1	1	1	1	1	1	1	1	1	1	1	1	1	1	1	1
root.vegetables	0	0.3834	0.7856	0.5764	0.9098	0.2647	0.7356	0.0746	0.7198	1	1	1	1	1	1	1	1	1	1	1	1	1	1	1	1	1	1	1	1	1	1	1	1	1	1	1	1	1	1	1	1
Sex	0	0.0982	0.2535	0.4205	0.3078	0.1491	0.732	0.2862	0.4732	0.9353	0.2302	0.8558	0.8644	0.388	0.9344	0.7316	0.8513	0.2467	0.7812	0.5795	0.7198	0.6849	0.5622	0.5637	0.6112	0.1234	0.9384	0.2471	0.9546	0.8358	0.0926	0.5763	0.3851	0.0942	0.9287	0.4169	0.7655	0.3784	0.3033	0.9616	0.3058
soy	0	0.3344	0.9789	0.9565	0.1471	0.8911	0.2616	0.8818	0.147	0.3694	0.9872	0.1034	0.993	0.1584	0.7296	0.8501	0.6697	0.1325	0.137	0.4846	0.0578	0.5106	0.8021	0.7845	0.9682	1	1	1	1	1	1	1	1	1	1	1	1	1	1	1	1
spinach	0	0.9917	0.7873	0.3878	0.6876	0.5861	0.2591	0.5737	0.7691	0.2557	0.1527	0.2937	0.4279	0.2157	0.2816	0.1081	0.539	0.5056	0.7151	0.3435	0.2114	0.4399	0.2287	0.2863	0.6801	1	1	1	1	1	1	1	1	1	1	1	1	1	1	1	1

## Sheet: 4d1. Maaslin1 Monthly Results
Month	Variable	Feature	Value	N	N.not.0	P.value	Q.value
3	BabysWeightClass	Fungi|Ascomycota|Eurotiomycetes|Eurotiales|Aspergillaceae|Penicillium|Penicilliumpaneum2	BabysWeightClassHigh	208	138	0.000414995	0.119594
3	BirthModeSimple	Fungi|Ascomycota|Saccharomycetes|Saccharomycetales|Debaryomycetaceae|Candida|Candidaalbicans270	BirthModeSimpleVaginal	208	29	0.000363104	0.0690936
3	Celiac	Fungi|Ascomycota|Saccharomycetes|Saccharomycetales|Debaryomycetaceae|Candida|Candidatropicalis24	CeliacNo Celiac	208	26	0.000200368	0.0523091
3	cereals	Fungi|Ascomycota|Saccharomycetes|Saccharomycetales|Debaryomycetaceae|Candida|Candidaalbicans270	cerealsYes	208	29	1.04779e-05	0.00465217
3	ClinicalCenter	Fungi|Ascomycota|Saccharomycetes|Saccharomycetales|Metschnikowiaceae|Clavispora|Clavisporalusitaniae6	ClinicalCenterGeorgia	208	39	4.71253e-05	0.0523091
3	meanfat	Fungi|Ascomycota|Eurotiomycetes|Eurotiales|Aspergillaceae|Penicillium|Penicilliumsp28	meanfat	208	26	0.000897852	0.119594
3	PreEclampsiaOrToxemia	Fungi|Ascomycota|Eurotiomycetes|Eurotiales|Aspergillaceae|Penicillium|Penicilliumsp23	PreEclampsiaOrToxemiaYes	208	45	3.49715e-06	0.0023291
3	PreEclampsiaOrToxemia	Fungi|Ascomycota|Dothideomycetes|Capnodiales|Cladosporiaceae|Cladosporium|Cladosporiumsp8	PreEclampsiaOrToxemiaYes	208	65	7.42202e-05	0.0247153
3	rice	Fungi|Ascomycota|Saccharomycetes|Saccharomycetales|Debaryomycetaceae|Candida|Candidaalbicans270	riceYes	208	29	0.000509092	0.0847638
3	SpecialDiets	Fungi|Ascomycota|Eurotiomycetes|Eurotiales|Aspergillaceae|Penicillium|Penicilliumsp23	SpecialDietsYes	208	45	2.58312e-07	0.000344072
4	AbxTenState	Fungi|Ascomycota|Eurotiomycetes|Eurotiales|Aspergillaceae|Penicillium|Penicilliumpaneum2	AbxTenStatePreviously	442	281	4.27681e-05	0.0807035
4	Breastfeeding	Fungi|Basidiomycota|unidentified|unidentified|unidentified|unidentified|unculturedBasidiomycota17	BreastfeedingExclBrstfding	442	131	0.00020433	0.154228
4	ClinicalCenter	Fungi|Ascomycota|Saccharomycetes|Saccharomycetales|Metschnikowiaceae|Clavispora|Clavisporalusitaniae6	ClinicalCenterGeorgia	442	76	4.00016e-05	0.0838701
4	PreEclampsiaOrToxemia	Fungi|Ascomycota|Dothideomycetes|Capnodiales|Cladosporiaceae|Cladosporium|Cladosporiumsphaerospermum22	PreEclampsiaOrToxemiaYes	442	73	5.04305e-06	0.00634416
4	Sum33Produce	Fungi|Ascomycota|Saccharomycetes|Saccharomycetales|unidentified|Candida|Candidasake18	Sum33Produce	442	62	0.000345194	0.108564
5	SeasonOfSample	Fungi|Basidiomycota|Microbotryomycetes|Sporidiobolales|unidentified|Rhodotorula|Rhodotorulamucilaginosa9	SeasonOfSampleSummer	461	93	4.74053e-05	0.159566
6	BabysWeightClass	Fungi|Ascomycota|Eurotiomycetes|Eurotiales|Aspergillaceae|Penicillium|Penicilliumsp12	BabysWeightClassHigh	443	60	2.44939e-05	0.0403434
6	Celiac	Fungi|Ascomycota|Eurotiomycetes|Eurotiales|Aspergillaceae|Penicillium|Penicilliumsp12	CeliacNo Celiac	443	60	5.89385e-05	0.0403434
8	ClinicalCenter	Fungi|Ascomycota|Saccharomycetes|Saccharomycetales|Saccharomycetaceae|Saccharomyces|Saccharomycescerevisiae50	ClinicalCenterSweden	455	152	5.83276e-06	0.0297735
8	ClinicalCenter	Fungi|Ascomycota|Saccharomycetes|Saccharomycetales|Saccharomycetaceae|Saccharomyces|Saccharomycescerevisiae124	ClinicalCenterSweden	455	109	6.19157e-05	0.129817
8	PreEclampsiaOrToxemia	Fungi|Ascomycota|Eurotiomycetes|Eurotiales|Aspergillaceae|Aspergillus|Aspergillussp32	PreEclampsiaOrToxemiaYes	455	90	0.000743237	0.233748
8	ProbioticsFive	Fungi|Basidiomycota|Microbotryomycetes|Sporidiobolales|unidentified|Rhodotorula|Rhodotorulamucilaginosa9	ProbioticsFiveNotRecentlyOrNever	455	103	4.73347e-05	0.0297735
9	ClinicalCenter	Fungi|Ascomycota|Saccharomycetes|Saccharomycetales|Debaryomycetaceae|Candida|Candidatropicalis24	ClinicalCenterGermany	459	47	2.68266e-05	0.10449
9	rice	Fungi|Basidiomycota|Agaricomycetes|Agaricales|Schizophyllaceae|Schizophyllum|Schizophyllumcommune60	riceYes	459	47	2.70962e-05	0.0422158
10	BirthSeason	Fungi|Ascomycota|Saccharomycetes|Saccharomycetales|Pichiaceae|Pichia|Pichiakudriavzevii25	BirthSeasonSpring	434	51	3.4288e-06	0.00802339
10	Celiac	Fungi|Ascomycota|Eurotiomycetes|Eurotiales|Aspergillaceae|Penicillium|Penicilliumsp23	CeliacNo Celiac	434	90	6.53925e-05	0.0340041
10	MonthOfSample	Fungi|Ascomycota|Saccharomycetes|Saccharomycetales|Pichiaceae|Pichia|Pichiakudriavzevii25	MonthOfSample	434	51	9.7025e-08	0.000151359
10	rice	Fungi|Ascomycota|Saccharomycetes|Saccharomycetales|Dipodascaceae|Geotrichum|Geotrichumcandidum7	riceYes	434	82	0.000192501	0.0750756
10	Sum33Produce	Fungi|Ascomycota|Saccharomycetes|Saccharomycetales|Saccharomycetaceae|Saccharomyces|Saccharomycescerevisiae48	Sum33Produce	434	160	0.000586469	0.182978
11	ClinicalCenter	Fungi|Ascomycota|Saccharomycetes|Saccharomycetales|Dipodascaceae|Geotrichum|Geotrichumcandidum7	ClinicalCenterFinland	423	87	1.89879e-05	0.0664578
11	cowmilkany	Fungi|Ascomycota|Eurotiomycetes|Eurotiales|Aspergillaceae|Aspergillus|Aspergillussp29	cowmilkanyYes	423	73	9.58556e-06	0.0134198
12	ClinicalCenter	Fungi|Ascomycota|Saccharomycetes|Saccharomycetales|Dipodascaceae|Geotrichum|Geotrichumcandidum7	ClinicalCenterFinland	403	97	3.28942e-06	0.0128123
12	ClinicalCenter	Fungi|Ascomycota|Saccharomycetes|Saccharomycetales|Debaryomycetaceae|Kurtzmaniella|Candidazeylanoides5	ClinicalCenterGeorgia	403	73	5.28993e-06	0.0137362
12	meanfat	Fungi|Ascomycota|Eurotiomycetes|Eurotiales|Trichocomaceae|Talaromyces|Talaromycessp13	meanfat	403	121	7.69837e-05	0.0239881
12	meanfat	Fungi|Ascomycota|Eurotiomycetes|Eurotiales|Aspergillaceae|Penicillium|Penicilliumsp28	meanfat	403	75	0.000155468	0.0346028
12	ProbioticsFive	Fungi|Ascomycota|Saccharomycetes|Saccharomycetales|unidentified|Candida|Candidasake18	ProbioticsFiveNotRecentlyOrNever	403	53	2.57507e-06	0.00401196
12	wheat	Fungi|Basidiomycota|unidentified|unidentified|unidentified|unidentified|unculturedBasidiomycota17	wheatYes	403	89	3.90132e-05	0.0151957
12	wheat	Fungi|Ascomycota|Dothideomycetes|Capnodiales|Cladosporiaceae|Cladosporium|Cladosporiumsphaerospermum22	wheatYes	403	45	0.000104601	0.0271614
13	CatsDogs	Fungi|Ascomycota|Saccharomycetes|Saccharomycetales|Debaryomycetaceae|Candida|Candidaalbicans3	CatsDogsYes	358	158	0.00101734	0.209717
13	Celiac	Fungi|Ascomycota|Saccharomycetes|Saccharomycetales|Debaryomycetaceae|Debaryomyces|Debaryomyceshansenii14	CeliacNo Celiac	358	63	5.32867e-08	7.68926e-05
13	Celiac	Fungi|Ascomycota|Saccharomycetes|Saccharomycetales|unidentified|Candida|Candidasake18	CeliacNo Celiac	358	48	6.13276e-06	0.00294986
13	ClinicalCenter	Fungi|Ascomycota|Saccharomycetes|Saccharomycetales|Dipodascaceae|Geotrichum|Geotrichumcandidum7	ClinicalCenterFinland	358	80	2.99069e-07	0.00107889
13	ClinicalCenter	Fungi|Ascomycota|Saccharomycetes|Saccharomycetales|Saccharomycetaceae|Saccharomyces|Saccharomycescerevisiae207	ClinicalCenterFinland	358	112	1.89696e-05	0.0273732
13	DaysOnProbioticsCat	Fungi|Ascomycota|Eurotiomycetes|Eurotiales|Aspergillaceae|Aspergillus|Aspergilluspenicillioides66	DaysOnProbioticsCat	358	40	0.000188101	0.0452384
13	wheat	Fungi|Ascomycota|Eurotiomycetes|Eurotiales|Aspergillaceae|Aspergillus|Aspergillussp32	wheatYes	358	77	8.89839e-05	0.0273732
14	wheat	Fungi|Ascomycota|Eurotiomycetes|Eurotiales|Aspergillaceae|Penicillium|Penicilliumsp28	wheatYes	341	55	1.50132e-07	0.000198174
15	BabysWeightClass	Fungi|Ascomycota|Eurotiomycetes|Eurotiales|Aspergillaceae|Penicillium|Penicilliumsp12	BabysWeightClassHigh	358	73	0.000188105	0.185095
15	commercialbabyfoodcontaining	Fungi|Basidiomycota|Malasseziomycetes|Malasseziales|Malasseziaceae|Malassezia|Malasseziarestricta10	commercialbabyfoodcontainingYes	358	121	0.00011031	0.0814089
15	cowmilkany	Fungi|Ascomycota|Eurotiomycetes|Eurotiales|Aspergillaceae|Penicillium|Penicilliumsp30	cowmilkanyYes	358	48	1.77435e-08	2.61895e-05
16	cowmilkany	Fungi|Ascomycota|Eurotiomycetes|Eurotiales|Aspergillaceae|Penicillium|Penicilliumbrevicompactum35	cowmilkanyYes	339	39	6.22867e-20	8.96928e-17
16	cowmilkany	Fungi|Ascomycota|Saccharomycetes|Saccharomycetales|Debaryomycetaceae|Candida|Candidaparapsilosis4	cowmilkanyYes	339	171	0.000316639	0.11399
16	Sum33Produce	Fungi|Ascomycota|Saccharomycetes|Saccharomycetales|Saccharomycetaceae|Saccharomyces|Saccharomycescerevisiae201	Sum33Produce	339	132	0.000453627	0.130645
16	wheat	Fungi|Ascomycota|Eurotiomycetes|Eurotiales|Aspergillaceae|Aspergillus|Aspergillussp11	wheatYes	339	73	2.06236e-05	0.014849
16	wheat	Fungi|Ascomycota|Eurotiomycetes|Eurotiales|Aspergillaceae|Aspergillus|Aspergillusniger131	wheatYes	339	36	8.0706e-05	0.0387389
16	wheat	Fungi|Ascomycota|Saccharomycetes|Saccharomycetales|Metschnikowiaceae|Clavispora|Clavisporalusitaniae6	wheatYes	339	73	0.000877954	0.210709
17	Asthma	Fungi|Basidiomycota|Microbotryomycetes|Sporidiobolales|unidentified|Rhodotorula|Rhodotorulamucilaginosa9	AsthmaNo Asthma	285	62	0.000258593	0.071682
17	BabysWeightClass	Fungi|Ascomycota|Saccharomycetes|Saccharomycetales|Debaryomycetaceae|Candida|Candidaparapsilosis4	BabysWeightClassLow	285	146	0.000158731	0.0733337
17	Celiac	Fungi|Ascomycota|Saccharomycetes|Saccharomycetales|unidentified|Candida|Candidasake18	CeliacNo Celiac	285	41	4.54425e-07	0.000629832
17	Celiac	Fungi|Ascomycota|Saccharomycetes|Saccharomycetales|Debaryomycetaceae|Candida|Candidaalbicans104	CeliacNo Celiac	285	50	0.000777437	0.137014
17	commercialbabyfoodcontaining	Fungi|Ascomycota|Saccharomycetes|Saccharomycetales|Saccharomycetaceae|Saccharomyces|Saccharomycescerevisiae207	commercialbabyfoodcontainingYes	285	88	0.000146077	0.0506158
17	cowmilkany	Fungi|Ascomycota|Eurotiomycetes|Eurotiales|Trichocomaceae|Talaromyces|Talaromycessp13	cowmilkanyYes	285	82	5.97565e-05	0.0276075
17	wheat	Fungi|Ascomycota|Eurotiomycetes|Eurotiales|Aspergillaceae|Penicillium|Penicilliumcitrinum44	wheatYes	285	30	1.86864e-06	0.00129497
17	wheat	Fungi|Ascomycota|Saccharomycetes|Saccharomycetales|Debaryomycetaceae|Candida|Candidaalbicans104	wheatYes	285	50	0.000790846	0.137014
17	wheat	Fungi|Ascomycota|Saccharomycetes|Saccharomycetales|Debaryomycetaceae|Candida|Candidaalbicans270	wheatYes	285	46	0.00146928	0.226269
18	cowmilkany	Fungi|Ascomycota|Eurotiomycetes|Eurotiales|Aspergillaceae|Penicillium|Penicilliumsp30	cowmilkanyYes	273	34	3.87053e-05	0.0204364
18	WeightInKgCat	Fungi|Ascomycota|Saccharomycetes|Saccharomycetales|Metschnikowiaceae|Clavispora|Clavisporalusitaniae6	WeightInKgCatQuartileOne	273	54	1.0729e-05	0.0204364
18	wheat	Fungi|Ascomycota|Saccharomycetes|Saccharomycetales|Debaryomycetaceae|Candida|Candidaalbicans109	wheatYes	273	30	2.2349e-12	3.54009e-09
19	Asthma	Fungi|Ascomycota|Saccharomycetes|Saccharomycetales|Saccharomycetaceae|Saccharomyces|Saccharomycescerevisiae207	AsthmaNo Asthma	271	74	0.000320809	0.0970125
19	BabysLengthCat	Fungi|Ascomycota|Saccharomycetes|Saccharomycetales|unidentified|Candida|Candidasake18	BabysLengthCatVeryTall	271	36	2.49628e-05	0.0754874
19	BirthModeSimple	Fungi|Ascomycota|Saccharomycetes|Saccharomycetales|Debaryomycetaceae|Candida|Candidaparapsilosis4	BirthModeSimpleVaginal	271	131	0.000951319	0.180942
19	commercialbabyfoodcontaining	Fungi|Ascomycota|Eurotiomycetes|Eurotiales|Trichocomaceae|Talaromyces|Talaromycessp13	commercialbabyfoodcontainingYes	271	74	0.000647371	0.163137
19	cowmilkany	Fungi|Ascomycota|Eurotiomycetes|Eurotiales|Aspergillaceae|Aspergillus|Aspergillussp29	cowmilkanyYes	271	67	1.605e-07	0.000242675
19	cowmilkany	Fungi|Ascomycota|Saccharomycetes|Saccharomycetales|Phaffomycetaceae|Cyberlindnera|Cyberlindnerajadinii26	cowmilkanyYes	271	28	0.000957368	0.180942
19	MonthOfSample	Fungi|Ascomycota|Dothideomycetes|Capnodiales|Cladosporiaceae|Cladosporium|Cladosporiumsphaerospermum22	MonthOfSample	271	31	0.00162488	0.245682
19	WeightInKgCat	Fungi|Ascomycota|Saccharomycetes|Saccharomycetales|Saccharomycetaceae|Saccharomyces|Saccharomycescerevisiae1	WeightInKgCatQuartileThree	271	245	0.000123996	0.0970125
19	WeightInKgCat	Fungi|Ascomycota|Saccharomycetes|Saccharomycetales|Saccharomycetaceae|Saccharomyces|Saccharomycescerevisiae124	WeightInKgCatQuartileThree	271	118	0.00059783	0.200871
19	wheat	Fungi|Ascomycota|Saccharomycetes|Saccharomycetales|Metschnikowiaceae|Clavispora|Clavisporalusitaniae6	wheatYes	271	65	0.000298855	0.0970125
20	ClinicalCenter	Fungi|Ascomycota|Saccharomycetes|Saccharomycetales|Pichiaceae|Pichia|Pichiakudriavzevii25	ClinicalCenterFinland	260	34	7.12516e-06	0.0167204
20	ClinicalCenter	Fungi|Ascomycota|Saccharomycetes|Saccharomycetales|Pichiaceae|Pichia|Pichiakudriavzevii25	ClinicalCenterGermany	260	34	8.71717e-05	0.122738
20	ClinicalCenter	Fungi|Ascomycota|Saccharomycetes|Saccharomycetales|Pichiaceae|Pichia|Pichiakudriavzevii25	ClinicalCenterSweden	260	34	1.9085e-06	0.00671791
20	cowmilkany	Fungi|Ascomycota|Eurotiomycetes|Eurotiales|Aspergillaceae|Aspergillus|Aspergillussp32	cowmilkanyYes	260	38	8.59157e-07	0.00120969
20	MonthOfSample	Fungi|Ascomycota|Eurotiomycetes|Eurotiales|Aspergillaceae|Penicillium|Penicilliumcitrinum44	MonthOfSample	260	26	0.000665429	0.156154
20	OnFormula	Fungi|Ascomycota|Eurotiomycetes|Eurotiales|Aspergillaceae|Aspergillus|Aspergillussp11	OnFormulaYes	260	69	0.000162255	0.0571138
22	Asthma	Fungi|Ascomycota|Saccharomycetes|Saccharomycetales|Debaryomycetaceae|Debaryomyces|Debaryomyceshansenii14	AsthmaNo Asthma	204	33	0.000145779	0.107585
22	wheat	Fungi|Ascomycota|Saccharomycetes|Saccharomycetales|Pichiaceae|Pichia|Pichiakudriavzevii25	wheatYes	204	27	3.87943e-05	0.0572604
23	cowmilkany	Fungi|Ascomycota|Eurotiomycetes|Eurotiales|Aspergillaceae|Penicillium|Penicilliumcitrinum44	cowmilkanyYes	198	21	3.02726e-13	4.06863e-10
23	cowmilkany	Fungi|Ascomycota|Eurotiomycetes|Eurotiales|Aspergillaceae|Aspergillus|Aspergillusfumigatus45	cowmilkanyYes	198	20	6.74105e-11	4.52998e-08
23	cowmilkany	Fungi|Ascomycota|Eurotiomycetes|Eurotiales|Trichocomaceae|Talaromyces|Talaromycessp13	cowmilkanyYes	198	60	1.08162e-07	4.84566e-05
23	GestAgeRough	Fungi|Ascomycota|Eurotiomycetes|Eurotiales|Aspergillaceae|Penicillium|Penicilliumcitrinum44	GestAgeRough	198	21	0.00084472	0.162186
23	OnFormula	Fungi|Ascomycota|Eurotiomycetes|Eurotiales|Aspergillaceae|Aspergillus|Aspergillussp32	OnFormulaYes	198	40	8.1369e-05	0.02734
23	OnFormula	Fungi|Ascomycota|Saccharomycetes|Saccharomycetales|Debaryomycetaceae|Candida|Candidaalbicans109	OnFormulaYes	198	21	0.000746699	0.162186
23	T1DOutcomeYesNoCorrected	Fungi|Basidiomycota|Microbotryomycetes|Sporidiobolales|unidentified|Rhodotorula|Rhodotorulamucilaginosa9	T1DOutcomeYesNoCorrectedUnmatchedControl	198	30	0.000251457	0.135183
25	commercialbabyfoodcontaining	Fungi|Ascomycota|Saccharomycetes|Saccharomycetales|Debaryomycetaceae|Candida|Candidaalbicans270	commercialbabyfoodcontainingYes	181	21	7.63592e-06	0.0103314
25	soy	Fungi|Ascomycota|Eurotiomycetes|Eurotiales|Aspergillaceae|Penicillium|Penicilliumpaneum2	soyYes	181	126	0.000404399	0.182384
25	SpecialDiets	Fungi|Ascomycota|Eurotiomycetes|Eurotiales|Aspergillaceae|Penicillium|Penicilliumsp236	SpecialDietsYes	181	19	0.00027719	0.182384
26	AbxTenState	Fungi|Ascomycota|Eurotiomycetes|Eurotiales|Aspergillaceae|Aspergillus|Aspergillussp11	AbxTenStateNever	144	34	8.62571e-07	0.00150217
26	AbxTenState	Fungi|Ascomycota|Eurotiomycetes|Eurotiales|Aspergillaceae|Aspergillus|Aspergillussp11	AbxTenStatePreviously	144	34	1.43323e-06	0.00166398
26	AbxTenState	Fungi|Ascomycota|Eurotiomycetes|Eurotiales|Aspergillaceae|Aspergillus|Aspergillussp11	AbxTenStateRecent	144	34	0.000298833	0.173473
26	EverProbioticsYesNo	Fungi|Ascomycota|Saccharomycetes|Saccharomycetales|Debaryomycetaceae|Kurtzmaniella|Candidazeylanoides5	EverProbioticsYesNoYes	144	27	0.000317526	0.0737296
26	SpecialDiets	Fungi|Ascomycota|Eurotiomycetes|Eurotiales|Aspergillaceae|Penicillium|Penicilliumpaneum2	SpecialDietsYes	144	94	2.22095e-06	0.00150217
26	SpecialDiets	Fungi|Ascomycota|Eurotiomycetes|Eurotiales|Aspergillaceae|Aspergillus|Aspergillussp29	SpecialDietsYes	144	34	0.000287612	0.0737296
27	Breastfeeding	Fungi|Ascomycota|Eurotiomycetes|Eurotiales|Aspergillaceae|Aspergillus|Aspergillussp11	BreastfeedingNeverBstfding	170	47	2.10976e-12	5.44319e-09
27	ClinicalCenter	Fungi|Ascomycota|Eurotiomycetes|Eurotiales|Aspergillaceae|Penicillium|Penicilliumcitrinum44	ClinicalCenterFinland	170	18	0.000123921	0.199823
27	ClinicalCenter	Fungi|Ascomycota|Saccharomycetes|Saccharomycetales|Metschnikowiaceae|Clavispora|Candidaintermedia16	ClinicalCenterGeorgia	170	17	1.48956e-06	0.00480382
27	PreEclampsiaOrToxemia	Fungi|Ascomycota|Saccharomycetes|Saccharomycetales|Debaryomycetaceae|Kurtzmaniella|Candidazeylanoides5	PreEclampsiaOrToxemiaYes	170	42	6.91695e-05	0.0297429
28	Celiac	Fungi|Ascomycota|Saccharomycetes|Saccharomycetales|Metschnikowiaceae|Clavispora|Candidaintermedia16	CeliacNo Celiac	167	17	1.60319e-08	2.11621e-05
28	SpecialDiets	Fungi|Ascomycota|Saccharomycetes|Saccharomycetales|Debaryomycetaceae|Candida|Candidatropicalis24	SpecialDietsYes	167	20	8.21715e-05	0.0542332
29	BabysLengthCat	Fungi|Ascomycota|Saccharomycetes|Saccharomycetales|Saccharomycetaceae|Saccharomyces|Saccharomycescerevisiae207	BabysLengthCatShort	119	37	5.84563e-05	0.0678678
29	BabysWeightClass	Fungi|Ascomycota|Saccharomycetes|Saccharomycetales|Metschnikowiaceae|Clavispora|Candidaintermedia16	BabysWeightClassHigh	119	13	0.000593518	0.229691
29	BirthSeason	Fungi|Ascomycota|Eurotiomycetes|Eurotiales|Aspergillaceae|Aspergillus|Aspergillussp32	BirthSeasonSummer	119	23	5.64169e-05	0.0655001
29	MonthOfSample	Fungi|Ascomycota|Eurotiomycetes|Eurotiales|Aspergillaceae|Aspergillus|Aspergillussp32	MonthOfSample	119	23	4.76702e-05	0.0276726
29	PreEclampsiaOrToxemia	Fungi|Ascomycota|Saccharomycetes|Saccharomycetales|Debaryomycetaceae|Debaryomyces|Debaryomyceshansenii14	PreEclampsiaOrToxemiaYes	119	31	1.24478e-08	1.44519e-05
29	PreEclampsiaOrToxemia	Fungi|Ascomycota|Eurotiomycetes|Eurotiales|Aspergillaceae|Penicillium|Penicilliumsp28	PreEclampsiaOrToxemiaYes	119	18	0.000485945	0.112836
30	AgeinDays	Fungi|Ascomycota|Eurotiomycetes|Eurotiales|Aspergillaceae|Penicillium|Penicilliumsp23	AgeinDays	129	43	0.000550733	0.20263
30	BabysWeightClass	Fungi|Ascomycota|Saccharomycetes|Saccharomycetales|Debaryomycetaceae|Candida|Candidatropicalis24	BabysWeightClassHigh	129	18	0.000312701	0.20263
30	Breastfeeding	Fungi|Ascomycota|Eurotiomycetes|Eurotiales|Aspergillaceae|Aspergillus|Aspergilluspenicillioides66	BreastfeedingStoppedBrstfding	129	17	0.000473438	0.20263
30	Breastfeeding	Fungi|Ascomycota|Saccharomycetes|Saccharomycetales|Saccharomycetaceae|Saccharomyces|Saccharomycescerevisiae207	BreastfeedingStoppedBrstfding	129	42	0.000754963	0.20384
30	Celiac	Fungi|Ascomycota|Eurotiomycetes|Eurotiales|Aspergillaceae|Aspergillus|Aspergillusniger131	CeliacNo Celiac	129	31	5.28003e-05	0.0855365
30	MonthOfSample	Fungi|Ascomycota|Saccharomycetes|Saccharomycetales|Saccharomycetaceae|Saccharomyces|Saccharomycescerevisiae1	MonthOfSample	129	118	0.00052963	0.20263
31	AbxTenState	Fungi|Ascomycota|Saccharomycetes|Saccharomycetales|Metschnikowiaceae|Clavispora|Clavisporalusitaniae6	AbxTenStateNever	120	27	1.97258e-05	0.0301805
31	AbxTenState	Fungi|Ascomycota|Saccharomycetes|Saccharomycetales|Metschnikowiaceae|Clavispora|Clavisporalusitaniae6	AbxTenStatePreviously	120	27	1.78958e-06	0.00821419
31	Celiac	Fungi|Ascomycota|Eurotiomycetes|Eurotiales|Aspergillaceae|Aspergillus|Aspergillussp11	CeliacNo Celiac	120	32	1.6198e-05	0.0123915
31	WhereFamilyLives	Fungi|Ascomycota|Saccharomycetes|Saccharomycetales|Saccharomycetaceae|Saccharomyces|Saccharomycescerevisiae188	WhereFamilyLivesSmall city.village	120	41	0.000159757	0.244429
32	AbxTenState	Fungi|Basidiomycota|Malasseziomycetes|Malasseziales|Malasseziaceae|Malassezia|Malasseziarestricta10	AbxTenStateNever	111	41	9.0862e-05	0.111033
32	AbxTenState	Fungi|Basidiomycota|Malasseziomycetes|Malasseziales|Malasseziaceae|Malassezia|Malasseziarestricta10	AbxTenStatePreviously	111	41	2.2162e-05	0.0464561
32	AbxTenState	Fungi|Ascomycota|Saccharomycetes|Saccharomycetales|Dipodascaceae|Geotrichum|Geotrichumcandidum7	AbxTenStatePreviously	111	28	2.53443e-05	0.0464561
32	Asthma	Fungi|Ascomycota|Saccharomycetes|Saccharomycetales|Saccharomycetaceae|Saccharomyces|Saccharomycescerevisiae188	AsthmaNo Asthma	111	46	0.000583892	0.178379
33	AbxTenState	Fungi|Ascomycota|Eurotiomycetes|Eurotiales|Aspergillaceae|Aspergillus|Aspergillussp32	AbxTenStateNever	123	15	2.4694e-09	9.77884e-06
33	AbxTenState	Fungi|Ascomycota|Eurotiomycetes|Eurotiales|Aspergillaceae|Aspergillus|Aspergillussp32	AbxTenStatePreviously	123	15	5.64838e-09	1.11838e-05
33	Breastfeeding	Fungi|Ascomycota|Eurotiomycetes|Eurotiales|Aspergillaceae|Penicillium|Penicilliumcitrinum44	BreastfeedingStoppedBrstfding	123	13	1.15585e-06	0.00101715
33	ClinicalCenter	Fungi|Basidiomycota|unidentified|unidentified|unidentified|unidentified|unculturedBasidiomycota17	ClinicalCenterGermany	123	23	3.35915e-05	0.055426
34	Breastfeeding	Fungi|Ascomycota|Saccharomycetes|Saccharomycetales|Pichiaceae|Pichia|Pichiakudriavzevii25	BreastfeedingNeverBstfding	94	14	5.38591e-06	0.0071848
34	Breastfeeding	Fungi|Ascomycota|Saccharomycetes|Saccharomycetales|Pichiaceae|Pichia|Pichiakudriavzevii25	BreastfeedingStoppedBrstfding	94	14	7.80076e-12	2.08124e-08
35	Breastfeeding	Fungi|Ascomycota|Saccharomycetes|Saccharomycetales|unidentified|Candida|Candidasake18	BreastfeedingNeverBstfding	82	13	0.000156275	0.0970466
35	Celiac	Fungi|Ascomycota|Eurotiomycetes|Eurotiales|Aspergillaceae|Aspergillus|Aspergillussp54	CeliacNo Celiac	82	11	1.74292e-05	0.00721568
35	PreEclampsiaOrToxemia	Fungi|Ascomycota|Saccharomycetes|Saccharomycetales|Dipodascaceae|Geotrichum|Geotrichumcandidum7	PreEclampsiaOrToxemiaYes	82	14	3.69639e-09	4.59092e-06
35	PreEclampsiaOrToxemia	Fungi|Ascomycota|Saccharomycetes|Saccharomycetales|Debaryomycetaceae|Kurtzmaniella|Candidazeylanoides5	PreEclampsiaOrToxemiaYes	82	13	4.44986e-06	0.00276336
35	random	Fungi|Basidiomycota|Malasseziomycetes|Malasseziales|Malasseziaceae|Malassezia|Malasseziarestricta10	random	82	29	0.000920615	0.228681
36	BMICat	Fungi|Ascomycota|Eurotiomycetes|Eurotiales|Aspergillaceae|Aspergillus|Aspergilluspenicillioides66	BMICatQuartileOne	74	12	5.84217e-07	0.000847115
36	BMICat	Fungi|Ascomycota|Eurotiomycetes|Eurotiales|Aspergillaceae|Aspergillus|Aspergilluspenicillioides66	BMICatQuartileThree	74	12	2.37214e-07	0.000799827
36	BMICat	Fungi|Ascomycota|Eurotiomycetes|Eurotiales|Aspergillaceae|Aspergillus|Aspergilluspenicillioides66	BMICatQuartileTwo	74	12	3.67736e-07	0.000799827
36	IAOutcome	Fungi|Ascomycota|Eurotiomycetes|Eurotiales|Aspergillaceae|Aspergillus|Aspergillusniger131	IAOutcome1	74	22	0.000416744	0.241711
36	PreEclampsiaOrToxemia	Fungi|Ascomycota|Eurotiomycetes|Eurotiales|Aspergillaceae|Aspergillus|Aspergillusfumigatus45	PreEclampsiaOrToxemiaYes	74	10	2.32817e-05	0.00843961

## Sheet: 4d2. Maaslin2 3m Clust Results
MonthGroup	Variable	Feature	Value	N	N.not.0	P.value	Q.value
3-5	InfEpTen	Eurotiales_sp_58	Yes	626	38	4e-15	3.03e-12
3-5	InfEpTen	Aspergillus_vitricola_59	Yes	626	26	4.67e-15	3.03e-12
3-5	InfEpTen	Pichia_sp_77	Yes	626	12	5.04e-15	3.03e-12
3-5	InfEpTen	Kluyveromyces_marxianus_95	Yes	626	14	5.04e-15	3.03e-12
3-5	InfEpTen	Candida_sojae_103	Yes	626	3	4.34e-15	3.03e-12
3-5	InfEpTen	Candida_pararugosa_203	Yes	626	9	6.44e-15	3.03e-12
3-5	DMM16S	Preussia_sp_GX101A_204	Five	626	1	5.54e-15	3.03e-12
3-5	InfEpTen	Candida_infanticola_208	Yes	626	11	4.35e-15	3.03e-12
3-5	InfEpTen	Kazachstania_unispora_209	Yes	626	6	6.71e-15	3.03e-12
3-5	InfEpTen	Candida_picinguabensis_227	Yes	626	3	4.35e-15	3.03e-12
3-5	BMICat	Penicillium_sp_30	QuartileOne	626	46	9.62e-15	3.37e-12
3-5	DMM16S	Penicillium_sp_30	Five	626	46	8.77e-15	3.37e-12
3-5	BMICat	Pleosporales_sp_41	QuartileOne	626	33	1.13e-14	3.37e-12
3-5	DMM16S	Pleosporales_sp_41	Five	626	33	1.03e-14	3.37e-12
3-5	AbxTenState	Preussia_sp_GX101A_204	Recent	626	1	1.14e-14	3.37e-12
3-5	DMM16S	Kazachstania_unispora_209	Five	626	6	1.19e-14	3.37e-12
3-5	ClinicalCenter	Candida_albicans_109	Georgia	626	54	1.49e-14	3.95e-12
3-5	AbxTenState	Penicillium_sp_30	Recent	626	46	1.8e-14	4.01e-12
3-5	AbxTenState	Pleosporales_sp_41	Recent	626	33	2.12e-14	4.01e-12
3-5	WhereFamilyLives	Didymellaceae_sp_62	Multiple	626	12	1.95e-14	4.01e-12
3-5	WhereFamilyLives	Aspergillus_sp_94	Multiple	626	8	2.65e-14	4.01e-12
3-5	WhereFamilyLives	Candida_albicans_109	Multiple	626	54	1.79e-14	4.01e-12
3-5	DMM16S	Candida_albicans_109	Five	626	54	2.41e-14	4.01e-12
3-5	WhereFamilyLives	Talaromyces_diversus_122	Multiple	626	2	2.06e-14	4.01e-12
3-5	WhereFamilyLives	Fusarium_sp_126	Multiple	626	2	2.13e-14	4.01e-12
3-5	WhereFamilyLives	Aspergillus_niger_131	Multiple	626	29	2.33e-14	4.01e-12
3-5	WhereFamilyLives	Wallemia_sebi_144	Multiple	626	17	2.66e-14	4.01e-12
3-5	AbxTenState	Kazachstania_unispora_209	Recent	626	6	2.45e-14	4.01e-12
3-5	WhereFamilyLives	Penicillium_paxilli_251	Multiple	626	2	2.6e-14	4.01e-12
3-5	WhereFamilyLives	Metschnikowiaceae_sp_291	Multiple	626	3	2.48e-14	4.01e-12
3-5	AbxTenState	Meyerozyma_caribbica_170	Never	626	17	2.85e-14	4.16e-12
3-5	WhereFamilyLives	Nigrospora_sp_187	Multiple	626	6	3.31e-14	4.66e-12
3-5	AbxTenState	Mucor_racemosus_224	Never	626	2	3.4e-14	4.66e-12
3-5	AbxTenState	Meyerozyma_guilliermondii_21	Never	626	34	3.51e-14	4.67e-12
3-5	AbxTenState	Exophiala_dermatitidis_38	Never	626	15	3.84e-14	4.96e-12
3-5	AbxTenState	Didymellaceae_sp_62	Never	626	12	4.36e-14	4.97e-12
3-5	DMM16S	Didymellaceae_sp_62	Five	626	12	4.24e-14	4.97e-12
3-5	AbxTenState	Aspergillus_sp_94	Never	626	8	5.91e-14	4.97e-12
3-5	DMM16S	Aspergillus_sp_94	Five	626	8	5.75e-14	4.97e-12
3-5	AbxTenState	Candida_albicans_109	Never	626	54	3.99e-14	4.97e-12
3-5	Celiac	Candida_albicans_109	No	626	54	4.09e-14	4.97e-12
3-5	AbxTenState	Talaromyces_diversus_122	Never	626	2	4.59e-14	4.97e-12
3-5	DMM16S	Talaromyces_diversus_122	Five	626	2	4.46e-14	4.97e-12
3-5	AbxTenState	Fusarium_sp_126	Never	626	2	4.76e-14	4.97e-12
3-5	DMM16S	Fusarium_sp_126	Five	626	2	4.63e-14	4.97e-12
3-5	AbxTenState	Aspergillus_niger_131	Never	626	29	5.21e-14	4.97e-12
3-5	DMM16S	Aspergillus_niger_131	Five	626	29	5.07e-14	4.97e-12
3-5	AbxTenState	Wallemia_sebi_144	Never	626	17	5.93e-14	4.97e-12
3-5	DMM16S	Wallemia_sebi_144	Five	626	17	5.77e-14	4.97e-12
3-5	AbxTenState	Meyerozyma_caribbica_170	Recent	626	17	5.7e-14	4.97e-12
3-5	AbxTenState	Penicillium_paxilli_251	Never	626	2	5.8e-14	4.97e-12
3-5	DMM16S	Penicillium_paxilli_251	Five	626	2	5.64e-14	4.97e-12
3-5	AbxTenState	Metschnikowiaceae_sp_291	Never	626	3	5.54e-14	4.97e-12
3-5	DMM16S	Metschnikowiaceae_sp_291	Five	626	3	5.39e-14	4.97e-12
3-5	AbxTenState	Meyerozyma_guilliermondii_21	Recent	626	34	7.01e-14	5.57e-12
3-5	AbxTenState	Meyerozyma_caribbica_170	Previously	626	17	7.02e-14	5.57e-12
3-5	AbxTenState	Mucor_racemosus_224	Recent	626	2	6.79e-14	5.57e-12
3-5	DMM16S	Nigrospora_sp_187	Five	626	6	7.18e-14	5.59e-12
3-5	AbxTenState	Nigrospora_sp_187	Never	626	6	7.38e-14	5.65e-12
3-5	AbxTenState	Exophiala_dermatitidis_38	Recent	626	15	7.66e-14	5.78e-12
3-5	AbxTenState	Mucor_racemosus_224	Previously	626	2	8.36e-14	6.2e-12
3-5	AbxTenState	Meyerozyma_guilliermondii_21	Previously	626	34	8.63e-14	6.29e-12
3-5	AbxTenState	Exophiala_dermatitidis_38	Previously	626	15	9.44e-14	6.77e-12
3-5	AbxTenState	Candida_albicans_109	Previously	626	54	1.61e-13	1.14e-11
6-8	IAOutcome	Yarrowia_lipolytica_27	1	626	37	2.63e-29	1.63e-26
6-8	IAOutcome	Yarrowia_lipolytica_27	UnmatchedControl	626	37	1.66e-29	1.63e-26
6-8	IAOutcome	Alternaria_infectoria_65	1	626	23	2e-29	1.63e-26
6-8	IAOutcome	Alternaria_infectoria_65	UnmatchedControl	626	23	1.26e-29	1.63e-26
6-8	AbxTenState	Candida_albicans_184	Recent	626	46	1.11e-29	1.63e-26
6-8	IAOutcome	Hypocreales_sp_267	UnmatchedControl	626	6	2.99e-29	1.63e-26
6-8	IAOutcome	Pyrenophora_triticirepentis_293	UnmatchedControl	626	6	2.99e-29	1.63e-26
6-8	IAOutcome	Hypocreales_sp_267	1	626	6	4.76e-29	2.02e-26
6-8	IAOutcome	Pyrenophora_triticirepentis_293	1	626	6	4.76e-29	2.02e-26
6-8	ClinicalCenter	Aspergillus_fumigatus_45	Georgia	626	36	2.12e-28	8.09e-26
6-8	ClinicalCenter	Pleosporales_sp_41	Georgia	626	33	2.67e-28	9.24e-26
6-8	AbxTenState	Aspergillus_sp_11	Recent	626	69	7.13e-28	2.25e-25
6-8	AbxTenState	Aspergillus_penicillioides_101	Recent	626	15	7.66e-28	2.25e-25
6-8	AbxTenState	Mucor_sp_56	Recent	626	13	8.45e-28	2.3e-25
6-8	Celiac	Aspergillus_sp_11	No	626	69	9.87e-28	2.35e-25
6-8	AbxTenState	Aspergillus_fumigatus_45	Recent	626	36	9.99e-28	2.35e-25
6-8	Celiac	Mucor_sp_56	No	626	13	1.17e-27	2.35e-25
6-8	Celiac	Aspergillus_penicillioides_101	No	626	15	1.06e-27	2.35e-25
6-8	AbxTenState	Millerozyma_farinosa_283	Recent	626	5	1.12e-27	2.35e-25
6-8	AbxTenState	Pleosporales_sp_41	Recent	626	33	1.26e-27	2.39e-25
6-8	Celiac	Aspergillus_fumigatus_45	No	626	36	1.38e-27	2.51e-25
6-8	Celiac	Millerozyma_farinosa_283	No	626	5	1.55e-27	2.68e-25
6-8	Celiac	Pleosporales_sp_41	No	626	33	1.74e-27	2.87e-25
6-8	AbxTenState	Trichosporon_asahii_52	Recent	626	20	1.81e-27	2.87e-25
6-8	Celiac	Trichosporon_asahii_52	No	626	20	2.5e-27	3.82e-25
6-8	IAOutcome	Pleosporales_sp_41	UnmatchedControl	626	33	4.54e-26	6.66e-24
6-8	IAOutcome	Pleosporales_sp_41	1	626	33	7.22e-26	1.02e-23
6-8	AbxTenState	Candida_albicans_104	Recent	626	118	0.00119003	0.162057
9-11	T1DOutcomeYesNoCorrected	Candida_sp_.852.._125	yesT1D	593	5	3.59e-29	3.18e-26
9-11	DMM16S	Candida_sp_.852.._125	Four	593	5	3.89e-29	3.18e-26
9-11	T1DOutcomeYesNoCorrected	Paraphaeosphaeria_neglecta_154	yesT1D	593	8	3.62e-29	3.18e-26
9-11	DMM16S	Paraphaeosphaeria_neglecta_154	Four	593	8	3.92e-29	3.18e-26
9-11	T1DOutcomeYesNoCorrected	Candida_picinguabensis_227	yesT1D	593	3	3.09e-29	3.18e-26
9-11	DMM16S	Candida_picinguabensis_227	Four	593	3	3.35e-29	3.18e-26
9-11	IAOutcome	Candida_sp_.852.._125	1	593	5	8.53e-29	4.65e-26
9-11	IAOutcome	Paraphaeosphaeria_neglecta_154	1	593	8	8.61e-29	4.65e-26
9-11	IAOutcome	Candida_picinguabensis_227	1	593	3	7.35e-29	4.65e-26
9-11	DMM16S	Trametes_ochracea_134	Seven	593	2	1.36e-28	6.63e-26
9-11	DMM16S	Trametes_ochracea_134	Three	593	2	1.82e-28	7.38e-26
9-11	DMM16S	Trametes_ochracea_134	Two	593	2	1.75e-28	7.38e-26
9-11	DMM16S	Trametes_ochracea_134	Six	593	2	2.16e-28	8.09e-26
9-11	DMM16S	Trametes_ochracea_134	Four	593	2	5.03e-28	1.53e-25
9-11	DMM16S	Trametes_ochracea_134	Nine	593	2	4.77e-28	1.53e-25
9-11	DMM16S	Trametes_ochracea_134	One	593	2	4.5e-28	1.53e-25
9-11	DMM16S	Trametes_ochracea_134	Ten	593	2	7.66e-28	2.19e-25
9-11	Celiac	Cryptococcus_sp_46	No	593	30	1.3e-27	3.53e-25
9-11	Celiac	Trametes_ochracea_134	No	593	2	1.62e-27	4.15e-25
9-11	DMM16S	Aspergillus_tamarii_305	Seven	593	4	2.26e-07	5.5e-05
9-11	DMM16S	Aspergillus_tamarii_305	Three	593	4	3.02e-07	6.68e-05
9-11	DMM16S	Aspergillus_tamarii_305	Two	593	4	2.91e-07	6.68e-05
9-11	DMM16S	Aspergillus_tamarii_305	Six	593	4	3.6e-07	7.62e-05
9-11	DMM16S	Aspergillus_tamarii_305	One	593	4	7.47e-07	0.000151513
9-11	DMM16S	Aspergillus_tamarii_305	Nine	593	4	7.91e-07	0.000154006
9-11	DMM16S	Aspergillus_tamarii_305	Four	593	4	8.35e-07	0.00015627
9-11	DMM16S	Aspergillus_tamarii_305	Ten	593	4	1.27e-06	0.000229503
9-11	Celiac	Aspergillus_tamarii_305	No	593	4	2.69e-06	0.00046783
9-11	DMM16S	Malasseziales_sp_67	Seven	593	38	5.82e-06	0.000975544
9-11	DMM16S	Malasseziales_sp_67	Two	593	38	7.48e-06	0.00121297
9-11	DMM16S	Malasseziales_sp_67	Three	593	38	7.77e-06	0.00121938
9-11	DMM16S	Malasseziales_sp_67	Six	593	38	9.24e-06	0.00140406
9-11	DMM16S	Malasseziales_sp_67	One	593	38	1.92e-05	0.00283345
9-11	DMM16S	Malasseziales_sp_67	Nine	593	38	2.01e-05	0.0028725
9-11	DMM16S	Malasseziales_sp_67	Four	593	38	2.17e-05	0.00301597
9-11	DMM16S	Malasseziales_sp_67	Ten	593	38	3.25e-05	0.00438884
9-11	Celiac	Malasseziales_sp_67	No	593	38	6.94e-05	0.00912428
9-11	DMM16S	Geotrichum_candidum_7	Three	593	117	0.000648829	0.0830671
9-11	ClinicalCenter	Geotrichum_candidum_7	Washington	593	117	0.000773459	0.0944853
9-11	BMICat	Geotrichum_candidum_7	QuartileTwo	593	117	0.000796279	0.0944853
9-11	DMM16S	Geotrichum_candidum_7	Ten	593	117	0.000789444	0.0944853
9-11	WhereFamilyLives	Geotrichum_candidum_7	Suburb	593	117	0.000907745	0.101311
9-11	BirthModeSimple	Geotrichum_candidum_7	Vaginal	593	117	0.00100419	0.101311
9-11	MonthOfSample	Geotrichum_candidum_7	MonthOfSample	593	117	0.00105142	0.101311
9-11	IAOutcome	Geotrichum_candidum_7	1	593	117	0.00102508	0.101311
9-11	AbxTenState	Geotrichum_candidum_7	Recent	593	117	0.00106205	0.101311
9-11	BMICat	Geotrichum_candidum_7	QuartileOne	593	117	0.00104797	0.101311
9-11	Celiac	Geotrichum_candidum_7	No	593	117	0.000897161	0.101311
9-11	DMM16S	Geotrichum_candidum_7	One	593	117	0.00100787	0.101311
9-11	DMM16S	Geotrichum_candidum_7	Six	593	117	0.000920714	0.101311
9-11	DMM16S	Geotrichum_candidum_7	Two	593	117	0.000940285	0.101311
9-11	WhereFamilyLives	Geotrichum_candidum_7	Multiple	593	117	0.00110241	0.103139
9-11	ClinicalCenter	Geotrichum_candidum_7	Sweden	593	117	0.00118593	0.105028
9-11	BMICat	Geotrichum_candidum_7	QuartileThree	593	117	0.00116354	0.105028
9-11	Asthma	Geotrichum_candidum_7	No	593	117	0.00118737	0.105028
9-11	WhereFamilyLives	Geotrichum_candidum_7	Small city.village	593	117	0.00122317	0.106263
9-11	IAOutcome	Geotrichum_candidum_7	UnmatchedControl	593	117	0.00125282	0.106929
9-11	DMM16S	Geotrichum_candidum_7	Seven	593	117	0.00138317	0.116019
9-11	AbxTenState	Geotrichum_candidum_7	Previously	593	117	0.00162647	0.134115
9-11	WhereFamilyLives	Geotrichum_candidum_7	Rural area	593	117	0.00178835	0.145005
9-11	DMM16S	Geotrichum_candidum_7	Four	593	117	0.00187549	0.149578
9-11	DMM16S	Aspergillus_sp_11	Nine	593	77	0.00209413	0.164321
9-11	ClinicalCenter	Geotrichum_candidum_7	Germany	593	117	0.00232417	0.179478
9-11	T1DOutcomeYesNoCorrected	Saccharomyces_cerevisiae_34	yesT1D	593	310	0.00236777	0.179988
9-11	BreastFeedingFormulaFood	Geotrichum_candidum_7	BreastfeedingNoFormulaEatingFood	593	117	0.00248272	0.185822
9-11	T1DOutcomeYesNoCorrected	Geotrichum_candidum_7	yesT1D	593	117	0.00278765	0.199895
9-11	EverProbioticsYesNo	Geotrichum_candidum_7	Yes	593	117	0.00279401	0.199895
9-11	BreastFeedingFormulaFood	Saccharomyces_cerevisiae_34	NotBreastfeedingNoFormulaEatingFood	593	310	0.00278669	0.199895
9-11	BreastFeedingFormulaFood	Geotrichum_candidum_7	NotBreastfeedingFormulaEatingFood	593	117	0.00308638	0.214507
9-11	Sex	Aspergillus_sp_11	Male	593	77	0.00308644	0.214507
9-11	WhereFamilyLives	Saccharomyces_cerevisiae_34	Rural area	593	310	0.00332351	0.227731
9-11	AbxTenState	Aspergillus_sp_11	Recent	593	77	0.00375124	0.249997
9-11	ClinicalCenter	Saccharomyces_cerevisiae_34	Finland	593	310	0.00374641	0.249997
12-14	BreastFeedingFormulaFood	Rhodotorula_colostri_92	BreastfeedingNoFormulaEatingFood	507	7	3.12e-57	2.43e-54
12-14	BreastFeedingFormulaFood	Heterobasidion_sp_226	BreastfeedingNoFormulaEatingFood	507	5	2.24e-57	2.43e-54
12-14	BreastFeedingFormulaFood	Heterobasidion_sp_226	NotBreastfeedingFormulaEatingFood	507	5	3.02e-57	2.43e-54
12-14	BreastFeedingFormulaFood	Wallemia_sebi_277	BreastfeedingNoFormulaEatingFood	507	5	3.12e-57	2.43e-54
12-14	BreastFeedingFormulaFood	uncultured_compost_fungus_299	BreastfeedingNoFormulaEatingFood	507	1	1.87e-57	2.43e-54
12-14	BreastFeedingFormulaFood	uncultured_compost_fungus_299	NotBreastfeedingFormulaEatingFood	507	1	2.53e-57	2.43e-54
12-14	BreastFeedingFormulaFood	Rhodotorula_colostri_92	NotBreastfeedingFormulaEatingFood	507	7	4.2e-57	2.46e-54
12-14	BreastFeedingFormulaFood	Wallemia_sebi_277	NotBreastfeedingFormulaEatingFood	507	5	4.2e-57	2.46e-54
12-14	BreastFeedingFormulaFood	uncultured_compost_fungus_299	NotBreastfeedingNoFormulaEatingFood	507	1	5.39e-57	2.81e-54
12-14	BreastFeedingFormulaFood	Heterobasidion_sp_226	NotBreastfeedingNoFormulaEatingFood	507	5	6.45e-57	3.02e-54
12-14	BreastFeedingFormulaFood	Rhodotorula_colostri_92	NotBreastfeedingNoFormulaEatingFood	507	7	8.97e-57	3.5e-54
12-14	BreastFeedingFormulaFood	Wallemia_sebi_277	NotBreastfeedingNoFormulaEatingFood	507	5	8.97e-57	3.5e-54
12-14	Celiac	Candida_glabrata_39	No	507	16	4.84e-08	1.74e-05
12-14	DMM16S	Debaryomyces_hansenii_14	Four	507	93	0.000332738	0.111372
12-14	BreastFeedingFormulaFood	Debaryomyces_hansenii_14	BreastfeedingNoFormulaEatingFood	507	93	0.000502817	0.149677
12-14	BreastFeedingFormulaFood	Debaryomyces_hansenii_14	NotBreastfeedingFormulaEatingFood	507	93	0.00051106	0.149677
12-14	BreastFeedingFormulaFood	Debaryomyces_hansenii_14	NotBreastfeedingNoFormulaEatingFood	507	93	0.000891732	0.245803
