# Supplementary material for: Temporal changes in gastrointestinal fungi and the risk of autoimmunity during early childhood: the TEDDY study
Source: Nat Commun. 2022 Jun 7;13:3151. doi: 10.1038/s41467-022-30686-w (PMC9174155; doi:10.1038/s41467-022-30686-w)
Supplement: Supplementary file 7 — Supplementary Data 5 [file 41467_2022_30686_MOESM7_ESM.xlsx]

## Sheet: IA
Species	Model	Odds.Ratio	p.value	q.value
Talaromyces sp	IsCase ~ Abundance + strata(Pair) + YearsOld + HLA + Delivery + BreastFed	0.967	0.000917	0.0367
Candida albicans	IsCase ~ Abundance + strata(Pair) + YearsOld + HLA + Delivery + BreastFed	1.02	0.00832	0.166
Talaromyces sp	IsCase ~ Abundance + strata(Pair)	0.974	0.0054	0.216
Candida glabrata	IsCase ~ Abundance + strata(Pair) + YearsOld + HLA + Delivery + BreastFed	0.934	0.0162	0.216
Hanseniaspora uvarum	IsCase ~ Abundance + strata(Pair)	0.955	0.0144	0.288
Aspergillus fumigatus	IsCase ~ Abundance + strata(Pair)	1.03	0.0468	0.294
Candida albicans	IsCase ~ Abundance + strata(Pair)	1.01	0.0367	0.294
Candida glabrata	IsCase ~ Abundance + strata(Pair)	0.948	0.0516	0.294
Cladosporium sp	IsCase ~ Abundance + strata(Pair)	0.986	0.0612	0.294
Clavispora lusitaniae	IsCase ~ Abundance + strata(Pair)	0.983	0.0661	0.294
Meyerozyma guilliermondii	IsCase ~ Abundance + strata(Pair)	0.967	0.0314	0.294
Saccharomyces cerevisiae	IsCase ~ Abundance + strata(Pair)	1.01	0.0626	0.294
Clavispora lusitaniae	IsCase ~ Abundance + strata(Pair) + YearsOld + HLA + Delivery + BreastFed	0.981	0.0448	0.359
Hanseniaspora uvarum	IsCase ~ Abundance + strata(Pair) + YearsOld + HLA + Delivery + BreastFed	0.96	0.0417	0.359
Rhodotorula mucilaginosa	IsCase ~ Abundance + strata(Pair) + YearsOld + HLA + Delivery + BreastFed	0.982	0.0562	0.375
Penicillium paneum	IsCase ~ Abundance + strata(Pair)	1.01	0.0956	0.382
Candida pararugosa	IsCase ~ Abundance + strata(Pair) + YearsOld + HLA + Delivery + BreastFed	0.97	0.0807	0.407
Cladosporium sp	IsCase ~ Abundance + strata(Pair) + YearsOld + HLA + Delivery + BreastFed	0.987	0.102	0.407
Fusarium oxysporum	IsCase ~ Abundance + strata(Pair) + YearsOld + HLA + Delivery + BreastFed	0.968	0.0924	0.407
Meyerozyma guilliermondii	IsCase ~ Abundance + strata(Pair) + YearsOld + HLA + Delivery + BreastFed	0.973	0.087	0.407
Fusarium oxysporum	IsCase ~ Abundance + strata(Pair)	0.971	0.113	0.411
Alternaria sp	IsCase ~ Abundance + strata(Pair)	1.02	0.186	0.495
Cladosporium sphaerospermum	IsCase ~ Abundance + strata(Pair)	0.983	0.167	0.495
Penicillium citrinum	IsCase ~ Abundance + strata(Pair)	1.02	0.198	0.495
Penicillium sp	IsCase ~ Abundance + strata(Pair)	1.01	0.163	0.495
Rhodotorula mucilaginosa	IsCase ~ Abundance + strata(Pair)	0.988	0.188	0.495
Exophiala dermatitidis	IsCase ~ Abundance + strata(Pair)	1.03	0.211	0.497
Cladosporium sphaerospermum	IsCase ~ Abundance + strata(Pair) + YearsOld + HLA + Delivery + BreastFed	0.981	0.144	0.522
Candida pararugosa	IsCase ~ Abundance + strata(Pair)	0.98	0.242	0.538
Penicillium corylophilum	IsCase ~ Abundance + strata(Pair)	1.02	0.266	0.56
Aspergillus fumigatus	IsCase ~ Abundance + strata(Pair) + YearsOld + HLA + Delivery + BreastFed	1.02	0.18	0.601
Penicillium citrinum	IsCase ~ Abundance + strata(Pair) + YearsOld + HLA + Delivery + BreastFed	1.02	0.229	0.655
Penicillium paneum	IsCase ~ Abundance + strata(Pair) + YearsOld + HLA + Delivery + BreastFed	1.01	0.215	0.655
Aspergillus sp	IsCase ~ Abundance + strata(Pair)	0.994	0.348	0.695
Alternaria sp	IsCase ~ Abundance + strata(Pair) + YearsOld + HLA + Delivery + BreastFed	1.02	0.301	0.776
Aspergillus sp	IsCase ~ Abundance + strata(Pair) + YearsOld + HLA + Delivery + BreastFed	0.994	0.33	0.776
Exophiala dermatitidis	IsCase ~ Abundance + strata(Pair) + YearsOld + HLA + Delivery + BreastFed	1.02	0.33	0.776
Candida parapsilosis	IsCase ~ Abundance + strata(Pair)	0.995	0.452	0.782
Candida tropicalis	IsCase ~ Abundance + strata(Pair)	0.99	0.489	0.782
Penicillium olsonii	IsCase ~ Abundance + strata(Pair)	0.988	0.484	0.782
Pichia kudriavzevii	IsCase ~ Abundance + strata(Pair)	1.01	0.476	0.782
uncultured Basidiomycota	IsCase ~ Abundance + strata(Pair)	0.991	0.448	0.782
Candida sake	IsCase ~ Abundance + strata(Pair)	1.01	0.613	0.817
Malassezia restricta	IsCase ~ Abundance + strata(Pair)	0.995	0.554	0.817
Penicillium brevicompactum	IsCase ~ Abundance + strata(Pair)	1.01	0.608	0.817
Pichia fermentans	IsCase ~ Abundance + strata(Pair)	1.02	0.538	0.817
Yarrowia lipolytica	IsCase ~ Abundance + strata(Pair)	0.992	0.61	0.817
Candida intermedia	IsCase ~ Abundance + strata(Pair)	0.994	0.676	0.854
Pleosporales sp	IsCase ~ Abundance + strata(Pair)	0.993	0.683	0.854
Candida sake	IsCase ~ Abundance + strata(Pair) + YearsOld + HLA + Delivery + BreastFed	1.01	0.454	0.864
Candida tropicalis	IsCase ~ Abundance + strata(Pair) + YearsOld + HLA + Delivery + BreastFed	0.989	0.448	0.864
Malassezia restricta	IsCase ~ Abundance + strata(Pair) + YearsOld + HLA + Delivery + BreastFed	0.993	0.432	0.864
Saccharomyces cerevisiae	IsCase ~ Abundance + strata(Pair) + YearsOld + HLA + Delivery + BreastFed	1	0.423	0.864
Cryptococcus sp	IsCase ~ Abundance + strata(Pair)	0.992	0.727	0.881
Penicillium olsonii	IsCase ~ Abundance + strata(Pair) + YearsOld + HLA + Delivery + BreastFed	0.988	0.488	0.887
Cyberlindnera jadinii	IsCase ~ Abundance + strata(Pair)	0.996	0.778	0.889
Debaryomyces hansenii	IsCase ~ Abundance + strata(Pair)	1	0.765	0.889
Wickerhamomyces anomalus	IsCase ~ Abundance + strata(Pair)	0.994	0.82	0.911
Penicillium corylophilum	IsCase ~ Abundance + strata(Pair) + YearsOld + HLA + Delivery + BreastFed	1.01	0.585	0.937
Pichia fermentans	IsCase ~ Abundance + strata(Pair) + YearsOld + HLA + Delivery + BreastFed	1.02	0.563	0.937
Pichia sp	IsCase ~ Abundance + strata(Pair) + YearsOld + HLA + Delivery + BreastFed	0.985	0.542	0.937
Candida parapsilosis	IsCase ~ Abundance + strata(Pair) + YearsOld + HLA + Delivery + BreastFed	1	0.694	0.94
Candida zeylanoides	IsCase ~ Abundance + strata(Pair) + YearsOld + HLA + Delivery + BreastFed	1	0.765	0.94
Debaryomyces hansenii	IsCase ~ Abundance + strata(Pair) + YearsOld + HLA + Delivery + BreastFed	1	0.758	0.94
Penicillium sp	IsCase ~ Abundance + strata(Pair) + YearsOld + HLA + Delivery + BreastFed	1	0.644	0.94
Pichia kudriavzevii	IsCase ~ Abundance + strata(Pair) + YearsOld + HLA + Delivery + BreastFed	1	0.773	0.94
Pleosporales sp	IsCase ~ Abundance + strata(Pair) + YearsOld + HLA + Delivery + BreastFed	0.995	0.751	0.94
uncultured Basidiomycota	IsCase ~ Abundance + strata(Pair) + YearsOld + HLA + Delivery + BreastFed	0.995	0.687	0.94
uncultured fungus	IsCase ~ Abundance + strata(Pair) + YearsOld + HLA + Delivery + BreastFed	0.997	0.781	0.94
Yarrowia lipolytica	IsCase ~ Abundance + strata(Pair) + YearsOld + HLA + Delivery + BreastFed	0.996	0.799	0.94
uncultured fungus	IsCase ~ Abundance + strata(Pair)	1	0.878	0.949
Cyberlindnera jadinii	IsCase ~ Abundance + strata(Pair) + YearsOld + HLA + Delivery + BreastFed	0.997	0.859	0.955
Galactomyces candidum	IsCase ~ Abundance + strata(Pair) + YearsOld + HLA + Delivery + BreastFed	0.998	0.86	0.955
Candida intermedia	IsCase ~ Abundance + strata(Pair) + YearsOld + HLA + Delivery + BreastFed	0.998	0.888	0.96
Cryptococcus sp	IsCase ~ Abundance + strata(Pair) + YearsOld + HLA + Delivery + BreastFed	0.997	0.913	0.961
Wickerhamomyces anomalus	IsCase ~ Abundance + strata(Pair) + YearsOld + HLA + Delivery + BreastFed	1	0.938	0.962
Candida zeylanoides	IsCase ~ Abundance + strata(Pair)	1	0.949	0.992
Galactomyces candidum	IsCase ~ Abundance + strata(Pair)	1	0.992	0.992
Pichia sp	IsCase ~ Abundance + strata(Pair)	0.999	0.97	0.992
Penicillium brevicompactum	IsCase ~ Abundance + strata(Pair) + YearsOld + HLA + Delivery + BreastFed	1	0.999	0.999

## Sheet: T1D
Species	Model	Odds.Ratio	p.value	q.value
Candida albicans	IsCase ~ Abundance + strata(Pair) + YearsOld + HLA + Delivery + BreastFed	1.04	0.000987	0.016
Candida pararugosa	IsCase ~ Abundance + strata(Pair) + YearsOld + HLA + Delivery + BreastFed	1.11	0.0012	0.016
Penicillium olsonii	IsCase ~ Abundance + strata(Pair) + YearsOld + HLA + Delivery + BreastFed	0.902	0.000871	0.016
Penicillium olsonii	IsCase ~ Abundance + strata(Pair)	0.905	0.000537	0.0215
Candida albicans	IsCase ~ Abundance + strata(Pair)	1.04	0.00133	0.0266
Candida pararugosa	IsCase ~ Abundance + strata(Pair)	1.06	0.0262	0.35
Malassezia restricta	IsCase ~ Abundance + strata(Pair)	1.03	0.0379	0.379
Penicillium brevicompactum	IsCase ~ Abundance + strata(Pair) + YearsOld + HLA + Delivery + BreastFed	0.953	0.0397	0.397
Candida intermedia	IsCase ~ Abundance + strata(Pair) + YearsOld + HLA + Delivery + BreastFed	1.04	0.0877	0.418
Candida sake	IsCase ~ Abundance + strata(Pair) + YearsOld + HLA + Delivery + BreastFed	1.04	0.0567	0.418
Cladosporium sp	IsCase ~ Abundance + strata(Pair) + YearsOld + HLA + Delivery + BreastFed	1.02	0.0912	0.418
Penicillium sp	IsCase ~ Abundance + strata(Pair) + YearsOld + HLA + Delivery + BreastFed	1.02	0.0942	0.418
Pichia sp	IsCase ~ Abundance + strata(Pair) + YearsOld + HLA + Delivery + BreastFed	0.931	0.0796	0.418
Candida intermedia	IsCase ~ Abundance + strata(Pair)	1.05	0.0552	0.442
Penicillium brevicompactum	IsCase ~ Abundance + strata(Pair)	0.963	0.0789	0.478
Pichia sp	IsCase ~ Abundance + strata(Pair)	0.936	0.0837	0.478
Meyerozyma guilliermondii	IsCase ~ Abundance + strata(Pair)	0.958	0.105	0.524
Penicillium sp	IsCase ~ Abundance + strata(Pair)	1.01	0.13	0.578
Malassezia restricta	IsCase ~ Abundance + strata(Pair) + YearsOld + HLA + Delivery + BreastFed	1.02	0.16	0.582
Pleosporales sp	IsCase ~ Abundance + strata(Pair) + YearsOld + HLA + Delivery + BreastFed	0.96	0.155	0.582
Aspergillus sp	IsCase ~ Abundance + strata(Pair)	1.01	0.171	0.596
Candida sake	IsCase ~ Abundance + strata(Pair)	1.03	0.179	0.596
Cladosporium sp	IsCase ~ Abundance + strata(Pair)	1.02	0.172	0.596
Aspergillus sp	IsCase ~ Abundance + strata(Pair) + YearsOld + HLA + Delivery + BreastFed	1.01	0.181	0.603
Candida parapsilosis	IsCase ~ Abundance + strata(Pair)	0.986	0.2	0.616
Candida parapsilosis	IsCase ~ Abundance + strata(Pair) + YearsOld + HLA + Delivery + BreastFed	0.986	0.218	0.623
Candida tropicalis	IsCase ~ Abundance + strata(Pair) + YearsOld + HLA + Delivery + BreastFed	0.969	0.202	0.623
Candida tropicalis	IsCase ~ Abundance + strata(Pair)	0.972	0.223	0.638
Saccharomyces cerevisiae	IsCase ~ Abundance + strata(Pair)	0.994	0.251	0.669
Cryptococcus sp	IsCase ~ Abundance + strata(Pair)	1.04	0.304	0.716
Penicillium paneum	IsCase ~ Abundance + strata(Pair)	1.01	0.302	0.716
Pichia fermentans	IsCase ~ Abundance + strata(Pair)	1.06	0.355	0.789
Aspergillus fumigatus	IsCase ~ Abundance + strata(Pair) + YearsOld + HLA + Delivery + BreastFed	1.03	0.33	0.802
Candida glabrata	IsCase ~ Abundance + strata(Pair) + YearsOld + HLA + Delivery + BreastFed	0.95	0.459	0.802
Cryptococcus sp	IsCase ~ Abundance + strata(Pair) + YearsOld + HLA + Delivery + BreastFed	1.04	0.341	0.802
Meyerozyma guilliermondii	IsCase ~ Abundance + strata(Pair) + YearsOld + HLA + Delivery + BreastFed	0.977	0.414	0.802
Penicillium corylophilum	IsCase ~ Abundance + strata(Pair) + YearsOld + HLA + Delivery + BreastFed	0.969	0.364	0.802
Penicillium paneum	IsCase ~ Abundance + strata(Pair) + YearsOld + HLA + Delivery + BreastFed	1.01	0.427	0.802
Pichia fermentans	IsCase ~ Abundance + strata(Pair) + YearsOld + HLA + Delivery + BreastFed	1.06	0.402	0.802
Rhodotorula mucilaginosa	IsCase ~ Abundance + strata(Pair) + YearsOld + HLA + Delivery + BreastFed	1.01	0.464	0.802
Talaromyces sp	IsCase ~ Abundance + strata(Pair) + YearsOld + HLA + Delivery + BreastFed	0.989	0.481	0.802
Wickerhamomyces anomalus	IsCase ~ Abundance + strata(Pair) + YearsOld + HLA + Delivery + BreastFed	1.03	0.438	0.802
Alternaria sp	IsCase ~ Abundance + strata(Pair) + YearsOld + HLA + Delivery + BreastFed	0.987	0.655	0.819
Cladosporium sphaerospermum	IsCase ~ Abundance + strata(Pair) + YearsOld + HLA + Delivery + BreastFed	0.988	0.596	0.819
Clavispora lusitaniae	IsCase ~ Abundance + strata(Pair) + YearsOld + HLA + Delivery + BreastFed	1.01	0.579	0.819
Debaryomyces hansenii	IsCase ~ Abundance + strata(Pair) + YearsOld + HLA + Delivery + BreastFed	1.01	0.621	0.819
Exophiala dermatitidis	IsCase ~ Abundance + strata(Pair) + YearsOld + HLA + Delivery + BreastFed	0.982	0.624	0.819
Hanseniaspora uvarum	IsCase ~ Abundance + strata(Pair) + YearsOld + HLA + Delivery + BreastFed	0.984	0.628	0.819
Pichia kudriavzevii	IsCase ~ Abundance + strata(Pair) + YearsOld + HLA + Delivery + BreastFed	1.02	0.521	0.819
Saccharomyces cerevisiae	IsCase ~ Abundance + strata(Pair) + YearsOld + HLA + Delivery + BreastFed	1	0.644	0.819
Candida zeylanoides	IsCase ~ Abundance + strata(Pair) + YearsOld + HLA + Delivery + BreastFed	0.99	0.688	0.834
Exophiala dermatitidis	IsCase ~ Abundance + strata(Pair)	0.972	0.408	0.839
Pleosporales sp	IsCase ~ Abundance + strata(Pair)	0.979	0.419	0.839
Galactomyces candidum	IsCase ~ Abundance + strata(Pair) + YearsOld + HLA + Delivery + BreastFed	1.01	0.727	0.855
uncultured Basidiomycota	IsCase ~ Abundance + strata(Pair) + YearsOld + HLA + Delivery + BreastFed	0.995	0.818	0.909
uncultured fungus	IsCase ~ Abundance + strata(Pair) + YearsOld + HLA + Delivery + BreastFed	1.01	0.802	0.909
Penicillium citrinum	IsCase ~ Abundance + strata(Pair) + YearsOld + HLA + Delivery + BreastFed	0.995	0.871	0.941
Alternaria sp	IsCase ~ Abundance + strata(Pair)	0.987	0.623	0.944
Aspergillus fumigatus	IsCase ~ Abundance + strata(Pair)	1.01	0.596	0.944
Candida glabrata	IsCase ~ Abundance + strata(Pair)	0.974	0.696	0.944
Cladosporium sphaerospermum	IsCase ~ Abundance + strata(Pair)	0.992	0.697	0.944
Clavispora lusitaniae	IsCase ~ Abundance + strata(Pair)	1	0.738	0.944
Debaryomyces hansenii	IsCase ~ Abundance + strata(Pair)	1.01	0.702	0.944
Fusarium oxysporum	IsCase ~ Abundance + strata(Pair)	1.01	0.802	0.944
Galactomyces candidum	IsCase ~ Abundance + strata(Pair)	1	0.795	0.944
Hanseniaspora uvarum	IsCase ~ Abundance + strata(Pair)	0.982	0.539	0.944
Penicillium corylophilum	IsCase ~ Abundance + strata(Pair)	0.981	0.56	0.944
Pichia kudriavzevii	IsCase ~ Abundance + strata(Pair)	1.01	0.578	0.944
Rhodotorula mucilaginosa	IsCase ~ Abundance + strata(Pair)	1	0.797	0.944
uncultured fungus	IsCase ~ Abundance + strata(Pair)	0.992	0.66	0.944
Yarrowia lipolytica	IsCase ~ Abundance + strata(Pair)	0.991	0.715	0.944
Candida zeylanoides	IsCase ~ Abundance + strata(Pair)	1	0.891	0.947
Cyberlindnera jadinii	IsCase ~ Abundance + strata(Pair)	0.995	0.85	0.947
Talaromyces sp	IsCase ~ Abundance + strata(Pair)	1	0.924	0.947
uncultured Basidiomycota	IsCase ~ Abundance + strata(Pair)	1	0.921	0.947
Wickerhamomyces anomalus	IsCase ~ Abundance + strata(Pair)	0.994	0.856	0.947
Penicillium citrinum	IsCase ~ Abundance + strata(Pair)	0.998	0.954	0.954
Yarrowia lipolytica	IsCase ~ Abundance + strata(Pair) + YearsOld + HLA + Delivery + BreastFed	1	0.909	0.957
Cyberlindnera jadinii	IsCase ~ Abundance + strata(Pair) + YearsOld + HLA + Delivery + BreastFed	1	0.993	0.998
Fusarium oxysporum	IsCase ~ Abundance + strata(Pair) + YearsOld + HLA + Delivery + BreastFed	1	0.998	0.998

## Sheet: IA_CDA
Species	Model	Odds.Ratio	p.value	q.value
Meyerozyma guilliermondii	IsCase ~ Abundance + strata(Pair)	1.14	0.000215	0.00859
Debaryomyces hansenii	IsCase ~ Abundance + strata(Pair)	1.06	0.000869	0.0174
Rhodotorula mucilaginosa	IsCase ~ Abundance + strata(Pair)	1.06	0.00175	0.0233
Penicillium sp	IsCase ~ Abundance + strata(Pair)	1.03	0.00703	0.0703
Cryptococcus sp	IsCase ~ Abundance + strata(Pair)	1.1	0.0252	0.168
Talaromyces sp	IsCase ~ Abundance + strata(Pair)	0.959	0.0214	0.168
Candida glabrata	IsCase ~ Abundance + strata(Pair)	0.914	0.0587	0.294
uncultured Basidiomycota	IsCase ~ Abundance + strata(Pair)	0.959	0.0528	0.294
Aspergillus fumigatus	IsCase ~ Abundance + strata(Pair)	0.947	0.1	0.379
Candida sake	IsCase ~ Abundance + strata(Pair)	1.03	0.104	0.379
Pichia sp	IsCase ~ Abundance + strata(Pair)	1.08	0.0868	0.379
Candida intermedia	IsCase ~ Abundance + strata(Pair)	0.968	0.184	0.513
Cyberlindnera jadinii	IsCase ~ Abundance + strata(Pair)	1.03	0.17	0.513
Pleosporales sp	IsCase ~ Abundance + strata(Pair)	1.04	0.189	0.513
Wickerhamomyces anomalus	IsCase ~ Abundance + strata(Pair)	0.915	0.192	0.513
Penicillium corylophilum	IsCase ~ Abundance + strata(Pair)	1.05	0.206	0.515
Candida parapsilosis	IsCase ~ Abundance + strata(Pair)	1.01	0.256	0.539
Candida zeylanoides	IsCase ~ Abundance + strata(Pair)	1.03	0.245	0.539
Pichia fermentans	IsCase ~ Abundance + strata(Pair)	0.92	0.232	0.539
Alternaria sp	IsCase ~ Abundance + strata(Pair)	1.03	0.322	0.554
Cladosporium sp	IsCase ~ Abundance + strata(Pair)	0.985	0.287	0.554
Cladosporium sphaerospermum	IsCase ~ Abundance + strata(Pair)	1.02	0.333	0.554
Galactomyces candidum	IsCase ~ Abundance + strata(Pair)	1.02	0.299	0.554
Saccharomyces cerevisiae	IsCase ~ Abundance + strata(Pair)	1.01	0.306	0.554
Hanseniaspora uvarum	IsCase ~ Abundance + strata(Pair)	1.03	0.368	0.588
Penicillium olsonii	IsCase ~ Abundance + strata(Pair)	0.974	0.394	0.607
Candida albicans	IsCase ~ Abundance + strata(Pair)	1.01	0.476	0.699
Penicillium paneum	IsCase ~ Abundance + strata(Pair)	1.01	0.49	0.699
Candida pararugosa	IsCase ~ Abundance + strata(Pair)	0.984	0.581	0.801
Aspergillus sp	IsCase ~ Abundance + strata(Pair)	1	0.861	0.925
Candida tropicalis	IsCase ~ Abundance + strata(Pair)	0.997	0.9	0.925
Exophiala dermatitidis	IsCase ~ Abundance + strata(Pair)	0.995	0.902	0.925
Fusarium oxysporum	IsCase ~ Abundance + strata(Pair)	0.993	0.838	0.925
Malassezia restricta	IsCase ~ Abundance + strata(Pair)	0.996	0.812	0.925
Penicillium brevicompactum	IsCase ~ Abundance + strata(Pair)	0.996	0.884	0.925
Penicillium citrinum	IsCase ~ Abundance + strata(Pair)	0.99	0.753	0.925
Pichia kudriavzevii	IsCase ~ Abundance + strata(Pair)	1	0.843	0.925
uncultured fungus	IsCase ~ Abundance + strata(Pair)	1.01	0.767	0.925
Yarrowia lipolytica	IsCase ~ Abundance + strata(Pair)	1	0.854	0.925
Clavispora lusitaniae	IsCase ~ Abundance + strata(Pair)	1	0.947	0.947
