# Supplementary material for: Temporal changes in gastrointestinal fungi and the risk of autoimmunity during early childhood: the TEDDY study
Source: Nat Commun. 2022 Jun 7;13:3151. doi: 10.1038/s41467-022-30686-w (PMC9174155; doi:10.1038/s41467-022-30686-w)
Supplement: Supplementary file 8 — Supplementary Data 6 [file 41467_2022_30686_MOESM8_ESM.xlsx]

## Sheet: Supp Data 6
Data Source	Data Type	Text Section	Figures/Tables	Measurement	Major techniques involved
TEDDY, HMP, Non-western studies	Metagenomic data	Metagenomic fungal relative abundance	Fig 1, Supp Data 1, 7	% Fungi	HumanMycobiomeScan, BLAST
TEDDY	ITS2 + 16S rRNA gene	Fungal diversity and taxonomy	Fig 2a, Supp Fig 1	Alpha Diversity (Shannon + Observed OTUs)	ATIMA
TEDDY	ITS2 + 16S rRNA gene	Fungal diversity and taxonomy	Fig 2b	Bray-Curtis Similarity	R (phyloseq)
TEDDY, HMP	ITS2	Fungal diversity and taxonomy	Fig 2c, Supp Data 2, 3, 7, Supp Fig 2, Supp Note 1	Relative Abundance of Taxa	None
TEDDY, HMP	Metagenomic data	Fungal diversity and taxonomy	Supp Data 2, 7, Supp Note 1	Relative Abundance of Taxa	HumanMycobiomeScan, BLAST
DIABIMMUNE	Metagenomic data	Fungal diversity and taxonomy	Supp Note 1, Supp Data 8	Relative Abundance of Taxa	BLAST
TEDDY	Metadata	Fungal diversity and taxonomy	Fig 2d	Proportion of Samples	None
TEDDY, HMP	ITS2 + 16S rRNA gene	Fungal diversity and taxonomy	Supp Data 3	Relative Abundance of Taxa	None
TEDDY	ITS2 + 16S rRNA gene	Fungal diversity and taxonomy	Supp Fig 3	Bray-Curtis PCoA	R (phyloseq)
TEDDY	Metagenomic data	Influences on fungal composition	Supp Data 4a, 7, Supp Fig 4	% Fungi	HumanMycobiomeScan, BLAST
TEDDY	ITS2	Influences on fungal composition	Supp Data 4b, 4c	Alpha Diversity, Bray-Curtis Similarity	R (envfit)
TEDDY	ITS2	Influences on fungal composition	Supp Data 4d, Supp Fig 5	Relative Abundance of Taxa	R (MaAsLin, MaAsLin2)
TEDDY	ITS2 + 16S rRNA gene	Influences on fungal composition	None	Relative Abundance of Taxa	FastSpar
TEDDY	ITS2	Connections with disease	Supp Fig 6, 7	Relative Abundance of Taxa	None
TEDDY matched IA, T1D, or CDA	ITS2	Connections with disease	Supp Data 5	Relative Abundance of Taxa	R (Conditional Logistic Regression)
