# Supplementary material for: Temporal changes in gastrointestinal fungi and the risk of autoimmunity during early childhood: the TEDDY study
Source: Nat Commun. 2022 Jun 7;13:3151. doi: 10.1038/s41467-022-30686-w (PMC9174155; doi:10.1038/s41467-022-30686-w)
Supplement: Supplementary file 9 — Supplementary Data 7 [file 41467_2022_30686_MOESM9_ESM.xlsx]

## Sheet: Fungi_FULLER
NW_002197112.1	Penicillium	marneffei
NW_002197111.1	Penicillium	marneffei
NW_002197110.1	Penicillium	marneffei
NW_002197109.1	Penicillium	marneffei
NW_002197108.1	Penicillium	marneffei
NW_002197107.1	Penicillium	marneffei
NW_002197106.1	Penicillium	marneffei
NW_002197105.1	Penicillium	marneffei
NW_002197104.1	Penicillium	marneffei
NW_002197103.1	Penicillium	marneffei
NW_002197102.1	Penicillium	marneffei
NW_002197101.1	Penicillium	marneffei
NW_002197100.1	Penicillium	marneffei
NW_002197099.1	Penicillium	marneffei
NW_002197098.1	Penicillium	marneffei
NW_002197097.1	Penicillium	marneffei
NW_002197096.1	Penicillium	marneffei
NW_002197095.1	Penicillium	marneffei
NW_002197094.1	Penicillium	marneffei
NW_002197093.1	Penicillium	marneffei
NW_002197092.1	Penicillium	marneffei
NW_002197091.1	Penicillium	marneffei
NW_002197090.1	Penicillium	marneffei
NW_002197089.1	Penicillium	marneffei
NW_002197088.1	Penicillium	marneffei
NW_002197087.1	Penicillium	marneffei
NW_002197086.1	Penicillium	marneffei
NW_002197085.1	Penicillium	marneffei
NW_002197084.1	Penicillium	marneffei
NW_002197083.1	Penicillium	marneffei
NW_002197082.1	Penicillium	marneffei
NW_002197081.1	Penicillium	marneffei
NW_002197080.1	Penicillium	marneffei
NW_002197079.1	Penicillium	marneffei
NW_002197078.1	Penicillium	marneffei
NW_002197077.1	Penicillium	marneffei
NW_002197076.1	Penicillium	marneffei
NW_002197075.1	Penicillium	marneffei
NW_002197074.1	Penicillium	marneffei
NW_002197073.1	Penicillium	marneffei
NW_002197072.1	Penicillium	marneffei
NW_002197071.1	Penicillium	marneffei
NW_002197070.1	Penicillium	marneffei
NW_002197069.1	Penicillium	marneffei
NW_002197068.1	Penicillium	marneffei
NW_002197067.1	Penicillium	marneffei
NW_002197066.1	Penicillium	marneffei
NW_002197065.1	Penicillium	marneffei
NW_002197064.1	Penicillium	marneffei
NW_002197063.1	Penicillium	marneffei
NW_002197062.1	Penicillium	marneffei
NW_002197061.1	Penicillium	marneffei
NW_002197060.1	Penicillium	marneffei
NW_002197059.1	Penicillium	marneffei
NW_002197058.1	Penicillium	marneffei
NW_002197057.1	Penicillium	marneffei
NW_002197056.1	Penicillium	marneffei
NW_002197055.1	Penicillium	marneffei
NW_002197054.1	Penicillium	marneffei
NW_002197053.1	Penicillium	marneffei
NW_002197052.1	Penicillium	marneffei
NW_002197051.1	Penicillium	marneffei
NW_002197050.1	Penicillium	marneffei
NW_002197049.1	Penicillium	marneffei
NW_002197048.1	Penicillium	marneffei
NW_002197047.1	Penicillium	marneffei
NW_002197046.1	Penicillium	marneffei
NW_002197045.1	Penicillium	marneffei
NW_002197044.1	Penicillium	marneffei
NW_002197043.1	Penicillium	marneffei
NW_002197042.1	Penicillium	marneffei
NW_002197041.1	Penicillium	marneffei
NW_002197040.1	Penicillium	marneffei
NW_002197039.1	Penicillium	marneffei
NW_002197038.1	Penicillium	marneffei
NW_002197037.1	Penicillium	marneffei
NW_002197036.1	Penicillium	marneffei
NW_002197035.1	Penicillium	marneffei
NW_002197034.1	Penicillium	marneffei
NW_002197033.1	Penicillium	marneffei
NW_002197032.1	Penicillium	marneffei
NW_002197031.1	Penicillium	marneffei
NW_002197030.1	Penicillium	marneffei
NW_002197029.1	Penicillium	marneffei
NW_002197028.1	Penicillium	marneffei
NW_002197027.1	Penicillium	marneffei
NW_002197026.1	Penicillium	marneffei
NW_002197025.1	Penicillium	marneffei
NW_002197024.1	Penicillium	marneffei
NW_002197023.1	Penicillium	marneffei
NW_002197022.1	Penicillium	marneffei
NW_002197021.1	Penicillium	marneffei
NW_002197020.1	Penicillium	marneffei
NW_002197019.1	Penicillium	marneffei
NW_002197018.1	Penicillium	marneffei
NW_002197017.1	Penicillium	marneffei
NW_002197016.1	Penicillium	marneffei
NW_002197015.1	Penicillium	marneffei
NW_002197014.1	Penicillium	marneffei
NW_002197013.1	Penicillium	marneffei
NW_002197012.1	Penicillium	marneffei
NW_002197011.1	Penicillium	marneffei
NW_002197010.1	Penicillium	marneffei
NW_002197009.1	Penicillium	marneffei
NW_002197008.1	Penicillium	marneffei
NW_002197007.1	Penicillium	marneffei
NW_002197006.1	Penicillium	marneffei
NW_002197005.1	Penicillium	marneffei
NW_002197004.1	Penicillium	marneffei
NW_002197003.1	Penicillium	marneffei
NW_002197002.1	Penicillium	marneffei
NW_002197001.1	Penicillium	marneffei
NW_002197000.1	Penicillium	marneffei
NW_002196999.1	Penicillium	marneffei
NW_002196998.1	Penicillium	marneffei
NW_002196997.1	Penicillium	marneffei
NW_002196996.1	Penicillium	marneffei
NW_002196995.1	Penicillium	marneffei
NW_002196994.1	Penicillium	marneffei
NW_002196993.1	Penicillium	marneffei
NW_002196992.1	Penicillium	marneffei
NW_002196991.1	Penicillium	marneffei
NW_002196990.1	Penicillium	marneffei
NW_002196989.1	Penicillium	marneffei
NW_002196988.1	Penicillium	marneffei
NW_002196987.1	Penicillium	marneffei
NW_002196986.1	Penicillium	marneffei
NW_002196985.1	Penicillium	marneffei
NW_002196984.1	Penicillium	marneffei
NW_002196983.1	Penicillium	marneffei
NW_002196982.1	Penicillium	marneffei
NW_002196981.1	Penicillium	marneffei
NW_002196980.1	Penicillium	marneffei
NW_002196979.1	Penicillium	marneffei
NW_002196978.1	Penicillium	marneffei
NW_002196977.1	Penicillium	marneffei
NW_002196976.1	Penicillium	marneffei
NW_002196975.1	Penicillium	marneffei
NW_002196974.1	Penicillium	marneffei
NW_002196973.1	Penicillium	marneffei
NW_002196972.1	Penicillium	marneffei
NW_002196971.1	Penicillium	marneffei
NW_002196970.1	Penicillium	marneffei
NW_002196969.1	Penicillium	marneffei
NW_002196968.1	Penicillium	marneffei
NW_002196967.1	Penicillium	marneffei
NW_002196966.1	Penicillium	marneffei
NW_002196965.1	Penicillium	marneffei
NW_002196964.1	Penicillium	marneffei
NW_002196963.1	Penicillium	marneffei
NW_002196962.1	Penicillium	marneffei
NW_002196961.1	Penicillium	marneffei
NW_002196960.1	Penicillium	marneffei
NW_002196959.1	Penicillium	marneffei
NW_002196958.1	Penicillium	marneffei
NW_002196957.1	Penicillium	marneffei
NW_002196956.1	Penicillium	marneffei
NW_002196955.1	Penicillium	marneffei
NW_002196954.1	Penicillium	marneffei
NW_002196953.1	Penicillium	marneffei
NW_002196952.1	Penicillium	marneffei
NW_002196951.1	Penicillium	marneffei
NW_002196950.1	Penicillium	marneffei
NW_002196949.1	Penicillium	marneffei
NW_002196948.1	Penicillium	marneffei
NW_002196947.1	Penicillium	marneffei
NW_002196946.1	Penicillium	marneffei
NW_002196945.1	Penicillium	marneffei
NW_002196944.1	Penicillium	marneffei
NW_002196943.1	Penicillium	marneffei
NW_002196942.1	Penicillium	marneffei
NW_002196941.1	Penicillium	marneffei
NW_002196940.1	Penicillium	marneffei
NW_002196939.1	Penicillium	marneffei
NW_002196938.1	Penicillium	marneffei
NW_002196937.1	Penicillium	marneffei
NW_002196936.1	Penicillium	marneffei
NW_002196935.1	Penicillium	marneffei
NW_002196934.1	Penicillium	marneffei
NW_002196933.1	Penicillium	marneffei
NW_002196932.1	Penicillium	marneffei
NW_002196931.1	Penicillium	marneffei
NW_002196930.1	Penicillium	marneffei
NW_002196929.1	Penicillium	marneffei
NW_002196928.1	Penicillium	marneffei
NW_002196927.1	Penicillium	marneffei
NW_002196926.1	Penicillium	marneffei
NW_002196925.1	Penicillium	marneffei
NW_002196924.1	Penicillium	marneffei
NW_002196923.1	Penicillium	marneffei
NW_002196922.1	Penicillium	marneffei
NW_002196921.1	Penicillium	marneffei
NW_002196920.1	Penicillium	marneffei
NW_002196919.1	Penicillium	marneffei
NW_002196918.1	Penicillium	marneffei
NW_002196917.1	Penicillium	marneffei
NW_002196916.1	Penicillium	marneffei
NW_002196915.1	Penicillium	marneffei
NW_002196914.1	Penicillium	marneffei
NW_002196913.1	Penicillium	marneffei
NW_002196912.1	Penicillium	marneffei
NW_002196911.1	Penicillium	marneffei
NW_002196910.1	Penicillium	marneffei
NW_002196909.1	Penicillium	marneffei
NW_002196908.1	Penicillium	marneffei
NW_002196907.1	Penicillium	marneffei
NW_002196906.1	Penicillium	marneffei
NW_002196905.1	Penicillium	marneffei
NW_002196904.1	Penicillium	marneffei
NW_002196903.1	Penicillium	marneffei
NW_002196902.1	Penicillium	marneffei
NW_002196901.1	Penicillium	marneffei
NW_002196900.1	Penicillium	marneffei
NW_002196899.1	Penicillium	marneffei
NW_002196898.1	Penicillium	marneffei
NW_002196897.1	Penicillium	marneffei
NW_002196896.1	Penicillium	marneffei
NW_002196895.1	Penicillium	marneffei
NW_002196894.1	Penicillium	marneffei
NW_002196893.1	Penicillium	marneffei
NW_002196892.1	Penicillium	marneffei
NW_002196891.1	Penicillium	marneffei
NW_002196890.1	Penicillium	marneffei
NW_002196889.1	Penicillium	marneffei
NW_002196888.1	Penicillium	marneffei
NW_002196887.1	Penicillium	marneffei
NW_002196886.1	Penicillium	marneffei
NW_002196885.1	Penicillium	marneffei
NW_002196884.1	Penicillium	marneffei
NW_002196883.1	Penicillium	marneffei
NW_002196882.1	Penicillium	marneffei
NW_002196881.1	Penicillium	marneffei
NW_002196880.1	Penicillium	marneffei
NW_002196879.1	Penicillium	marneffei
NW_002196878.1	Penicillium	marneffei
NW_002196877.1	Penicillium	marneffei
NW_002196876.1	Penicillium	marneffei
NW_002196875.1	Penicillium	marneffei
NW_002196874.1	Penicillium	marneffei
NW_002196873.1	Penicillium	marneffei
NW_002196872.1	Penicillium	marneffei
NW_002196871.1	Penicillium	marneffei
NW_002196870.1	Penicillium	marneffei
NW_002196869.1	Penicillium	marneffei
NW_002196868.1	Penicillium	marneffei
NW_002196867.1	Penicillium	marneffei
NW_002196866.1	Penicillium	marneffei
NW_002196865.1	Penicillium	marneffei
NW_002196864.1	Penicillium	marneffei
NW_002196863.1	Penicillium	marneffei
NW_002196862.1	Penicillium	marneffei
NW_002196861.1	Penicillium	marneffei
NW_002196860.1	Penicillium	marneffei
NW_002196859.1	Penicillium	marneffei
NW_002196858.1	Penicillium	marneffei
NW_002196857.1	Penicillium	marneffei
NW_002196856.1	Penicillium	marneffei
NW_002196855.1	Penicillium	marneffei
NW_002196854.1	Penicillium	marneffei
NW_002196853.1	Penicillium	marneffei
NW_002196852.1	Penicillium	marneffei
NW_002196851.1	Penicillium	marneffei
NW_002196850.1	Penicillium	marneffei
NW_002196849.1	Penicillium	marneffei
NW_002196848.1	Penicillium	marneffei
NW_002196847.1	Penicillium	marneffei
NW_002196846.1	Penicillium	marneffei
NW_002196845.1	Penicillium	marneffei
NW_002196844.1	Penicillium	marneffei
NW_002196843.1	Penicillium	marneffei
NW_002196842.1	Penicillium	marneffei
NW_002196841.1	Penicillium	marneffei
NW_002196840.1	Penicillium	marneffei
NW_002196839.1	Penicillium	marneffei
NW_002196838.1	Penicillium	marneffei
NW_002196837.1	Penicillium	marneffei
NW_002196836.1	Penicillium	marneffei
NW_002196835.1	Penicillium	marneffei
NW_002196834.1	Penicillium	marneffei
NW_002196833.1	Penicillium	marneffei
NW_002196832.1	Penicillium	marneffei
NW_002196831.1	Penicillium	marneffei
NW_002196830.1	Penicillium	marneffei
NW_002196829.1	Penicillium	marneffei
NW_002196828.1	Penicillium	marneffei
NW_002196827.1	Penicillium	marneffei
NW_002196826.1	Penicillium	marneffei
NW_002196825.1	Penicillium	marneffei
NW_002196824.1	Penicillium	marneffei
NW_002196823.1	Penicillium	marneffei
NW_002196822.1	Penicillium	marneffei
NW_002196821.1	Penicillium	marneffei
NW_002196820.1	Penicillium	marneffei
NW_002196819.1	Penicillium	marneffei
NW_002196818.1	Penicillium	marneffei
NW_002196817.1	Penicillium	marneffei
NW_002196816.1	Penicillium	marneffei
NW_002196815.1	Penicillium	marneffei
NW_002196814.1	Penicillium	marneffei
NW_002196813.1	Penicillium	marneffei
NW_002196812.1	Penicillium	marneffei
NW_002196811.1	Penicillium	marneffei
NW_002196810.1	Penicillium	marneffei
NW_002196809.1	Penicillium	marneffei
NW_002196808.1	Penicillium	marneffei
NW_002196807.1	Penicillium	marneffei
NW_002196806.1	Penicillium	marneffei
NW_002196805.1	Penicillium	marneffei
NW_002196804.1	Penicillium	marneffei
NW_002196803.1	Penicillium	marneffei
NW_002196802.1	Penicillium	marneffei
NW_002196801.1	Penicillium	marneffei
NW_002196800.1	Penicillium	marneffei
NW_002196799.1	Penicillium	marneffei
NW_002196798.1	Penicillium	marneffei
NW_002196797.1	Penicillium	marneffei
NW_002196796.1	Penicillium	marneffei
NW_002196795.1	Penicillium	marneffei
NW_002196794.1	Penicillium	marneffei
NW_002196793.1	Penicillium	marneffei
NW_002196792.1	Penicillium	marneffei
NW_002196791.1	Penicillium	marneffei
NW_002196790.1	Penicillium	marneffei
NW_002196789.1	Penicillium	marneffei
NW_002196788.1	Penicillium	marneffei
NW_002196787.1	Penicillium	marneffei
NW_002196786.1	Penicillium	marneffei
NW_002196785.1	Penicillium	marneffei
NW_002196784.1	Penicillium	marneffei
NW_002196783.1	Penicillium	marneffei
NW_002196782.1	Penicillium	marneffei
NW_002196781.1	Penicillium	marneffei
NW_002196780.1	Penicillium	marneffei
NW_002196779.1	Penicillium	marneffei
NW_002196778.1	Penicillium	marneffei
NW_002196777.1	Penicillium	marneffei
NW_002196776.1	Penicillium	marneffei
NW_002196775.1	Penicillium	marneffei
NW_002196774.1	Penicillium	marneffei
NW_002196773.1	Penicillium	marneffei
NW_002196772.1	Penicillium	marneffei
NW_002196771.1	Penicillium	marneffei
NW_002196770.1	Penicillium	marneffei
NW_002196769.1	Penicillium	marneffei
NW_002196768.1	Penicillium	marneffei
NW_002196767.1	Penicillium	marneffei
NW_002196766.1	Penicillium	marneffei
NW_002196765.1	Penicillium	marneffei
NW_002196764.1	Penicillium	marneffei
NW_002196763.1	Penicillium	marneffei
NW_002196762.1	Penicillium	marneffei
NW_002196761.1	Penicillium	marneffei
NW_002196760.1	Penicillium	marneffei
NW_002196759.1	Penicillium	marneffei
NW_002196758.1	Penicillium	marneffei
NW_002196757.1	Penicillium	marneffei
NW_002196756.1	Penicillium	marneffei
NW_002196755.1	Penicillium	marneffei
NW_002196754.1	Penicillium	marneffei
NW_002196753.1	Penicillium	marneffei
NW_002196752.1	Penicillium	marneffei
NW_002196751.1	Penicillium	marneffei
NW_002196750.1	Penicillium	marneffei
NW_002196749.1	Penicillium	marneffei
NW_002196748.1	Penicillium	marneffei
NW_002196747.1	Penicillium	marneffei
NW_002196746.1	Penicillium	marneffei
NW_002196745.1	Penicillium	marneffei
NW_002196744.1	Penicillium	marneffei
NW_002196743.1	Penicillium	marneffei
NW_002196742.1	Penicillium	marneffei
NW_002196741.1	Penicillium	marneffei
NW_002196740.1	Penicillium	marneffei
NW_002196739.1	Penicillium	marneffei
NW_002196738.1	Penicillium	marneffei
NW_002196737.1	Penicillium	marneffei
NW_002196736.1	Penicillium	marneffei
NW_002196735.1	Penicillium	marneffei
NW_002196734.1	Penicillium	marneffei
NW_002196733.1	Penicillium	marneffei
NW_002196732.1	Penicillium	marneffei
NW_002196731.1	Penicillium	marneffei
NW_002196730.1	Penicillium	marneffei
NW_002196729.1	Penicillium	marneffei
NW_002196728.1	Penicillium	marneffei
NW_002196727.1	Penicillium	marneffei
NW_002196726.1	Penicillium	marneffei
NW_002196725.1	Penicillium	marneffei
NW_002196724.1	Penicillium	marneffei
NW_002196723.1	Penicillium	marneffei
NW_002196722.1	Penicillium	marneffei
NW_002196721.1	Penicillium	marneffei
NW_002196720.1	Penicillium	marneffei
NW_002196719.1	Penicillium	marneffei
NW_002196718.1	Penicillium	marneffei
NW_002196717.1	Penicillium	marneffei
NW_002196716.1	Penicillium	marneffei
NW_002196715.1	Penicillium	marneffei
NW_002196714.1	Penicillium	marneffei
NW_002196713.1	Penicillium	marneffei
NW_002196712.1	Penicillium	marneffei
NW_002196711.1	Penicillium	marneffei
NW_002196710.1	Penicillium	marneffei
NW_002196709.1	Penicillium	marneffei
NW_002196708.1	Penicillium	marneffei
NW_002196707.1	Penicillium	marneffei
NW_002196706.1	Penicillium	marneffei
NW_002196705.1	Penicillium	marneffei
NW_002196704.1	Penicillium	marneffei
NW_002196703.1	Penicillium	marneffei
NW_002196702.1	Penicillium	marneffei
NW_002196701.1	Penicillium	marneffei
NW_002196700.1	Penicillium	marneffei
NW_002196699.1	Penicillium	marneffei
NW_002196698.1	Penicillium	marneffei
NW_002196697.1	Penicillium	marneffei
NW_002196696.1	Penicillium	marneffei
NW_002196695.1	Penicillium	marneffei
NW_002196694.1	Penicillium	marneffei
NW_002196693.1	Penicillium	marneffei
NW_002196692.1	Penicillium	marneffei
NW_002196691.1	Penicillium	marneffei
NW_002196690.1	Penicillium	marneffei
NW_002196689.1	Penicillium	marneffei
NW_002196688.1	Penicillium	marneffei
NW_002196687.1	Penicillium	marneffei
NW_002196686.1	Penicillium	marneffei
NW_002196685.1	Penicillium	marneffei
NW_002196684.1	Penicillium	marneffei
NW_002196683.1	Penicillium	marneffei
NW_002196682.1	Penicillium	marneffei
NW_002196681.1	Penicillium	marneffei
NW_002196680.1	Penicillium	marneffei
NW_002196679.1	Penicillium	marneffei
NW_002196678.1	Penicillium	marneffei
NW_002196677.1	Penicillium	marneffei
NW_002196676.1	Penicillium	marneffei
NW_002196675.1	Penicillium	marneffei
NW_002196674.1	Penicillium	marneffei
NW_002196673.1	Penicillium	marneffei
NW_002196672.1	Penicillium	marneffei
NW_002196671.1	Penicillium	marneffei
NW_002196670.1	Penicillium	marneffei
NW_002196669.1	Penicillium	marneffei
NW_002196668.1	Penicillium	marneffei
NW_002196667.1	Penicillium	marneffei
NW_002196666.1	Penicillium	marneffei
NW_002196665.1	Penicillium	marneffei
NW_002196664.1	Penicillium	marneffei
NW_002196663.1	Penicillium	marneffei
NW_002196662.1	Penicillium	marneffei
NW_002196661.1	Penicillium	marneffei
NC_017844.1	Magnaporthe	oryzae
NC_017850.1	Magnaporthe	oryzae
NC_017849.1	Magnaporthe	oryzae
NC_017851.1	Magnaporthe	oryzae
NC_017852.1	Magnaporthe	oryzae
NC_017853.1	Magnaporthe	oryzae
NC_017854.1	Magnaporthe	oryzae
NW_003803360.1	Magnaporthe	oryzae
NW_003803359.1	Magnaporthe	oryzae
NW_003803358.1	Magnaporthe	oryzae
NW_003803357.1	Magnaporthe	oryzae
NW_003803356.1	Magnaporthe	oryzae
NW_003803355.1	Magnaporthe	oryzae
NW_003803354.1	Magnaporthe	oryzae
NW_003803353.1	Magnaporthe	oryzae
NW_003803352.1	Magnaporthe	oryzae
NW_003803351.1	Magnaporthe	oryzae
NW_003803350.1	Magnaporthe	oryzae
NW_003803349.1	Magnaporthe	oryzae
NW_003803348.1	Magnaporthe	oryzae
NW_003803347.1	Magnaporthe	oryzae
NW_003803346.1	Magnaporthe	oryzae
NW_003803345.1	Magnaporthe	oryzae
NW_003803344.1	Magnaporthe	oryzae
NW_003803343.1	Magnaporthe	oryzae
NW_003803342.1	Magnaporthe	oryzae
NW_003803341.1	Magnaporthe	oryzae
NW_003803340.1	Magnaporthe	oryzae
NW_003803339.1	Magnaporthe	oryzae
NW_003803338.1	Magnaporthe	oryzae
NW_003803337.1	Magnaporthe	oryzae
NW_003803336.1	Magnaporthe	oryzae
NW_003803335.1	Magnaporthe	oryzae
NW_003803334.1	Magnaporthe	oryzae
NW_003803333.1	Magnaporthe	oryzae
NW_003803332.1	Magnaporthe	oryzae
NW_003803331.1	Magnaporthe	oryzae
NW_003803330.1	Magnaporthe	oryzae
NW_003803329.1	Magnaporthe	oryzae
NW_003803328.1	Magnaporthe	oryzae
NW_003803327.1	Magnaporthe	oryzae
NW_003803326.1	Magnaporthe	oryzae
NW_003803325.1	Magnaporthe	oryzae
NW_003803324.1	Magnaporthe	oryzae
NW_003803323.1	Magnaporthe	oryzae
NW_003803322.1	Magnaporthe	oryzae
NW_003803321.1	Magnaporthe	oryzae
NW_003803320.1	Magnaporthe	oryzae
NW_003803319.1	Magnaporthe	oryzae
NW_003803318.1	Magnaporthe	oryzae
NW_003803317.1	Magnaporthe	oryzae
NW_003803316.1	Magnaporthe	oryzae
NW_003803315.1	Magnaporthe	oryzae
NC_006037.1	Kluyveromyces	lactis
NC_006038.1	Kluyveromyces	lactis
NC_006039.1	Kluyveromyces	lactis
NC_006040.1	Kluyveromyces	lactis
NC_006041.1	Kluyveromyces	lactis
NC_006042.1	Kluyveromyces	lactis
NC_006077.1	Kluyveromyces	lactis
NC_006067.1	Yarrowia	lipolytica
NC_006068.1	Yarrowia	lipolytica
NC_006069.1	Yarrowia	lipolytica
NC_006070.1	Yarrowia	lipolytica
NC_006071.1	Yarrowia	lipolytica
NC_006072.1	Yarrowia	lipolytica
NC_002659.1	Yarrowia	lipolytica
NC_005967.2	[Candida]	glabrata
NC_005968.1	[Candida]	glabrata
NC_006026.1	[Candida]	glabrata
NC_006027.1	[Candida]	glabrata
NC_006028.2	[Candida]	glabrata
NC_006029.1	[Candida]	glabrata
NC_006030.1	[Candida]	glabrata
NC_006031.1	[Candida]	glabrata
NC_006032.2	[Candida]	glabrata
NC_006033.2	[Candida]	glabrata
NC_006034.2	[Candida]	glabrata
NC_006035.2	[Candida]	glabrata
NC_006036.2	[Candida]	glabrata
NC_004691.1	Candida	glabrata
NC_007194.1	Aspergillus	fumigatus
NC_007195.1	Aspergillus	fumigatus
NC_007196.1	Aspergillus	fumigatus
NC_007197.1	Aspergillus	fumigatus
NC_007198.1	Aspergillus	fumigatus
NC_007199.1	Aspergillus	fumigatus
NC_007200.1	Aspergillus	fumigatus
NC_007201.1	Aspergillus	fumigatus
NW_001510342.1	Aspergillus	clavatus
NW_001510343.1	Aspergillus	clavatus
NW_001510344.1	Aspergillus	clavatus
NW_001510345.1	Aspergillus	clavatus
NW_001510346.1	Aspergillus	clavatus
NW_001510347.1	Aspergillus	clavatus
NW_001510348.1	Aspergillus	clavatus
NW_001510349.1	Aspergillus	clavatus
NW_001510350.1	Aspergillus	clavatus
NW_001510351.1	Aspergillus	clavatus
NW_001510352.1	Aspergillus	clavatus
NW_001510353.1	Aspergillus	clavatus
NW_001510354.1	Aspergillus	clavatus
NW_001510355.1	Aspergillus	clavatus
NW_001510356.1	Aspergillus	clavatus
NW_001510357.1	Aspergillus	clavatus
NW_001510358.1	Aspergillus	clavatus
NW_001510359.1	Aspergillus	clavatus
NW_001510360.1	Aspergillus	clavatus
NW_001510361.1	Aspergillus	clavatus
NW_001510362.1	Aspergillus	clavatus
NW_001510363.1	Aspergillus	clavatus
NW_001510364.1	Aspergillus	clavatus
NW_001510365.1	Aspergillus	clavatus
NW_001510366.1	Aspergillus	clavatus
NW_001510367.1	Aspergillus	clavatus
NW_001510368.1	Aspergillus	clavatus
NW_001510369.1	Aspergillus	clavatus
NW_001510370.1	Aspergillus	clavatus
NW_001510371.1	Aspergillus	clavatus
NW_001510372.1	Aspergillus	clavatus
NW_001510373.1	Aspergillus	clavatus
NW_001510374.1	Aspergillus	clavatus
NW_001510375.1	Aspergillus	clavatus
NW_001510376.1	Aspergillus	clavatus
NW_001510377.1	Aspergillus	clavatus
NW_001510378.1	Aspergillus	clavatus
NW_001510379.1	Aspergillus	clavatus
NW_001510380.1	Aspergillus	clavatus
NW_001510381.1	Aspergillus	clavatus
NW_001510382.1	Aspergillus	clavatus
NW_001510383.1	Aspergillus	clavatus
NW_001510384.1	Aspergillus	clavatus
NW_001510385.1	Aspergillus	clavatus
NW_001510386.1	Aspergillus	clavatus
NW_001510387.1	Aspergillus	clavatus
NW_001510388.1	Aspergillus	clavatus
NW_001510389.1	Aspergillus	clavatus
NW_001510390.1	Aspergillus	clavatus
NW_001510391.1	Aspergillus	clavatus
NW_001510392.1	Aspergillus	clavatus
NW_001510393.1	Aspergillus	clavatus
NW_001510394.1	Aspergillus	clavatus
NW_001510395.1	Aspergillus	clavatus
NW_001510396.1	Aspergillus	clavatus
NW_001510397.1	Aspergillus	clavatus
NW_001517093.1	Aspergillus	clavatus
NW_001517094.1	Aspergillus	clavatus
NW_001517095.1	Aspergillus	clavatus
NW_001517096.1	Aspergillus	clavatus
NW_001517097.1	Aspergillus	clavatus
NW_001517098.1	Aspergillus	clavatus
NW_001517099.1	Aspergillus	clavatus
NW_001517100.1	Aspergillus	clavatus
NW_001517101.1	Aspergillus	clavatus
NW_001517102.1	Aspergillus	clavatus
NW_001517103.1	Aspergillus	clavatus
NW_001517104.1	Aspergillus	clavatus
NW_001517105.1	Aspergillus	clavatus
NW_001517106.1	Aspergillus	clavatus
NW_001517107.1	Aspergillus	clavatus
NW_001517108.1	Aspergillus	clavatus
NW_001510398.1	Aspergillus	clavatus
NW_001510399.1	Aspergillus	clavatus
NW_001510400.1	Aspergillus	clavatus
NW_001510401.1	Aspergillus	clavatus
NW_001510402.1	Aspergillus	clavatus
NW_001510403.1	Aspergillus	clavatus
NW_001510404.1	Aspergillus	clavatus
NW_001510405.1	Aspergillus	clavatus
NW_001510406.1	Aspergillus	clavatus
NW_001510407.1	Aspergillus	clavatus
NW_001510408.1	Aspergillus	clavatus
NW_001510409.1	Aspergillus	clavatus
NW_001510410.1	Aspergillus	clavatus
NW_001510411.1	Aspergillus	clavatus
NW_001510412.1	Aspergillus	clavatus
NW_001510413.1	Aspergillus	clavatus
NW_001510414.1	Aspergillus	clavatus
NW_001510415.1	Aspergillus	clavatus
NW_001510416.1	Aspergillus	clavatus
NW_001510417.1	Aspergillus	clavatus
NW_001510418.1	Aspergillus	clavatus
NW_001510419.1	Aspergillus	clavatus
NW_001510420.1	Aspergillus	clavatus
NW_001510421.1	Aspergillus	clavatus
NW_001510422.1	Aspergillus	clavatus
NW_001510423.1	Aspergillus	clavatus
NW_001510424.1	Aspergillus	clavatus
NW_001510425.1	Aspergillus	clavatus
NW_001510426.1	Aspergillus	clavatus
NW_001510427.1	Aspergillus	clavatus
NW_001510428.1	Aspergillus	clavatus
NW_001510429.1	Aspergillus	clavatus
NW_001517109.1	Aspergillus	clavatus
NW_001510430.1	Aspergillus	clavatus
NW_001510431.1	Aspergillus	clavatus
NW_001510432.1	Aspergillus	clavatus
NW_001510433.1	Aspergillus	clavatus
NW_001510434.1	Aspergillus	clavatus
NW_001510435.1	Aspergillus	clavatus
NW_001510436.1	Aspergillus	clavatus
NW_001517110.1	Aspergillus	clavatus
NW_001510437.1	Aspergillus	clavatus
NW_001510438.1	Aspergillus	clavatus
NW_001510439.1	Aspergillus	clavatus
NW_001510440.1	Aspergillus	clavatus
NW_001510441.1	Aspergillus	clavatus
NW_001510442.1	Aspergillus	clavatus
NW_001510443.1	Aspergillus	clavatus
NW_001510444.1	Aspergillus	clavatus
NW_001510445.1	Aspergillus	clavatus
NW_001510446.1	Aspergillus	clavatus
NW_001510447.1	Aspergillus	clavatus
NW_001510448.1	Aspergillus	clavatus
NW_001510449.1	Aspergillus	clavatus
NW_001517111.1	Aspergillus	clavatus
NW_001510450.1	Aspergillus	clavatus
NW_001510451.1	Aspergillus	clavatus
NW_001510452.1	Aspergillus	clavatus
NW_001517112.1	Aspergillus	clavatus
NW_001510453.1	Aspergillus	clavatus
NW_001510454.1	Aspergillus	clavatus
NW_001510455.1	Aspergillus	clavatus
NW_001510456.1	Aspergillus	clavatus
NW_001510457.1	Aspergillus	clavatus
NW_001510458.1	Aspergillus	clavatus
NW_001510459.1	Aspergillus	clavatus
NW_001510460.1	Aspergillus	clavatus
NW_001510461.1	Aspergillus	clavatus
NW_001510462.1	Aspergillus	clavatus
NW_001510463.1	Aspergillus	clavatus
NW_001510464.1	Aspergillus	clavatus
NT_166525.1	Aspergillus	niger
NT_166529.1	Aspergillus	niger
NT_166518.1	Aspergillus	niger
NT_166528.1	Aspergillus	niger
NT_166527.1	Aspergillus	niger
NT_166530.1	Aspergillus	niger
NT_166519.1	Aspergillus	niger
NT_166523.1	Aspergillus	niger
NT_166538.3	Aspergillus	niger
NT_166537.1	Aspergillus	niger
NT_166531.1	Aspergillus	niger
NT_166532.1	Aspergillus	niger
NT_166520.1	Aspergillus	niger
NT_166539.1	Aspergillus	niger
NT_166521.1	Aspergillus	niger
NT_166526.1	Aspergillus	niger
NT_166522.1	Aspergillus	niger
NT_166524.1	Aspergillus	niger
NT_166533.1	Aspergillus	niger
NC_007445.1	Aspergillus	niger
NC_003424.3	Schizosaccharomyces	pombe
NC_003423.3	Schizosaccharomyces	pombe
NC_003421.2	Schizosaccharomyces	pombe
NC_001326.1	Schizosaccharomyces	pombe
NW_002990142.1	Talaromyces	stipitatus
NW_002990129.1	Talaromyces	stipitatus
NW_002990146.1	Talaromyces	stipitatus
NW_002990121.1	Talaromyces	stipitatus
NW_002990128.1	Talaromyces	stipitatus
NW_002990127.1	Talaromyces	stipitatus
NW_002990124.1	Talaromyces	stipitatus
NW_002990123.1	Talaromyces	stipitatus
NW_002990117.1	Talaromyces	stipitatus
NW_002990115.1	Talaromyces	stipitatus
NW_002990118.1	Talaromyces	stipitatus
NW_002990120.1	Talaromyces	stipitatus
NW_002990113.1	Talaromyces	stipitatus
NW_002990125.1	Talaromyces	stipitatus
NW_002990114.1	Talaromyces	stipitatus
NW_002990119.1	Talaromyces	stipitatus
NW_002990122.1	Talaromyces	stipitatus
NW_002990116.1	Talaromyces	stipitatus
NW_002990186.1	Talaromyces	stipitatus
NW_002990724.1	Talaromyces	stipitatus
NW_002990499.1	Talaromyces	stipitatus
NW_002990285.1	Talaromyces	stipitatus
NW_002990926.1	Talaromyces	stipitatus
NW_002990178.1	Talaromyces	stipitatus
NW_002990653.1	Talaromyces	stipitatus
NW_002990928.1	Talaromyces	stipitatus
NW_002990514.1	Talaromyces	stipitatus
NW_002990463.1	Talaromyces	stipitatus
NW_002990577.1	Talaromyces	stipitatus
NW_002990660.1	Talaromyces	stipitatus
NW_002990242.1	Talaromyces	stipitatus
NW_002990694.1	Talaromyces	stipitatus
NW_002990409.1	Talaromyces	stipitatus
NW_002990872.1	Talaromyces	stipitatus
NW_002990407.1	Talaromyces	stipitatus
NW_002990153.1	Talaromyces	stipitatus
NW_002990792.1	Talaromyces	stipitatus
NW_002990784.1	Talaromyces	stipitatus
NW_002990763.1	Talaromyces	stipitatus
NW_002990513.1	Talaromyces	stipitatus
NW_002990902.1	Talaromyces	stipitatus
NW_002990624.1	Talaromyces	stipitatus
NW_002990227.1	Talaromyces	stipitatus
NW_002990683.1	Talaromyces	stipitatus
NW_002990168.1	Talaromyces	stipitatus
NW_002990148.1	Talaromyces	stipitatus
NW_002990465.1	Talaromyces	stipitatus
NW_002990562.1	Talaromyces	stipitatus
NW_002990856.1	Talaromyces	stipitatus
NW_002990286.1	Talaromyces	stipitatus
NW_002990525.1	Talaromyces	stipitatus
NW_002990639.1	Talaromyces	stipitatus
NW_002990703.1	Talaromyces	stipitatus
NW_002990424.1	Talaromyces	stipitatus
NW_002990596.1	Talaromyces	stipitatus
NW_002990233.1	Talaromyces	stipitatus
NW_002990192.1	Talaromyces	stipitatus
NW_002990259.1	Talaromyces	stipitatus
NW_002990888.1	Talaromyces	stipitatus
NW_002990272.1	Talaromyces	stipitatus
NW_002990229.1	Talaromyces	stipitatus
NW_002990615.1	Talaromyces	stipitatus
NW_002990865.1	Talaromyces	stipitatus
NW_002990911.1	Talaromyces	stipitatus
NW_002990825.1	Talaromyces	stipitatus
NW_002990676.1	Talaromyces	stipitatus
NW_002990914.1	Talaromyces	stipitatus
NW_002990605.1	Talaromyces	stipitatus
NW_002990189.1	Talaromyces	stipitatus
NW_002990762.1	Talaromyces	stipitatus
NW_002990293.1	Talaromyces	stipitatus
NW_002990291.1	Talaromyces	stipitatus
NW_002990491.1	Talaromyces	stipitatus
NW_002990217.1	Talaromyces	stipitatus
NW_002990398.1	Talaromyces	stipitatus
NW_002990535.1	Talaromyces	stipitatus
NW_002990871.1	Talaromyces	stipitatus
NW_002990882.1	Talaromyces	stipitatus
NW_002990436.1	Talaromyces	stipitatus
NW_002990154.1	Talaromyces	stipitatus
NW_002990875.1	Talaromyces	stipitatus
NW_002990200.1	Talaromyces	stipitatus
NW_002990509.1	Talaromyces	stipitatus
NW_002990310.1	Talaromyces	stipitatus
NW_002990243.1	Talaromyces	stipitatus
NW_002990718.1	Talaromyces	stipitatus
NW_002990918.1	Talaromyces	stipitatus
NW_002990809.1	Talaromyces	stipitatus
NW_002990287.1	Talaromyces	stipitatus
NW_002990766.1	Talaromyces	stipitatus
NW_002990828.1	Talaromyces	stipitatus
NW_002990303.1	Talaromyces	stipitatus
NW_002990437.1	Talaromyces	stipitatus
NW_002990573.1	Talaromyces	stipitatus
NW_002990929.1	Talaromyces	stipitatus
NW_002990267.1	Talaromyces	stipitatus
NW_002990663.1	Talaromyces	stipitatus
NW_002990791.1	Talaromyces	stipitatus
NW_002990344.1	Talaromyces	stipitatus
NW_002990479.1	Talaromyces	stipitatus
NW_002990376.1	Talaromyces	stipitatus
NW_002990174.1	Talaromyces	stipitatus
NW_002990446.1	Talaromyces	stipitatus
NW_002990149.1	Talaromyces	stipitatus
NW_002990455.1	Talaromyces	stipitatus
NW_002990734.1	Talaromyces	stipitatus
NW_002990177.1	Talaromyces	stipitatus
NW_002990896.1	Talaromyces	stipitatus
NW_002990141.1	Talaromyces	stipitatus
NW_002990590.1	Talaromyces	stipitatus
NW_002990854.1	Talaromyces	stipitatus
NW_002990275.1	Talaromyces	stipitatus
NW_002990181.1	Talaromyces	stipitatus
NW_002990382.1	Talaromyces	stipitatus
NW_002990462.1	Talaromyces	stipitatus
NW_002990730.1	Talaromyces	stipitatus
NW_002990924.1	Talaromyces	stipitatus
NW_002990586.1	Talaromyces	stipitatus
NW_002990312.1	Talaromyces	stipitatus
NW_002990715.1	Talaromyces	stipitatus
NW_002990131.1	Talaromyces	stipitatus
NW_002990631.1	Talaromyces	stipitatus
NW_002990905.1	Talaromyces	stipitatus
NW_002990920.1	Talaromyces	stipitatus
NW_002990786.1	Talaromyces	stipitatus
NW_002990708.1	Talaromyces	stipitatus
NW_002990584.1	Talaromyces	stipitatus
NW_002990461.1	Talaromyces	stipitatus
NW_002990386.1	Talaromyces	stipitatus
NW_002990567.1	Talaromyces	stipitatus
NW_002990793.1	Talaromyces	stipitatus
NW_002990289.1	Talaromyces	stipitatus
NW_002990851.1	Talaromyces	stipitatus
NW_002990673.1	Talaromyces	stipitatus
NW_002990143.1	Talaromyces	stipitatus
NW_002990190.1	Talaromyces	stipitatus
NW_002990739.1	Talaromyces	stipitatus
NW_002990614.1	Talaromyces	stipitatus
NW_002990847.1	Talaromyces	stipitatus
NW_002990772.1	Talaromyces	stipitatus
NW_002990139.1	Talaromyces	stipitatus
NW_002990220.1	Talaromyces	stipitatus
NW_002990864.1	Talaromyces	stipitatus
NW_002990346.1	Talaromyces	stipitatus
NW_002990881.1	Talaromyces	stipitatus
NW_002990900.1	Talaromyces	stipitatus
NW_002990466.1	Talaromyces	stipitatus
NW_002990481.1	Talaromyces	stipitatus
NW_002990606.1	Talaromyces	stipitatus
NW_002990829.1	Talaromyces	stipitatus
NW_002990518.1	Talaromyces	stipitatus
NW_002990880.1	Talaromyces	stipitatus
NW_002990412.1	Talaromyces	stipitatus
NW_002990495.1	Talaromyces	stipitatus
NW_002990370.1	Talaromyces	stipitatus
NW_002990313.1	Talaromyces	stipitatus
NW_002990915.1	Talaromyces	stipitatus
NW_002990322.1	Talaromyces	stipitatus
NW_002990474.1	Talaromyces	stipitatus
NW_002990930.1	Talaromyces	stipitatus
NW_002990548.1	Talaromyces	stipitatus
NW_002990849.1	Talaromyces	stipitatus
NW_002990711.1	Talaromyces	stipitatus
NW_002990224.1	Talaromyces	stipitatus
NW_002990740.1	Talaromyces	stipitatus
NW_002990208.1	Talaromyces	stipitatus
NW_002990390.1	Talaromyces	stipitatus
NW_002990894.1	Talaromyces	stipitatus
NW_002990158.1	Talaromyces	stipitatus
NW_002990533.1	Talaromyces	stipitatus
NW_002990748.1	Talaromyces	stipitatus
NW_002990245.1	Talaromyces	stipitatus
NW_002990909.1	Talaromyces	stipitatus
NW_002990885.1	Talaromyces	stipitatus
NW_002990216.1	Talaromyces	stipitatus
NW_002990375.1	Talaromyces	stipitatus
NW_002990166.1	Talaromyces	stipitatus
NW_002990532.1	Talaromyces	stipitatus
NW_002990345.1	Talaromyces	stipitatus
NW_002990159.1	Talaromyces	stipitatus
NW_002990853.1	Talaromyces	stipitatus
NW_002990351.1	Talaromyces	stipitatus
NW_002990727.1	Talaromyces	stipitatus
NW_002990456.1	Talaromyces	stipitatus
NW_002990670.1	Talaromyces	stipitatus
NW_002990282.1	Talaromyces	stipitatus
NW_002990733.1	Talaromyces	stipitatus
NW_002990876.1	Talaromyces	stipitatus
NW_002990756.1	Talaromyces	stipitatus
NW_002990517.1	Talaromyces	stipitatus
NW_002990452.1	Talaromyces	stipitatus
NW_002990349.1	Talaromyces	stipitatus
NW_002990897.1	Talaromyces	stipitatus
NW_002990812.1	Talaromyces	stipitatus
NW_002990816.1	Talaromyces	stipitatus
NW_002990347.1	Talaromyces	stipitatus
NW_002990736.1	Talaromyces	stipitatus
NW_002990551.1	Talaromyces	stipitatus
NW_002990561.1	Talaromyces	stipitatus
NW_002990421.1	Talaromyces	stipitatus
NW_002990387.1	Talaromyces	stipitatus
NW_002990388.1	Talaromyces	stipitatus
NW_002990921.1	Talaromyces	stipitatus
NW_002990187.1	Talaromyces	stipitatus
NW_002990665.1	Talaromyces	stipitatus
NW_002990839.1	Talaromyces	stipitatus
NW_002990164.1	Talaromyces	stipitatus
NW_002990453.1	Talaromyces	stipitatus
NW_002990204.1	Talaromyces	stipitatus
NW_002990327.1	Talaromyces	stipitatus
NW_002990913.1	Talaromyces	stipitatus
NW_002990899.1	Talaromyces	stipitatus
NW_002990378.1	Talaromyces	stipitatus
NW_002990140.1	Talaromyces	stipitatus
NW_002990811.1	Talaromyces	stipitatus
NW_002990511.1	Talaromyces	stipitatus
NW_002990601.1	Talaromyces	stipitatus
NW_002990441.1	Talaromyces	stipitatus
NW_002990647.1	Talaromyces	stipitatus
NW_002990571.1	Talaromyces	stipitatus
NW_002990654.1	Talaromyces	stipitatus
NW_002990395.1	Talaromyces	stipitatus
NW_002990796.1	Talaromyces	stipitatus
NW_002990634.1	Talaromyces	stipitatus
NW_002990650.1	Talaromyces	stipitatus
NW_002990527.1	Talaromyces	stipitatus
NW_002990701.1	Talaromyces	stipitatus
NW_002990840.1	Talaromyces	stipitatus
NW_002990309.1	Talaromyces	stipitatus
NW_002990169.1	Talaromyces	stipitatus
NW_002990723.1	Talaromyces	stipitatus
NW_002990540.1	Talaromyces	stipitatus
NW_002990887.1	Talaromyces	stipitatus
NW_002990151.1	Talaromyces	stipitatus
NW_002990429.1	Talaromyces	stipitatus
NW_002990545.1	Talaromyces	stipitatus
NW_002990916.1	Talaromyces	stipitatus
NW_002990758.1	Talaromyces	stipitatus
NW_002990269.1	Talaromyces	stipitatus
NW_002990610.1	Talaromyces	stipitatus
NW_002990603.1	Talaromyces	stipitatus
NW_002990538.1	Talaromyces	stipitatus
NW_002990616.1	Talaromyces	stipitatus
NW_002990366.1	Talaromyces	stipitatus
NW_002990419.1	Talaromyces	stipitatus
NW_002990357.1	Talaromyces	stipitatus
NW_002990470.1	Talaromyces	stipitatus
NW_002990787.1	Talaromyces	stipitatus
NW_002990700.1	Talaromyces	stipitatus
NW_002990372.1	Talaromyces	stipitatus
NW_002990855.1	Talaromyces	stipitatus
NW_002990459.1	Talaromyces	stipitatus
NW_002990323.1	Talaromyces	stipitatus
NW_002990788.1	Talaromyces	stipitatus
NW_002990692.1	Talaromyces	stipitatus
NW_002990522.1	Talaromyces	stipitatus
NW_002990878.1	Talaromyces	stipitatus
NW_002990623.1	Talaromyces	stipitatus
NW_002990311.1	Talaromyces	stipitatus
NW_002990222.1	Talaromyces	stipitatus
NW_002990405.1	Talaromyces	stipitatus
NW_002990643.1	Talaromyces	stipitatus
NW_002990768.1	Talaromyces	stipitatus
NW_002990873.1	Talaromyces	stipitatus
NW_002990195.1	Talaromyces	stipitatus
NW_002990751.1	Talaromyces	stipitatus
NW_002990180.1	Talaromyces	stipitatus
NW_002990237.1	Talaromyces	stipitatus
NW_002990288.1	Talaromyces	stipitatus
NW_002990821.1	Talaromyces	stipitatus
NW_002990832.1	Talaromyces	stipitatus
NW_002990134.1	Talaromyces	stipitatus
NW_002990717.1	Talaromyces	stipitatus
NW_002990396.1	Talaromyces	stipitatus
NW_002990359.1	Talaromyces	stipitatus
NW_002990637.1	Talaromyces	stipitatus
NW_002990231.1	Talaromyces	stipitatus
NW_002990439.1	Talaromyces	stipitatus
NW_002990867.1	Talaromyces	stipitatus
NW_002990528.1	Talaromyces	stipitatus
NW_002990447.1	Talaromyces	stipitatus
NW_002990521.1	Talaromyces	stipitatus
NW_002990622.1	Talaromyces	stipitatus
NW_002990415.1	Talaromyces	stipitatus
NW_002990438.1	Talaromyces	stipitatus
NW_002990645.1	Talaromyces	stipitatus
NW_002990807.1	Talaromyces	stipitatus
NW_002990636.1	Talaromyces	stipitatus
NW_002990198.1	Talaromyces	stipitatus
NW_002990460.1	Talaromyces	stipitatus
NW_002990270.1	Talaromyces	stipitatus
NW_002990800.1	Talaromyces	stipitatus
NW_002990814.1	Talaromyces	stipitatus
NW_002990361.1	Talaromyces	stipitatus
NW_002990301.1	Talaromyces	stipitatus
NW_002990679.1	Talaromyces	stipitatus
NW_002990782.1	Talaromyces	stipitatus
NW_002990725.1	Talaromyces	stipitatus
NW_002990196.1	Talaromyces	stipitatus
NW_002990704.1	Talaromyces	stipitatus
NW_002990383.1	Talaromyces	stipitatus
NW_002990773.1	Talaromyces	stipitatus
NW_002990251.1	Talaromyces	stipitatus
NW_002990742.1	Talaromyces	stipitatus
NW_002990458.1	Talaromyces	stipitatus
NW_002990410.1	Talaromyces	stipitatus
NW_002990569.1	Talaromyces	stipitatus
NW_002990485.1	Talaromyces	stipitatus
NW_002990212.1	Talaromyces	stipitatus
NW_002990583.1	Talaromyces	stipitatus
NW_002990795.1	Talaromyces	stipitatus
NW_002990211.1	Talaromyces	stipitatus
NW_002990681.1	Talaromyces	stipitatus
NW_002990182.1	Talaromyces	stipitatus
NW_002990687.1	Talaromyces	stipitatus
NW_002990501.1	Talaromyces	stipitatus
NW_002990339.1	Talaromyces	stipitatus
NW_002990256.1	Talaromyces	stipitatus
NW_002990254.1	Talaromyces	stipitatus
NW_002990475.1	Talaromyces	stipitatus
NW_002990241.1	Talaromyces	stipitatus
NW_002990566.1	Talaromyces	stipitatus
NW_002990167.1	Talaromyces	stipitatus
NW_002990642.1	Talaromyces	stipitatus
NW_002990343.1	Talaromyces	stipitatus
NW_002990658.1	Talaromyces	stipitatus
NW_002990261.1	Talaromyces	stipitatus
NW_002990341.1	Talaromyces	stipitatus
NW_002990416.1	Talaromyces	stipitatus
NW_002990608.1	Talaromyces	stipitatus
NW_002990579.1	Talaromyces	stipitatus
NW_002990798.1	Talaromyces	stipitatus
NW_002990477.1	Talaromyces	stipitatus
NW_002990818.1	Talaromyces	stipitatus
NW_002990332.1	Talaromyces	stipitatus
NW_002990350.1	Talaromyces	stipitatus
NW_002990777.1	Talaromyces	stipitatus
NW_002990794.1	Talaromyces	stipitatus
NW_002990472.1	Talaromyces	stipitatus
NW_002990247.1	Talaromyces	stipitatus
NW_002990857.1	Talaromyces	stipitatus
NW_002990893.1	Talaromyces	stipitatus
NW_002990238.1	Talaromyces	stipitatus
NW_002990808.1	Talaromyces	stipitatus
NW_002990358.1	Talaromyces	stipitatus
NW_002990910.1	Talaromyces	stipitatus
NW_002990469.1	Talaromyces	stipitatus
NW_002990852.1	Talaromyces	stipitatus
NW_002990546.1	Talaromyces	stipitatus
NW_002990635.1	Talaromyces	stipitatus
NW_002990265.1	Talaromyces	stipitatus
NW_002990558.1	Talaromyces	stipitatus
NW_002990206.1	Talaromyces	stipitatus
NW_002990846.1	Talaromyces	stipitatus
NW_002990666.1	Talaromyces	stipitatus
NW_002990695.1	Talaromyces	stipitatus
NW_002990671.1	Talaromyces	stipitatus
NW_002990401.1	Talaromyces	stipitatus
NW_002990228.1	Talaromyces	stipitatus
NW_002990625.1	Talaromyces	stipitatus
NW_002990655.1	Talaromyces	stipitatus
NW_002990331.1	Talaromyces	stipitatus
NW_002990908.1	Talaromyces	stipitatus
NW_002990137.1	Talaromyces	stipitatus
NW_002990593.1	Talaromyces	stipitatus
NW_002990604.1	Talaromyces	stipitatus
NW_002990602.1	Talaromyces	stipitatus
NW_002990612.1	Talaromyces	stipitatus
NW_002990393.1	Talaromyces	stipitatus
NW_002990126.1	Talaromyces	stipitatus
NW_002990560.1	Talaromyces	stipitatus
NW_002990157.1	Talaromyces	stipitatus
NW_002990283.1	Talaromyces	stipitatus
NW_002990266.1	Talaromyces	stipitatus
NW_002990425.1	Talaromyces	stipitatus
NW_002990754.1	Talaromyces	stipitatus
NW_002990841.1	Talaromyces	stipitatus
NW_002990804.1	Talaromyces	stipitatus
NW_002990778.1	Talaromyces	stipitatus
NW_002990537.1	Talaromyces	stipitatus
NW_002990314.1	Talaromyces	stipitatus
NW_002990707.1	Talaromyces	stipitatus
NW_002990486.1	Talaromyces	stipitatus
NW_002990335.1	Talaromyces	stipitatus
NW_002990710.1	Talaromyces	stipitatus
NW_002990284.1	Talaromyces	stipitatus
NW_002990464.1	Talaromyces	stipitatus
NW_002990861.1	Talaromyces	stipitatus
NW_002990389.1	Talaromyces	stipitatus
NW_002990630.1	Talaromyces	stipitatus
NW_002990369.1	Talaromyces	stipitatus
NW_002990337.1	Talaromyces	stipitatus
NW_002990207.1	Talaromyces	stipitatus
NW_002990877.1	Talaromyces	stipitatus
NW_002990570.1	Talaromyces	stipitatus
NW_002990826.1	Talaromyces	stipitatus
NW_002990898.1	Talaromyces	stipitatus
NW_002990328.1	Talaromyces	stipitatus
NW_002990406.1	Talaromyces	stipitatus
NW_002990781.1	Talaromyces	stipitatus
NW_002990866.1	Talaromyces	stipitatus
NW_002990315.1	Talaromyces	stipitatus
NW_002990427.1	Talaromyces	stipitatus
NW_002990651.1	Talaromyces	stipitatus
NW_002990239.1	Talaromyces	stipitatus
NW_002990775.1	Talaromyces	stipitatus
NW_002990230.1	Talaromyces	stipitatus
NW_002990753.1	Talaromyces	stipitatus
NW_002990526.1	Talaromyces	stipitatus
NW_002990320.1	Talaromyces	stipitatus
NW_002990837.1	Talaromyces	stipitatus
NW_002990554.1	Talaromyces	stipitatus
NW_002990451.1	Talaromyces	stipitatus
NW_002990652.1	Talaromyces	stipitatus
NW_002990648.1	Talaromyces	stipitatus
NW_002990760.1	Talaromyces	stipitatus
NW_002990175.1	Talaromyces	stipitatus
NW_002990191.1	Talaromyces	stipitatus
NW_002990677.1	Talaromyces	stipitatus
NW_002990597.1	Talaromyces	stipitatus
NW_002990276.1	Talaromyces	stipitatus
NW_002990747.1	Talaromyces	stipitatus
NW_002990356.1	Talaromyces	stipitatus
NW_002990197.1	Talaromyces	stipitatus
NW_002990132.1	Talaromyces	stipitatus
NW_002990771.1	Talaromyces	stipitatus
NW_002990445.1	Talaromyces	stipitatus
NW_002990629.1	Talaromyces	stipitatus
NW_002990574.1	Talaromyces	stipitatus
NW_002990497.1	Talaromyces	stipitatus
NW_002990494.1	Talaromyces	stipitatus
NW_002990354.1	Talaromyces	stipitatus
NW_002990712.1	Talaromyces	stipitatus
NW_002990530.1	Talaromyces	stipitatus
NW_002990490.1	Talaromyces	stipitatus
NW_002990641.1	Talaromyces	stipitatus
NW_002990803.1	Talaromyces	stipitatus
NW_002990136.1	Talaromyces	stipitatus
NW_002990299.1	Talaromyces	stipitatus
NW_002990338.1	Talaromyces	stipitatus
NW_002990749.1	Talaromyces	stipitatus
NW_002990765.1	Talaromyces	stipitatus
NW_002990235.1	Talaromyces	stipitatus
NW_002990516.1	Talaromyces	stipitatus
NW_002990618.1	Talaromyces	stipitatus
NW_002990397.1	Talaromyces	stipitatus
NW_002990240.1	Talaromyces	stipitatus
NW_002990705.1	Talaromyces	stipitatus
NW_002990575.1	Talaromyces	stipitatus
NW_002990307.1	Talaromyces	stipitatus
NW_002990696.1	Talaromyces	stipitatus
NW_002990716.1	Talaromyces	stipitatus
NW_002990384.1	Talaromyces	stipitatus
NW_002990534.1	Talaromyces	stipitatus
NW_002990600.1	Talaromyces	stipitatus
NW_002990505.1	Talaromyces	stipitatus
NW_002990145.1	Talaromyces	stipitatus
NW_002990776.1	Talaromyces	stipitatus
NW_002990626.1	Talaromyces	stipitatus
NW_002990732.1	Talaromyces	stipitatus
NW_002990685.1	Talaromyces	stipitatus
NW_002990640.1	Talaromyces	stipitatus
NW_002990478.1	Talaromyces	stipitatus
NW_002990305.1	Talaromyces	stipitatus
NW_002990563.1	Talaromyces	stipitatus
NW_002990467.1	Talaromyces	stipitatus
NW_002990258.1	Talaromyces	stipitatus
NW_002990318.1	Talaromyces	stipitatus
NW_002990150.1	Talaromyces	stipitatus
NW_002990552.1	Talaromyces	stipitatus
NW_002990163.1	Talaromyces	stipitatus
NW_002990274.1	Talaromyces	stipitatus
NW_002990738.1	Talaromyces	stipitatus
NW_002990688.1	Talaromyces	stipitatus
NW_002990380.1	Talaromyces	stipitatus
NW_002990667.1	Talaromyces	stipitatus
NW_002990850.1	Talaromyces	stipitatus
NW_002990205.1	Talaromyces	stipitatus
NW_002990257.1	Talaromyces	stipitatus
NW_002990757.1	Talaromyces	stipitatus
NW_002990325.1	Talaromyces	stipitatus
NW_002990907.1	Talaromyces	stipitatus
NW_002990661.1	Talaromyces	stipitatus
NW_002990281.1	Talaromyces	stipitatus
NW_002990507.1	Talaromyces	stipitatus
NW_002990304.1	Talaromyces	stipitatus
NW_002990443.1	Talaromyces	stipitatus
NW_002990413.1	Talaromyces	stipitatus
NW_002990403.1	Talaromyces	stipitatus
NW_002990203.1	Talaromyces	stipitatus
NW_002990611.1	Talaromyces	stipitatus
NW_002990633.1	Talaromyces	stipitatus
NW_002990400.1	Talaromyces	stipitatus
NW_002990500.1	Talaromyces	stipitatus
NW_002990690.1	Talaromyces	stipitatus
NW_002990672.1	Talaromyces	stipitatus
NW_002990317.1	Talaromyces	stipitatus
NW_002990922.1	Talaromyces	stipitatus
NW_002990621.1	Talaromyces	stipitatus
NW_002990418.1	Talaromyces	stipitatus
NW_002990360.1	Talaromyces	stipitatus
NW_002990822.1	Talaromyces	stipitatus
NW_002990218.1	Talaromyces	stipitatus
NW_002990693.1	Talaromyces	stipitatus
NW_002990585.1	Talaromyces	stipitatus
NW_002990719.1	Talaromyces	stipitatus
NW_002990617.1	Talaromyces	stipitatus
NW_002990714.1	Talaromyces	stipitatus
NW_002990482.1	Talaromyces	stipitatus
NW_002990483.1	Talaromyces	stipitatus
NW_002990172.1	Talaromyces	stipitatus
NW_002990296.1	Talaromyces	stipitatus
NW_002990368.1	Talaromyces	stipitatus
NW_002990932.1	Talaromyces	stipitatus
NW_002990255.1	Talaromyces	stipitatus
NW_002990414.1	Talaromyces	stipitatus
NW_002990678.1	Talaromyces	stipitatus
NW_002990435.1	Talaromyces	stipitatus
NW_002990755.1	Talaromyces	stipitatus
NW_002990367.1	Talaromyces	stipitatus
NW_002990170.1	Talaromyces	stipitatus
NW_002990729.1	Talaromyces	stipitatus
NW_002990619.1	Talaromyces	stipitatus
NW_002990613.1	Talaromyces	stipitatus
NW_002990750.1	Talaromyces	stipitatus
NW_002990298.1	Talaromyces	stipitatus
NW_002990226.1	Talaromyces	stipitatus
NW_002990659.1	Talaromyces	stipitatus
NW_002990555.1	Talaromyces	stipitatus
NW_002990234.1	Talaromyces	stipitatus
NW_002990845.1	Talaromyces	stipitatus
NW_002990165.1	Talaromyces	stipitatus
NW_002990188.1	Talaromyces	stipitatus
NW_002990858.1	Talaromyces	stipitatus
NW_002990184.1	Talaromyces	stipitatus
NW_002990801.1	Talaromyces	stipitatus
NW_002990767.1	Talaromyces	stipitatus
NW_002990433.1	Talaromyces	stipitatus
NW_002990219.1	Talaromyces	stipitatus
NW_002990720.1	Talaromyces	stipitatus
NW_002990394.1	Talaromyces	stipitatus
NW_002990194.1	Talaromyces	stipitatus
NW_002990582.1	Talaromyces	stipitatus
NW_002990572.1	Talaromyces	stipitatus
NW_002990355.1	Talaromyces	stipitatus
NW_002990674.1	Talaromyces	stipitatus
NW_002990925.1	Talaromyces	stipitatus
NW_002990147.1	Talaromyces	stipitatus
NW_002990426.1	Talaromyces	stipitatus
NW_002990193.1	Talaromyces	stipitatus
NW_002990743.1	Talaromyces	stipitatus
NW_002990741.1	Talaromyces	stipitatus
NW_002990869.1	Talaromyces	stipitatus
NW_002990268.1	Talaromyces	stipitatus
NW_002990199.1	Talaromyces	stipitatus
NW_002990870.1	Talaromyces	stipitatus
NW_002990646.1	Talaromyces	stipitatus
NW_002990321.1	Talaromyces	stipitatus
NW_002990377.1	Talaromyces	stipitatus
NW_002990709.1	Talaromyces	stipitatus
NW_002990668.1	Talaromyces	stipitatus
NW_002990326.1	Talaromyces	stipitatus
NW_002990411.1	Talaromyces	stipitatus
NW_002990213.1	Talaromyces	stipitatus
NW_002990895.1	Talaromyces	stipitatus
NW_002990595.1	Talaromyces	stipitatus
NW_002990264.1	Talaromyces	stipitatus
NW_002990609.1	Talaromyces	stipitatus
NW_002990691.1	Talaromyces	stipitatus
NW_002990890.1	Talaromyces	stipitatus
NW_002990444.1	Talaromyces	stipitatus
NW_002990471.1	Talaromyces	stipitatus
NW_002990759.1	Talaromyces	stipitatus
NW_002990550.1	Talaromyces	stipitatus
NW_002990171.1	Talaromyces	stipitatus
NW_002990263.1	Talaromyces	stipitatus
NW_002990842.1	Talaromyces	stipitatus
NW_002990722.1	Talaromyces	stipitatus
NW_002990252.1	Talaromyces	stipitatus
NW_002990225.1	Talaromyces	stipitatus
NW_002990547.1	Talaromyces	stipitatus
NW_002990246.1	Talaromyces	stipitatus
NW_002990752.1	Talaromyces	stipitatus
NW_002990214.1	Talaromyces	stipitatus
NW_002990542.1	Talaromyces	stipitatus
NW_002990365.1	Talaromyces	stipitatus
NW_002990430.1	Talaromyces	stipitatus
NW_002990919.1	Talaromyces	stipitatus
NW_002990329.1	Talaromyces	stipitatus
NW_002990280.1	Talaromyces	stipitatus
NW_002990874.1	Talaromyces	stipitatus
NW_002990819.1	Talaromyces	stipitatus
NW_002990156.1	Talaromyces	stipitatus
NW_002990480.1	Talaromyces	stipitatus
NW_002990632.1	Talaromyces	stipitatus
NW_002990539.1	Talaromyces	stipitatus
NW_002990201.1	Talaromyces	stipitatus
NW_002990492.1	Talaromyces	stipitatus
NW_002990162.1	Talaromyces	stipitatus
NW_002990420.1	Talaromyces	stipitatus
NW_002990432.1	Talaromyces	stipitatus
NW_002990836.1	Talaromyces	stipitatus
NW_002990789.1	Talaromyces	stipitatus
NW_002990923.1	Talaromyces	stipitatus
NW_002990529.1	Talaromyces	stipitatus
NW_002990232.1	Talaromyces	stipitatus
NW_002990300.1	Talaromyces	stipitatus
NW_002990244.1	Talaromyces	stipitatus
NW_002990179.1	Talaromyces	stipitatus
NW_002990489.1	Talaromyces	stipitatus
NW_002990889.1	Talaromyces	stipitatus
NW_002990493.1	Talaromyces	stipitatus
NW_002990684.1	Talaromyces	stipitatus
NW_002990523.1	Talaromyces	stipitatus
NW_002990903.1	Talaromyces	stipitatus
NW_002990780.1	Talaromyces	stipitatus
NW_002990336.1	Talaromyces	stipitatus
NW_002990664.1	Talaromyces	stipitatus
NW_002990373.1	Talaromyces	stipitatus
NW_002990830.1	Talaromyces	stipitatus
NW_002990859.1	Talaromyces	stipitatus
NW_002990557.1	Talaromyces	stipitatus
NW_002990576.1	Talaromyces	stipitatus
NW_002990917.1	Talaromyces	stipitatus
NW_002990706.1	Talaromyces	stipitatus
NW_002990423.1	Talaromyces	stipitatus
NW_002990379.1	Talaromyces	stipitatus
NW_002990598.1	Talaromyces	stipitatus
NW_002990363.1	Talaromyces	stipitatus
NW_002990173.1	Talaromyces	stipitatus
NW_002990553.1	Talaromyces	stipitatus
NW_002990588.1	Talaromyces	stipitatus
NW_002990599.1	Talaromyces	stipitatus
NW_002990774.1	Talaromyces	stipitatus
NW_002990333.1	Talaromyces	stipitatus
NW_002990294.1	Talaromyces	stipitatus
NW_002990592.1	Talaromyces	stipitatus
NW_002990183.1	Talaromyces	stipitatus
NW_002990498.1	Talaromyces	stipitatus
NW_002990502.1	Talaromyces	stipitatus
NW_002990422.1	Talaromyces	stipitatus
NW_002990295.1	Talaromyces	stipitatus
NW_002990249.1	Talaromyces	stipitatus
NW_002990385.1	Talaromyces	stipitatus
NW_002990843.1	Talaromyces	stipitatus
NW_002990209.1	Talaromyces	stipitatus
NW_002990669.1	Talaromyces	stipitatus
NW_002990330.1	Talaromyces	stipitatus
NW_002990785.1	Talaromyces	stipitatus
NW_002990868.1	Talaromyces	stipitatus
NW_002990697.1	Talaromyces	stipitatus
NW_002990682.1	Talaromyces	stipitatus
NW_002990746.1	Talaromyces	stipitatus
NW_002990520.1	Talaromyces	stipitatus
NW_002990565.1	Talaromyces	stipitatus
NW_002990744.1	Talaromyces	stipitatus
NW_002990202.1	Talaromyces	stipitatus
NW_002990879.1	Talaromyces	stipitatus
NW_002990536.1	Talaromyces	stipitatus
NW_002990702.1	Talaromyces	stipitatus
NW_002990248.1	Talaromyces	stipitatus
NW_002990484.1	Talaromyces	stipitatus
NW_002990627.1	Talaromyces	stipitatus
NW_002990884.1	Talaromyces	stipitatus
NW_002990290.1	Talaromyces	stipitatus
NW_002990399.1	Talaromyces	stipitatus
NW_002990253.1	Talaromyces	stipitatus
NW_002990504.1	Talaromyces	stipitatus
NW_002990454.1	Talaromyces	stipitatus
NW_002990450.1	Talaromyces	stipitatus
NW_002990302.1	Talaromyces	stipitatus
NW_002990417.1	Talaromyces	stipitatus
NW_002990737.1	Talaromyces	stipitatus
NW_002990833.1	Talaromyces	stipitatus
NW_002990699.1	Talaromyces	stipitatus
NW_002990892.1	Talaromyces	stipitatus
NW_002990488.1	Talaromyces	stipitatus
NW_002990144.1	Talaromyces	stipitatus
NW_002990543.1	Talaromyces	stipitatus
NW_002990487.1	Talaromyces	stipitatus
NW_002990130.1	Talaromyces	stipitatus
NW_002990334.1	Talaromyces	stipitatus
NW_002990392.1	Talaromyces	stipitatus
NW_002990449.1	Talaromyces	stipitatus
NW_002990503.1	Talaromyces	stipitatus
NW_002990161.1	Talaromyces	stipitatus
NW_002990448.1	Talaromyces	stipitatus
NW_002990185.1	Talaromyces	stipitatus
NW_002990823.1	Talaromyces	stipitatus
NW_002990607.1	Talaromyces	stipitatus
NW_002990138.1	Talaromyces	stipitatus
NW_002990278.1	Talaromyces	stipitatus
NW_002990215.1	Talaromyces	stipitatus
NW_002990271.1	Talaromyces	stipitatus
NW_002990834.1	Talaromyces	stipitatus
NW_002990381.1	Talaromyces	stipitatus
NW_002990316.1	Talaromyces	stipitatus
NW_002990549.1	Talaromyces	stipitatus
NW_002990519.1	Talaromyces	stipitatus
NW_002990656.1	Talaromyces	stipitatus
NW_002990442.1	Talaromyces	stipitatus
NW_002990886.1	Talaromyces	stipitatus
NW_002990817.1	Talaromyces	stipitatus
NW_002990508.1	Talaromyces	stipitatus
NW_002990797.1	Talaromyces	stipitatus
NW_002990820.1	Talaromyces	stipitatus
NW_002990352.1	Talaromyces	stipitatus
NW_002990578.1	Talaromyces	stipitatus
NW_002990306.1	Talaromyces	stipitatus
NW_002990589.1	Talaromyces	stipitatus
NW_002990308.1	Talaromyces	stipitatus
NW_002990210.1	Talaromyces	stipitatus
NW_002990559.1	Talaromyces	stipitatus
NW_002990340.1	Talaromyces	stipitatus
NW_002990262.1	Talaromyces	stipitatus
NW_002990901.1	Talaromyces	stipitatus
NW_002990731.1	Talaromyces	stipitatus
NW_002990835.1	Talaromyces	stipitatus
NW_002990883.1	Talaromyces	stipitatus
NW_002990657.1	Talaromyces	stipitatus
NW_002990721.1	Talaromyces	stipitatus
NW_002990581.1	Talaromyces	stipitatus
NW_002990342.1	Talaromyces	stipitatus
NW_002990805.1	Talaromyces	stipitatus
NW_002990250.1	Talaromyces	stipitatus
NW_002990764.1	Talaromyces	stipitatus
NW_002990260.1	Talaromyces	stipitatus
NW_002990904.1	Talaromyces	stipitatus
NW_002990440.1	Talaromyces	stipitatus
NW_002990408.1	Talaromyces	stipitatus
NW_002990221.1	Talaromyces	stipitatus
NW_002990431.1	Talaromyces	stipitatus
NW_002990769.1	Talaromyces	stipitatus
NW_002990568.1	Talaromyces	stipitatus
NW_002990556.1	Talaromyces	stipitatus
NW_002990686.1	Talaromyces	stipitatus
NW_002990891.1	Talaromyces	stipitatus
NW_002990152.1	Talaromyces	stipitatus
NW_002990434.1	Talaromyces	stipitatus
NW_002990524.1	Talaromyces	stipitatus
NW_002990292.1	Talaromyces	stipitatus
NW_002990779.1	Talaromyces	stipitatus
NW_002990628.1	Talaromyces	stipitatus
NW_002990931.1	Talaromyces	stipitatus
NW_002990512.1	Talaromyces	stipitatus
NW_002990506.1	Talaromyces	stipitatus
NW_002990391.1	Talaromyces	stipitatus
NW_002990675.1	Talaromyces	stipitatus
NW_002990761.1	Talaromyces	stipitatus
NW_002990135.1	Talaromyces	stipitatus
NW_002990364.1	Talaromyces	stipitatus
NW_002990802.1	Talaromyces	stipitatus
NW_002990496.1	Talaromyces	stipitatus
NW_002990620.1	Talaromyces	stipitatus
NW_002990790.1	Talaromyces	stipitatus
NW_002990176.1	Talaromyces	stipitatus
NW_002990223.1	Talaromyces	stipitatus
NW_002990476.1	Talaromyces	stipitatus
NW_002990698.1	Talaromyces	stipitatus
NW_002990510.1	Talaromyces	stipitatus
NW_002990324.1	Talaromyces	stipitatus
NW_002990515.1	Talaromyces	stipitatus
NW_002990728.1	Talaromyces	stipitatus
NW_002990783.1	Talaromyces	stipitatus
NW_002990649.1	Talaromyces	stipitatus
NW_002990831.1	Talaromyces	stipitatus
NW_002990468.1	Talaromyces	stipitatus
NW_002990473.1	Talaromyces	stipitatus
NW_002990863.1	Talaromyces	stipitatus
NW_002990860.1	Talaromyces	stipitatus
NW_002990906.1	Talaromyces	stipitatus
NW_002990815.1	Talaromyces	stipitatus
NW_002990770.1	Talaromyces	stipitatus
NW_002990713.1	Talaromyces	stipitatus
NW_002990745.1	Talaromyces	stipitatus
NW_002990726.1	Talaromyces	stipitatus
NW_002990799.1	Talaromyces	stipitatus
NW_002990402.1	Talaromyces	stipitatus
NW_002990277.1	Talaromyces	stipitatus
NW_002990353.1	Talaromyces	stipitatus
NW_002990297.1	Talaromyces	stipitatus
NW_002990927.1	Talaromyces	stipitatus
NW_002990236.1	Talaromyces	stipitatus
NW_002990428.1	Talaromyces	stipitatus
NW_002990564.1	Talaromyces	stipitatus
NW_002990457.1	Talaromyces	stipitatus
NW_002990912.1	Talaromyces	stipitatus
NW_002990273.1	Talaromyces	stipitatus
NW_002990824.1	Talaromyces	stipitatus
NW_002990591.1	Talaromyces	stipitatus
NW_002990735.1	Talaromyces	stipitatus
NW_002990689.1	Talaromyces	stipitatus
NW_002990848.1	Talaromyces	stipitatus
NW_002990644.1	Talaromyces	stipitatus
NW_002990279.1	Talaromyces	stipitatus
NW_002990580.1	Talaromyces	stipitatus
NW_002990813.1	Talaromyces	stipitatus
NW_002990362.1	Talaromyces	stipitatus
NW_002990374.1	Talaromyces	stipitatus
NW_002990133.1	Talaromyces	stipitatus
NW_002990348.1	Talaromyces	stipitatus
NW_002990160.1	Talaromyces	stipitatus
NW_002990319.1	Talaromyces	stipitatus
NW_002990838.1	Talaromyces	stipitatus
NW_002990531.1	Talaromyces	stipitatus
NW_002990844.1	Talaromyces	stipitatus
NW_002990371.1	Talaromyces	stipitatus
NW_002990541.1	Talaromyces	stipitatus
NW_002990638.1	Talaromyces	stipitatus
NW_002990862.1	Talaromyces	stipitatus
NW_002990404.1	Talaromyces	stipitatus
NW_002990587.1	Talaromyces	stipitatus
NW_002990544.1	Talaromyces	stipitatus
NW_002990594.1	Talaromyces	stipitatus
NW_002990827.1	Talaromyces	stipitatus
NW_002990680.1	Talaromyces	stipitatus
NW_002990662.1	Talaromyces	stipitatus
NW_002990810.1	Talaromyces	stipitatus
NW_002990806.1	Talaromyces	stipitatus
NW_002990155.1	Talaromyces	stipitatus
NW_003052500.1	Uncinocarpus	reesii
NW_003052499.1	Uncinocarpus	reesii
NW_003052498.1	Uncinocarpus	reesii
NW_003052497.1	Uncinocarpus	reesii
NW_003052496.1	Uncinocarpus	reesii
NW_003052495.1	Uncinocarpus	reesii
NW_003052494.1	Uncinocarpus	reesii
NW_003052493.1	Uncinocarpus	reesii
NW_003052492.1	Uncinocarpus	reesii
NW_003052491.1	Uncinocarpus	reesii
NW_003052490.1	Uncinocarpus	reesii
NW_003052489.1	Uncinocarpus	reesii
NW_003052488.1	Uncinocarpus	reesii
NW_003052487.1	Uncinocarpus	reesii
NW_003052486.1	Uncinocarpus	reesii
NW_003052485.1	Uncinocarpus	reesii
NW_003052484.1	Uncinocarpus	reesii
NW_003052483.1	Uncinocarpus	reesii
NW_003052482.1	Uncinocarpus	reesii
NW_003052481.1	Uncinocarpus	reesii
NW_003052480.1	Uncinocarpus	reesii
NW_003052479.1	Uncinocarpus	reesii
NW_003052478.1	Uncinocarpus	reesii
NW_003052477.1	Uncinocarpus	reesii
NW_003052476.1	Uncinocarpus	reesii
NW_003052475.1	Uncinocarpus	reesii
NW_003052474.1	Uncinocarpus	reesii
NW_003052473.1	Uncinocarpus	reesii
NW_003052472.1	Uncinocarpus	reesii
NW_003052471.1	Uncinocarpus	reesii
NW_003052470.1	Uncinocarpus	reesii
NW_003052469.1	Uncinocarpus	reesii
NW_003052468.1	Uncinocarpus	reesii
NW_003052467.1	Uncinocarpus	reesii
NW_003052466.1	Uncinocarpus	reesii
NW_003052465.1	Uncinocarpus	reesii
NW_003052464.1	Uncinocarpus	reesii
NW_003052463.1	Uncinocarpus	reesii
NW_003052462.1	Uncinocarpus	reesii
NW_003052461.1	Uncinocarpus	reesii
NW_003052460.1	Uncinocarpus	reesii
NW_003052459.1	Uncinocarpus	reesii
NW_003052458.1	Uncinocarpus	reesii
NW_003052457.1	Uncinocarpus	reesii
NW_003298754.1	Uncinocarpus	reesii
NW_003101575.1	Clavispora	lusitaniae
NW_003101577.1	Clavispora	lusitaniae
NW_003101573.1	Clavispora	lusitaniae
NW_003101572.1	Clavispora	lusitaniae
NW_003101574.1	Clavispora	lusitaniae
NW_003101578.1	Clavispora	lusitaniae
NW_003101576.1	Clavispora	lusitaniae
NW_003101571.1	Clavispora	lusitaniae
NW_003101579.1	Clavispora	lusitaniae
NW_003101682.1	Ajellomyces	dermatitidis
NW_003101681.1	Ajellomyces	dermatitidis
NW_003101680.1	Ajellomyces	dermatitidis
NW_003101679.1	Ajellomyces	dermatitidis
NW_003101678.1	Ajellomyces	dermatitidis
NW_003101677.1	Ajellomyces	dermatitidis
NW_003101676.1	Ajellomyces	dermatitidis
NW_003101675.1	Ajellomyces	dermatitidis
NW_003101674.1	Ajellomyces	dermatitidis
NW_003101673.1	Ajellomyces	dermatitidis
NW_003101672.1	Ajellomyces	dermatitidis
NW_003101671.1	Ajellomyces	dermatitidis
NW_003101670.1	Ajellomyces	dermatitidis
NW_003101669.1	Ajellomyces	dermatitidis
NW_003101668.1	Ajellomyces	dermatitidis
NW_003101667.1	Ajellomyces	dermatitidis
NW_003101666.1	Ajellomyces	dermatitidis
NW_003101665.1	Ajellomyces	dermatitidis
NW_003101664.1	Ajellomyces	dermatitidis
NW_003101663.1	Ajellomyces	dermatitidis
NW_003101662.1	Ajellomyces	dermatitidis
NW_003101660.1	Ajellomyces	dermatitidis
NW_003101659.1	Ajellomyces	dermatitidis
NW_003101658.1	Ajellomyces	dermatitidis
NW_003101657.1	Ajellomyces	dermatitidis
NW_003101656.1	Ajellomyces	dermatitidis
NW_003101655.1	Ajellomyces	dermatitidis
NW_003101654.1	Ajellomyces	dermatitidis
NW_003101653.1	Ajellomyces	dermatitidis
NW_003101661.1	Ajellomyces	dermatitidis
NW_003101652.1	Ajellomyces	dermatitidis
NW_003101651.1	Ajellomyces	dermatitidis
NW_003101650.1	Ajellomyces	dermatitidis
NW_003101649.1	Ajellomyces	dermatitidis
NW_003101648.1	Ajellomyces	dermatitidis
NW_003101647.1	Ajellomyces	dermatitidis
NW_003101646.1	Ajellomyces	dermatitidis
NW_003101645.1	Ajellomyces	dermatitidis
NW_003101644.1	Ajellomyces	dermatitidis
NW_003101643.1	Ajellomyces	dermatitidis
NW_003101642.1	Ajellomyces	dermatitidis
NW_003101641.1	Ajellomyces	dermatitidis
NW_003101640.1	Ajellomyces	dermatitidis
NW_003101639.1	Ajellomyces	dermatitidis
NW_003101638.1	Ajellomyces	dermatitidis
NW_003101637.1	Ajellomyces	dermatitidis
NW_003101636.1	Ajellomyces	dermatitidis
NW_003101635.1	Ajellomyces	dermatitidis
NW_003101634.1	Ajellomyces	dermatitidis
NW_003101633.1	Ajellomyces	dermatitidis
NW_003101632.1	Ajellomyces	dermatitidis
NW_003101631.1	Ajellomyces	dermatitidis
NW_003101630.1	Ajellomyces	dermatitidis
NW_003101629.1	Ajellomyces	dermatitidis
NW_003101628.1	Ajellomyces	dermatitidis
NW_003101627.1	Ajellomyces	dermatitidis
NW_003101626.1	Ajellomyces	dermatitidis
NW_003101625.1	Ajellomyces	dermatitidis
NW_003101624.1	Ajellomyces	dermatitidis
NW_003101623.1	Ajellomyces	dermatitidis
NW_003101622.1	Ajellomyces	dermatitidis
NW_003101621.1	Ajellomyces	dermatitidis
NW_003101620.1	Ajellomyces	dermatitidis
NW_003101619.1	Ajellomyces	dermatitidis
NW_003101618.1	Ajellomyces	dermatitidis
NW_003101617.1	Ajellomyces	dermatitidis
NW_003101616.1	Ajellomyces	dermatitidis
NW_003101615.1	Ajellomyces	dermatitidis
NW_003101614.1	Ajellomyces	dermatitidis
NW_003101613.1	Ajellomyces	dermatitidis
NW_003101612.1	Ajellomyces	dermatitidis
NW_003101611.1	Ajellomyces	dermatitidis
NW_003101610.1	Ajellomyces	dermatitidis
NW_003101609.1	Ajellomyces	dermatitidis
NW_003101608.1	Ajellomyces	dermatitidis
NW_003101607.1	Ajellomyces	dermatitidis
NW_003101606.1	Ajellomyces	dermatitidis
NW_003101605.1	Ajellomyces	dermatitidis
NW_003101604.1	Ajellomyces	dermatitidis
NW_003101603.1	Ajellomyces	dermatitidis
NW_003101602.1	Ajellomyces	dermatitidis
NW_003101601.1	Ajellomyces	dermatitidis
NW_003101600.1	Ajellomyces	dermatitidis
NW_003101599.1	Ajellomyces	dermatitidis
NW_003101598.1	Ajellomyces	dermatitidis
NW_003101597.1	Ajellomyces	dermatitidis
NW_003101596.1	Ajellomyces	dermatitidis
NW_003101595.1	Ajellomyces	dermatitidis
NW_003101594.1	Ajellomyces	dermatitidis
NW_003101593.1	Ajellomyces	dermatitidis
NW_003101592.1	Ajellomyces	dermatitidis
NW_003101591.1	Ajellomyces	dermatitidis
NW_003101590.1	Ajellomyces	dermatitidis
NW_003101589.1	Ajellomyces	dermatitidis
NW_003101588.1	Ajellomyces	dermatitidis
NW_003101587.1	Ajellomyces	dermatitidis
NW_003101586.1	Ajellomyces	dermatitidis
NW_003101585.1	Ajellomyces	dermatitidis
NW_003101584.1	Ajellomyces	dermatitidis
NW_003101583.1	Ajellomyces	dermatitidis
NW_003101580.1	Ajellomyces	dermatitidis
NW_003101581.1	Ajellomyces	dermatitidis
NW_003101582.1	Ajellomyces	dermatitidis
NW_013185624.1	Schizosaccharomyces	cryophilus
NW_013185625.1	Schizosaccharomyces	cryophilus
NW_013185626.1	Schizosaccharomyces	cryophilus
NW_013185627.1	Schizosaccharomyces	cryophilus
NW_013185628.1	Schizosaccharomyces	cryophilus
NW_013185629.1	Schizosaccharomyces	cryophilus
NW_013185630.1	Schizosaccharomyces	cryophilus
NW_013185631.1	Schizosaccharomyces	cryophilus
NW_013185632.1	Schizosaccharomyces	cryophilus
NW_013185633.1	Schizosaccharomyces	cryophilus
NW_013185634.1	Schizosaccharomyces	cryophilus
NW_013185635.1	Schizosaccharomyces	cryophilus
NW_013185636.1	Schizosaccharomyces	cryophilus
NW_013185637.1	Schizosaccharomyces	cryophilus
NW_013185638.1	Schizosaccharomyces	cryophilus
NW_013185639.1	Schizosaccharomyces	cryophilus
NW_013185640.1	Schizosaccharomyces	cryophilus
NW_013185641.1	Schizosaccharomyces	cryophilus
NW_013185642.1	Schizosaccharomyces	cryophilus
NW_013185643.1	Schizosaccharomyces	cryophilus
NW_013185644.1	Schizosaccharomyces	cryophilus
NW_013185645.1	Schizosaccharomyces	cryophilus
NW_013185646.1	Schizosaccharomyces	cryophilus
NW_013185647.1	Schizosaccharomyces	cryophilus
NW_013185648.1	Schizosaccharomyces	cryophilus
NW_013185649.1	Schizosaccharomyces	cryophilus
NW_013185650.1	Schizosaccharomyces	cryophilus
NW_013185651.1	Schizosaccharomyces	cryophilus
NW_013185652.1	Schizosaccharomyces	cryophilus
NW_013185653.1	Schizosaccharomyces	cryophilus
NW_002479158.1	Aspergillus	flavus
NW_002479957.1	Aspergillus	flavus
NW_002479263.1	Aspergillus	flavus
NW_002479972.1	Aspergillus	flavus
NW_002479893.1	Aspergillus	flavus
NW_002478447.1	Aspergillus	flavus
NW_002477442.1	Aspergillus	flavus
NW_002479863.1	Aspergillus	flavus
NW_002479162.1	Aspergillus	flavus
NW_002479868.1	Aspergillus	flavus
NW_002477290.1	Aspergillus	flavus
NW_002479422.1	Aspergillus	flavus
NW_002478082.1	Aspergillus	flavus
NW_002477246.1	Aspergillus	flavus
NW_002479967.1	Aspergillus	flavus
NW_002479074.1	Aspergillus	flavus
NW_002477303.1	Aspergillus	flavus
NW_002479874.1	Aspergillus	flavus
NW_002479877.1	Aspergillus	flavus
NW_002479656.1	Aspergillus	flavus
NW_002477911.1	Aspergillus	flavus
NW_002479737.1	Aspergillus	flavus
NW_002479821.1	Aspergillus	flavus
NW_002477273.1	Aspergillus	flavus
NW_002479920.1	Aspergillus	flavus
NW_002478808.1	Aspergillus	flavus
NW_002479861.1	Aspergillus	flavus
NW_002477378.1	Aspergillus	flavus
NW_002479767.1	Aspergillus	flavus
NW_002478557.1	Aspergillus	flavus
NW_002478855.1	Aspergillus	flavus
NW_002477340.1	Aspergillus	flavus
NW_002477390.1	Aspergillus	flavus
NW_002477501.1	Aspergillus	flavus
NW_002479966.1	Aspergillus	flavus
NW_002479105.1	Aspergillus	flavus
NW_002478816.1	Aspergillus	flavus
NW_002478769.1	Aspergillus	flavus
NW_002477259.1	Aspergillus	flavus
NW_002479062.1	Aspergillus	flavus
NW_002477271.1	Aspergillus	flavus
NW_002477268.1	Aspergillus	flavus
NW_002478093.1	Aspergillus	flavus
NW_002477372.1	Aspergillus	flavus
NW_002479030.1	Aspergillus	flavus
NW_002479783.1	Aspergillus	flavus
NW_002477708.1	Aspergillus	flavus
NW_002479887.1	Aspergillus	flavus
NW_002479145.1	Aspergillus	flavus
NW_002479475.1	Aspergillus	flavus
NW_002477287.1	Aspergillus	flavus
NW_002478384.1	Aspergillus	flavus
NW_002479356.1	Aspergillus	flavus
NW_002479846.1	Aspergillus	flavus
NW_002478901.1	Aspergillus	flavus
NW_002478391.1	Aspergillus	flavus
NW_002479452.1	Aspergillus	flavus
NW_002478369.1	Aspergillus	flavus
NW_002477272.1	Aspergillus	flavus
NW_002478718.1	Aspergillus	flavus
NW_002479311.1	Aspergillus	flavus
NW_002478675.1	Aspergillus	flavus
NW_002478635.1	Aspergillus	flavus
NW_002477260.1	Aspergillus	flavus
NW_002478746.1	Aspergillus	flavus
NW_002477267.1	Aspergillus	flavus
NW_002477722.1	Aspergillus	flavus
NW_002477248.1	Aspergillus	flavus
NW_002479629.1	Aspergillus	flavus
NW_002479959.1	Aspergillus	flavus
NW_002479446.1	Aspergillus	flavus
NW_002478055.1	Aspergillus	flavus
NW_002478695.1	Aspergillus	flavus
NW_002478502.1	Aspergillus	flavus
NW_002477830.1	Aspergillus	flavus
NW_002479907.1	Aspergillus	flavus
NW_002479764.1	Aspergillus	flavus
NW_002477251.1	Aspergillus	flavus
NW_002477297.1	Aspergillus	flavus
NW_002479348.1	Aspergillus	flavus
NW_002478999.1	Aspergillus	flavus
NW_002478983.1	Aspergillus	flavus
NW_002477237.1	Aspergillus	flavus
NW_002479253.1	Aspergillus	flavus
NW_002479103.1	Aspergillus	flavus
NW_002477786.1	Aspergillus	flavus
NW_002477252.1	Aspergillus	flavus
NW_002479826.1	Aspergillus	flavus
NW_002477250.1	Aspergillus	flavus
NW_002479944.1	Aspergillus	flavus
NW_002478024.1	Aspergillus	flavus
NW_002478253.1	Aspergillus	flavus
NW_002479409.1	Aspergillus	flavus
NW_002478385.1	Aspergillus	flavus
NW_002478193.1	Aspergillus	flavus
NW_002478727.1	Aspergillus	flavus
NW_002478320.1	Aspergillus	flavus
NW_002479582.1	Aspergillus	flavus
NW_002479698.1	Aspergillus	flavus
NW_002477306.1	Aspergillus	flavus
NW_002478891.1	Aspergillus	flavus
NW_002479992.1	Aspergillus	flavus
NW_002477245.1	Aspergillus	flavus
NW_002478302.1	Aspergillus	flavus
NW_002478270.1	Aspergillus	flavus
NW_002479187.1	Aspergillus	flavus
NW_002478527.1	Aspergillus	flavus
NW_002477239.1	Aspergillus	flavus
NW_002477262.1	Aspergillus	flavus
NW_002479914.1	Aspergillus	flavus
NW_002479130.1	Aspergillus	flavus
NW_002478629.1	Aspergillus	flavus
NW_002477651.1	Aspergillus	flavus
NW_002478645.1	Aspergillus	flavus
NW_002479935.1	Aspergillus	flavus
NW_002478871.1	Aspergillus	flavus
NW_002478955.1	Aspergillus	flavus
NW_002479928.1	Aspergillus	flavus
NW_002479841.1	Aspergillus	flavus
NW_002478301.1	Aspergillus	flavus
NW_002479965.1	Aspergillus	flavus
NW_002477241.1	Aspergillus	flavus
NW_002478791.1	Aspergillus	flavus
NW_002477690.1	Aspergillus	flavus
NW_002479163.1	Aspergillus	flavus
NW_002479982.1	Aspergillus	flavus
NW_002478514.1	Aspergillus	flavus
NW_002477511.1	Aspergillus	flavus
NW_002478495.1	Aspergillus	flavus
NW_002478401.1	Aspergillus	flavus
NW_002479977.1	Aspergillus	flavus
NW_002479202.1	Aspergillus	flavus
NW_002477893.1	Aspergillus	flavus
NW_002478260.1	Aspergillus	flavus
NW_002479506.1	Aspergillus	flavus
NW_002478386.1	Aspergillus	flavus
NW_002479395.1	Aspergillus	flavus
NW_002477331.1	Aspergillus	flavus
NW_002478172.1	Aspergillus	flavus
NW_002479848.1	Aspergillus	flavus
NW_002479958.1	Aspergillus	flavus
NW_002479900.1	Aspergillus	flavus
NW_002478284.1	Aspergillus	flavus
NW_002478841.1	Aspergillus	flavus
NW_002479273.1	Aspergillus	flavus
NW_002479976.1	Aspergillus	flavus
NW_002478594.1	Aspergillus	flavus
NW_002478981.1	Aspergillus	flavus
NW_002479407.1	Aspergillus	flavus
NW_002478704.1	Aspergillus	flavus
NW_002478688.1	Aspergillus	flavus
NW_002477961.1	Aspergillus	flavus
NW_002479942.1	Aspergillus	flavus
NW_002478961.1	Aspergillus	flavus
NW_002479978.1	Aspergillus	flavus
NW_002479985.1	Aspergillus	flavus
NW_002479298.1	Aspergillus	flavus
NW_002479530.1	Aspergillus	flavus
NW_002479987.1	Aspergillus	flavus
NW_002477375.1	Aspergillus	flavus
NW_002477253.1	Aspergillus	flavus
NW_002477336.1	Aspergillus	flavus
NW_002479963.1	Aspergillus	flavus
NW_002479102.1	Aspergillus	flavus
NW_002479778.1	Aspergillus	flavus
NW_002478287.1	Aspergillus	flavus
NW_002479326.1	Aspergillus	flavus
NW_002479295.1	Aspergillus	flavus
NW_002478979.1	Aspergillus	flavus
NW_002479742.1	Aspergillus	flavus
NW_002479995.1	Aspergillus	flavus
NW_002478367.1	Aspergillus	flavus
NW_002479164.1	Aspergillus	flavus
NW_002478852.1	Aspergillus	flavus
NW_002478195.1	Aspergillus	flavus
NW_002477361.1	Aspergillus	flavus
NW_002478501.1	Aspergillus	flavus
NW_002479989.1	Aspergillus	flavus
NW_002478990.1	Aspergillus	flavus
NW_002479973.1	Aspergillus	flavus
NW_002479154.1	Aspergillus	flavus
NW_002478650.1	Aspergillus	flavus
NW_002477256.1	Aspergillus	flavus
NW_002477289.1	Aspergillus	flavus
NW_002479930.1	Aspergillus	flavus
NW_002478326.1	Aspergillus	flavus
NW_002479033.1	Aspergillus	flavus
NW_002478558.1	Aspergillus	flavus
NW_002477665.1	Aspergillus	flavus
NW_002479849.1	Aspergillus	flavus
NW_002478642.1	Aspergillus	flavus
NW_002479894.1	Aspergillus	flavus
NW_002477679.1	Aspergillus	flavus
NW_002479210.1	Aspergillus	flavus
NW_002479050.1	Aspergillus	flavus
NW_002479040.1	Aspergillus	flavus
NW_002477975.1	Aspergillus	flavus
NW_002477249.1	Aspergillus	flavus
NW_002479994.1	Aspergillus	flavus
NW_002478051.1	Aspergillus	flavus
NW_002479569.1	Aspergillus	flavus
NW_002479986.1	Aspergillus	flavus
NW_002477899.1	Aspergillus	flavus
NW_002479436.1	Aspergillus	flavus
NW_002477940.1	Aspergillus	flavus
NW_002478337.1	Aspergillus	flavus
NW_002479192.1	Aspergillus	flavus
NW_002479392.1	Aspergillus	flavus
NW_002479933.1	Aspergillus	flavus
NW_002477244.1	Aspergillus	flavus
NW_002477521.1	Aspergillus	flavus
NW_002478971.1	Aspergillus	flavus
NW_002479916.1	Aspergillus	flavus
NW_002477247.1	Aspergillus	flavus
NW_002479974.1	Aspergillus	flavus
NW_002477261.1	Aspergillus	flavus
NW_002478393.1	Aspergillus	flavus
NW_002477746.1	Aspergillus	flavus
NW_002477474.1	Aspergillus	flavus
NW_002479055.1	Aspergillus	flavus
NW_002479802.1	Aspergillus	flavus
NW_002478202.1	Aspergillus	flavus
NW_002477243.1	Aspergillus	flavus
NW_002479990.1	Aspergillus	flavus
NW_002478717.1	Aspergillus	flavus
NW_002477480.1	Aspergillus	flavus
NW_002478127.1	Aspergillus	flavus
NW_002479605.1	Aspergillus	flavus
NW_002478308.1	Aspergillus	flavus
NW_002479543.1	Aspergillus	flavus
NW_002477286.1	Aspergillus	flavus
NW_002478376.1	Aspergillus	flavus
NW_002479901.1	Aspergillus	flavus
NW_002479124.1	Aspergillus	flavus
NW_002479092.1	Aspergillus	flavus
NW_002479943.1	Aspergillus	flavus
NW_002479238.1	Aspergillus	flavus
NW_002478353.1	Aspergillus	flavus
NW_002478256.1	Aspergillus	flavus
NW_002479979.1	Aspergillus	flavus
NW_002479572.1	Aspergillus	flavus
NW_002479056.1	Aspergillus	flavus
NW_002479643.1	Aspergillus	flavus
NW_002477263.1	Aspergillus	flavus
NW_002479010.1	Aspergillus	flavus
NW_002477265.1	Aspergillus	flavus
NW_002479713.1	Aspergillus	flavus
NW_002477800.1	Aspergillus	flavus
NW_002478526.1	Aspergillus	flavus
NW_002477471.1	Aspergillus	flavus
NW_002479956.1	Aspergillus	flavus
NW_002479996.1	Aspergillus	flavus
NW_002479153.1	Aspergillus	flavus
NW_002479227.1	Aspergillus	flavus
NW_002479738.1	Aspergillus	flavus
NW_002478903.1	Aspergillus	flavus
NW_002479043.1	Aspergillus	flavus
NW_002477275.1	Aspergillus	flavus
NW_002478608.1	Aspergillus	flavus
NW_002479886.1	Aspergillus	flavus
NW_002479997.1	Aspergillus	flavus
NW_002479598.1	Aspergillus	flavus
NW_002477926.1	Aspergillus	flavus
NW_002479980.1	Aspergillus	flavus
NW_002479779.1	Aspergillus	flavus
NW_002479354.1	Aspergillus	flavus
NW_002479003.1	Aspergillus	flavus
NW_002479451.1	Aspergillus	flavus
NW_002477758.1	Aspergillus	flavus
NW_002478306.1	Aspergillus	flavus
NW_002477285.1	Aspergillus	flavus
NW_002477276.1	Aspergillus	flavus
NW_002478689.1	Aspergillus	flavus
NW_002479459.1	Aspergillus	flavus
NW_002477588.1	Aspergillus	flavus
NW_002479285.1	Aspergillus	flavus
NW_002477255.1	Aspergillus	flavus
NW_002479932.1	Aspergillus	flavus
NW_002477238.1	Aspergillus	flavus
NW_002478803.1	Aspergillus	flavus
NW_002479879.1	Aspergillus	flavus
NW_002479903.1	Aspergillus	flavus
NW_002479909.1	Aspergillus	flavus
NW_002479034.1	Aspergillus	flavus
NW_002479457.1	Aspergillus	flavus
[truncated: 44,118 more rows]
