# Supplementary material for: Temporal changes in gastrointestinal fungi and the risk of autoimmunity during early childhood: the TEDDY study
Source: Nat Commun. 2022 Jun 7;13:3151. doi: 10.1038/s41467-022-30686-w (PMC9174155; doi:10.1038/s41467-022-30686-w)
Supplement: Supplementary file 10 — Supplementary Data 8 [file 41467_2022_30686_MOESM10_ESM.xlsx]

## Sheet: 8a. Samples By Batch
SampleID	Sequencing Pool	Total ITS2 Reads	P. paneum Reads
55172	Batch01	95708	1
65165	Batch01	92317	0
51H7S	Batch01	6808	0
51HLR	Batch01	6085	0
51HP7	Batch01	5557	0
51HXA	Batch01	7624	0
51HZG	Batch01	5167	0
51YLH	Batch01	908	0
51YR7	Batch01	41157	2
51YTY	Batch01	48125	263
52MUH	Batch01	6091	0
52NFJ	Batch01	36552	5
52P1C	Batch01	19060	1
52P1Z	Batch01	9923	0
52PZY	Batch01	41046	10
52R96	Batch01	9023	0
52RG6	Batch01	9092	0
53PZZ	Batch01	10660	0
53RCN	Batch01	7834	1131
544HU	Batch01	17975	1857
544JX	Batch01	62	0
547LF	Batch01	55452	0
547U2	Batch01	17470	2
54CNZ	Batch01	150512	0
54F5J	Batch01	31738	10
54FKG	Batch01	73126	2
54THP	Batch01	78566	2
54TJT	Batch01	75	0
551AP	Batch01	8436	0
551GV	Batch01	20130	246
551KU	Batch01	16796	0
551NL	Batch01	51905	0
5527Z	Batch01	48840	0
55C4C	Batch01	33116	1047
55FFW	Batch01	4235	0
55FJL	Batch01	7748	0
55FSH	Batch01	1419	0
55FYZ	Batch01	12384	0
55G6V	Batch01	20540	0
55H3L	Batch01	18870	0
55HLG	Batch01	1894	0
55HPP	Batch01	5267	0
55J3A	Batch01	1389	0
55J4F	Batch01	2956	0
55J5X	Batch01	3106	402
55JHY	Batch01	760	0
55LPA	Batch01	40017	2544
55LR1	Batch01	31586	6
55LUV	Batch01	20121	529
55LVX	Batch01	48182	2979
56HRJ	Batch01	25916	1
56HWK	Batch01	796	0
56HXU	Batch01	75	2
56JVF	Batch01	2043	0
56K33	Batch01	469	0
56K5R	Batch01	968	0
56UAL	Batch01	29428	1
56UTY	Batch01	29163	0
56UX7	Batch01	28035	122
56XTM	Batch01	17580	0
56XUC	Batch01	29235	78
56XYG	Batch01	17685	0
56ZNN	Batch01	570	0
56ZWP	Batch01	3104	0
56ZZ5	Batch01	10	0
574KC	Batch01	54567	0
574VH	Batch01	32238	486
577UP	Batch01	20034	208
57C3X	Batch01	26388	118
57HRG	Batch01	31971	310
57KW9	Batch01	31550	0
57LAG	Batch01	55498	1
57P34	Batch01	41872	0
57PMN	Batch01	24680	0
57WFL	Batch01	10829	0
57WY7	Batch01	14575	1
57XN5	Batch01	12486	0
57Y2M	Batch01	2470	0
59CCP	Batch01	15591	0
59CN4	Batch01	7100	0
59CW5	Batch01	9506	0
59UR2	Batch01	490	0
59UT2	Batch01	25098	0
59UWX	Batch01	504	0
59XK5	Batch01	31520	157
59Z7H	Batch01	24428	0
59ZLN	Batch01	28512	37
5A6AW	Batch01	117733	0
5A94P	Batch01	52892	1
5A96V	Batch01	205575	117
5AT61	Batch01	36300	1
5C263	Batch01	13674	0
5C2L9	Batch01	240	0
5CLHF	Batch01	6363	0
5CLYK	Batch01	13987	0
5CLZH	Batch01	11518	540
5CW9L	Batch01	1015	0
5CWWY	Batch01	1	0
5CYGX	Batch01	8761	330
5CYRV	Batch01	30366	0
5CYVL	Batch01	68165	171
5F26R	Batch01	6128	0
5F2KM	Batch01	16877	0
5F2LC	Batch01	4479	0
5FGTU	Batch01	23939	7146
5FGTV	Batch01	18777	0
5FGUL	Batch01	13228	0
5FJGR	Batch01	6331	892
5FJRS	Batch01	37948	365
5FKP5	Batch01	23050	623
5FL5C	Batch01	27403	0
5FL72	Batch01	3421	0
5FLMX	Batch01	49209	1
5FLT6	Batch01	35273	3645
5FM72	Batch01	52327	25018
5FMTN	Batch01	16161	0
5FMUJ	Batch01	39448	0
5FMUS	Batch01	5002	0
5FMWX	Batch01	38580	11
5FVWC	Batch01	7590	0
5FVWF	Batch01	20126	1
5FW2H	Batch01	3812	1275
5GFZF	Batch01	1918	0
5GG9G	Batch01	15080	0
5GGAL	Batch01	5211	1
5GHFG	Batch01	30187	0
5GHLN	Batch01	5106	0
5GHSF	Batch01	12988	0
5GYNG	Batch01	306736	2
5GYVF	Batch01	52133	0
5H5LX	Batch01	11498	0
5H5RH	Batch01	4400	329
5HRXY	Batch01	2277	0
5HSGP	Batch01	3764	0
5HSHP	Batch01	5	0
5HSX2	Batch01	1700	0
5HV26	Batch01	23344	2128
5HV96	Batch01	34434	33
5HVAT	Batch01	6141	469
5J2TZ	Batch01	2902	1
5J2YU	Batch01	16334	0
5J323	Batch01	21062	2
5J5FL	Batch01	1745	0
5J5YG	Batch01	16649	0
5J6FU	Batch01	16530	0
5J6XP	Batch01	18227	2
5JMVY	Batch01	2389	0
5JNG7	Batch01	19140	1
5JXRT	Batch01	48361	328
5JYWU	Batch01	29072	2098
5JZ24	Batch01	15551	0
5JZZX	Batch01	6180	1
5K2MM	Batch01	23631	1
5K31R	Batch01	700	0
5K397	Batch01	3733	1
5K53F	Batch01	41886	0
5K54G	Batch01	10196	73
5K597	Batch01	56505	0
5K9JC	Batch01	34493	1
5KAM6	Batch01	5691	0
5KAP1	Batch01	46030	0
5KATF	Batch01	12418	391
5KAY1	Batch01	27749	2
5KCA7	Batch01	10118	1
5KF4R	Batch01	41666	0
5KFYZ	Batch01	13160	0
5KG2G	Batch01	10457	0
5KG7K	Batch01	25243	0
5KGM4	Batch01	9508	0
5KGY7	Batch01	10338	215
5KGZS	Batch01	30398	2
5KJGZ	Batch01	1083	0
5KJL6	Batch01	20902	0
5KJM4	Batch01	42412	0
5KJU3	Batch01	7035	0
5KJW1	Batch01	7007	0
5KPFL	Batch01	124035	0
5KVKK	Batch01	3521	2084
5KWZK	Batch01	44858	0
5KXWT	Batch01	15104	0
5KY1K	Batch01	44530	0
5KYLG	Batch01	39767	0
5L5CC	Batch01	23237	1
5L5HG	Batch01	11	0
5L7H5	Batch01	68835	0
5LF6U	Batch01	14091	0
5LF9A	Batch01	34910	31
5LFFN	Batch01	14115	0
5LS7V	Batch01	17138	1761
5LSAW	Batch01	14527	1833
5LSMR	Batch01	1	0
5LT66	Batch01	32034	17
5LTGG	Batch01	48150	80
5LUPM	Batch01	134178	1
5LVC1	Batch01	34253	69
5LXFH	Batch01	1601	0
5LXL4	Batch01	427	0
5LXMU	Batch01	19814	1
5LXTP	Batch01	6274	0
5MKAP	Batch01	30880	0
5MKKN	Batch01	15612	1
5MKLY	Batch01	27624	534
5MU4Z	Batch01	27946	0
5N6UC	Batch01	3422	0
5N6VC	Batch01	15128	1
5N6VK	Batch01	6172	0
5N6W6	Batch01	4307	0
5NNG7	Batch01	33415	42
5NNG9	Batch01	29684	0
5NP3W	Batch01	56281	0
5NPP7	Batch01	7642	0
5NPPH	Batch01	46075	2
5P3NA	Batch01	123212	2526
5P3SN	Batch01	64244	0
5P3XM	Batch01	146355	2
5P3Y4	Batch01	58622	51897
5P3YR	Batch01	1231	786
5P476	Batch01	24861	0
5P5SY	Batch01	125	0
5PF9F	Batch01	33125	0
5PFKU	Batch01	26377	1250
5PFXW	Batch01	22501	0
5PHV5	Batch01	30424	0
5PJ1N	Batch01	51812	6
5PJ5M	Batch01	18154	257
5PVSF	Batch01	47656	2
5PVXR	Batch01	64493	0
5PW3P	Batch01	19028	0
5PWFN	Batch01	13108	1
5R9FF	Batch01	561649	3
5RKR6	Batch01	104213	215
5RLFY	Batch01	53226	0
5RRKH	Batch01	67415	3
5RRPX	Batch01	33262	987
5RRSF	Batch01	131171	260
5RT3V	Batch01	89800	0
5RUPT	Batch01	2213	1987
5RZUF	Batch01	5792	1477
5RZWW	Batch01	16025	0
5S629	Batch01	13707	0
5S67N	Batch01	25015	0
5S6P5	Batch01	5797	0
5S74Y	Batch01	16584	0
5S7H1	Batch01	4850	1
5S7HC	Batch01	26952	1577
5S7HM	Batch01	7904	0
5S7JV	Batch01	24682	472
5SJUR	Batch01	12127	0
5SJV3	Batch01	36390	0
5SR9M	Batch01	32178	0
5SX4A	Batch01	17833	0
5SX9G	Batch01	22825	0
5SX9R	Batch01	570	0
5SXJ9	Batch01	537	0
5SXLP	Batch01	17235	0
5SYHR	Batch01	24534	0
5SYZA	Batch01	17660	1263
5T134	Batch01	10106	0
5T16C	Batch01	12587	0
5T176	Batch01	1554	0
5T1P7	Batch01	19171	0
5T47Z	Batch01	27290	13
5T4G5	Batch01	6633	1
5T4JS	Batch01	875	0
5T4JU	Batch01	1505	326
5T4U2	Batch01	34246	0
5U4A1	Batch01	8794	0
5U4AT	Batch01	23371	0
5U4PF	Batch01	176	0
5U53H	Batch01	15387	0
5U569	Batch01	29692	0
5U575	Batch01	2	0
5UNJU	Batch01	186931	1
5UNPJ	Batch01	206569	0
5V96W	Batch01	2622	0
5VC3J	Batch01	1602	358
5VCNJ	Batch01	328	0
5VZ66	Batch01	29358	0
5WGHX	Batch01	16340	0
5WH2G	Batch01	49091	0
5WH5Z	Batch01	33153	6786
5WH7Y	Batch01	50727	286
5WHK7	Batch01	2598	510
5WHMA	Batch01	18943	0
5WJLX	Batch01	4369	0
5WL9C	Batch01	16233	0
5WLCY	Batch01	32208	0
5WLH5	Batch01	16989	488
5WS3J	Batch01	35863	316
5WSNP	Batch01	33920	5188
5WSYG	Batch01	49853	308
5WT99	Batch01	22444	0
5WTA6	Batch01	2822	570
5WUXZ	Batch01	11730	0
5WV2L	Batch01	17959	661
5WV63	Batch01	27871	1
5X13L	Batch01	5241	0
5XM29	Batch01	34424	0
5XM7H	Batch01	19098	0
5XY53	Batch01	27864	364
5XY6Z	Batch01	19669	1
5XY7A	Batch01	4067	0
5XY91	Batch01	16110	259
5XYC2	Batch01	18007	0
5XYGC	Batch01	36242	42
5XYKJ	Batch01	3750	0
5XYKK	Batch01	3836	513
5Y343	Batch01	7749	0
5YFAC	Batch01	9516	0
5YFHY	Batch01	7979	0
5YFJT	Batch01	24147	0
5YFXZ	Batch01	6440	0
5YG52	Batch01	23605	0
5YG7C	Batch01	23176	0
5YJTH	Batch01	24145	0
5YMLY	Batch01	23233	0
5YZ1C	Batch01	2822	1
5Z9XJ	Batch01	3877	0
5ZK2H	Batch01	26030	147
5ZK3C	Batch01	23088	0
5ZKYR	Batch01	7366	0
5ZL6Y	Batch01	3189	0
613LF	Batch01	28402	4
61HTL	Batch01	34930	0
61NGV	Batch01	36919	0
61NHP	Batch01	47170	161
61YH1	Batch01	40576	0
6233Z	Batch01	9500	278
62CFA	Batch01	24007	0
639FT	Batch01	32992	1599
63CHJ	Batch01	12878	0
63CPN	Batch01	13358	243
64SP2	Batch01	1579	0
64UF4	Batch01	9798	2011
64VPW	Batch01	31741	1
64YS3	Batch01	2498	0
64YYN	Batch01	24084	0
64Z4S	Batch01	15240	0
64ZT2	Batch01	37134	0
65ASC	Batch01	11425	0
65C2G	Batch01	9676	0
67AHN	Batch01	16545	1
53PM6	Batch01	11419	638
53PPZ	Batch01	22088	0
53SSU	Batch01	5808	0
53SSV	Batch01	15162	0
53SVZ	Batch01	11496	0
53XMZ	Batch01	13453	1
554LY	Batch01	838	0
554PF	Batch01	1307	0
554T4	Batch01	1159	0
554UR	Batch01	12195	0
55TLS	Batch01	26655	11
55TLZ	Batch01	33082	85
562PS	Batch01	30187	1
5631C	Batch01	39753	43
563AW	Batch01	9195	529
565AL	Batch01	253	0
565XG	Batch01	22695	0
5676M	Batch01	16572	0
567J7	Batch01	30584	1403
567MM	Batch01	16527	0
57YXZ	Batch01	17149	0
592W5	Batch01	3219	0
592YH	Batch01	8662	0
5933C	Batch01	3043	0
5C617	Batch01	4347	0
5C61P	Batch01	13647	1
5C62X	Batch01	27499	0
5GFNG	Batch01	13738	0
5JMLT	Batch01	7593	0
5JMSJ	Batch01	6614	2
5JMU7	Batch01	9090	0
5JNHX	Batch01	5076	0
5JRXF	Batch01	50718	0
5JSSH	Batch01	27232	14736
5JSXF	Batch01	46039	0
5JT1K	Batch01	4464	0
5MC91	Batch01	20113	1
5MCKN	Batch01	14302	232
5MCL4	Batch01	7382	153
5NX2T	Batch01	101256	25902
5P4X4	Batch01	380753	4
5PL1G	Batch01	17159	0
5R211	Batch01	32867	1
5R231	Batch01	11538	0
5R2A1	Batch01	3543	0
5RVZW	Batch01	15679	703
5RW4F	Batch01	27359	15444
5RZ4L	Batch01	8455	0
5RZ6Z	Batch01	1054	0
5RZFA	Batch01	8771	1
54463	Batch02	76897	13656
54737	Batch02	65694	10201
55916	Batch02	102519	0
56449	Batch02	72500	729
57911	Batch02	73236	228
59516	Batch02	70089	9789
51AK6	Batch02	1117	91
51AKP	Batch02	1654	0
51AM4	Batch02	37554	2
51AS5	Batch02	822	0
51AXF	Batch02	32876	1
51AY2	Batch02	2986	0
51AY7	Batch02	3105	0
51HKV	Batch02	1793	0
51VUY	Batch02	28289	289
51VXT	Batch02	37391	5
51W2Z	Batch02	20884	45
51YCK	Batch02	3153	1708
51YK1	Batch02	16954	542
51Z1M	Batch02	21502	70
5214U	Batch02	22619	5
523HF	Batch02	24252	0
523S6	Batch02	100	11
523UX	Batch02	10625	0
523WG	Batch02	70481	0
52CXX	Batch02	1230	923
52FGP	Batch02	15432	12841
52P1G	Batch02	12413	289
52P6T	Batch02	11256	73
52RZY	Batch02	150374	3544
52SFC	Batch02	9374	1435
536KK	Batch02	5228	0
536PF	Batch02	3397	0
536VK	Batch02	22513	0
53FRW	Batch02	14263	5275
53JKS	Batch02	1	0
53JM6	Batch02	2179	0
53K4K	Batch02	20282	179
53KW1	Batch02	13084	0
53R5M	Batch02	21802	3531
53SRR	Batch02	9857	6405
53T96	Batch02	16092	4469
53ZR5	Batch02	20325	1
53ZR7	Batch02	15234	4
53ZSC	Batch02	27288	39
541MM	Batch02	8464	6839
541TY	Batch02	1326	1304
541X4	Batch02	15389	14237
541Y3	Batch02	116	88
544GG	Batch02	16778	2361
544J2	Batch02	13903	846
549PK	Batch02	3779	847
54F54	Batch02	18918	1
54FVY	Batch02	5886	0
54FWC	Batch02	3173	0
54M6N	Batch02	1	0
54MV1	Batch02	10953	685
54N2K	Batch02	11594	1078
54N41	Batch02	8244	1699
54RA7	Batch02	5465	313
54RPG	Batch02	12084	226
54WAV	Batch02	175	0
54WLA	Batch02	20208	30
54WM6	Batch02	2094	0
54WPW	Batch02	3809	0
54WTU	Batch02	1110	0
551FP	Batch02	102591	149
551FT	Batch02	7901	0
551LY	Batch02	11972	5
55J17	Batch02	1616	0
55J9J	Batch02	15650	14380
55MUN	Batch02	36617	11
55N3R	Batch02	20405	987
55N3S	Batch02	19527	728
55N4P	Batch02	24768	19
55N6L	Batch02	27106	606
55N7L	Batch02	38873	3
55N7N	Batch02	26003	7747
565TK	Batch02	9705	3283
56GW1	Batch02	10646	0
56H2C	Batch02	16075	0
56H2T	Batch02	18110	0
56HAA	Batch02	32030	0
56HVY	Batch02	59618	3
56HXM	Batch02	16563	0
56J39	Batch02	6714	1
56J5U	Batch02	1125	0
56J63	Batch02	8279	0
56JL7	Batch02	46268	19183
56SR9	Batch02	14928	2262
56SSZ	Batch02	2568	0
56SUK	Batch02	9955	1687
56T5C	Batch02	6343	364
56T7N	Batch02	12520	69
56TXF	Batch02	26388	515
56U23	Batch02	26117	2
56URZ	Batch02	35546	59
56UUA	Batch02	15430	0
56Z42	Batch02	27288	0
56Z7Y	Batch02	118588	543
56ZC2	Batch02	50539	1
571CX	Batch02	3938	746
571KY	Batch02	2612	1
577VW	Batch02	7981	650
577W9	Batch02	12017	801
5792C	Batch02	5034	1370
57AGP	Batch02	17801	8528
57AU9	Batch02	10575	175
57FM6	Batch02	18	2
57HHZ	Batch02	14639	1174
57JKY	Batch02	9996	0
57LX9	Batch02	6906	0
57LXV	Batch02	34788	12
57LZU	Batch02	32223	53
57M1T	Batch02	53740	547
57SPN	Batch02	18788	0
57SPY	Batch02	11926	181
57SR9	Batch02	4112	493
57SVZ	Batch02	15061	1
57SYU	Batch02	27282	624
57SZV	Batch02	10363	1
5922N	Batch02	15408	0
59HA2	Batch02	144196	9
59HCG	Batch02	9762	5291
59HHP	Batch02	30584	0
59HNM	Batch02	7188	2887
59TUR	Batch02	870	16
59U7J	Batch02	14263	1356
59U9F	Batch02	29388	0
59UMX	Batch02	15833	88
5A9S2	Batch02	12929	10328
5AAP2	Batch02	25956	7739
5AAUZ	Batch02	7450	1987
5AK2N	Batch02	41	0
5AMA6	Batch02	12089	272
5AMF2	Batch02	14047	132
5APZY	Batch02	22093	924
5AR5V	Batch02	19020	2345
5ARCR	Batch02	12726	6303
5ASLX	Batch02	52647	1643
5ASPR	Batch02	25894	4638
5ASV1	Batch02	39831	0
5AYP6	Batch02	39172	63
5AZ1Z	Batch02	50631	1204
5AZ23	Batch02	24798	253
5AZ4K	Batch02	32778	67
5AZ5A	Batch02	23005	25
5AZ5Y	Batch02	54242	0
5C2PG	Batch02	120181	6
5C2W1	Batch02	58172	1
5CVAA	Batch02	7055	0
5CVPW	Batch02	39154	0
5CVSJ	Batch02	15565	0
5CWSJ	Batch02	37759	0
5CXG4	Batch02	110959	16645
5CXM1	Batch02	37268	13470
5CXNV	Batch02	10007	4312
5CYS6	Batch02	12896	0
5F22F	Batch02	4163	0
5F2FW	Batch02	16931	0
5F2GJ	Batch02	24882	1
5F2H6	Batch02	27133	35
5F34W	Batch02	11275	14
5F354	Batch02	19994	0
5F7CX	Batch02	19434	244
5FKXW	Batch02	42028	2775
5FLYL	Batch02	8263	5024
5FM51	Batch02	14676	3766
5FM7A	Batch02	14715	12485
5FM93	Batch02	26272	2342
5FM95	Batch02	23314	3
5FYY5	Batch02	20894	582
5FZ2N	Batch02	8767	240
5FZ5L	Batch02	65	0
5GPS7	Batch02	6708	0
5GWK5	Batch02	194871	194245
5GWU6	Batch02	6618	3354
5H45C	Batch02	23555	5
5H45U	Batch02	35275	3
5H4T4	Batch02	40890	2
5HSTA	Batch02	13955	10796
5HSXG	Batch02	14845	13954
5J29V	Batch02	25390	2
5J4VS	Batch02	11422	0
5K3C6	Batch02	25963	4235
5KVSC	Batch02	9761	821
5KW2Y	Batch02	10145	1886
5KW43	Batch02	10752	361
5KW6K	Batch02	4	1
5KW91	Batch02	3262	1
5L2NW	Batch02	49669	3106
5L2PK	Batch02	21229	0
5L4JX	Batch02	5918	0
5L4SC	Batch02	12870	1081
5L4XZ	Batch02	6183	707
5L59M	Batch02	3	0
5L795	Batch02	13376	940
5LT57	Batch02	15308	10022
5LU6J	Batch02	23440	16
5LUCR	Batch02	12251	4460
5LUML	Batch02	27580	15
5LUPA	Batch02	79578	2035
5LVFG	Batch02	25123	4762
5LVTZ	Batch02	2295	0
5LVWG	Batch02	1701	0
5LVZU	Batch02	29975	27162
5MZC7	Batch02	17898	7225
5N49Z	Batch02	24310	166
5N4GP	Batch02	16808	131
5N4J1	Batch02	12264	465
5N4PH	Batch02	100970	2
5N91C	Batch02	39694	3
5N93Z	Batch02	8236	0
5NFJY	Batch02	2841	0
5NFP7	Batch02	3014	1746
5PA95	Batch02	2860	2056
5PAAL	Batch02	12124	209
5PT57	Batch02	2269	0
5PTML	Batch02	2961	0
5PU6P	Batch02	132489	5
5PU9A	Batch02	25989	0
5PUFT	Batch02	20558	0
5PUJ5	Batch02	1963	0
5R455	Batch02	107828	668
5RN2W	Batch02	2545	1500
5RN6N	Batch02	9202	2735
5RRKJ	Batch02	10846	3419
5RRTU	Batch02	14466	9
5SS7R	Batch02	3295	149
5ST9F	Batch02	11065	4730
5STVU	Batch02	108756	5248
5SUG2	Batch02	26871	2764
5T52Z	Batch02	2307	0
5T54W	Batch02	15295	82
5T54Y	Batch02	1737	0
5UNW6	Batch02	10086	0
5V65X	Batch02	18475	451
5VHVR	Batch02	4548	0
5VY76	Batch02	27276	130
5WA4U	Batch02	9198	945
5WFKF	Batch02	2	0
5WFPX	Batch02	7849	6258
5WFXU	Batch02	16514	16225
5WJ9V	Batch02	4100	0
5WJA2	Batch02	14619	1360
5WJAX	Batch02	58630	733
5WPZ7	Batch02	3410	0
5WV1P	Batch02	5767	4802
5X1A5	Batch02	14807	1784
5Y2ZJ	Batch02	18014	0
5Y39Y	Batch02	44253	5
5Y3C1	Batch02	3066	0
5Y99W	Batch02	7440	6031
5Y9C9	Batch02	9656	7275
5Z9ZF	Batch02	3505	0
5ZA43	Batch02	13537	0
5ZA4F	Batch02	109251	19
5ZJK5	Batch02	14053	53
5ZJKV	Batch02	45347	0
5ZXNC	Batch02	15044	3369
613LU	Batch02	9156	2799
62T5L	Batch02	7270	0
62TK3	Batch02	52990	0
62XK6	Batch02	86675	1
6521G	Batch02	11558	0
53LVK	Batch02	3615	0
53M1Z	Batch02	2921	0
53M2L	Batch02	4794	0
53XC7	Batch02	17271	2368
53Y5N	Batch02	40724	9293
53Y9S	Batch02	29930	1734
53YHA	Batch02	288914	666
5573U	Batch02	107578	257
557UJ	Batch02	77905	3293
5597Z	Batch02	27553	1
559C6	Batch02	79163	0
559HG	Batch02	90185	0
55VLY	Batch02	16502	383
55WWY	Batch02	113200	1
55WXH	Batch02	72747	11224
55XAF	Batch02	294538	3
561ZM	Batch02	37343	75
5627V	Batch02	20620	75
562CN	Batch02	136854	4
5631M	Batch02	18688	1568
5646X	Batch02	22456	2192
564F7	Batch02	17449	507
565LJ	Batch02	3249	79
565VR	Batch02	13495	163
5669Y	Batch02	63562	3
566C9	Batch02	5047	0
569AX	Batch02	81368	4
569C3	Batch02	14752	9
57WNJ	Batch02	14841	0
57WYU	Batch02	32266	80
592NP	Batch02	23406	5
5954M	Batch02	3963	2845
599UU	Batch02	35160	1185
59APR	Batch02	11261	3114
59JTJ	Batch02	37194	1
59JWJ	Batch02	16791	0
59JX1	Batch02	16432	1
59K3X	Batch02	5767	352
59KA1	Batch02	164861	1
59KKJ	Batch02	18600	13
5C25N	Batch02	28165	844
5C2P3	Batch02	9654	5995
5C9A9	Batch02	18100	0
5C9FC	Batch02	79953	60
5C9GT	Batch02	19825	0
5CHP6	Batch02	53656	103
5CKCY	Batch02	58645	187
5CKRJ	Batch02	23069	0
5CM4M	Batch02	33638	3754
5CM91	Batch02	20967	169
5CN24	Batch02	13960	4180
5G4U1	Batch02	3425	0
5G5CZ	Batch02	94135	191
5GG9R	Batch02	11237	3028
5GLTC	Batch02	13006	6260
5JHH3	Batch02	552	0
5JKN6	Batch02	14046	9356
5JKS2	Batch02	8216	5609
5JKTP	Batch02	9522	6017
5JMPL	Batch02	3153	163
5JPHH	Batch02	26461	625
5JPJM	Batch02	24662	140
5JPKS	Batch02	67622	0
5JR3V	Batch02	15772	8714
5JR3Y	Batch02	24323	1324
5JR7V	Batch02	6972	4324
5JRAR	Batch02	11869	9583
5JS36	Batch02	47105	0
5JSM1	Batch02	198918	2
5JSNJ	Batch02	46043	6958
5JSVW	Batch02	25577	0
5JSZT	Batch02	7460	0
5MZTZ	Batch02	14337	9025
5MZZP	Batch02	13252	8154
5NANY	Batch02	14477	0
5NAXS	Batch02	1984	0
5NAY5	Batch02	10535	0
5P6RY	Batch02	15032	2164
5P6TY	Batch02	13090	5871
5P6Z5	Batch02	15950	1
5P71Z	Batch02	1339	0
5R55W	Batch02	179413	4
5R5N2	Batch02	36692	2
5R5TR	Batch02	103713	2
5R5X4	Batch02	32035	0
5R5Z9	Batch02	25011	86
5RTNP	Batch02	69962	1
5RTST	Batch02	17355	1089
5TF3G	Batch02	29972	254
5TFMR	Batch02	751	0
5TFS6	Batch02	32541	21830
5TG6F	Batch02	45046	21
5THXT	Batch02	16950	121
5TNP9	Batch02	19658	15204
5TRCX	Batch02	10123	7937
5TRMN	Batch02	33908	82
5TSUW	Batch02	9789	0
5TSVX	Batch02	25658	337
5TT3X	Batch02	95822	68862
5TT59	Batch02	32992	3928
5TTCN	Batch02	28767	167
5TTGK	Batch02	16369	14751
5TTGW	Batch02	53410	8
5TTZU	Batch02	52629	3
5TU2T	Batch02	2566	18
5TVPV	Batch02	3016	1
5TX73	Batch02	149035	2
5TXHJ	Batch02	78681	0
5TXP5	Batch02	12425	0
5V1ZL	Batch02	9777	52
5V2G7	Batch02	5079	8
5V2JF	Batch02	16541	8536
5V2PH	Batch02	44341	33499
5V2PM	Batch02	78760	18159
5V2WV	Batch02	6054	2639
5W6JN	Batch02	11786	466
5W6P3	Batch02	50919	2
5W6SA	Batch02	35393	1437
5W6XN	Batch02	46934	44473
5W9WL	Batch02	24762	151
5X7WA	Batch02	518	0
5X97T	Batch02	47760	319
5Z567	Batch02	188315	4
5Z5CA	Batch02	52921	4
5Z5GF	Batch02	195378	9
5ZUZJ	Batch02	18448	5
61A95	Batch02	22467	3651
61AKL	Batch02	15813	7265
61CTT	Batch02	148731	6
56262	Batch03	91226	10048
56551	Batch03	81064	198
51HAC	Batch03	6219	4214
51HMT	Batch03	22412	13896
51HYL	Batch03	6732	0
51HZM	Batch03	12887	860
51XWF	Batch03	31537	484
51YX2	Batch03	17098	4795
52LY5	Batch03	40338	614
52NS1	Batch03	35698	3607
52NYS	Batch03	45533	121
52STJ	Batch03	38070	3517
52UUP	Batch03	26007	647
52V6N	Batch03	17249	4648
52X9S	Batch03	51892	151
52ZPW	Batch03	55312	231
531NP	Batch03	49737	367
53FWG	Batch03	10268	445
5446J	Batch03	43947	2044
544NW	Batch03	55633	35
54MY2	Batch03	61309	24
54N11	Batch03	56850	93
55Y1V	Batch03	755	0
562KA	Batch03	66535	392
569MU	Batch03	19860	4074
569U2	Batch03	12293	261
569W7	Batch03	15943	1439
56FSV	Batch03	4283	0
56G3G	Batch03	26646	0
56LL5	Batch03	6269	3709
56MHU	Batch03	7496	4727
56TSM	Batch03	10329	2507
57PTH	Batch03	40383	1244
57PYN	Batch03	10671	10070
57RF9	Batch03	18262	3287
57RJ5	Batch03	12584	2695
5915M	Batch03	14461	24
5917Y	Batch03	17522	26
591R2	Batch03	16736	898
59A21	Batch03	1321	0
59C32	Batch03	13315	1285
59CH7	Batch03	2571	46
59CY4	Batch03	25	0
59GJT	Batch03	12863	11064
59GP3	Batch03	892	0
59GPZ	Batch03	18299	14016
59GVW	Batch03	5983	660
59GXX	Batch03	16102	3848
59N2T	Batch03	23351	18490
5A1TM	Batch03	27213	3943
5A2GH	Batch03	99621	104
5A4TY	Batch03	1040	0
5A4YL	Batch03	9832	1
5AAH6	Batch03	6759	0
5AJ1L	Batch03	35817	24056
5ANKJ	Batch03	21695	0
5APL4	Batch03	5816	1165
5ARFL	Batch03	1	0
5ARG5	Batch03	8774	1389
5C5YL	Batch03	22147	741
5C69A	Batch03	45059	28779
5C6LF	Batch03	11264	5787
5C6M2	Batch03	8665	569
5CJMF	Batch03	17734	505
5CK5N	Batch03	9726	405
5CKJG	Batch03	9585	1248
5CKS4	Batch03	16373	795
5CL15	Batch03	21623	50
5FCW6	Batch03	8646	1577
5FLWV	Batch03	21882	16219
5G7M3	Batch03	20815	16147
5G9AM	Batch03	7546	6055
5G9F1	Batch03	135735	418
5GT9H	Batch03	40856	77
5HFXW	Batch03	12259	249
5HG3U	Batch03	39155	3501
5HG5T	Batch03	22589	12849
5HGHY	Batch03	8103	5601
5HGJM	Batch03	22454	243
5HGL6	Batch03	16727	1245
5HGPV	Batch03	2	2
5HHTY	Batch03	22437	11267
5HHU9	Batch03	15626	1839
5HHVS	Batch03	22307	6019
5HJ2H	Batch03	31844	3725
5J4PR	Batch03	181868	10624
5J4WT	Batch03	1167	606
5J4XN	Batch03	42068	953
5J5G7	Batch03	1	0
5JMTU	Batch03	4347	0
5JN71	Batch03	4452	0
5JNN3	Batch03	20623	2
5JP5A	Batch03	23648	13673
5JP74	Batch03	25061	6057
5JP9R	Batch03	17951	11227
5JPFJ	Batch03	12651	7861
5JPNX	Batch03	19742	5571
5JZ4Y	Batch03	19834	3030
5KP1A	Batch03	26130	2
5KVCV	Batch03	56792	42
5KVKV	Batch03	40601	2113
5KVZS	Batch03	34292	1364
5KWKM	Batch03	33643	490
5KWU6	Batch03	55523	288
5KZ4K	Batch03	39215	6329
5KZJV	Batch03	37724	15319
5L4V9	Batch03	32610	908
5M3Y1	Batch03	1489	132
5M42X	Batch03	15034	1853
5M6FY	Batch03	5909	0
5M6GK	Batch03	7070	3124
5M6LX	Batch03	20782	16
5M7X1	Batch03	68589	2369
5MF4A	Batch03	11982	1243
5MRNX	Batch03	19793	18873
5MRSM	Batch03	2764	2064
5MVJU	Batch03	18676	12324
5MVNX	Batch03	15397	9213
5MVPV	Batch03	12827	1178
5MXPY	Batch03	19295	6368
5MY3V	Batch03	15494	5826
5MY4Z	Batch03	28593	1287
5N2FJ	Batch03	3132	329
5N2FW	Batch03	4851	805
5N2GP	Batch03	5028	143
5NTWV	Batch03	9439	2490
5NVW9	Batch03	88736	3357
5NVWY	Batch03	29629	19751
5P529	Batch03	44730	2
5R3SW	Batch03	51178	6
5R71X	Batch03	25784	3296
5R7WG	Batch03	37996	14761
5RTZV	Batch03	27376	1085
5RUFX	Batch03	83609	17531
5RX46	Batch03	13336	167
5RX47	Batch03	15649	17
5RXFU	Batch03	4843	933
5S15K	Batch03	12619	132
5S163	Batch03	19045	241
5S1RW	Batch03	17648	12
5S1S6	Batch03	241	0
5SGV9	Batch03	16362	9160
5THXW	Batch03	5662	246
5THYN	Batch03	18790	862
5V1KN	Batch03	17630	4727
5V1NV	Batch03	38459	1174
5V2JJ	Batch03	170	0
5V2KH	Batch03	12297	147
5V2XH	Batch03	4917	457
5V3P6	Batch03	26216	1604
5V464	Batch03	22309	12458
5VML3	Batch03	66	0
5W4X2	Batch03	5446	0
5W4XM	Batch03	13909	152
5W4ZF	Batch03	591	0
5W4ZT	Batch03	2981	0
5X53M	Batch03	2690	723
5X551	Batch03	3189	1677
5X654	Batch03	13414	178
5X6AS	Batch03	18693	1
5X6FL	Batch03	1529	0
5X737	Batch03	38807	129
5XCG9	Batch03	31116	118
5XCJP	Batch03	17045	4638
5XFWW	Batch03	9652	9086
5XJ6Z	Batch03	21384	124
5XJAC	Batch03	2381	1438
5XJFK	Batch03	12386	0
5Y3X5	Batch03	22489	38
5Y3Y3	Batch03	34211	447
5Y3YK	Batch03	3	0
5Y497	Batch03	31117	637
5Y4MZ	Batch03	18	0
5Z69L	Batch03	14193	343
5Z6JH	Batch03	29778	1671
5Z6JL	Batch03	52276	12681
5ZUCR	Batch03	2	0
61A6J	Batch03	20891	2023
61FSA	Batch03	1904	0
61G9L	Batch03	15793	162
62T5S	Batch03	5557	583
62T61	Batch03	39996	21455
62TCN	Batch03	8922	2345
62VT3	Batch03	3449	88
62VZ4	Batch03	5	0
53L52	Batch03	4573	174
53L53	Batch03	10299	1
53LM7	Batch03	38611	2289
53NXJ	Batch03	37629	1961
53P24	Batch03	58793	1799
53P3A	Batch03	37943	2299
53RRH	Batch03	45748	31
53RU5	Batch03	83015	56
556U1	Batch03	11640	946
556ZH	Batch03	4049	154
557FG	Batch03	3762	2867
55T22	Batch03	15612	485
55TLC	Batch03	2947	0
55V4Z	Batch03	31123	1603
55VAC	Batch03	6930	1
55VJS	Batch03	5113	588
55ZSC	Batch03	55790	0
5626S	Batch03	72907	214
565S6	Batch03	9957	1
57WHS	Batch03	23507	397
57X2W	Batch03	56078	396
57Y14	Batch03	28161	1767
57Y4A	Batch03	113	0
57Y9N	Batch03	305178	7
57YZS	Batch03	12282	369
57ZAH	Batch03	19047	15830
57ZGG	Batch03	12173	11173
57ZHU	Batch03	215	0
57ZJ9	Batch03	2998	0
57ZLN	Batch03	3799	789
57ZRL	Batch03	22489	9243
594GL	Batch03	63094	6084
596CW	Batch03	41421	4
599FP	Batch03	34150	4728
599HM	Batch03	13215	3510
59A9R	Batch03	1810	0
59ATW	Batch03	6940	0
59CSV	Batch03	23516	254
59G2N	Batch03	40779	9135
59G9Z	Batch03	17805	2382
59GNR	Batch03	41260	0
59GUC	Batch03	38645	556
59H2G	Batch03	31408	5
5C5AA	Batch03	51051	2104
5C5FM	Batch03	84493	94
5C653	Batch03	15762	1874
5C6C2	Batch03	1543	0
5C6L9	Batch03	41685	0
5C6SA	Batch03	7673	0
5C7KJ	Batch03	48689	323
5C7R6	Batch03	62225	223
5C7SF	Batch03	54213	15
5CALS	Batch03	3066	1360
5CAXC	Batch03	9079	5357
5CAXT	Batch03	31925	93
5CAYK	Batch03	66615	211
5CC71	Batch03	919	367
5CCLA	Batch03	14975	643
5CCMC	Batch03	7724	634
5CFJ7	Batch03	17598	0
5CFLU	Batch03	19128	0
5CFPW	Batch03	26959	33
5CJC6	Batch03	20459	2
5CJCJ	Batch03	68631	34
5CK4S	Batch03	787	624
5CKF5	Batch03	19003	475
5CKLX	Batch03	2341	2126
5CL5P	Batch03	10078	599
5CL9J	Batch03	7956	215
5CLAA	Batch03	38839	6478
5CLAM	Batch03	7919	7789
5CNWT	Batch03	2902	1152
5G3H7	Batch03	9622	207
5G3HV	Batch03	11138	368
5G53M	Batch03	19672	5962
5G574	Batch03	18812	1152
5G5FP	Batch03	20837	11285
5G95R	Batch03	10035	8606
5G9GR	Batch03	76505	432
5GA14	Batch03	19206	1
5GAH2	Batch03	15069	7379
5GASJ	Batch03	31636	12117
5GAW3	Batch03	5507	2816
5GCFX	Batch03	49564	266
5GCHL	Batch03	46292	127
5GCKP	Batch03	40413	1029
5GKG6	Batch03	366	4
5GKJV	Batch03	2081	0
5GLKV	Batch03	33424	280
5GLW3	Batch03	16555	1
5GM4C	Batch03	22685	4704
5GM63	Batch03	1	0
5GNMJ	Batch03	7654	363
5GNSM	Batch03	18398	458
5GNU2	Batch03	3347	0
5J71H	Batch03	3190	0
5J7AA	Batch03	25571	163
5J7KK	Batch03	19792	0
5J7LN	Batch03	80603	2
5J7ZL	Batch03	60517	4182
5J93V	Batch03	54415	36
5JCFS	Batch03	8868	3418
5JCG2	Batch03	15782	10312
5JCPP	Batch03	26344	71
5JCWJ	Batch03	28268	3
5JF4V	Batch03	52299	3513
5JF75	Batch03	65912	399
5JG45	Batch03	21845	7328
5JGFX	Batch03	21705	5408
5JGPY	Batch03	8055	3916
5JHHT	Batch03	23302	15167
5JJ3G	Batch03	4058	798
5JJ5G	Batch03	18401	0
5JJ6T	Batch03	30388	0
5JJH3	Batch03	24733	1630
5JLTL	Batch03	24862	105
5JM5J	Batch03	9920	1
5JMZ2	Batch03	6895	2181
5JN4Y	Batch03	6020	432
5JNAJ	Batch03	3372	249
5JRUK	Batch03	32605	582
5JRWL	Batch03	24047	1
5JRYZ	Batch03	65942	18
5JSAW	Batch03	323	5
5JSNA	Batch03	9581	1
5JSPS	Batch03	15648	7953
5M4XR	Batch03	5935	2433
5M5C2	Batch03	99	0
5MAXZ	Batch03	27431	2
5MC1U	Batch03	14243	1904
5MC3G	Batch03	34875	37
5MYLH	Batch03	78431	3358
5MYP5	Batch03	24341	3652
5MYTX	Batch03	41207	150
5MYWA	Batch03	22479	1889
5MZ61	Batch03	13465	1113
5MZHT	Batch03	96911	947
5N137	Batch03	45539	139
5NA6T	Batch03	4432	203
5NAGA	Batch03	25092	2
5NATL	Batch03	24941	926
5NC47	Batch03	20298	13862
5NCPW	Batch03	20529	0
5NSF3	Batch03	40709	1
5NWTC	Batch03	58233	132
5NWUT	Batch03	63263	106
5P5RP	Batch03	4773	470
5P5UZ	Batch03	15361	538
5P6HG	Batch03	77818	1076
5PK4K	Batch03	288	97
5PK66	Batch03	10984	0
5PKGN	Batch03	26949	3363
5PKGT	Batch03	29933	2216
5PKK9	Batch03	26931	527
5PKVH	Batch03	3447	0
5PL12	Batch03	4297	444
5PL1Y	Batch03	12703	336
5PL26	Batch03	4021	1
5R1J9	Batch03	18934	5320
5R1KW	Batch03	27830	13612
5R1LL	Batch03	183031	9928
5R1XA	Batch03	56220	167
5R24S	Batch03	35883	2
5R4XJ	Batch03	35482	900
5R535	Batch03	18266	3062
5R5C6	Batch03	50132	137
5R5VR	Batch03	13535	2409
5R5WK	Batch03	5313	289
5R62P	Batch03	36001	13270
5RTH6	Batch03	34533	2136
5RTS3	Batch03	33553	4416
5TCSM	Batch03	13653	27
5TFUT	Batch03	19753	0
5TGMW	Batch03	77527	2
5TGNT	Batch03	6063	1
5TGP1	Batch03	10256	0
5TNMW	Batch03	22267	0
5TNW9	Batch03	16681	13601
5TP2R	Batch03	6929	1009
5TP3C	Batch03	18329	14614
5TP3L	Batch03	8058	789
5TP9H	Batch03	75	0
5TPAR	Batch03	1190	384
5TSC7	Batch03	11091	7433
5TSNN	Batch03	626	272
5TSSF	Batch03	21858	6401
5TSWJ	Batch03	32373	3280
5TSXA	Batch03	60447	1033
5TT6M	Batch03	10166	4405
5TTG4	Batch03	9186	554
5TVK4	Batch03	41186	419
5TVX4	Batch03	28315	1324
5TW22	Batch03	21710	1011
5TWSV	Batch03	51982	166
5TXFW	Batch03	19523	3020
5TXMC	Batch03	13030	2313
5W6M5	Batch03	15533	7884
5W6T4	Batch03	6450	624
5W6UP	Batch03	15453	447
5WA9P	Batch03	9923	151
5WAHU	Batch03	20607	53
5WAK7	Batch03	7134	6124
5X7X9	Batch03	12978	2487
5X7XJ	Batch03	17327	10601
5X9FF	Batch03	23013	3400
5XHRA	Batch03	21103	622
5XHYL	Batch03	31909	2183
5Z64C	Batch03	7027	3102
5ZTX4	Batch03	15904	3522
55224	Batch04	99214	1172
51X5L	Batch04	4304	0
51XJL	Batch04	385	16
51XSF	Batch04	13398	52
51Y7X	Batch04	15801	8509
51YSL	Batch04	4	1
51YV2	Batch04	10656	1
523LM	Batch04	22037	10624
523M1	Batch04	23175	5181
523XN	Batch04	40370	24744
52FC5	Batch04	9110	1
52PMK	Batch04	13661	511
52RLJ	Batch04	11809	0
535AG	Batch04	34666	33826
535CP	Batch04	7915	7204
535CT	Batch04	47115	38189
535HX	Batch04	37539	32357
5364P	Batch04	34962	8699
53YP2	Batch04	27702	6535
53YUM	Batch04	37522	1543
53Z35	Batch04	41179	4801
53ZG6	Batch04	39728	127
542MV	Batch04	42111	0
5436Y	Batch04	82528	1
54WVU	Batch04	13923	2315
551T2	Batch04	32828	23659
551X3	Batch04	17816	244
551XH	Batch04	27801	5558
551XU	Batch04	6756	0
5525P	Batch04	31100	2919
55P2T	Batch04	61352	0
55PKL	Batch04	55606	1237
55PKZ	Batch04	2398	722
55PPS	Batch04	6815	671
55PUT	Batch04	27265	0
55PYZ	Batch04	12077	0
56HGL	Batch04	8376	5618
56HHY	Batch04	29706	8471
56HJH	Batch04	13169	9190
56HT2	Batch04	73048	122
56HY5	Batch04	41609	8495
56HYH	Batch04	35332	13674
56JAY	Batch04	59277	308
56UR4	Batch04	26179	0
56URL	Batch04	6564	0
56VGT	Batch04	9652	1
56Y99	Batch04	27972	10019
56Y9Z	Batch04	5387	3742
56YH1	Batch04	24860	20910
56YNC	Batch04	3210	0
571FT	Batch04	23422	0
572SJ	Batch04	22434	292
572XA	Batch04	3973	2
57M9T	Batch04	11439	27
57MF2	Batch04	3	2
57R73	Batch04	85258	3
57R7J	Batch04	66239	15
57RHA	Batch04	69102	0
57RX7	Batch04	4381	0
57S1M	Batch04	14748	1
57S1R	Batch04	33503	202
57S1S	Batch04	3890	0
57S3H	Batch04	5558	0
57SFU	Batch04	18244	1177
57SG1	Batch04	6185	0
57SHR	Batch04	10089	2
57SK1	Batch04	40651	3
57YJ7	Batch04	54892	1
59U1L	Batch04	29944	5773
59UFW	Batch04	20866	5858
59UGW	Batch04	42403	11769
59UWM	Batch04	29408	0
59V2F	Batch04	9431	1431
5ASKV	Batch04	25923	3827
5ASNF	Batch04	27235	9341
5ASXX	Batch04	14534	1
5AT7U	Batch04	25781	3378
5ATA3	Batch04	4199	0
5ATFH	Batch04	47245	0
5ATGU	Batch04	19575	1
5ATJ6	Batch04	46761	55
5C6PX	Batch04	5298	0
5CKVG	Batch04	16704	1
5CPWL	Batch04	18193	1241
5CR3J	Batch04	7460	1
5CR52	Batch04	33326	233
5CRSX	Batch04	32693	3
5CRTR	Batch04	10860	1
5CVAV	Batch04	35161	8902
5CVS9	Batch04	47067	1482
5CXTM	Batch04	65411	7
5CY24	Batch04	24263	21
5CZRS	Batch04	52925	7259
5CZZY	Batch04	15381	103
5F15K	Batch04	15242	648
5F165	Batch04	766	1
5F1KG	Batch04	28442	132
5F1WK	Batch04	65328	2
5F6Z2	Batch04	29981	431
5F7AN	Batch04	5215	408
5F954	Batch04	42566	26111
5FJV6	Batch04	64026	5
5FJVW	Batch04	13764	13545
5FK1G	Batch04	36035	2
5FK7N	Batch04	22696	417
5FKCP	Batch04	19187	323
5FNF4	Batch04	22353	0
5FNGU	Batch04	59612	18
5FRHC	Batch04	39631	0
5FT44	Batch04	24380	4
5FTC3	Batch04	41633	3
5FTGZ	Batch04	5505	0
5FXPH	Batch04	36411	0
5FXZG	Batch04	17167	1012
5FY46	Batch04	18504	407
5FZ24	Batch04	32424	4816
5FZ6M	Batch04	2522	0
5G9CJ	Batch04	18275	0
5GGTC	Batch04	29589	403
5GGU2	Batch04	32069	0
5GGUN	Batch04	38888	1367
5GMJ2	Batch04	25225	180
5GUAU	Batch04	23823	17273
5GUPV	Batch04	22073	21499
5GYYW	Batch04	17105	10549
5GZ5C	Batch04	2856	1506
5GZKS	Batch04	33565	7
5H1W6	Batch04	2583	1058
5H239	Batch04	35723	366
5H26U	Batch04	74477	96
5H2AZ	Batch04	6744	644
5H2J1	Batch04	97623	124
5H652	Batch04	29028	28645
5H6HU	Batch04	21930	2302
5H6R1	Batch04	4	0
5H6W3	Batch04	14	0
5HGVF	Batch04	54122	81
5HGX3	Batch04	93763	5
5HGXW	Batch04	46058	171
5HHLM	Batch04	68297	335
5HJ2N	Batch04	34977	88
5HK49	Batch04	47583	0
5HK9P	Batch04	49753	2
5HKAR	Batch04	46311	0
5HKGV	Batch04	21645	3
5HKHK	Batch04	36547	490
5HKUJ	Batch04	31386	1
5HL4F	Batch04	19918	1129
5HLAF	Batch04	50797	0
5HLMA	Batch04	41608	7
5HLPY	Batch04	35208	2
5HLSX	Batch04	41643	3
5HLVG	Batch04	29342	260
5HSZT	Batch04	20420	14
5HTGZ	Batch04	39720	99
5HTMP	Batch04	73861	1
5HTT9	Batch04	44979	355
5HU5M	Batch04	38325	1191
5HU9K	Batch04	11607	4223
5HUPU	Batch04	53890	255
5HVKL	Batch04	41774	0
5HVNA	Batch04	95195	6
5J5WP	Batch04	3	0
5J5XW	Batch04	2989	0
5J665	Batch04	3780	291
5J67G	Batch04	15052	0
5JSZP	Batch04	11586	707
5JT99	Batch04	49973	269
5JZ33	Batch04	1	0
5K1Y9	Batch04	39474	298
5KMFM	Batch04	96551	2
5KPL6	Batch04	33265	1417
5KPZW	Batch04	93495	2
5KV1K	Batch04	32755	20265
5KVWA	Batch04	30483	26517
5KVWX	Batch04	35228	22984
5L35Z	Batch04	36738	22505
5L3N1	Batch04	27672	19957
5L3PH	Batch04	36385	0
5L6H2	Batch04	36472	4691
5LFRZ	Batch04	53512	2
5LFS3	Batch04	50799	93
5LFT7	Batch04	96035	2
5LGSW	Batch04	9290	0
5LS39	Batch04	23053	537
5LTHX	Batch04	26016	150
5LTKF	Batch04	35430	3
5LTN9	Batch04	22404	2107
5LTP3	Batch04	17014	8
5LTVW	Batch04	27804	266
5LTYS	Batch04	36541	137
5LU1U	Batch04	28138	1346
5LU2S	Batch04	24315	648
5LU56	Batch04	42577	178
5LURR	Batch04	33113	0
5LUT9	Batch04	23971	2668
5LUXH	Batch04	15568	179
5LWUZ	Batch04	1	0
5LWVY	Batch04	33313	44
5LYZF	Batch04	13254	1
5LZ77	Batch04	27845	46
5LZJN	Batch04	34855	37
5M16P	Batch04	11086	41
5M74U	Batch04	18777	0
5M7C1	Batch04	7354	0
5MJ6L	Batch04	9115	0
5MU2W	Batch04	74892	14
5MU51	Batch04	41169	1
5MUFA	Batch04	32358	2680
5MV74	Batch04	59278	1
5MX65	Batch04	14829	897
5MXJ6	Batch04	102968	8
5NHZ6	Batch04	21089	3
5NJ23	Batch04	25258	0
5NJ2S	Batch04	18803	0
5NJ5J	Batch04	26942	11
5NJG2	Batch04	4834	2
5NJMW	Batch04	33038	1
5NJP3	Batch04	22304	2
5NJXG	Batch04	38401	2
5NKGY	Batch04	29604	2
5NKNJ	Batch04	34654	2
5NR7S	Batch04	1	0
5NRGY	Batch04	28363	13048
5NVH2	Batch04	1300	0
5NYAS	Batch04	62377	865
5NYGZ	Batch04	25734	426
5P2H6	Batch04	3306	153
5P2V4	Batch04	2066	68
5P2V9	Batch04	140014	8
5P374	Batch04	6	0
5PGUJ	Batch04	46125	61
5PGXA	Batch04	9084	0
5PHAR	Batch04	23325	0
5PNT5	Batch04	4306	186
5PP4V	Batch04	25178	0
5PP5N	Batch04	5310	235
5R6R7	Batch04	50622	44
5RC94	Batch04	19093	82
5RU49	Batch04	54674	15
5RWGT	Batch04	49465	422
5RWMM	Batch04	21682	628
5RZTP	Batch04	41561	1
5SPF1	Batch04	66	0
5SPJU	Batch04	16	0
5SPRP	Batch04	16952	0
5SU6A	Batch04	11479	2
5T74H	Batch04	23270	2
5U3CT	Batch04	17503	5596
5U3K5	Batch04	31549	0
5U3NM	Batch04	24728	2088
5U3W3	Batch04	41259	1
5U41N	Batch04	31413	0
5U434	Batch04	11408	892
5U44M	Batch04	11016	0
5UJPJ	Batch04	33383	2326
5UNXY	Batch04	19865	1968
5UPJ4	Batch04	68195	18
5USJS	Batch04	14829	2480
5UT6W	Batch04	32538	0
5UTNU	Batch04	45068	43247
5UTPY	Batch04	21215	635
5UWS7	Batch04	27384	2
5V7UW	Batch04	29121	1071
5VHYA	Batch04	22768	0
5VJJK	Batch04	31492	334
5VZ2L	Batch04	36625	1
5W2VA	Batch04	36824	109
5W331	Batch04	18162	0
5W7VR	Batch04	54285	9
5W96T	Batch04	41279	1032
5WRNL	Batch04	44723	3
5WRNS	Batch04	28120	1
5WRP6	Batch04	21981	821
5WS1G	Batch04	9076	0
5X1KF	Batch04	32501	26665
5X1MV	Batch04	84030	4
5X1N7	Batch04	39046	37018
5X1PW	Batch04	21850	184
5X1RU	Batch04	96801	3
5X1VN	Batch04	23830	22334
5XG6S	Batch04	12423	761
5XN6P	Batch04	23204	2
5XN7C	Batch04	11484	0
5XVNC	Batch04	9805	1
5Y1WG	Batch04	1907	0
5Y1YK	Batch04	12458	1
5Y2JV	Batch04	2	0
5Y2MG	Batch04	23864	227
5Y7LV	Batch04	134044	4
5Y7NL	Batch04	26946	2785
5Y9V1	Batch04	39167	12587
5YA9R	Batch04	23780	22955
5YAUT	Batch04	21613	21118
5YSXX	Batch04	2285	0
5YSYU	Batch04	21189	123
5YVHT	Batch04	17762	1
5Z942	Batch04	15654	11759
5Z9GC	Batch04	15554	11036
5Z9PY	Batch04	21536	16408
5ZK7F	Batch04	49377	201
5ZK9X	Batch04	44756	86
5ZKRP	Batch04	63100	5
5ZL4H	Batch04	20318	1
5ZLAU	Batch04	48	5
61HN7	Batch04	37108	0
627GC	Batch04	44594	251
627KX	Batch04	26128	1388
627U5	Batch04	20313	1
62AGL	Batch04	44457	408
62AJ1	Batch04	73043	4
62AN4	Batch04	64983	8
62AP5	Batch04	35539	1057
62AVT	Batch04	29816	9
62AZL	Batch04	22281	5
62VRA	Batch04	51671	0
639ZS	Batch04	20745	46
63GJ2	Batch04	47948	1283
63GKS	Batch04	76612	7
64SS6	Batch04	17270	232
64UPZ	Batch04	99892	24
652L5	Batch04	63194	91
65NRZ	Batch04	52871	149
55SN9	Batch04	30559	658
55SP6	Batch04	10206	1582
55SPC	Batch04	55117	0
566KT	Batch04	4161	0
566R4	Batch04	4162	1010
566SN	Batch04	2101	784
57UTL	Batch04	82811	2
57UYL	Batch04	51338	2
5C6V2	Batch04	51645	13090
5CFAJ	Batch04	3434	0
5CFP9	Batch04	52647	1
5CFVU	Batch04	18454	0
5CFY6	Batch04	29838	20873
5CGA3	Batch04	33200	22357
5CGG3	Batch04	9741	1
5CMR7	Batch04	50323	0
5CN49	Batch04	73802	0
5CN62	Batch04	66987	1
5GA4X	Batch04	96038	0
5GAFJ	Batch04	45971	110
5GAVH	Batch04	89344	34
5GKCM	Batch04	33787	276
5GKVR	Batch04	7791	1
5GKWP	Batch04	6315	367
5GMCS	Batch04	39942	75
5GMHH	Batch04	69653	606
5GMSU	Batch04	68472	71
5J4PX	Batch04	27507	0
5J4RL	Batch04	110141	2
5JJA3	Batch04	45887	557
5JJCC	Batch04	50840	38
5JJCH	Batch04	69544	14039
5JRSX	Batch04	31286	27198
5JRVF	Batch04	31390	28468
5JRVP	Batch04	16194	11843
5M57K	Batch04	48616	0
5M7HG	Batch04	32687	418
5MZTH	Batch04	35405	29904
5N1CK	Batch04	32303	15877
5N1PH	Batch04	53870	85
5N1SN	Batch04	19769	15447
5NCMK	Batch04	43894	25
5NSGG	Batch04	25365	16850
5NTNM	Batch04	26241	19
5NWKT	Batch04	86325	0
5P5TZ	Batch04	22216	11892
5R23T	Batch04	80580	5
5R25U	Batch04	69985	5
5RVFA	Batch04	69337	1
5RVKP	Batch04	98062	6
5RVN4	Batch04	68178	9
5RVPW	Batch04	48610	2742
5RVZN	Batch04	5112	327
5RW7F	Batch04	29874	1
5RW93	Batch04	47362	62
5RW9N	Batch04	597	0
5RWAZ	Batch04	10896	0
5TGPA	Batch04	6	0
5TGW7	Batch04	22000	18734
5TSXX	Batch04	1	0
5TTJ9	Batch04	45313	1
5TXM3	Batch04	5815	182
5TXSJ	Batch04	3400	158
5TXUS	Batch04	7881	1
5W1GC	Batch04	35923	27833
5W1MP	Batch04	33251	13267
5W1TH	Batch04	24014	19427
5W42Y	Batch04	14355	285
5W4F9	Batch04	35160	0
5WCA4	Batch04	7959	754
5WCUG	Batch04	20956	605
5WN5N	Batch04	23013	16885
617W4	Batch04	22059	7294
6194A	Batch04	38077	101
52742	Batch05	70061	2
52915	Batch05	60056	0
54761	Batch05	113026	19822
56291	Batch05	56347	0
56359	Batch05	117193	176
5126Y	Batch05	8687	2242
512AA	Batch05	67197	98
512VV	Batch05	61158	2338
516JJ	Batch05	12	3
516RS	Batch05	11932	0
516S7	Batch05	10675	1053
516TH	Batch05	4652	0
516UX	Batch05	113981	416
51LGT	Batch05	51958	3697
51LLM	Batch05	11821	3958
51MRL	Batch05	51408	50167
51P9M	Batch05	7208	443
51R7J	Batch05	3257	0
51R92	Batch05	5073	249
51R9R	Batch05	48665	22
51RFN	Batch05	11814	0
51RFZ	Batch05	14858	0
51RHT	Batch05	3669	0
51SJG	Batch05	1559	0
51SNP	Batch05	2	0
51SSY	Batch05	3749	1
51U4T	Batch05	70493	1794
51US3	Batch05	1320	742
51V41	Batch05	18077	3881
51V9Z	Batch05	86116	157
51VCL	Batch05	2966	359
51VK6	Batch05	87909	11339
51VUT	Batch05	84676	53
51W91	Batch05	89092	7663
5232H	Batch05	46251	14627
523FZ	Batch05	20130	15920
523YC	Batch05	23629	604
524NY	Batch05	4317	0
5259C	Batch05	3193	697
525WN	Batch05	44240	13
525Y1	Batch05	12021	0
5265S	Batch05	117194	86
5265W	Batch05	94901	5
526A7	Batch05	80984	5771
526GM	Batch05	58885	5477
526GZ	Batch05	1038	0
5275P	Batch05	12555	1
527UK	Batch05	6638	0
52G7M	Batch05	78304	13301
52GAN	Batch05	21961	14639
52GK2	Batch05	13797	9939
52GKL	Batch05	40499	12817
52GUL	Batch05	35715	25072
52KA4	Batch05	27725	17083
52UXN	Batch05	10	0
52V9U	Batch05	24203	22855
533XY	Batch05	38416	29785
534CC	Batch05	76662	271
534CT	Batch05	30719	61
534U7	Batch05	37531	2033
539TA	Batch05	10764	1
539WA	Batch05	16033	0
53A3X	Batch05	14552	196
53CV2	Batch05	66650	6466
53GFN	Batch05	3126	0
53GSP	Batch05	18235	2
53GZ2	Batch05	93505	2
53H3U	Batch05	6418	0
53HCA	Batch05	5100	0
53HCW	Batch05	42026	2
53HFM	Batch05	36843	9
53HGC	Batch05	19860	206
53MXU	Batch05	11214	1839
53NAW	Batch05	3923	313
53NC7	Batch05	54980	4
53NF7	Batch05	60729	1
53NKC	Batch05	22349	0
53RW5	Batch05	50918	23307
53RYG	Batch05	36026	15132
53S21	Batch05	45526	35423
53V97	Batch05	13266	0
53VNH	Batch05	90087	169
53VSU	Batch05	60108	18768
53WLV	Batch05	16527	0
53WLZ	Batch05	4352	486
546XY	Batch05	121175	346
546Z1	Batch05	34168	21621
54MAM	Batch05	56163	40784
54MG2	Batch05	41049	676
54N2P	Batch05	34092	28855
54PHN	Batch05	28526	15389
54PR7	Batch05	39273	29421
54PT4	Batch05	50015	3119
54R9W	Batch05	64036	28146
54RCF	Batch05	68228	1658
54RM6	Batch05	42243	5217
553LW	Batch05	13280	67
554SF	Batch05	20979	364
555CZ	Batch05	6696	275
555VA	Batch05	13834	2
557AS	Batch05	46640	6341
557JM	Batch05	3949	0
557JY	Batch05	17780	0
557SJ	Batch05	9611	0
55P1U	Batch05	29459	26028
55P3N	Batch05	23366	16256
55PAN	Batch05	124551	70158
55PH4	Batch05	32207	18043
55R47	Batch05	3134	0
55R4A	Batch05	16746	0
55R55	Batch05	4814	83
56ULM	Batch05	27713	3874
56UMJ	Batch05	34869	3
56ZKL	Batch05	3893	83
579L9	Batch05	24211	375
579NS	Batch05	25739	18502
57HXC	Batch05	7740	7218
57L3L	Batch05	28914	2525
57L75	Batch05	41879	1
57M6U	Batch05	22018	0
57P7H	Batch05	66285	10
5933W	Batch05	31072	1
593FU	Batch05	18279	0
59RTX	Batch05	7391	44
59S2R	Batch05	11212	1
59S6K	Batch05	5040	371
59SH9	Batch05	2838	0
5A275	Batch05	33484	28401
5A2G3	Batch05	24883	19624
5AA1F	Batch05	19438	15145
5AM3Z	Batch05	12384	4930
5ASZL	Batch05	59300	439
5AT5U	Batch05	100	0
5ATH7	Batch05	9811	0
5ATHU	Batch05	14533	1
5ATTM	Batch05	61702	80
5AU9C	Batch05	3608	0
5AUHH	Batch05	6299	0
5AUSY	Batch05	659	0
5AVXK	Batch05	303	15
5CKZS	Batch05	33526	0
5CWFS	Batch05	6146	0
5CXMW	Batch05	33236	57
5CXP4	Batch05	23353	1
5CXVX	Batch05	26557	20690
5CYU2	Batch05	34198	10422
5CZL1	Batch05	28425	4857
5CZM6	Batch05	54629	382
5FACK	Batch05	9977	1
5FAHJ	Batch05	11887	2285
5FAJJ	Batch05	4320	0
5FFZU	Batch05	7328	0
5FTHH	Batch05	6202	0
5GRLJ	Batch05	17124	7440
5GRP7	Batch05	8791	7765
5GSVU	Batch05	26526	16827
5GYW7	Batch05	853	680
5H1KK	Batch05	37198	34428
5H623	Batch05	8968	1521
5HAGH	Batch05	7809	1
5HAJS	Batch05	8329	0
5HAZ9	Batch05	89260	3
5HC16	Batch05	8178	1
5HX63	Batch05	307	0
5HXCG	Batch05	14124	66
5HXGV	Batch05	17018	0
5HZ45	Batch05	6428	164
5HZ7K	Batch05	5664	0
5J2UC	Batch05	2515	239
5J2VY	Batch05	2471	66
5J2YS	Batch05	1944	99
5K2GZ	Batch05	7019	0
5K2KP	Batch05	9241	297
5K2M5	Batch05	12532	684
5K2N6	Batch05	5034	190
5KN5F	Batch05	22047	9609
5KWFK	Batch05	42812	6440
5KXJ1	Batch05	39163	1061
5L22P	Batch05	9646	6687
5L63H	Batch05	25174	611
5L644	Batch05	75500	451
5LJG2	Batch05	2024	0
5LJLS	Batch05	3721	552
5LJP2	Batch05	5349	0
5LKN5	Batch05	7522	22
5LKXZ	Batch05	7182	0
5LN76	Batch05	18858	805
5LNAA	Batch05	1598	4
5LNCM	Batch05	1	0
5M5NT	Batch05	3356	0
5M5S6	Batch05	21608	848
5M5YC	Batch05	3828	155
5MLF2	Batch05	10119	0
5MLT4	Batch05	833	0
5MLWW	Batch05	11516	0
5MPFP	Batch05	4386	0
5MPGC	Batch05	21992	4
5MR4M	Batch05	2023	0
5MSLJ	Batch05	8134	1
5MTR5	Batch05	14913	239
5MUG3	Batch05	30636	8
5MVV9	Batch05	26119	23948
5N66J	Batch05	21846	14380
5N95W	Batch05	17067	9004
5NF6T	Batch05	47539	2725
5NF99	Batch05	39541	3510
5NFZT	Batch05	50261	86
5NH2J	Batch05	21628	697
5NH6H	Batch05	18110	5759
5P1W2	Batch05	7677	1
5P2CC	Batch05	15593	10
5P2K9	Batch05	12062	248
5P2MZ	Batch05	19669	1
5PGMK	Batch05	322483	446
5PGRZ	Batch05	77010	39
5PHPN	Batch05	9503	0
5PHSJ	Batch05	20074	381
5PHWW	Batch05	25676	19
5PNTG	Batch05	13719	1992
5PNUA	Batch05	13504	82
5PP2G	Batch05	9	0
5PP39	Batch05	21679	8
5PS9G	Batch05	55203	2
5PS9R	Batch05	4610	270
5R72U	Batch05	39815	33588
5R91Z	Batch05	39916	26539
5RFLJ	Batch05	13757	8
5RGCH	Batch05	15885	453
5T5SP	Batch05	31618	1515
5T5T9	Batch05	37940	32
5T5UU	Batch05	30248	13589
5UP6X	Batch05	6348	1
5UPGN	Batch05	24706	18886
5UWPT	Batch05	7908	741
5UWTY	Batch05	7528	0
5UWU2	Batch05	754	0
5UX4N	Batch05	20286	0
5UZ67	Batch05	20641	9
5V7JF	Batch05	14216	290
5V91J	Batch05	22005	4260
5VLX3	Batch05	3714	0
5VM1J	Batch05	6732	1
5VUH3	Batch05	628	0
5VUHN	Batch05	17404	3
5VUT3	Batch05	18481	1
5VUY4	Batch05	22159	18231
5VVH4	Batch05	3617	0
5WA5P	Batch05	50588	596
5WA62	Batch05	85074	14
5WA9L	Batch05	51539	108
5WFXZ	Batch05	18548	3261
5WFYX	Batch05	7920	91
5WPTY	Batch05	31598	5902
5WR34	Batch05	22673	2046
5WRT3	Batch05	58895	1
5WRXK	Batch05	6976	989
5WS1F	Batch05	71457	16
5WTVC	Batch05	74157	6
5WUJT	Batch05	60425	11545
5X1Z4	Batch05	13922	2
5XN64	Batch05	18719	11886
5YUT3	Batch05	11756	425
5YUWR	Batch05	2623	0
62A9Z	Batch05	1124	0
62FHZ	Batch05	2472	0
62FM6	Batch05	9578	1
524JS	Batch05	44847	8
524PR	Batch05	3075	20
524S3	Batch05	19427	188
524SS	Batch05	3	0
524YK	Batch05	110	0
524ZT	Batch05	1255	0
524ZU	Batch05	2720	0
5251T	Batch05	26676	28
525AH	Batch05	82745	2
5294H	Batch05	3445	0
529GX	Batch05	77172	7
529V9	Batch05	23429	63
529YJ	Batch05	22734	0
529ZF	Batch05	4207	0
532N3	Batch05	92048	467
532Z7	Batch05	71350	2012
53G5V	Batch05	15511	0
53NJA	Batch05	39223	101
53NJF	Batch05	30613	0
53U5M	Batch05	24805	37
53UF6	Batch05	37111	222
53UGF	Batch05	10749	1
53UGN	Batch05	9779	0
53UM4	Batch05	14259	0
53YAA	Batch05	57433	1876
53YAZ	Batch05	44217	12535
53YCN	Batch05	66041	38854
555SM	Batch05	22938	3901
555X1	Batch05	3048	412
555ZA	Batch05	28559	126
55YK3	Batch05	12070	0
55YMG	Batch05	10999	0
55ZFX	Batch05	41439	6441
55ZGN	Batch05	110625	555
5615P	Batch05	51091	12259
561JS	Batch05	16784	6369
561TL	Batch05	22633	386
561TU	Batch05	1746	126
561YT	Batch05	26507	1
5625M	Batch05	9485	0
5626F	Batch05	22302	0
562CP	Batch05	5808	0
562J1	Batch05	49700	4
564YR	Batch05	57116	1915
567H1	Batch05	38742	10075
567KR	Batch05	28909	8428
56CN2	Batch05	33928	569
56CP6	Batch05	72256	2
56CTG	Batch05	236	0
597WX	Batch05	4408	0
597XH	Batch05	11938	1
599L7	Batch05	5639	0
59CYP	Batch05	1327	0
59F22	Batch05	20631	2
59FSU	Batch05	24597	0
59J55	Batch05	31420	204
59JCL	Batch05	30960	813
59JJG	Batch05	14106	57
59JMZ	Batch05	116	0
59JVK	Batch05	10404	381
59JYJ	Batch05	17373	59
59KCY	Batch05	6075	288
59KM2	Batch05	5556	28
59L3H	Batch05	8115	28
5C2M4	Batch05	58662	1819
5C51X	Batch05	29805	41
5C5H1	Batch05	12132	1
5C7H3	Batch05	18665	1126
5C7R9	Batch05	1472	0
5CA36	Batch05	25500	24
5CA3F	Batch05	12475	2423
5CFTA	Batch05	49335	1036
5G4HP	Batch05	2277	0
5G4L6	Batch05	19543	148
5GAZ7	Batch05	14640	2212
5GC3R	Batch05	14499	0
5GC9R	Batch05	816	42
5GCF5	Batch05	4444	381
5GCVS	Batch05	2366	0
5GF2J	Batch05	1	0
5GF3Y	Batch05	12992	36
5JCY6	Batch05	10126	0
5JFJN	Batch05	30678	1465
5JFWK	Batch05	11035	81
5JFWX	Batch05	13132	51
5JK77	Batch05	26251	19946
5JKZT	Batch05	46077	1
5JL6L	Batch05	4053	0
5JLG2	Batch05	2465	503
5JLKH	Batch05	11531	297
5JRAZ	Batch05	1	0
5JRF5	Batch05	16319	5444
5M4FT	Batch05	34371	15365
5MVRN	Batch05	24836	10409
5MW7K	Batch05	21170	5681
5NAKY	Batch05	89130	51
5NAMJ	Batch05	61250	1288
5NSA7	Batch05	46439	14868
5NSMY	Batch05	33086	8743
5NSNK	Batch05	33457	15367
5NSVR	Batch05	962	0
5NSX5	Batch05	6456	0
5NT6Y	Batch05	6644	0
5R1LN	Batch05	37560	4561
5R55T	Batch05	35164	15249
5R5CX	Batch05	25615	15959
5RYH6	Batch05	18879	11008
5RYKT	Batch05	19035	7969
5RYPR	Batch05	44635	9961
5RYWV	Batch05	21686	135
5TC2L	Batch05	49983	1339
5TC9C	Batch05	58111	4153
5TC9W	Batch05	67423	144
5TCR4	Batch05	18097	7169
5TF9N	Batch05	22434	10535
5TFF5	Batch05	33757	14245
5TG3H	Batch05	27621	10464
5TG3V	Batch05	32838	274
5TG54	Batch05	29593	6224
5TW47	Batch05	38888	30407
5TXNM	Batch05	21101	5451
5TXS3	Batch05	10540	1868
5TXV3	Batch05	33635	13818
5W1JJ	Batch05	38563	1177
5W1TJ	Batch05	57859	1
5W45V	Batch05	34510	2179
5W46R	Batch05	61070	5212
5WAZF	Batch05	2229	204
5WAZS	Batch05	5514	0
5WC3L	Batch05	1628	0
5X7P9	Batch05	46922	3860
5X7RR	Batch05	62779	287
5X7RS	Batch05	47415	246
52933	Batch06	130277	0
54674	Batch06	61438	0
61965	Batch06	91392	0
514YP	Batch06	1828	0
514ZX	Batch06	1872	0
51CNW	Batch06	7296	1757
51F61	Batch06	5076	0
51F77	Batch06	9994	0
51F7G	Batch06	34167	3
51F9V	Batch06	25573	0
51FA4	Batch06	8997	0
51FCS	Batch06	33679	0
51FFW	Batch06	55294	0
51FGN	Batch06	1753	0
51JK6	Batch06	20550	278
51JZ9	Batch06	2739	3
51K3S	Batch06	13548	0
51K6J	Batch06	1016	0
51M3M	Batch06	47294	1692
51MU5	Batch06	58953	2
51MUZ	Batch06	72025	320
51P2L	Batch06	61775	81
51P73	Batch06	51	1
[truncated: 11,031 more rows]

## Sheet: 8b. Positive Controls
Sequencing Batch	Positive Control	Total ITS2 Reads	P. paneum Reads
Batch01	Candida albicans	82089	0
Batch02	Candida albicans	90510	4
Batch03	Cryptococcus neoformans	120806	1
Batch04	Cryptococcus neoformans	194123	5
Batch05	Cryptococcus neoformans	88686	3
Batch06	Cryptococcus neoformans	129093	0
Batch07	Cryptococcus neoformans	100163	6
Batch08	Cryptococcus neoformans	229635	13
Batch09	Cryptococcus neoformans	190655	4
Batch10	Cryptococcus neoformans	158824	1
Batch11	Candida albicans	45455	3
Batch12	Saccharomyces boudarii	188708	4
Batch13	Saccharomyces boudarii	50873	2
Batch14	Saccharomyces boudarii	78192	0
Batch15	Candida albicans	50498	0
Batch16	Saccharomyces boudarii	42473	1
Batch17	Saccharomyces boudarii	69764	0
Batch18	Saccharomyces boudarii	9623	0
Batch18	Saccharomyces boudarii	12962	0
Batch19	Candida albicans	8047	0
Batch20	Saccharomyces boudarii	60594	1
Batch21	Saccharomyces boudarii	11622	1
Batch22	Saccharomyces boudarii	21045	0
Batch23	Saccharomyces boudarii	151809	0
Batch24	Saccharomyces boudarii	20137	1
Batch25	Saccharomyces boudarii	150126	8
Batch26	Saccharomyces boudarii	51091	2
Batch27	Saccharomyces boudarii	21988	1
Batch28	Saccharomyces boudarii	34684	1
Batch30	Saccharomyces boudarii	28153	2
Batch31	Saccharomyces boudarii	77885	0
Batch32	Saccharomyces boudarii	57566	0
Batch33	Saccharomyces boudarii	62570	2

## Sheet: 8c. qPCR
TEDDY Sample	Avg Ct	Calculated ITS2 copies in 2 ul
5RNX1	28.5919	46.4981
5KZF9	26.4588	135.662
5KZ9S	28.5104	48.3677
5MXCC	25.6121	212.575
54GC2	26.6068	125.604		MEAN	75.8288
5397A	29.8207	26.0058		MEDIAN	48.3677
56MXM	28.3891	51.3012
5M7X7	25.7758	194.676
51NXG	<40	0
5A9RW	29.1259	36.0117
5M7Y9	28.1839	56.7056
5RZVL	30.2023	21.8167
514V4	29.4748	30.5517
Standard Curve	Avg Ct
10^6	14.16
10^5	16.0367
10^4	19.4838
10^3	23.2581
10^2	26.9753
NTC	35.8693

## Sheet: 8d. Metagenomic Data Analyzed
Study	SampleID	SubjectID	Reads Examined	Age(Months)	Country
DIABIMMUNE	SRR8086010	E006091	6450660	2	Finland
DIABIMMUNE	SRR8091065	T017419	2112060	2	Estonia
DIABIMMUNE	SRR8086027	E016273	1277859	2.03333	Finland
DIABIMMUNE	SRR8086411	E001958	16967881	2.03333	Finland
DIABIMMUNE	SRR8086539	E019092	10738774	2.03333	Finland
DIABIMMUNE	SRR8086448	E021940	16185683	2.06667	Finland
DIABIMMUNE	SRR8090978	T019031	14199046	2.06667	Estonia
DIABIMMUNE	SRR8086205	E010481	10581348	2.1	Finland
DIABIMMUNE	SRR8086183	E013505	4809613	2.13333	Finland
DIABIMMUNE	SRR8086310	E010682	616013	2.13333	Finland
DIABIMMUNE	SRR8085975	E014403	1993925	2.2	Finland
DIABIMMUNE	SRR8086327	E013394	6039744	2.2	Finland
DIABIMMUNE	SRR8086354	E029310	3055752	2.2	Finland
DIABIMMUNE	SRR8086526	E021032	2127416	2.23333	Finland
DIABIMMUNE	SRR8086163	E018286	739897	2.26667	Finland
DIABIMMUNE	SRR8086429	E017497	3134014	2.3	Finland
DIABIMMUNE	SRR8086531	E003953	14635803	2.3	Finland
DIABIMMUNE	SRR8085998	E004934	6679808	2.33333	Finland
DIABIMMUNE	SRR8086435	E022497	15288913	2.36667	Finland
DIABIMMUNE	SRR8086021	E016426	9427570	2.43333	Finland
DIABIMMUNE	SRR8086446	E016063	1132640	2.43333	Finland
DIABIMMUNE	SRR8086038	E003393	4980387	2.46667	Finland
DIABIMMUNE	SRR8086177	E014086	25014660	2.53333	Finland
DIABIMMUNE	SRR8086315	E018574	2453209	2.6	Finland
DIABIMMUNE	SRR8085997	E004898	5900155	2.66667	Finland
DIABIMMUNE	SRR8086144	E021822	1117162	2.66667	Finland
DIABIMMUNE	SRR8086196	E004709	11166505	2.9	Finland
DIABIMMUNE	SRR8090783	E035134	2327235	2.93333	Finland
DIABIMMUNE	SRR8090701	P004113	10185912	3.03333	Russia
DIABIMMUNE	SRR8090871	P005558	5443062	3.06667	Russia
DIABIMMUNE	SRR8090605	E033036	4590141	3.1	Finland
DIABIMMUNE	SRR8086104	E011183	9334542	3.2	Finland
DIABIMMUNE	SRR8086142	E021822	594606	3.3	Finland
DIABIMMUNE	SRR8086179	E013394	3623630	3.43333	Finland
DIABIMMUNE	SRR8090880	P009746	4550229	3.43333	Russia
DIABIMMUNE	SRR8086272	E007303	12039611	3.5	Finland
DIABIMMUNE	SRR8090507	T005999	12598998	3.6	Estonia
DIABIMMUNE	SRR8090683	T008246	2680793	3.6	Estonia
DIABIMMUNE	SRR8086081	E020924	1959310	3.63333	Finland
DIABIMMUNE	SRR8090558	T022883	9466507	3.7	Estonia
DIABIMMUNE	SRR8086260	E020682	3769877	3.76667	Finland
DIABIMMUNE	SRR8086266	E006871	7490760	3.76667	Finland
DIABIMMUNE	SRR8086073	E029796	6662864	3.8	Finland
DIABIMMUNE	SRR8086161	E018421	5279630	3.83333	Finland
DIABIMMUNE	SRR8086031	E003953	10136318	3.9	Finland
DIABIMMUNE	SRR8086282	E024907	1110542	3.9	Finland
DIABIMMUNE	SRR8086401	E017049	6129468	3.9	Finland
DIABIMMUNE	SRR8086101	E008437	2945052	3.93333	Finland
DIABIMMUNE	SRR8086312	E018574	3194152	3.93333	Finland
DIABIMMUNE	SRR8090841	T002534	2094749	3.93333	Estonia
DIABIMMUNE	SRR8086213	E022083	7187297	3.96667	Finland
DIABIMMUNE	SRR8086457	E025671	16819347	3.96667	Finland
DIABIMMUNE	SRR8090686	T008247	2848837	4	Estonia
DIABIMMUNE	SRR8090823	T012312	12470273	4	Estonia
DIABIMMUNE	SRR8090983	T013815	10424942	4	Estonia
DIABIMMUNE	SRR8091064	T018343	17706721	4.03333	Estonia
DIABIMMUNE	SRR8086198	E004781	11559925	4.03333	Finland
DIABIMMUNE	SRR8086066	E012393	5005701	4.03333	Finland
DIABIMMUNE	SRR8086043	E019187	19538951	4.03333	Finland
DIABIMMUNE	SRR8086155	E012115	5812372	4.06667	Finland
DIABIMMUNE	SRR8086452	E021940	2434703	4.06667	Finland
DIABIMMUNE	SRR8086460	E025912	4198531	4.06667	Finland
DIABIMMUNE	SRR8090692	P004113	2605281	4.06667	Russia
DIABIMMUNE	SRR8090813	T016811	6857092	4.06667	Estonia
DIABIMMUNE	SRR8091054	P014839	5864740	4.06667	Russia
DIABIMMUNE	SRR8086116	E002338	13439144	4.06667	Finland
DIABIMMUNE	SRR8090505	T006266	1995936	4.06667	Estonia
DIABIMMUNE	SRR8086127	E015378	3869764	4.1	Finland
DIABIMMUNE	SRR8086495	E022960	3312659	4.13333	Finland
DIABIMMUNE	SRR8086486	E021822	2338057	4.13333	Finland
DIABIMMUNE	SRR8086386	E008241	4877832	4.16667	Finland
DIABIMMUNE	SRR8091040	T014825	4911993	4.23333	Estonia
DIABIMMUNE	SRR8086063	E012678	5409841	4.33333	Finland
DIABIMMUNE	SRR8090825	T012389	8299789	4.33333	Estonia
DIABIMMUNE	SRR8090976	P005135	5612874	4.36667	Russia
DIABIMMUNE	SRR8086337	E023535	5972520	4.4	Finland
DIABIMMUNE	SRR8090572	T007750	10623555	4.46667	Estonia
DIABIMMUNE	SRR8090729	T019850	10365252	4.46667	Estonia
DIABIMMUNE	SRR8090532	T016548	6657583	4.5	Estonia
DIABIMMUNE	SRR8086002	E023705	4546418	4.53333	Finland
DIABIMMUNE	SRR8086459	E025830	17370585	4.53333	Finland
DIABIMMUNE	SRR8090835	T000461	16021793	4.53333	Estonia
DIABIMMUNE	SRR8090884	P009291	2960631	4.63333	Russia
DIABIMMUNE	SRR8090650	P000756	7813887	4.76667	Russia
DIABIMMUNE	SRR8090553	P015163	7087873	4.8	Russia
DIABIMMUNE	SRR8090715	P015656	7762545	4.8	Russia
