# Supplementary material for: Temporal changes in gastrointestinal fungi and the risk of autoimmunity during early childhood: the TEDDY study
Source: Nat Commun. 2022 Jun 7;13:3151. doi: 10.1038/s41467-022-30686-w (PMC9174155; doi:10.1038/s41467-022-30686-w)
Supplement: Supplementary file 12 — Source Data [file 41467_2022_30686_MOESM12_ESM.xlsx]

## Sheet: Fig 1a
ExactAgeinMonths	Country	LogPercent
8.27926	Finland	-4.29843
10.809	USA	-4.83863
6.86653	USA	-5.01412
6.43943	Germany	-5.04769
8.21355	Sweden	-5.05061
5.42094	USA	-5.05799
9.7577	USA	-5.08566
6.43943	Finland	-5.09366
5.94661	USA	-5.10127
4.50103	Germany	-5.12321
5.12526	USA	-5.17263
8.14784	Germany	-5.17653
40.4764	USA	-5.17914
6.20945	Finland	-5.18575
4.10678	Sweden	-5.21183
6.01232	Sweden	-5.21183
6.11088	USA	-5.21896
21.4867	USA	-5.22185
4.04107	Finland	-5.22988
11.9261	USA	-5.23508
6.01232	Finland	-5.23732
7.22793	Germany	-5.24336
8.08214	USA	-5.24489
10.5133	USA	-5.25727
7.42505	USA	-5.25806
7.29363	Sweden	-5.26043
3.38398	USA	-5.26201
8.24641	USA	-5.2636
7.12936	Finland	-5.26761
4.13963	USA	-5.26841
7.78645	Finland	-5.27084
11.4004	USA	-5.27084
17.1828	USA	-5.27084
7.29363	Sweden	-5.27165
7.35934	USA	-5.27165
6.93224	Finland	-5.27165
6.04517	Finland	-5.27165
5.05955	Finland	-5.27409
6.17659	USA	-5.27409
9.3306	Finland	-5.27491
9.26489	Germany	-5.27572
8.90349	Germany	-5.27572
5.4538	Germany	-5.27654
10.0534	Finland	-5.27654
9.13347	Germany	-5.27654
6.80082	Sweden	-5.27737
5.94661	Sweden	-5.27737
4.10678	Finland	-5.27819
9.16632	USA	-5.27819
4.07392	Finland	-5.27901
12.1889	Finland	-5.27984
7.29363	Finland	-5.27984
20.9938	Finland	-5.27984
6.96509	Germany	-5.28067
4.27105	Sweden	-5.2815
8.77207	Sweden	-5.2815
7.88501	Germany	-5.28233
7.55647	USA	-5.28233
5.32238	USA	-5.28233
3.90965	Finland	-5.28316
8.01643	Sweden	-5.28316
3.90965	USA	-5.28316
11.3018	USA	-5.28316
11.5318	Sweden	-5.284
5.91376	Sweden	-5.28567
5.05955	Sweden	-5.28567
5.8152	Sweden	-5.28567
4.99384	Sweden	-5.28651
4.99384	Germany	-5.28651
8.04928	Finland	-5.28735
7.0308	Finland	-5.28819
6.07803	Sweden	-5.28819
9.26489	Germany	-5.28904
32.9856	Sweden	-5.28904
3.05544	USA	-5.28988
7.78645	Germany	-5.29073
35.1211	Finland	-5.29073
12.4189	USA	-5.29073
32.0986	Sweden	-5.29073
9.92197	USA	-5.29158
11.0719	USA	-5.29158
7.68789	Sweden	-5.29158
8.01643	Finland	-5.29243
8.14784	USA	-5.29243
4.82957	Sweden	-5.29328
10.5462	USA	-5.29328
6.93224	USA	-5.29414
5.02669	Germany	-5.29414
5.97947	USA	-5.29414
16.0986	USA	-5.29499
9.03491	Sweden	-5.29499
6.34086	Germany	-5.29499
6.80082	Finland	-5.29499
7.35934	Finland	-5.29499
8.08214	Germany	-5.29585
7.09651	Sweden	-5.29585
6.43943	Finland	-5.29585
4.10678	Germany	-5.29585
7.19507	USA	-5.29585
4.04107	USA	-5.29671
10.2505	Finland	-5.29671
6.30801	Finland	-5.29843
32.9856	Finland	-5.29843
6.27515	Sweden	-5.2993
12.7474	Sweden	-5.2993
6.96509	Germany	-5.2993
3.18686	Finland	-5.30016
14.883	Finland	-5.30016
4.43532	USA	-5.30016
5.61807	Sweden	-5.30016
10.0862	USA	-5.30016
31.54	USA	-5.30103
8.87064	Finland	-5.30103
9.10062	Finland	-5.30103
4.99384	USA	-5.30103
10.7762	Finland	-5.3019
6.11088	Germany	-5.3019
4.20534	Germany	-5.3019
21.0924	Finland	-5.3019
3.12115	Finland	-5.3019
8.87064	Finland	-5.30277
6.11088	Sweden	-5.30277
6.04517	Sweden	-5.30277
9.49487	USA	-5.30364
6.34086	Finland	-5.30364
5.61807	Sweden	-5.30364
6.11088	Germany	-5.30364
4.36961	Finland	-5.30452
6.2423	Sweden	-5.30452
7.0308	Finland	-5.30452
4.07392	Sweden	-5.30452
7.06366	Sweden	-5.30452
12.386	Finland	-5.30539
5.48665	USA	-5.30627
6.01232	Sweden	-5.30627
5.74949	Sweden	-5.30627
4.82957	USA	-5.30715
9.10062	Finland	-5.30715
10.4148	Sweden	-5.30715
9.29774	USA	-5.30803
18.037	USA	-5.30803
8.1807	Finland	-5.30892
8.21355	USA	-5.30892
3.38398	Finland	-5.3098
21.6509	Finland	-5.3098
12.1561	Germany	-5.31069
6.50513	Sweden	-5.31069
8.9692	Finland	-5.31069
6.73511	USA	-5.31158
4.13963	USA	-5.31158
4.07392	Sweden	-5.31247
38.1109	USA	-5.31247
5.84805	Germany	-5.31247
7.32649	Sweden	-5.31247
7.49076	Finland	-5.31336
6.89938	Sweden	-5.31336
4.79671	Finland	-5.31336
7.12936	Finland	-5.31426
9.03491	USA	-5.31426
12.7474	USA	-5.31426
21.0924	Finland	-5.31515
6.17659	Germany	-5.31515
6.6037	Finland	-5.31515
6.11088	Germany	-5.31605
6.70226	Finland	-5.31695
4.07392	Finland	-5.31876
7.26078	Germany	-5.31876
4.76386	Finland	-5.31876
4.23819	Germany	-5.31966
9.36345	Finland	-5.31966
12.2218	Finland	-5.31966
9.98768	Sweden	-5.31966
3.84394	Finland	-5.32057
5.02669	USA	-5.32057
7.26078	Finland	-5.32148
4.96099	Finland	-5.32148
5.12526	Germany	-5.32148
23.2936	Germany	-5.32239
6.76797	Finland	-5.32239
10.1191	Sweden	-5.32239
5.91376	Finland	-5.32239
9.59343	USA	-5.32331
22.1109	Sweden	-5.32422
7.62218	Finland	-5.32514
10.1191	Sweden	-5.32606
32.2957	Sweden	-5.32606
11.2033	USA	-5.32606
18.5626	Sweden	-5.32698
10.3491	USA	-5.32698
8.01643	Finland	-5.3279
27.5318	Finland	-5.3279
6.34086	Finland	-5.3279
4.99384	Finland	-5.3279
29.2731	USA	-5.3279
18.924	USA	-5.3279
8.54209	USA	-5.32975
10.3162	Finland	-5.32975
6.86653	USA	-5.32975
6.07803	USA	-5.32975
5.19097	Finland	-5.32975
3.8768	USA	-5.33068
8.47639	USA	-5.33068
7.75359	Finland	-5.33068
8.93634	USA	-5.33161
22.3737	Germany	-5.33161
33.9055	Sweden	-5.33255
19.1211	USA	-5.33255
8.27926	Sweden	-5.33348
11.6961	USA	-5.33442
8.47639	USA	-5.33442
4.53388	Sweden	-5.33442
12.1561	USA	-5.33442
7.68789	Finland	-5.33442
16.0657	USA	-5.33536
7.98357	USA	-5.33536
6.27515	Germany	-5.33536
56.3121	Germany	-5.3363
25.1663	Finland	-5.3363
7.62218	Finland	-5.3363
9.7577	Germany	-5.3363
3.18686	Finland	-5.33724
6.04517	Finland	-5.33724
8.83778	Finland	-5.33724
9.03491	USA	-5.33724
9.19918	USA	-5.33819
4.13963	Sweden	-5.33819
3.25257	USA	-5.33819
10.7762	Sweden	-5.33819
4.96099	Sweden	-5.33913
6.20945	Sweden	-5.33913
4.73101	USA	-5.33913
6.40657	Finland	-5.34008
8.54209	Finland	-5.34008
14.1273	Sweden	-5.34008
11.9918	Finland	-5.34104
4.99384	Sweden	-5.34104
6.99795	Sweden	-5.34104
11.0062	Finland	-5.34104
6.20945	Finland	-5.34104
4.50103	Sweden	-5.34199
8.21355	Finland	-5.34199
13.2731	Finland	-5.34199
35.7454	USA	-5.34199
16.2628	Finland	-5.34294
4.07392	Finland	-5.34294
8.01643	Finland	-5.34294
4.99384	USA	-5.3439
3.84394	Finland	-5.3439
5.8809	USA	-5.34486
7.12936	Germany	-5.34486
10.0534	USA	-5.34486
7.95072	Germany	-5.34582
9.7577	Finland	-5.34582
6.27515	USA	-5.34582
6.89938	Germany	-5.34582
5.65092	Sweden	-5.34679
7.29363	USA	-5.34679
3.44969	Finland	-5.34679
4.20534	Finland	-5.34679
12.7803	USA	-5.34679
9.06776	Sweden	-5.34679
17.117	Sweden	-5.34679
10.2177	Finland	-5.34775
14.7844	USA	-5.34775
11.4333	Finland	-5.34775
14.1602	USA	-5.34775
14.9158	USA	-5.34872
8.27926	USA	-5.34872
5.32238	USA	-5.34872
12.3203	Finland	-5.34872
8.37782	USA	-5.34872
8.1807	USA	-5.34872
7.0308	Finland	-5.34872
7.98357	Germany	-5.34969
27.6304	USA	-5.34969
3.74538	Finland	-5.34969
16	Finland	-5.35067
17.2813	Finland	-5.35067
7.78645	Germany	-5.35067
10.5791	Finland	-5.35067
7.55647	Finland	-5.35067
6.04517	Finland	-5.35164
9.13347	Finland	-5.35164
4.17248	Sweden	-5.35262
11.9589	Finland	-5.35262
8.44353	USA	-5.35262
8.08214	Germany	-5.35262
7.98357	Sweden	-5.3536
7.95072	USA	-5.3536
9.79055	Finland	-5.3536
6.99795	Sweden	-5.3536
4.53388	USA	-5.35458
3.97536	Finland	-5.35458
9.06776	Germany	-5.35458
5.28953	Germany	-5.35458
8.57495	Finland	-5.35458
11.4004	USA	-5.35458
13.2731	USA	-5.35556
4.40246	USA	-5.35655
7.85216	Germany	-5.35655
6.43943	Finland	-5.35655
5.12526	USA	-5.35655
8.1807	USA	-5.35754
4.53388	Germany	-5.35754
22.768	Finland	-5.35754
7.22793	USA	-5.35853
16.7556	USA	-5.35853
7.09651	Finland	-5.35853
6.11088	Sweden	-5.35853
20.271	Sweden	-5.35853
7.06366	Sweden	-5.35853
8.83778	Finland	-5.35952
6.04517	USA	-5.35952
9.00205	USA	-5.35952
5.91376	USA	-5.35952
5.19097	Finland	-5.36051
14.6858	Finland	-5.36051
7.3922	Finland	-5.36051
24.7064	USA	-5.36151
6.83368	USA	-5.36151
14.2259	Sweden	-5.36151
6.01232	Sweden	-5.36151
8.93634	Sweden	-5.36151
6.47228	Finland	-5.36251
10.152	Finland	-5.36351
8.41068	Finland	-5.36351
5.91376	Sweden	-5.36351
10.152	Sweden	-5.36452
9.26489	Finland	-5.36452
4.00821	USA	-5.36452
7.95072	USA	-5.36552
6.01232	Sweden	-5.36552
5.84805	Germany	-5.36552
8.08214	Sweden	-5.36552
12.0246	Sweden	-5.36552
6.20945	Sweden	-5.36552
5.38809	Sweden	-5.36552
15.6715	Sweden	-5.36653
5.22382	Sweden	-5.36653
9.03491	Sweden	-5.36653
5.84805	Finland	-5.36653
11.1047	USA	-5.36754
7.91786	Finland	-5.36754
4.46817	Finland	-5.36754
6.17659	Sweden	-5.36754
7.26078	USA	-5.36754
8.04928	USA	-5.36754
5.02669	USA	-5.36754
8.08214	USA	-5.36856
10.152	USA	-5.36856
7.32649	USA	-5.36856
9.79055	USA	-5.36856
10.6448	Germany	-5.36856
8.73922	Finland	-5.36856
7.0308	Finland	-5.36856
3.38398	Germany	-5.36856
10.0862	Sweden	-5.36957
9.3963	Germany	-5.36957
9.29774	Finland	-5.36957
17.7413	USA	-5.36957
7.26078	Finland	-5.36957
5.58522	USA	-5.37059
5.15811	Finland	-5.37059
4.53388	Sweden	-5.37059
10.4148	USA	-5.37059
6.83368	Finland	-5.37059
7.22793	Germany	-5.37059
4.13963	USA	-5.37161
5.15811	Sweden	-5.37161
4.04107	Finland	-5.37161
12.3532	USA	-5.37263
11.9589	USA	-5.37263
3.58111	USA	-5.37263
13.963	Germany	-5.37263
5.02669	Finland	-5.37366
9.3306	Finland	-5.37366
4.07392	Finland	-5.37366
6.07803	Sweden	-5.37469
22.2752	USA	-5.37469
15.4415	Sweden	-5.37469
2.92402	Finland	-5.37469
4.69815	Finland	-5.37469
5.05955	Finland	-5.37572
17.8727	USA	-5.37572
7.52361	USA	-5.37572
6.57084	Sweden	-5.37572
11.039	Germany	-5.37572
11.9261	USA	-5.37572
7.35934	Germany	-5.37572
4.63244	Finland	-5.37675
15.2115	Sweden	-5.37675
5.38809	USA	-5.37779
6.80082	USA	-5.37779
9.03491	USA	-5.37779
7.26078	Sweden	-5.37779
8.77207	Sweden	-5.37779
6.2423	USA	-5.37882
30.5873	USA	-5.37882
12.1232	Finland	-5.37882
11.1704	USA	-5.37882
6.34086	Finland	-5.37882
9.06776	Germany	-5.37986
3.97536	USA	-5.37986
6.07803	USA	-5.37986
5.0924	Sweden	-5.37986
10.2834	Germany	-5.38091
11.4661	Finland	-5.38091
52.8953	Finland	-5.38091
10.0534	Sweden	-5.383
5.28953	USA	-5.3851
5.12526	USA	-5.3851
10.1848	Sweden	-5.3851
9.98768	Finland	-5.3851
10.9733	Finland	-5.38616
11.2361	USA	-5.38616
5.15811	Finland	-5.38616
8.11499	Germany	-5.38722
4.33676	USA	-5.38722
16.3943	Finland	-5.38722
11.039	USA	-5.38828
17.8398	Sweden	-5.38828
4.3039	Sweden	-5.38828
13.7002	Finland	-5.38828
4.96099	Sweden	-5.38828
4.92813	Sweden	-5.38934
5.25667	USA	-5.38934
6.27515	Germany	-5.39041
8.67351	Finland	-5.39041
9.00205	USA	-5.39041
4.10678	Germany	-5.39147
9.95483	USA	-5.39254
8.90349	Finland	-5.39254
5.84805	Finland	-5.39254
5.22382	Sweden	-5.39254
8.83778	USA	-5.39362
13.5688	Sweden	-5.39469
5.74949	Sweden	-5.39469
5.12526	USA	-5.39469
10.9733	USA	-5.39469
8.57495	Finland	-5.39577
6.01232	Sweden	-5.39686
4.89528	Finland	-5.39686
5.25667	Finland	-5.39686
7.75359	Finland	-5.39794
5.97947	Sweden	-5.39794
12.3203	Finland	-5.39794
3.8768	Germany	-5.39794
4.56674	Sweden	-5.39794
13.6345	Sweden	-5.39903
4.50103	USA	-5.39903
5.97947	Sweden	-5.39903
5.58522	USA	-5.39903
9.29774	Finland	-5.39903
4.07392	USA	-5.40012
7.22793	Sweden	-5.40012
24.9363	USA	-5.40121
4.99384	Finland	-5.40121
10.2177	Sweden	-5.40121
10.0205	Finland	-5.4023
8.27926	Finland	-5.4023
11.039	Sweden	-5.4023
19.0226	Finland	-5.4034
5.12526	USA	-5.4034
7.0308	USA	-5.4045
15.0144	Finland	-5.40561
17.117	USA	-5.40561
7.45791	Sweden	-5.40561
23.1294	Finland	-5.40561
5.84805	USA	-5.40671
7.06366	Finland	-5.40671
9.95483	USA	-5.40782
3.0883	Germany	-5.40782
6.04517	Finland	-5.40782
33.347	Sweden	-5.40782
19.8439	USA	-5.40782
9.06776	USA	-5.40894
6.93224	USA	-5.40894
6.96509	Sweden	-5.40894
3.74538	Finland	-5.41005
5.94661	Finland	-5.41005
5.94661	Germany	-5.41005
5.02669	USA	-5.41005
8.01643	Finland	-5.41117
5.94661	USA	-5.41117
5.05955	Finland	-5.41117
8.93634	Finland	-5.41117
14.193	Sweden	-5.41117
11.2033	Finland	-5.41117
10.9733	Germany	-5.41117
6.99795	USA	-5.41229
4.92813	Finland	-5.41229
6.07803	USA	-5.41229
7.09651	Finland	-5.41229
8.93634	Germany	-5.41341
8.93634	Finland	-5.41341
8.04928	USA	-5.41341
5.22382	Sweden	-5.41341
4.99384	Finland	-5.41341
9.3306	USA	-5.41454
4.92813	Sweden	-5.41454
5.19097	USA	-5.41567
9.36345	USA	-5.41567
7.06366	Sweden	-5.41567
6.04517	Sweden	-5.4168
13.6016	Finland	-5.4168
16.0986	USA	-5.4168
11.1047	Germany	-5.4168
4.00821	Sweden	-5.41794
11.6304	Sweden	-5.41794
17.3142	USA	-5.41794
5.97947	Sweden	-5.41794
7.35934	Finland	-5.41908
11.3676	USA	-5.41908
11.9918	Sweden	-5.41908
11.4333	USA	-5.42022
6.73511	Finland	-5.42022
16.1643	USA	-5.42022
11.1376	Germany	-5.42136
8.90349	Finland	-5.42136
11.4004	Sweden	-5.42251
13.0431	Germany	-5.42251
5.48665	Finland	-5.42251
3.81109	Sweden	-5.42251
9.3306	USA	-5.42251
9.00205	Germany	-5.42251
23.9507	Finland	-5.42366
5.55236	USA	-5.42366
8.04928	Sweden	-5.42366
17.4456	Finland	-5.42366
6.76797	Finland	-5.42481
6.93224	Finland	-5.42481
6.04517	Sweden	-5.42481
4.04107	Sweden	-5.42597
7.09651	Sweden	-5.42597
26.3491	Sweden	-5.42713
13.8316	USA	-5.42713
5.05955	Sweden	-5.42713
29.8316	Sweden	-5.42713
11.269	Finland	-5.42829
7.35934	Finland	-5.42829
22.9979	Finland	-5.42829
6.86653	USA	-5.42829
6.83368	Finland	-5.42829
4.20534	Germany	-5.42946
16.2957	USA	-5.42946
14.0287	USA	-5.42946
3.94251	Germany	-5.43063
7.42505	USA	-5.43063
23.3922	USA	-5.43063
4.04107	Sweden	-5.4318
10.2177	Germany	-5.4318
10.2177	Finland	-5.4318
6.37372	Finland	-5.4318
6.50513	USA	-5.4318
21.5524	Finland	-5.4318
3.58111	Sweden	-5.43297
6.34086	USA	-5.43297
6.01232	Sweden	-5.43415
8.04928	Germany	-5.43533
8.08214	USA	-5.43533
9.26489	USA	-5.43533
10.0862	Finland	-5.43533
6.93224	Finland	-5.43533
5.0924	Sweden	-5.43533
6.27515	Finland	-5.43652
19.1211	Sweden	-5.43652
5.48665	USA	-5.43652
15.2444	Germany	-5.43652
8.08214	Germany	-5.43771
9.85626	Finland	-5.43771
7.68789	Sweden	-5.43771
10.0205	Sweden	-5.43771
3.61396	USA	-5.43771
7.06366	Germany	-5.4389
11.6961	Sweden	-5.4389
15.3429	Finland	-5.4389
43.0719	USA	-5.44009
5.51951	Finland	-5.44129
27.0062	Sweden	-5.44129
9.36345	Germany	-5.44249
6.14374	USA	-5.44249
10.0862	USA	-5.44249
13.8973	Germany	-5.4437
7.3922	Finland	-5.4437
9.3306	USA	-5.44491
17.117	USA	-5.44491
34.4312	Finland	-5.44491
38.1766	Sweden	-5.44491
4.92813	Finland	-5.44612
12.2875	USA	-5.44612
6.07803	Finland	-5.44733
10.1191	USA	-5.44733
10.9076	Finland	-5.44733
15.1458	Finland	-5.44733
11.3018	Germany	-5.44733
6.93224	Finland	-5.44855
8.04928	USA	-5.44855
3.90965	USA	-5.44977
9.13347	USA	-5.44977
11.269	USA	-5.44977
11.7947	Sweden	-5.451
13.076	Sweden	-5.451
11.2361	USA	-5.451
4.76386	Germany	-5.451
5.48665	Sweden	-5.451
8.01643	USA	-5.45223
3.97536	Germany	-5.45346
4.00821	USA	-5.45346
3.61396	Sweden	-5.45346
12.0575	USA	-5.45346
10.2505	Sweden	-5.45346
7.29363	USA	-5.45469
24.7392	Finland	-5.45469
6.57084	USA	-5.45469
4.23819	USA	-5.45469
5.22382	Finland	-5.45717
4.3039	Finland	-5.45717
7.32649	Sweden	-5.45842
5.05955	Sweden	-5.45842
8.11499	Germany	-5.45842
7.95072	Sweden	-5.45842
9.03491	Sweden	-5.45967
4.04107	Germany	-5.45967
9.46201	USA	-5.45967
16.4928	USA	-5.45967
12.3532	USA	-5.45967
4.13963	Sweden	-5.45967
5.05955	USA	-5.45967
9.16632	USA	-5.46092
7.45791	Germany	-5.46092
4.23819	USA	-5.46092
4.10678	Sweden	-5.46092
5.8152	Finland	-5.46092
11.0062	USA	-5.46344
24.6407	Finland	-5.46344
37.3552	USA	-5.46344
6.86653	USA	-5.46471
24.0164	Finland	-5.46471
5.91376	Finland	-5.46471
6.14374	Finland	-5.46471
6.04517	USA	-5.46597
8.57495	Finland	-5.46597
10.1191	USA	-5.46597
4.10678	USA	-5.46597
5.0924	USA	-5.46725
5.15811	Finland	-5.46725
17.0513	Sweden	-5.46725
6.30801	Sweden	-5.4698
6.89938	Sweden	-5.4698
12.3203	Finland	-5.4698
12.1561	Germany	-5.4698
18.2341	Finland	-5.4698
9.26489	Germany	-5.47108
12.3532	Finland	-5.47108
7.16222	Finland	-5.47237
27.2033	USA	-5.47237
7.3922	USA	-5.47237
7.95072	Sweden	-5.47366
8.47639	Finland	-5.47496
7.95072	Sweden	-5.47496
3.02259	USA	-5.47496
4.79671	USA	-5.47625
8.37782	Finland	-5.47625
4.33676	USA	-5.47625
6.07803	Finland	-5.47625
18.3326	Finland	-5.47756
8.87064	Finland	-5.47756
38.7023	Finland	-5.47756
6.47228	Finland	-5.47756
5.05955	Sweden	-5.47886
7.32649	Finland	-5.48017
25.1992	USA	-5.48017
6.99795	Germany	-5.48017
14.7844	Finland	-5.48017
4.07392	Finland	-5.48017
30.0945	USA	-5.48017
10.4476	USA	-5.48149
31.4415	USA	-5.48149
7.35934	Sweden	-5.48149
14.7844	USA	-5.48149
4.27105	Finland	-5.48149
12.1232	USA	-5.4828
11.269	Sweden	-5.48413
10.0205	Sweden	-5.48413
7.35934	USA	-5.48413
5.32238	Sweden	-5.48413
20.0082	Sweden	-5.48545
3.8768	USA	-5.48545
8.11499	USA	-5.48545
19.4497	USA	-5.48545
8.57495	Sweden	-5.48545
9.29774	Finland	-5.48678
11.6632	Sweden	-5.48678
7.22793	USA	-5.48678
8.6078	Finland	-5.48678
18.0698	Finland	-5.48678
10.0534	USA	-5.48678
7.91786	Sweden	-5.48812
7.62218	USA	-5.48812
8.08214	Finland	-5.48812
17.0185	USA	-5.48945
8.93634	Sweden	-5.48945
5.02669	Sweden	-5.48945
4.73101	Finland	-5.48945
7.55647	Finland	-5.48945
22.8337	USA	-5.48945
4.33676	Germany	-5.4908
6.96509	Sweden	-5.49214
5.51951	Germany	-5.49349
18.924	Sweden	-5.49349
6.83368	USA	-5.49485
4.96099	Sweden	-5.49485
7.95072	Finland	-5.49485
6.40657	USA	-5.49485
7.0308	Sweden	-5.49485
10.9405	USA	-5.49621
14.4559	Germany	-5.49621
6.01232	Germany	-5.49621
16.3285	USA	-5.49621
7.0308	Sweden	-5.49757
6.01232	Finland	-5.49757
20.8296	Sweden	-5.49757
6.07803	Finland	-5.49757
10.2505	Finland	-5.49894
4.13963	Finland	-5.49894
8.41068	Finland	-5.49894
3.74538	Finland	-5.49894
16.8871	Germany	-5.49894
18.2012	USA	-5.50031
6.57084	Finland	-5.50031
6.20945	Sweden	-5.50031
5.74949	Sweden	-5.50307
8.27926	Germany	-5.50307
5.65092	Finland	-5.50446
19.0554	USA	-5.50446
9.3963	Finland	-5.50446
3.0883	Sweden	-5.50585
34.3655	Finland	-5.50724
5.65092	Sweden	-5.50724
8.1807	USA	-5.50864
14.0287	Finland	-5.50864
16.4271	USA	-5.50864
13.5359	USA	-5.50864
7.32649	Finland	-5.51004
4.04107	Sweden	-5.51145
4.79671	Finland	-5.51145
8.11499	USA	-5.51286
13.9302	Finland	-5.5157
9.16632	Finland	-5.5157
12.0246	Sweden	-5.5157
4.20534	Germany	-5.5157
9.82341	Sweden	-5.5157
20.9938	Sweden	-5.51713
11.1047	USA	-5.51713
6.07803	Sweden	-5.51856
6.20945	Germany	-5.51856
24.4435	USA	-5.51856
6.99795	USA	-5.51999
11.9261	Sweden	-5.51999
7.45791	USA	-5.51999
7.91786	Finland	-5.52143
15.3101	Sweden	-5.52143
3.90965	USA	-5.52288
16.3614	USA	-5.52433
4.79671	Finland	-5.52578
6.89938	Finland	-5.52578
11.9589	Germany	-5.52724
18.8583	Germany	-5.52871
5.15811	Finland	-5.52871
6.80082	Germany	-5.53018
15.3429	Finland	-5.53165
12.3532	Finland	-5.53462
5.84805	USA	-5.53462
4.40246	USA	-5.5376
16.1314	Sweden	-5.5391
9.3963	Germany	-5.5391
6.01232	Sweden	-5.5391
7.09651	Sweden	-5.5391
6.11088	Germany	-5.54061
4.00821	Sweden	-5.54363
9.29774	Germany	-5.54363
9.16632	USA	-5.54516
4.46817	Finland	-5.54668
7.88501	USA	-5.54668
7.32649	Sweden	-5.54821
34.3326	USA	-5.54975
30.193	Sweden	-5.55129
5.65092	Finland	-5.55284
7.16222	Finland	-5.55284
9.23203	USA	-5.5544
7.91786	USA	-5.5544
6.83368	Finland	-5.5544
13.963	Finland	-5.55596
18.7269	Finland	-5.55596
8.44353	USA	-5.55752
8.01643	Sweden	-5.55909
7.0308	Sweden	-5.55909
5.91376	Finland	-5.56225
8.08214	Sweden	-5.56384
5.42094	Sweden	-5.56384
7.12936	Finland	-5.56543
19.154	USA	-5.56543
11.0062	USA	-5.56543
29.1745	Sweden	-5.56543
5.02669	Sweden	-5.56543
18.6283	Finland	-5.56543
11.1047	USA	-5.56703
4.92813	Sweden	-5.56703
9.03491	USA	-5.56703
11.039	USA	-5.56703
11.4661	Finland	-5.56703
6.14374	Finland	-5.56703
5.42094	Finland	-5.56703
45.3717	Finland	-5.56864
7.16222	Sweden	-5.56864
5.8809	Finland	-5.57025
6.07803	Sweden	-5.57025
9.36345	Finland	-5.57025
28.4517	USA	-5.57187
8.80493	Finland	-5.57187
12.616	Finland	-5.57349
6.43943	USA	-5.57512
8.01643	Finland	-5.57675
9.42916	Sweden	-5.5784
6.96509	Sweden	-5.58004
6.83368	Finland	-5.5817
13.3717	Sweden	-5.58503
5.19097	Sweden	-5.58503
4.99384	Finland	-5.5867
5.8809	Sweden	-5.58838
8.77207	USA	-5.58838
5.02669	USA	-5.59007
7.12936	USA	-5.59007
5.38809	USA	-5.59517
8.01643	USA	-5.59517
9.92197	USA	-5.5986
28.2875	Sweden	-5.60033
5.12526	Sweden	-5.60033
14.9487	Sweden	-5.60033
4.17248	Finland	-5.60555
3.61396	Finland	-5.60555
4.69815	Finland	-5.60555
7.12936	Sweden	-5.60555
26.8419	USA	-5.60555
5.05955	Finland	-5.60906
11.1376	Germany	-5.61979
6.20945	Sweden	-5.6216
23.2608	USA	-5.62342
8.50924	Finland	-5.62709
4.99384	Sweden	-5.62709
4.76386	Sweden	-5.62893
11.2361	USA	-5.62893
5.97947	USA	-5.63078
10.4805	USA	-5.64589
11.9918	Sweden	-5.65365
3.21971	Finland	-5.65365
9.52772	Germany	-5.66555
8.01643	Finland	-5.68403
7.72074	Finland	-5.68613
11.8275	USA	-5.68825
6.30801	Finland	-5.69037
6.17659	Finland	-5.70333
7.16222	Sweden	-5.70997
9.13347	Finland	-5.72125
8.24641	Finland	-5.75696
7.06366	Finland	-5.78252
9.98768	Germany	-5.80967
3.8137	Finland	-4.82391
4.20822	Finland	-5
7.79178	Sweden	-5
11.9671	USA	-5.04576
7.03562	USA	-5.04576
4.47123	Sweden	-5.09691
17.0959	USA	-5.09691
3.32055	Finland	-5.09691
4.89863	Sweden	-5.1549
5.03014	Sweden	-5.1549
5.06301	Germany	-5.1549
8.54795	USA	-5.1549
7.92329	Sweden	-5.22185
5.03014	Sweden	-5.22185
7.10137	Sweden	-5.22185
21.1068	USA	-5.22185
10.0932	Sweden	-5.22185
5.2274	Finland	-5.22185
6.11507	Finland	-5.22185
9.30411	USA	-5.22185
6.90411	Finland	-5.22185
11.1452	USA	-5.22185
5.91781	Sweden	-5.22185
11.2438	Germany	-5.22185
6.04932	USA	-5.22185
38.137	Finland	-5.30103
6.57534	Sweden	-5.30103
4.93151	Germany	-5.30103
3.61644	Germany	-5.30103
7.79178	Finland	-5.30103
9.13973	USA	-5.30103
3.97808	Germany	-5.30103
5.06301	Sweden	-5.30103
33.6329	USA	-5.30103
6.11507	Sweden	-5.30103
4.04384	Finland	-5.30103
22.2904	Sweden	-5.30103
22.8164	Finland	-5.30103
7.92329	Germany	-5.30103
12.6575	USA	-5.30103
4.8	Finland	-5.30103
9.0411	Sweden	-5.30103
6.01644	Germany	-5.30103
12.2301	Sweden	-5.30103
4.8	Finland	-5.30103
8.94247	Finland	-5.30103
37.0849	USA	-5.30103
7.10137	USA	-5.30103
6.24658	Sweden	-5.30103
7.13425	USA	-5.30103
6.08219	Finland	-5.30103
9.50137	Sweden	-5.30103
13.4795	Finland	-5.30103
3.87945	Finland	-5.30103
7.92329	Finland	-5.30103
6.2137	Finland	-5.30103
7.79178	Finland	-5.30103
44.3836	Finland	-5.30103
4.07671	Sweden	-5.30103
6.87123	Germany	-5.30103
11.0137	USA	-5.30103
26.9589	USA	-5.30103
4.14247	Finland	-5.30103
4.76712	Finland	-5.30103
8.1863	Sweden	-5.30103
7.2	Germany	-5.30103
12	USA	-5.30103
10.8493	USA	-5.30103
38.2356	USA	-5.30103
4.99726	USA	-5.30103
4.04384	Finland	-5.30103
3.78082	Finland	-5.30103
20.3507	USA	-5.30103
11.1781	Finland	-5.30103
9.40274	Finland	-5.30103
6.96986	USA	-5.30103
10.0274	USA	-5.30103
6.04932	Germany	-5.30103
8.31781	USA	-5.30103
6.7726	Sweden	-5.30103
5.12877	Finland	-5.30103
5.19452	Finland	-5.30103
7.72603	Sweden	-5.30103
7.10137	Sweden	-5.30103
3.22192	USA	-5.30103
3.94521	Sweden	-5.30103
7.10137	USA	-5.30103
5.85205	USA	-5.30103
9.66575	Finland	-5.30103
5.88493	USA	-5.30103
7.29863	Sweden	-5.30103
12.2301	Finland	-5.30103
4.2411	Finland	-5.30103
4.8	Finland	-5.30103
5.19452	Finland	-5.30103
7.2	Finland	-5.30103
3.12329	Germany	-5.30103
5.75342	Finland	-5.30103
4.07671	Finland	-5.30103
4.30685	Sweden	-5.30103
4.30685	Sweden	-5.30103
19.9233	Sweden	-5.30103
8.94247	USA	-5.30103
4.66849	Finland	-5.30103
4.04384	Germany	-5.30103
11.5068	Finland	-5.30103
4.14247	Finland	-5.30103
37.2164	Finland	-5.30103
8.25205	Finland	-5.30103
5.03014	Germany	-5.30103
25.4795	Germany	-5.30103
22.3562	USA	-5.30103
6.7726	Finland	-5.30103
8.87671	USA	-5.30103
10.9479	USA	-5.30103
8.74521	Finland	-5.30103
27.1233	USA	-5.30103
20.2192	Finland	-5.30103
8.54795	Germany	-5.30103
21.1397	Sweden	-5.30103
4.93151	Sweden	-5.30103
7.10137	Finland	-5.30103
25.2822	Finland	-5.30103
18.8712	Sweden	-5.39794
11.0466	Sweden	-5.39794
9.20548	Finland	-5.39794
17.063	Sweden	-5.39794
11.211	USA	-5.39794
8.12055	USA	-5.39794
6.04932	Finland	-5.39794
5.06301	Finland	-5.39794
3.74795	Sweden	-5.39794
10.2247	USA	-5.39794
34.4877	Finland	-5.39794
5.95068	Finland	-5.39794
30.3123	Finland	-5.39794
10.6849	Sweden	-5.39794
7.23288	USA	-5.39794
31.9562	USA	-5.39794
6.80548	Germany	-5.39794
9.79726	Finland	-5.39794
26.5315	Finland	-5.39794
3.64932	Finland	-5.39794
4.93151	USA	-5.39794
31.1014	Sweden	-5.39794
4.70137	Sweden	-5.39794
8.67945	Finland	-5.39794
7.13425	Finland	-5.39794
6.90411	Germany	-5.39794
6.14795	Sweden	-5.39794
7.95616	USA	-5.39794
16.9315	USA	-5.39794
10.0274	Germany	-5.39794
7.10137	USA	-5.39794
8.94247	Finland	-5.39794
5.98356	Sweden	-5.39794
5.32603	USA	-5.39794
5.85205	Finland	-5.39794
8.25205	Germany	-5.39794
12.8548	USA	-5.39794
31.3973	Sweden	-5.39794
5.98356	Sweden	-5.39794
5.45753	Finland	-5.39794
7.03562	USA	-5.39794
14.926	USA	-5.39794
27.6493	Sweden	-5.39794
22.4877	Finland	-5.39794
5.91781	USA	-5.39794
12.9205	Finland	-5.39794
12.3288	USA	-5.39794
5.81918	Sweden	-5.39794
4.50411	USA	-5.39794
17.1288	USA	-5.39794
7.43014	USA	-5.39794
7.95616	Sweden	-5.39794
3.71507	USA	-5.39794
3.87945	Finland	-5.39794
15.1233	USA	-5.39794
5.2274	Finland	-5.39794
6.73973	USA	-5.39794
6.18082	USA	-5.39794
6.27945	Finland	-5.39794
13.0849	USA	-5.39794
3.87945	Finland	-5.39794
5.98356	Finland	-5.39794
4.10959	Finland	-5.39794
42.674	Sweden	-5.39794
36.7562	Germany	-5.39794
9.00822	Sweden	-5.39794
6.90411	Finland	-5.39794
26.137	Sweden	-5.39794
7.29863	USA	-5.39794
6.08219	Finland	-5.39794
8.71233	Finland	-5.39794
27.5507	Sweden	-5.39794
9.53425	Finland	-5.39794
18.1151	Finland	-5.39794
17.8521	Sweden	-5.39794
16.274	Sweden	-5.39794
7.26575	USA	-5.39794
9.10685	USA	-5.39794
10.7836	Finland	-5.39794
4.04384	Finland	-5.39794
11.6712	Finland	-5.39794
6.04932	Sweden	-5.39794
28.0767	Sweden	-5.39794
17.9836	USA	-5.39794
9.0411	USA	-5.39794
6.96986	Sweden	-5.39794
9.36986	USA	-5.39794
4.10959	Sweden	-5.39794
20.4164	Finland	-5.39794
6.93699	Sweden	-5.39794
12.1973	USA	-5.39794
8.87671	Sweden	-5.39794
13.0192	Finland	-5.39794
4.30685	Sweden	-5.39794
9.07397	Sweden	-5.39794
14.2027	Finland	-5.39794
4.20822	Finland	-5.39794
6.34521	Finland	-5.39794
5.91781	Sweden	-5.39794
6.2137	Finland	-5.39794
27.0575	Finland	-5.39794
8.25205	Sweden	-5.39794
6.6411	USA	-5.39794
10.1918	Sweden	-5.39794
10.126	Sweden	-5.39794
6.01644	Germany	-5.39794
10.3562	USA	-5.39794
9.07397	USA	-5.39794
7.16712	Sweden	-5.39794
8.25205	Finland	-5.39794
4.07671	Sweden	-5.39794
7.56164	Finland	-5.39794
5.75342	Finland	-5.39794
20.9096	Finland	-5.39794
15.8795	USA	-5.39794
35.2767	Sweden	-5.39794
16.1753	Germany	-5.39794
4.93151	Finland	-5.39794
7.23288	USA	-5.39794
6.27945	Finland	-5.39794
17.8521	Germany	-5.39794
15.1233	Sweden	-5.39794
12.9205	USA	-5.39794
16.1096	USA	-5.39794
14.4329	Finland	-5.39794
12.0658	USA	-5.39794
19.4301	Finland	-5.39794
7.98904	Finland	-5.39794
6.73973	USA	-5.39794
3.09041	USA	-5.39794
29.1945	USA	-5.39794
9.10685	USA	-5.39794
8.97534	Sweden	-5.39794
7.46301	Sweden	-5.39794
23.1781	USA	-5.39794
7.36438	USA	-5.39794
8.44932	USA	-5.39794
5.42466	Finland	-5.39794
4.30685	Sweden	-5.39794
5.42466	Finland	-5.39794
5.12877	Sweden	-5.39794
12.6575	USA	-5.39794
7.03562	Sweden	-5.39794
25.2164	Finland	-5.39794
3.91233	USA	-5.39794
5.7863	Sweden	-5.39794
6.11507	USA	-5.39794
22.0603	Germany	-5.39794
6.54247	Sweden	-5.39794
10.2904	USA	-5.39794
9.36986	Finland	-5.39794
3.32055	Finland	-5.39794
3.41918	USA	-5.39794
9.46849	Germany	-5.39794
23.3753	Sweden	-5.39794
5.98356	Finland	-5.39794
7.66027	Sweden	-5.39794
18.0822	USA	-5.39794
9.20548	Sweden	-5.39794
19.2	Finland	-5.39794
28.9973	Sweden	-5.39794
10.1918	USA	-5.39794
4.89863	Finland	-5.39794
5.88493	Germany	-5.39794
9.79726	Germany	-5.39794
7.03562	Finland	-5.39794
7.03562	Finland	-5.39794
9.66575	Germany	-5.39794
4.76712	Finland	-5.39794
7.36438	USA	-5.39794
6.41096	USA	-5.39794
7.2	Germany	-5.39794
20.0877	Finland	-5.39794
14.663	Sweden	-5.39794
6.18082	Finland	-5.39794
13.2164	Finland	-5.39794
6.14795	USA	-5.39794
21.1397	Germany	-5.39794
25.0849	USA	-5.39794
5.68767	Finland	-5.39794
19.3973	USA	-5.39794
16.1753	Finland	-5.39794
16.5041	Finland	-5.39794
4.2411	USA	-5.39794
31.8575	Finland	-5.39794
4.96438	USA	-5.39794
22.8822	USA	-5.39794
4.43836	Germany	-5.52288
9.33699	Finland	-5.52288
38.6959	USA	-5.52288
7.95616	Finland	-5.52288
21.1068	Sweden	-5.52288
13.874	USA	-5.52288
15.9452	USA	-5.52288
17.3918	Finland	-5.52288
5.29315	Finland	-5.52288
5.03014	Finland	-5.52288
10.5534	Finland	-5.52288
12.0329	Germany	-5.52288
4.50411	USA	-5.52288
6.24658	Sweden	-5.52288
5.03014	Finland	-5.52288
6.60822	Finland	-5.52288
9.96164	Sweden	-5.52288
3.78082	USA	-5.52288
6.73973	Finland	-5.52288
9.10685	Sweden	-5.52288
12.0986	USA	-5.52288
10.0932	Finland	-5.52288
10.9479	Finland	-5.52288
6.50959	Sweden	-5.52288
4.33973	Sweden	-5.52288
7.36438	Sweden	-5.52288
15.5836	Finland	-5.52288
10.1589	Sweden	-5.52288
10.8493	USA	-5.52288
9.13973	Finland	-5.52288
5.62192	Finland	-5.52288
5.68767	USA	-5.52288
10.126	Germany	-5.52288
3.94521	USA	-5.52288
31.3644	USA	-5.52288
26.137	Finland	-5.52288
4.47123	Sweden	-5.52288
11.737	Sweden	-5.52288
14.1041	USA	-5.52288
6.87123	USA	-5.52288
27.8137	Germany	-5.52288
50.5644	USA	-5.52288
25.9397	Sweden	-5.52288
4.17534	USA	-5.52288
7.46301	USA	-5.52288
8.90959	Sweden	-5.52288
6.80548	Germany	-5.52288
8.90959	Finland	-5.52288
8.12055	Sweden	-5.52288
5.68767	Finland	-5.52288
10.9151	Sweden	-5.52288
9.89589	Germany	-5.52288
5.03014	Finland	-5.52288
7.33151	Sweden	-5.52288
14.8274	USA	-5.52288
16.2082	USA	-5.52288
4.40548	Germany	-5.52288
9.00822	Sweden	-5.52288
12.9863	Finland	-5.52288
14.137	Sweden	-5.52288
5.91781	Sweden	-5.52288
20.0548	Finland	-5.52288
6.34521	USA	-5.52288
5.03014	Sweden	-5.52288
9.33699	Sweden	-5.52288
8.67945	Finland	-5.52288
15.0247	USA	-5.52288
3.91233	Sweden	-5.52288
31.5616	Sweden	-5.52288
23.8356	Finland	-5.52288
9.66575	Finland	-5.52288
17.5233	Finland	-5.52288
14.926	Sweden	-5.52288
7.29863	USA	-5.52288
35.0466	USA	-5.52288
16.2411	Finland	-5.52288
10.4877	USA	-5.52288
9.10685	Finland	-5.52288
4.04384	Finland	-5.52288
5.98356	USA	-5.52288
12.0986	Finland	-5.52288
13.0192	USA	-5.52288
13.0192	USA	-5.52288
25.2164	Sweden	-5.52288
23.1781	USA	-5.52288
7.66027	Sweden	-5.52288
7.49589	Finland	-5.52288
9.27123	USA	-5.52288
6.60822	Germany	-5.52288
15.0575	USA	-5.52288
21.7315	Finland	-5.52288
12.0329	Sweden	-5.52288
24.2959	Finland	-5.52288
10.5205	USA	-5.52288
7.43014	Finland	-5.52288
5.88493	Sweden	-5.52288
8.87671	Finland	-5.52288
10.1589	Sweden	-5.52288
4.27397	Sweden	-5.52288
4.04384	Finland	-5.52288
7.39726	USA	-5.52288
6.67397	Finland	-5.52288
6.93699	USA	-5.52288
10.0274	USA	-5.52288
16.7014	Finland	-5.52288
15.2219	USA	-5.52288
10.126	Sweden	-5.52288
7.13425	Finland	-5.52288
10.8822	USA	-5.52288
7.72603	Finland	-5.52288
10.4548	Sweden	-5.69897
10.1918	Sweden	-5.69897
11.9342	Finland	-5.69897
12.0329	USA	-5.69897
5.26027	Finland	-5.69897
8.08767	Finland	-5.69897
7.33151	Germany	-5.69897
8.02192	Finland	-5.69897
32.9425	Sweden	-5.69897
15.9123	USA	-5.69897
6.6411	Finland	-5.69897
4.96438	USA	-5.69897
9.00822	Finland	-4.60206
34.9479	USA	-4.67778
8.74521	USA	-4.69897
6.27945	USA	-4.72125
10.7178	Sweden	-4.74473
3.68219	Finland	-4.79588
23.0795	USA	-4.82391
9.13973	Sweden	-4.85387
6.80548	Germany	-4.85387
8.97534	Finland	-4.88606
10.5863	USA	-4.88606
5.06301	USA	-4.88606
4.96438	Sweden	-4.88606
7.29863	Germany	-4.88606
5.06301	Sweden	-4.88606
3.8137	USA	-4.88606
5.29315	Sweden	-4.88606
8.94247	Sweden	-4.92082
7.92329	Sweden	-4.92082
3.84658	Finland	-4.92082
4.73425	Finland	-4.92082
10.9479	Finland	-4.92082
18.0822	Finland	-4.92082
12.1315	Finland	-4.92082
3.41918	USA	-4.92082
4.33973	USA	-4.92082
4.01096	Sweden	-4.92082
8.51507	Finland	-4.92082
10.126	Finland	-4.92082
6.01644	Sweden	-4.92082
4.89863	Finland	-4.92082
4.14247	USA	-4.92082
9.99452	USA	-4.92082
4.86575	Germany	-4.92082
4.96438	USA	-4.92082
4.66849	Sweden	-4.92082
6.31233	USA	-4.92082
4.40548	USA	-4.95861
5.52329	Finland	-4.95861
4.96438	Germany	-4.95861
8.02192	Finland	-4.95861
6.27945	Finland	-4.95861
13.0192	Sweden	-4.95861
4.53699	Germany	-4.95861
5.39178	Sweden	-4.95861
4.96438	Sweden	-4.95861
7.98904	Finland	-4.95861
5.75342	Sweden	-4.95861
6.41096	Germany	-4.95861
10.389	Finland	-4.95861
9.0411	USA	-4.95861
11.9014	Germany	-4.95861
8.90959	USA	-4.95861
6.14795	USA	-4.95861
17.2603	USA	-4.95861
6.87123	Finland	-4.95861
6.96986	Sweden	-4.95861
7.43014	Finland	-4.95861
9.43562	Finland	-4.95861
8.15342	Finland	-4.95861
4.17534	Finland	-4.95861
9.40274	USA	-4.95861
5.52329	Sweden	-4.95861
19.1671	Sweden	-4.95861
5.45753	Finland	-4.95861
28.4384	Finland	-4.95861
4.83288	Sweden	-4.95861
10.2247	Finland	-4.95861
10.0932	USA	-4.95861
5.91781	Sweden	-4.95861
5.65479	Finland	-4.95861
7.13425	USA	-4.95861
7.92329	Finland	-4.95861
9.13973	Germany	-4.95861
10.8164	Finland	-4.95861
10.0603	Germany	-5
18.5425	USA	-5
3.91233	Sweden	-5
6.34521	Sweden	-5
7.06849	USA	-5
8.25205	Germany	-5
3.22192	Finland	-5
9.92877	Germany	-5
6.47671	Finland	-5
29.1288	Finland	-5
17.3918	Finland	-5
7.89041	USA	-5
6.34521	Sweden	-5
10.1589	Germany	-5
5.06301	USA	-5
6.44384	Finland	-5
28.3068	USA	-5
9.96164	Germany	-5
9.99452	USA	-5
6.7726	Germany	-5
5.85205	Sweden	-5
8.97534	Finland	-5
26.7616	Sweden	-5
5.32603	Germany	-5
9.86301	Germany	-5
5.39178	Sweden	-5
25.3808	Sweden	-5
4.3726	Sweden	-5
24.3288	Finland	-5
4.14247	Finland	-5
9.30411	Germany	-5
6.14795	Finland	-5
7.00274	Sweden	-5
3.48493	USA	-5
7.79178	Germany	-5
11.7699	USA	-5
8.87671	Sweden	-5
5.03014	Finland	-5
8.25205	USA	-5
27.3534	Finland	-5
28.0438	Sweden	-5
6.47671	USA	-5
9.00822	Sweden	-5
6.14795	Finland	-5
25.1507	USA	-5
45.1726	USA	-5
14.7945	Sweden	-5
4.96438	USA	-5
5.06301	USA	-5
6.08219	Finland	-5
21.0082	Finland	-5
7.06849	USA	-5
22.9479	Finland	-5
7.00274	USA	-5
9.0411	Sweden	-5
11.6384	Finland	-5
14.9589	Sweden	-5
6.87123	Finland	-5
7.36438	Germany	-5
7.03562	Finland	-5
10.6521	USA	-5
3.45205	USA	-5
37.4466	Finland	-5
9.96164	Sweden	-5
13.5781	Finland	-5
4.93151	Germany	-5
10.5863	Sweden	-5
7.85753	USA	-5
11.474	Finland	-5
31.463	Finland	-5
6.11507	USA	-5
8.77808	USA	-5
9.20548	Sweden	-5
10.7507	USA	-5
5.49041	Finland	-5
5.45753	Finland	-5
13.1836	Germany	-5
9.56712	Sweden	-5
8.15342	Sweden	-5
5.29315	Finland	-5
4.01096	USA	-5
6.41096	Germany	-5
21.4027	Finland	-5
5.2274	USA	-5
5.19452	USA	-5
6.01644	Sweden	-5
9.83014	Finland	-5
8.15342	Germany	-5
9.99452	Sweden	-5
8.12055	Sweden	-5
4.93151	Finland	-5
10.8493	USA	-5
14.1041	Finland	-5
36.0658	Sweden	-5
17.8849	Sweden	-5
16.3068	USA	-5
3.32055	Finland	-5
7.98904	Germany	-5
17.0959	Finland	-5
8.28493	Finland	-5
40.2082	Sweden	-5
6.41096	Finland	-5
38.1041	USA	-5
8.67945	Sweden	-5
4.8	USA	-5
16.8658	Sweden	-5.04576
10.389	Germany	-5.04576
7.10137	Finland	-5.04576
8.02192	USA	-5.04576
3.71507	USA	-5.04576
4.07671	Sweden	-5.04576
3.78082	Finland	-5.04576
3.94521	Finland	-5.04576
21.2712	Finland	-5.04576
6.14795	USA	-5.04576
6.87123	Sweden	-5.04576
16.8658	Germany	-5.04576
7.33151	USA	-5.04576
5.62192	Finland	-5.04576
34.1918	Finland	-5.04576
4.99726	Sweden	-5.04576
13.611	Sweden	-5.04576
8.38356	Finland	-5.04576
17.3918	Sweden	-5.04576
8.31781	Sweden	-5.04576
9.6	Sweden	-5.04576
6.96986	Sweden	-5.04576
46.6521	Finland	-5.04576
8.15342	USA	-5.04576
5.12877	USA	-5.04576
8.84384	Finland	-5.04576
4.76712	Finland	-5.04576
7.06849	Germany	-5.04576
22.9479	Sweden	-5.04576
3.87945	Sweden	-5.04576
4.96438	Finland	-5.04576
13.3151	Sweden	-5.04576
16.9644	Finland	-5.04576
4.53699	Finland	-5.04576
3.3863	USA	-5.04576
7.03562	USA	-5.04576
5.45753	USA	-5.04576
24.3288	Finland	-5.04576
7.06849	Sweden	-5.04576
5.26027	Sweden	-5.04576
13.1178	Finland	-5.04576
7.43014	Finland	-5.04576
6.18082	USA	-5.04576
6.96986	Sweden	-5.04576
7.13425	USA	-5.04576
6.18082	Germany	-5.04576
9.0411	Finland	-5.04576
6.08219	Germany	-5.04576
9.79726	USA	-5.04576
9.96164	Germany	-5.04576
12.7562	Finland	-5.04576
12.9205	Finland	-5.04576
10.1918	USA	-5.04576
10.4877	Finland	-5.04576
5.09589	Germany	-5.04576
5.55616	Sweden	-5.04576
21.6	Finland	-5.04576
7.7589	Sweden	-5.04576
7.43014	Germany	-5.04576
9.0411	Sweden	-5.04576
9.40274	Finland	-5.04576
3.28767	USA	-5.04576
8.94247	Finland	-5.04576
6.6411	Finland	-5.04576
11.6712	USA	-5.04576
4.66849	Finland	-5.04576
6.83836	USA	-5.04576
7.6274	Finland	-5.04576
14.3671	USA	-5.04576
8.51507	USA	-5.04576
12	Germany	-5.04576
4.30685	USA	-5.04576
11.2438	Sweden	-5.04576
8.28493	USA	-5.04576
7.52877	Finland	-5.04576
10.3562	USA	-5.04576
9.36986	Finland	-5.04576
6.47671	Finland	-5.04576
11.2767	USA	-5.04576
26.3671	USA	-5.04576
33.4685	USA	-5.04576
11.0137	USA	-5.04576
17.4904	Sweden	-5.04576
7.06849	Sweden	-5.04576
11.2438	USA	-5.04576
5.98356	Germany	-5.04576
8.6137	Sweden	-5.04576
4.63562	Finland	-5.04576
7.23288	Sweden	-5.04576
22.2904	Sweden	-5.04576
7.52877	USA	-5.04576
8.67945	USA	-5.04576
10.0274	USA	-5.04576
6.50959	USA	-5.04576
30.0493	USA	-5.04576
22.2247	Sweden	-5.04576
5.03014	USA	-5.04576
9.0411	Finland	-5.04576
11.0466	USA	-5.04576
19.2329	Sweden	-5.04576
28.2411	Finland	-5.04576
67.1014	Sweden	-5.04576
5.58904	Finland	-5.04576
11.737	Finland	-5.04576
11.8685	Finland	-5.04576
10.6849	Sweden	-5.04576
5.03014	Finland	-5.04576
4.70137	Finland	-5.04576
42.5096	Finland	-5.04576
2.89315	Sweden	-5.04576
7.59452	USA	-5.04576
4.17534	Sweden	-5.04576
10.0274	USA	-5.04576
9.6	Finland	-5.04576
3.84658	Sweden	-5.04576
28.011	Finland	-5.04576
5.19452	USA	-5.04576
19.2658	Sweden	-5.04576
7.92329	USA	-5.04576
8.90959	Sweden	-5.04576
18.5753	Finland	-5.04576
4.04384	Sweden	-5.04576
12.4603	Finland	-5.04576
3.91233	USA	-5.04576
7.95616	Finland	-5.04576
4.99726	USA	-5.04576
8.44932	Finland	-5.04576
20.6466	Finland	-5.04576
12.1644	Finland	-5.04576
12.4603	Finland	-5.04576
9.36986	Finland	-5.04576
9.63288	Finland	-5.04576
6.93699	USA	-5.04576
8.08767	USA	-5.04576
10.0274	Sweden	-5.04576
11.0795	USA	-5.04576
13.9726	Sweden	-5.04576
11.2767	Finland	-5.04576
7.82466	Finland	-5.04576
6.41096	USA	-5.04576
7.23288	Finland	-5.04576
13.874	Finland	-5.04576
8.77808	USA	-5.04576
5.39178	Germany	-5.04576
3.58356	USA	-5.04576
11.0137	USA	-5.04576
7.06849	Sweden	-5.04576
22.389	Sweden	-5.09691
25.1178	USA	-5.09691
6.41096	Finland	-5.09691
12.0329	USA	-5.09691
29.3918	USA	-5.09691
11.6384	Sweden	-5.09691
13.5781	Finland	-5.09691
9.66575	Finland	-5.09691
3.84658	Sweden	-5.09691
6.54247	USA	-5.09691
9.30411	Germany	-5.09691
17.5562	Sweden	-5.09691
8.54795	Sweden	-5.09691
5.09589	USA	-5.09691
11.5397	Sweden	-5.09691
10.0932	Sweden	-5.09691
6.87123	Finland	-5.09691
8.1863	Finland	-5.09691
8.38356	Germany	-5.09691
5.29315	Germany	-5.09691
4.73425	Sweden	-5.09691
25.7096	Finland	-5.09691
10.2904	Finland	-5.09691
8.15342	USA	-5.09691
8.64658	Finland	-5.09691
8.02192	USA	-5.09691
4.43836	Sweden	-5.09691
6.73973	Germany	-5.09691
8.44932	Germany	-5.09691
16.0438	USA	-5.09691
10.7836	USA	-5.09691
9.92877	USA	-5.09691
45.2384	Sweden	-5.09691
16.8986	USA	-5.09691
7.92329	Finland	-5.09691
22.389	Sweden	-5.09691
7.49589	Sweden	-5.09691
9.0411	Finland	-5.09691
4.63562	Finland	-5.09691
8.15342	Finland	-5.09691
9.63288	USA	-5.09691
6.08219	USA	-5.09691
3.94521	Sweden	-5.09691
37.0192	Germany	-5.09691
15.1562	USA	-5.09691
10.6192	USA	-5.09691
8.12055	Sweden	-5.09691
5.49041	USA	-5.09691
25.0521	Finland	-5.09691
9.99452	USA	-5.09691
9.96164	USA	-5.09691
6.34521	Finland	-5.09691
5.03014	Sweden	-5.09691
7.89041	Sweden	-5.09691
11.7041	Sweden	-5.09691
10.8822	Finland	-5.09691
9.92877	USA	-5.09691
4.93151	USA	-5.09691
6.80548	Sweden	-5.09691
20.3836	Germany	-5.09691
13.0521	Germany	-5.09691
3.41918	USA	-5.09691
13.2493	Sweden	-5.09691
8.74521	Sweden	-5.09691
12.0658	Finland	-5.09691
20.3836	Finland	-5.09691
5.29315	USA	-5.09691
9.20548	Finland	-5.09691
22.7507	Sweden	-5.09691
7.39726	USA	-5.09691
10.0603	USA	-5.09691
9.99452	Finland	-5.09691
22.4877	USA	-5.09691
6.96986	Sweden	-5.09691
4.01096	Sweden	-5.09691
8.05479	Sweden	-5.09691
9.89589	USA	-5.09691
11.3753	Finland	-5.09691
38.7288	Sweden	-5.09691
5.68767	USA	-5.09691
5.7863	Sweden	-5.09691
23.3753	USA	-5.09691
8.21918	Sweden	-5.09691
10.1589	Finland	-5.09691
8.58082	Sweden	-5.09691
5.95068	Sweden	-5.09691
5.03014	Germany	-5.09691
4.17534	Finland	-5.09691
9.33699	USA	-5.09691
7.6274	USA	-5.09691
45.2712	USA	-5.09691
9.20548	USA	-5.09691
6.14795	Finland	-5.09691
6.18082	Finland	-5.09691
8.44932	USA	-5.09691
9.10685	Germany	-5.09691
5.75342	Finland	-5.09691
6.31233	USA	-5.09691
10.0274	USA	-5.09691
8.41644	USA	-5.09691
3.45205	USA	-5.09691
9.99452	Finland	-5.09691
23.1452	USA	-5.09691
14.2027	USA	-5.09691
4.40548	USA	-5.09691
22.9808	Germany	-5.09691
4.99726	Sweden	-5.09691
26.4986	USA	-5.09691
20.4493	USA	-5.09691
5.88493	Finland	-5.09691
8.6137	Sweden	-5.09691
5.42466	USA	-5.09691
7.56164	Germany	-5.09691
14.4	Sweden	-5.09691
12.1644	USA	-5.09691
4.10959	Germany	-5.09691
5.98356	Sweden	-5.09691
4.60274	Germany	-5.09691
6.7726	Sweden	-5.09691
4.60274	Finland	-5.09691
17.7205	USA	-5.09691
7.00274	Sweden	-5.09691
6.6411	USA	-5.09691
13.7425	Finland	-5.09691
8.41644	Finland	-5.09691
12.1644	Sweden	-5.09691
7.69315	USA	-5.09691
39.7151	USA	-5.09691
6.31233	USA	-5.1549
4.89863	Germany	-5.1549
9.36986	Finland	-5.1549
20.7123	Sweden	-5.1549
10.3233	Finland	-5.1549
18.1479	Germany	-5.1549
5.16164	Sweden	-5.1549
6.67397	USA	-5.1549
7.7589	USA	-5.1549
8.1863	USA	-5.1549
19.0685	Sweden	-5.1549
7.2	Germany	-5.1549
4.3726	Finland	-5.1549
10.7836	Finland	-5.1549
6.96986	Sweden	-5.1549
6.08219	Germany	-5.1549
13.1178	Sweden	-5.1549
22.3233	Germany	-5.1549
4.10959	USA	-5.1549
3.97808	Finland	-5.1549
15.0247	Sweden	-5.1549
8.90959	Finland	-5.1549
20.0877	Finland	-5.1549
4.99726	Finland	-5.1549
11.8356	Finland	-5.1549
4.76712	USA	-5.1549
7.49589	Finland	-5.1549
12.0658	USA	-5.1549
5.98356	Germany	-5.1549
5.95068	USA	-5.1549
7.10137	USA	-5.1549
5.98356	Sweden	-5.1549
11.5397	Sweden	-5.1549
5.95068	Sweden	-5.1549
5.29315	Finland	-5.1549
14.3671	Finland	-5.1549
11.0795	Sweden	-5.1549
10.8822	USA	-5.1549
16.4712	Finland	-5.1549
18.0164	Sweden	-5.1549
14.8274	Finland	-5.1549
17.1288	USA	-5.1549
25.1507	Sweden	-5.1549
6.34521	USA	-5.1549
5.16164	Finland	-5.1549
6.93699	Sweden	-5.1549
9.6	USA	-5.1549
7.23288	Sweden	-5.1549
7.06849	USA	-5.1549
4.50411	USA	-5.1549
5.03014	Sweden	-5.1549
26.9918	Sweden	-5.1549
4.56986	Finland	-5.1549
5.91781	Sweden	-5.1549
16.011	USA	-5.1549
6.60822	Finland	-5.1549
42.4767	Sweden	-5.1549
8.08767	Sweden	-5.1549
15.3205	Sweden	-5.1549
11.1452	Sweden	-5.1549
13.9397	Sweden	-5.1549
17.4575	USA	-5.1549
13.8411	Sweden	-5.1549
19.1671	Finland	-5.1549
7.92329	Finland	-5.1549
12.789	Finland	-5.1549
41.2603	USA	-5.1549
11.8685	Finland	-5.1549
5.81918	Finland	-5.1549
4.04384	USA	-5.1549
13.1507	Sweden	-5.1549
4.27397	Germany	-5.1549
11.1123	USA	-5.1549
19.2329	Finland	-5.1549
9.23836	USA	-5.1549
4.30685	Finland	-5.1549
5.88493	Finland	-5.1549
8.02192	Sweden	-5.1549
11.9671	Sweden	-5.1549
8.05479	Finland	-5.1549
8.51507	USA	-5.1549
33.2055	USA	-5.1549
11.1781	USA	-5.1549
4.04384	Finland	-5.1549
12.789	USA	-5.1549
9.99452	Finland	-5.1549
5.88493	Germany	-5.1549
6.6411	USA	-5.1549
19.3973	USA	-5.1549
5.7863	Sweden	-5.1549
15.1562	Finland	-5.1549
13.0521	USA	-5.1549
14.4329	Sweden	-5.1549
4.47123	Sweden	-5.1549
14.926	USA	-5.1549
8.31781	USA	-5.1549
4.14247	Sweden	-5.1549
10.8822	Finland	-5.1549
4.33973	USA	-5.1549
3.32055	Finland	-5.1549
7.10137	USA	-5.1549
6.41096	Sweden	-5.1549
4.01096	USA	-5.1549
10.9808	USA	-5.1549
3.74795	Finland	-5.1549
21.3699	Finland	-5.1549
5.12877	Sweden	-5.1549
12.9863	Finland	-5.1549
6.87123	Germany	-5.1549
9.13973	Finland	-5.1549
53.9507	Sweden	-5.1549
9.79726	USA	-5.1549
8.02192	Sweden	-5.1549
15.7479	USA	-5.1549
19.8904	Sweden	-5.1549
6.37808	USA	-5.1549
3.87945	Sweden	-5.1549
12.1973	Finland	-5.1549
2.9589	USA	-5.1549
26.2027	USA	-5.1549
8.02192	Finland	-5.1549
10.3562	Finland	-5.1549
6.01644	Finland	-5.1549
6.50959	Sweden	-5.1549
12.0658	Sweden	-5.1549
5.32603	USA	-5.1549
6.83836	Germany	-5.1549
9.07397	Germany	-5.1549
5.42466	Finland	-5.1549
8.58082	Finland	-5.1549
10.7178	Finland	-5.1549
6.04932	USA	-5.1549
3.71507	USA	-5.1549
33.337	Sweden	-5.1549
7.13425	Finland	-5.1549
10.1589	USA	-5.1549
16.3726	Finland	-5.1549
13.0192	Sweden	-5.1549
12.9534	Finland	-5.1549
12.7233	USA	-5.22185
7.23288	Sweden	-5.22185
9.99452	Finland	-5.22185
6.6411	Finland	-5.22185
13.3479	Sweden	-5.22185
16.9644	USA	-5.22185
18.1808	Finland	-5.22185
14.4	Finland	-5.22185
24.0658	USA	-5.22185
33.4356	USA	-5.22185
7.95616	Finland	-5.22185
15.9452	USA	-5.22185
10.2575	USA	-5.22185
12.1315	Finland	-5.22185
18.0164	Sweden	-5.22185
19.4301	USA	-5.22185
10.2904	USA	-5.22185
47.0137	Sweden	-5.22185
3.91233	USA	-5.22185
6.31233	USA	-5.22185
4.07671	USA	-5.22185
9.13973	USA	-5.22185
4.53699	USA	-5.22185
6.7726	Finland	-5.22185
26.8603	USA	-5.22185
7.98904	Finland	-5.22185
6.50959	Germany	-5.22185
6.04932	Sweden	-5.22185
12.1973	USA	-5.22185
13.2164	Sweden	-5.22185
5.06301	USA	-5.22185
9.40274	USA	-5.22185
11.5068	Sweden	-5.22185
9.96164	Sweden	-5.22185
26.5973	USA	-5.22185
22.3233	USA	-5.22185
18.8384	USA	-5.22185
6.04932	USA	-5.22185
8.97534	Finland	-5.22185
12.9205	Finland	-5.22185
4.99726	USA	-5.22185
10.2904	Sweden	-5.22185
18.1151	Finland	-5.22185
11.0137	Finland	-5.22185
17.2274	USA	-5.22185
11.0466	USA	-5.22185
11.1452	Finland	-5.22185
5.26027	Finland	-5.22185
5.12877	Finland	-5.22185
13.1836	USA	-5.22185
13.3151	Finland	-5.22185
3.74795	USA	-5.22185
8.12055	USA	-5.22185
14.3014	Finland	-5.22185
36.3288	Sweden	-5.22185
25.0192	USA	-5.22185
14.8603	USA	-5.22185
11.4082	Finland	-5.22185
10.126	Sweden	-5.22185
5.06301	Finland	-5.22185
10.3233	USA	-5.22185
4.8	USA	-5.22185
8.1863	USA	-5.22185
5.68767	Finland	-5.22185
7.13425	USA	-5.22185
5.88493	Sweden	-5.22185
5.98356	USA	-5.22185
6.83836	Sweden	-5.22185
4.10959	USA	-5.22185
9.20548	Germany	-5.22185
4.83288	USA	-5.22185
7.33151	Finland	-5.22185
5.95068	USA	-5.22185
19.4301	USA	-5.22185
21.8301	Finland	-5.22185
11.737	Finland	-5.22185
8.77808	Finland	-5.22185
8.67945	USA	-5.22185
12.1973	Finland	-5.22185
10.126	Sweden	-5.22185
28.9315	USA	-5.22185
5.2274	Finland	-5.22185
4.04384	USA	-5.22185
3.97808	USA	-5.22185
34.2575	USA	-5.22185
9.99452	USA	-5.22185
6.67397	USA	-5.22185
6.6411	Sweden	-5.22185
8.25205	Germany	-5.22185
9.96164	Sweden	-5.22185
6.14795	Sweden	-5.22185
7.06849	Sweden	-5.22185
4.89863	USA	-5.22185
3.58356	Finland	-5.22185
29.1616	Finland	-5.22185
18.9699	USA	-5.22185
25.9726	USA	-5.22185
11.9671	Finland	-5.22185
36.0658	Finland	-5.22185
9.46849	Sweden	-5.22185
11.0466	USA	-5.30103
4.76712	Finland	-5.30103
7.56164	Finland	-5.30103
22.0603	Finland	-5.30103
10.7507	Sweden	-5.30103
6.2137	Finland	-5.30103
[truncated: 10,262 more rows]

## Sheet: Fig 1b
Project	Percent	Country	LogPercent	Study
3_HMP	0.000309691	HMP	-3.50907	HMP
3_HMP	0.000155299	HMP	-3.80883	HMP
3_HMP	0.000376142	HMP	-3.42465	HMP
3_HMP	0.000198446	HMP	-3.70236	HMP
3_HMP	0.00023692	HMP	-3.6254	HMP
3_HMP	0.012486	HMP	-1.90358	HMP
3_HMP	0.000506258	HMP	-3.29563	HMP
3_HMP	0.000628498	HMP	-3.2017	HMP
3_HMP	0.000369098	HMP	-3.43286	HMP
3_HMP	0.00438721	HMP	-2.35781	HMP
3_HMP	0.00146371	HMP	-2.83454	HMP
3_HMP	0.0222035	HMP	-1.65358	HMP
3_HMP	0.00272573	HMP	-2.56452	HMP
3_HMP	0.000137424	HMP	-3.86194	HMP
3_HMP	0.00386474	HMP	-2.41288	HMP
3_HMP	0.000551215	HMP	-3.25868	HMP
3_HMP	0.00069421	HMP	-3.15851	HMP
3_HMP	0.00402631	HMP	-2.39509	HMP
3_HMP	0.000229989	HMP	-3.63829	HMP
3_HMP	0.000612419	HMP	-3.21295	HMP
3_HMP	3.34e-05	HMP	-4.47625	HMP
3_HMP	0.00168086	HMP	-2.77447	HMP
3_HMP	0.000247541	HMP	-3.60635	HMP
3_HMP	0.000617571	HMP	-3.20931	HMP
3_HMP	0.816934	HMP	-0.0878128	HMP
3_HMP	0.00552717	HMP	-2.2575	HMP
3_HMP	0.000158962	HMP	-3.79871	HMP
3_HMP	0.000328844	HMP	-3.48301	HMP
3_HMP	0.00923767	HMP	-2.03444	HMP
3_HMP	0.000154997	HMP	-3.80968	HMP
3_HMP	0.000272627	HMP	-3.56443	HMP
3_HMP	0.00294967	HMP	-2.53023	HMP
3_HMP	0.000225039	HMP	-3.64774	HMP
3_HMP	0.00861542	HMP	-2.06472	HMP
3_HMP	7.84e-05	HMP	-4.10568	HMP
3_HMP	0.000747878	HMP	-3.12617	HMP
3_HMP	0.000310171	HMP	-3.5084	HMP
3_HMP	7.25e-05	HMP	-4.13966	HMP
3_HMP	0.000508623	HMP	-3.2936	HMP
3_HMP	0.00076108	HMP	-3.11857	HMP
3_HMP	0.00042999	HMP	-3.36654	HMP
3_HMP	0.000275842	HMP	-3.55934	HMP
3_HMP	0.962642	HMP	-0.016535	HMP
3_HMP	3.12e-05	HMP	-4.50585	HMP
3_HMP	0.000892436	HMP	-3.04942	HMP
3_HMP	0.000576384	HMP	-3.23929	HMP
3_HMP	0.000182204	HMP	-3.73944	HMP
3_HMP	0.00696072	HMP	-2.15735	HMP
3_HMP	3.18e-05	HMP	-4.49757	HMP
3_HMP	0.000347015	HMP	-3.45965	HMP
3_HMP	3.09e-05	HMP	-4.51004	HMP
3_HMP	9.32e-05	HMP	-4.03058	HMP
3_HMP	0.000336963	HMP	-3.47242	HMP
3_HMP	0.0007322	HMP	-3.13537	HMP
3_HMP	0.00027462	HMP	-3.56127	HMP
3_HMP	0.000139602	HMP	-3.85511	HMP
3_HMP	0.00056821	HMP	-3.24549	HMP
3_HMP	0.000574945	HMP	-3.24037	HMP
3_HMP	0.000168989	HMP	-3.77214	HMP
3_HMP	0.000259313	HMP	-3.58618	HMP
3_HMP	0.000490113	HMP	-3.3097	HMP
3_HMP	0.00031845	HMP	-3.49696	HMP
3_HMP	6.79e-05	HMP	-4.16813	HMP
3_HMP	0.000151345	HMP	-3.82003	HMP
3_HMP	0.116927	HMP	-0.932087	HMP
3_HMP	0.000403773	HMP	-3.39386	HMP
3_HMP	0.000137507	HMP	-3.86168	HMP
3_HMP	0.000127536	HMP	-3.89437	HMP
3_HMP	0.0019882	HMP	-2.70154	HMP
3_HMP	0.00393577	HMP	-2.40497	HMP
3_HMP	0.000369138	HMP	-3.43281	HMP
3_HMP	5.95e-05	HMP	-4.22548	HMP
3_HMP	0.000101139	HMP	-3.99508	HMP
3_HMP	8.15e-05	HMP	-4.08884	HMP
3_HMP	0.000134705	HMP	-3.87062	HMP
3_HMP	0.000190676	HMP	-3.7197	HMP
3_HMP	0.000475939	HMP	-3.32245	HMP
3_HMP	9.99e-05	HMP	-4.00043	HMP
3_HMP	0.000102799	HMP	-3.98801	HMP
3_HMP	0.000272935	HMP	-3.56394	HMP
3_HMP	0.000193873	HMP	-3.71248	HMP
3_HMP	0.000107396	HMP	-3.96901	HMP
3_HMP	0.000606279	HMP	-3.21733	HMP
3_HMP	0.000246416	HMP	-3.60833	HMP
3_HMP	5.66e-05	HMP	-4.24718	HMP
3_HMP	0.000471228	HMP	-3.32677	HMP
3_HMP	0.000520812	HMP	-3.28332	HMP
3_HMP	9.38e-05	HMP	-4.0278	HMP
3_HMP	0.000225718	HMP	-3.64643	HMP
3_HMP	0.000178174	HMP	-3.74916	HMP
3_HMP	0.000368755	HMP	-3.43326	HMP
3_HMP	0.000615639	HMP	-3.21067	HMP
3_HMP	0.000148101	HMP	-3.82944	HMP
3_HMP	0.000335691	HMP	-3.47406	HMP
3_HMP	0.000245465	HMP	-3.61001	HMP
3_HMP	0.000393406	HMP	-3.40516	HMP
3_HMP	0.00028514	HMP	-3.54494	HMP
3_HMP	0.000109504	HMP	-3.96057	HMP
3_HMP	0.000197894	HMP	-3.70357	HMP
3_HMP	0.000298112	HMP	-3.52562	HMP
3_HMP	0.000220484	HMP	-3.65662	HMP
3_HMP	0.000127157	HMP	-3.89566	HMP
3_HMP	0.000100741	HMP	-3.99679	HMP
3_HMP	0.000122331	HMP	-3.91246	HMP
3_HMP	0.00011895	HMP	-3.92464	HMP
3_HMP	0.000522832	HMP	-3.28164	HMP
3_HMP	0.0247975	HMP	-1.60559	HMP
3_HMP	1.98e-05	HMP	-4.70333	HMP
3_HMP	0.00556296	HMP	-2.25469	HMP
3_HMP	0.000323708	HMP	-3.48985	HMP
3_HMP	0.000212368	HMP	-3.67291	HMP
3_HMP	0.000116215	HMP	-3.93474	HMP
3_HMP	5.72e-05	HMP	-4.2426	HMP
3_HMP	0.000481578	HMP	-3.31733	HMP
3_HMP	0.00024168	HMP	-3.61676	HMP
3_HMP	0.0011382	HMP	-2.94378	HMP
3_HMP	0.000190099	HMP	-3.72102	HMP
3_HMP	0.00126356	HMP	-2.8984	HMP
3_HMP	0.000283576	HMP	-3.54733	HMP
3_HMP	0.00646425	HMP	-2.18948	HMP
3_HMP	0.000200846	HMP	-3.69714	HMP
3_HMP	0.000239352	HMP	-3.62096	HMP
3_HMP	0.000156787	HMP	-3.80469	HMP
3_HMP	0.000181422	HMP	-3.74131	HMP
3_HMP	0.000363129	HMP	-3.43994	HMP
3_HMP	0.00553008	HMP	-2.25727	HMP
3_HMP	0.000239339	HMP	-3.62099	HMP
3_HMP	0.000707495	HMP	-3.15028	HMP
3_HMP	0.659982	HMP	-0.180468	HMP
3_HMP	0.000194564	HMP	-3.71094	HMP
3_HMP	0.0018872	HMP	-2.72418	HMP
3_HMP	0.00561342	HMP	-2.25077	HMP
3_HMP	0.00109891	HMP	-2.95904	HMP
3_HMP	0.361131	HMP	-0.442336	HMP
3_HMP	0.000164546	HMP	-3.78371	HMP
3_HMP	0.000318538	HMP	-3.49684	HMP
3_HMP	0.0005812	HMP	-3.23567	HMP
3_HMP	0.000829654	HMP	-3.0811	HMP
3_HMP	0.000219015	HMP	-3.65953	HMP
3_HMP	0.00141549	HMP	-2.84909	HMP
3_HMP	0.00073696	HMP	-3.13256	HMP
3_HMP	0.000179878	HMP	-3.74502	HMP
3_HMP	0.848782	HMP	-0.0712038	HMP
3_HMP	0.000482357	HMP	-3.31663	HMP
3_HMP	0.001501	HMP	-2.82362	HMP
3_HMP	0.00288989	HMP	-2.53912	HMP
3_HMP	7.99e-05	HMP	-4.09745	HMP
3_HMP	0.339447	HMP	-0.469228	HMP
3_HMP	0.000302082	HMP	-3.51988	HMP
3_HMP	0.000451686	HMP	-3.34516	HMP
3_HMP	0.000337862	HMP	-3.47126	HMP
3_HMP	0.00012507	HMP	-3.90285	HMP
3_HMP	0.0006193	HMP	-3.2081	HMP
3_HMP	0.00023743	HMP	-3.62446	HMP
3_HMP	0.000276654	HMP	-3.55806	HMP
3_HMP	0.000450632	HMP	-3.34618	HMP
3_HMP	0.00954912	HMP	-2.02004	HMP
3_HMP	0.000344011	HMP	-3.46343	HMP
3_HMP	0.000148813	HMP	-3.82736	HMP
3_HMP	6.47e-05	HMP	-4.1891	HMP
3_HMP	0.000765789	HMP	-3.11589	HMP
3_HMP	0.00859686	HMP	-2.06566	HMP
3_HMP	0.000144852	HMP	-3.83908	HMP
3_HMP	0.000286431	HMP	-3.54298	HMP
3_HMP	0.000489229	HMP	-3.31049	HMP
3_HMP	0.00529927	HMP	-2.27578	HMP
3_HMP	0.000172051	HMP	-3.76434	HMP
3_HMP	0.000328592	HMP	-3.48334	HMP
3_HMP	0.000282323	HMP	-3.54925	HMP
3_HMP	0.00276822	HMP	-2.5578	HMP
3_HMP	8.41e-05	HMP	-4.0752	HMP
3_HMP	0.000193932	HMP	-3.71235	HMP
3_HMP	0.000101715	HMP	-3.99261	HMP
3_HMP	0.000390274	HMP	-3.40863	HMP
3_HMP	2.99e-05	HMP	-4.52433	HMP
3_HMP	0.0121207	HMP	-1.91647	HMP
3_HMP	0.000128643	HMP	-3.89061	HMP
3_HMP	0.000128306	HMP	-3.89175	HMP
3_HMP	0.000311028	HMP	-3.5072	HMP
3_HMP	0.000413418	HMP	-3.38361	HMP
3_HMP	0.00208903	HMP	-2.68005	HMP
3_HMP	0.000419483	HMP	-3.37729	HMP
3_HMP	0.00817212	HMP	-2.08767	HMP
3_HMP	0.000401933	HMP	-3.39585	HMP
3_HMP	0.000703783	HMP	-3.15256	HMP
3_HMP	0.00039872	HMP	-3.39933	HMP
3_HMP	0.00226167	HMP	-2.64557	HMP
3_HMP	0.071522	HMP	-1.14556	HMP
3_HMP	0.00150777	HMP	-2.82166	HMP
3_HMP	0.000311001	HMP	-3.50724	HMP
3_HMP	4.67e-05	HMP	-4.33068	HMP
3_HMP	0.000400605	HMP	-3.39728	HMP
3_HMP	6.59e-05	HMP	-4.18111	HMP
3_HMP	5.19e-05	HMP	-4.28483	HMP
3_HMP	0.000256677	HMP	-3.59061	HMP
3_HMP	0.000162043	HMP	-3.79037	HMP
3_HMP	0.000401658	HMP	-3.39614	HMP
3_HMP	0.000291592	HMP	-3.53522	HMP
3_HMP	0.000387185	HMP	-3.41208	HMP
3_HMP	0.0565364	HMP	-1.24767	HMP
3_HMP	0.000191959	HMP	-3.71679	HMP
3_HMP	0.000131031	HMP	-3.88263	HMP
3_HMP	0.0001264	HMP	-3.89825	HMP
1_TEDDY_3to14m	3.35e-06	USA	-5.47496	TEDDY
1_TEDDY_3to14m	5.7e-05	USA	-4.24413	TEDDY
1_TEDDY_3to14m	6e-05	B_Sweden	-4.22185	TEDDY
1_TEDDY_3to14m	2.28104	USA	0.358133	TEDDY
1_TEDDY_3to14m	5.13e-06	USA	-5.28988	TEDDY
1_TEDDY_3to14m	1.4e-05	USA	-4.85387	TEDDY
1_TEDDY_3to14m	1.8e-05	USA	-4.74473	TEDDY
1_TEDDY_3to14m	1.6e-05	USA	-4.79588	TEDDY
1_TEDDY_3to14m	1.3e-05	USA	-4.88606	TEDDY
1_TEDDY_3to14m	3e-05	USA	-4.52288	TEDDY
1_TEDDY_3to14m	4.2e-05	USA	-4.37675	TEDDY
1_TEDDY_3to14m	4.9e-05	USA	-4.3098	TEDDY
1_TEDDY_3to14m	3.4e-05	A_Finland	-4.46852	TEDDY
1_TEDDY_3to14m	3.91e-06	C_Germany	-5.40782	TEDDY
1_TEDDY_3to14m	3.12e-06	B_Sweden	-5.50585	TEDDY
1_TEDDY_3to14m	4e-06	USA	-5.39794	TEDDY
1_TEDDY_3to14m	1.3e-05	USA	-4.88606	TEDDY
1_TEDDY_3to14m	2.9e-05	USA	-4.5376	TEDDY
1_TEDDY_3to14m	2.4e-05	C_Germany	-4.61979	TEDDY
1_TEDDY_3to14m	3.3e-05	USA	-4.48149	TEDDY
1_TEDDY_3to14m	0.000454	USA	-3.34294	TEDDY
1_TEDDY_3to14m	0.001104	USA	-2.95703	TEDDY
1_TEDDY_3to14m	4.99e-06	A_Finland	-5.3019	TEDDY
1_TEDDY_3to14m	5e-06	C_Germany	-5.30103	TEDDY
1_TEDDY_3to14m	0.000275	USA	-3.56067	TEDDY
1_TEDDY_3to14m	0.000461	USA	-3.3363	TEDDY
1_TEDDY_3to14m	0.085231	C_Germany	-1.0694	TEDDY
1_TEDDY_3to14m	3.8e-05	C_Germany	-4.42022	TEDDY
1_TEDDY_3to14m	4.2e-05	A_Finland	-4.37675	TEDDY
1_TEDDY_3to14m	3.2e-05	A_Finland	-4.49485	TEDDY
1_TEDDY_3to14m	6.9e-05	A_Finland	-4.16115	TEDDY
1_TEDDY_3to14m	0.000209	A_Finland	-3.67985	TEDDY
1_TEDDY_3to14m	5.01e-06	A_Finland	-5.30016	TEDDY
1_TEDDY_3to14m	4.6e-06	A_Finland	-5.33724	TEDDY
1_TEDDY_3to14m	2.4e-05	A_Finland	-4.61979	TEDDY
1_TEDDY_3to14m	8.3e-05	USA	-4.08092	TEDDY
1_TEDDY_3to14m	5.6e-05	USA	-4.25181	TEDDY
1_TEDDY_3to14m	8.4e-05	A_Finland	-4.07572	TEDDY
1_TEDDY_3to14m	0.000108	A_Finland	-3.96658	TEDDY
1_TEDDY_3to14m	0.000206	C_Germany	-3.68613	TEDDY
1_TEDDY_3to14m	0.001671	USA	-2.77702	TEDDY
1_TEDDY_3to14m	2.22e-06	A_Finland	-5.65365	TEDDY
1_TEDDY_3to14m	5e-06	USA	-5.30103	TEDDY
1_TEDDY_3to14m	1e-05	A_Finland	-5	TEDDY
1_TEDDY_3to14m	1.4e-05	USA	-4.85387	TEDDY
1_TEDDY_3to14m	1.5e-05	USA	-4.82391	TEDDY
1_TEDDY_3to14m	3.2e-05	A_Finland	-4.49485	TEDDY
1_TEDDY_3to14m	2.2e-05	A_Finland	-4.65758	TEDDY
1_TEDDY_3to14m	3.2e-05	B_Sweden	-4.49485	TEDDY
1_TEDDY_3to14m	6e-05	C_Germany	-4.22185	TEDDY
1_TEDDY_3to14m	4.5e-05	USA	-4.34679	TEDDY
1_TEDDY_3to14m	4.59e-06	USA	-5.33819	TEDDY
1_TEDDY_3to14m	5e-06	B_Sweden	-5.30103	TEDDY
1_TEDDY_3to14m	6.8e-05	B_Sweden	-4.16749	TEDDY
1_TEDDY_3to14m	9e-06	USA	-5.04576	TEDDY
1_TEDDY_3to14m	1.2e-05	USA	-4.92082	TEDDY
1_TEDDY_3to14m	2.3e-05	A_Finland	-4.63827	TEDDY
1_TEDDY_3to14m	0.000811	A_Finland	-3.09098	TEDDY
1_TEDDY_3to14m	8e-06	A_Finland	-5.09691	TEDDY
1_TEDDY_3to14m	4e-06	A_Finland	-5.39794	TEDDY
1_TEDDY_3to14m	1e-05	A_Finland	-5	TEDDY
1_TEDDY_3to14m	7e-06	A_Finland	-5.1549	TEDDY
1_TEDDY_3to14m	5e-06	A_Finland	-5.30103	TEDDY
1_TEDDY_3to14m	3.1e-05	A_Finland	-4.50864	TEDDY
1_TEDDY_3to14m	1.5e-05	USA	-4.82391	TEDDY
1_TEDDY_3to14m	9.2e-05	B_Sweden	-4.03621	TEDDY
1_TEDDY_3to14m	0.000108	USA	-3.96658	TEDDY
1_TEDDY_3to14m	2.1e-05	A_Finland	-4.67778	TEDDY
1_TEDDY_3to14m	1.5e-05	A_Finland	-4.82391	TEDDY
1_TEDDY_3to14m	2.6e-05	B_Sweden	-4.58503	TEDDY
1_TEDDY_3to14m	1.8e-05	USA	-4.74473	TEDDY
1_TEDDY_3to14m	4.5e-05	USA	-4.34679	TEDDY
1_TEDDY_3to14m	0.000194	A_Finland	-3.7122	TEDDY
1_TEDDY_3to14m	0.000163	USA	-3.78781	TEDDY
1_TEDDY_3to14m	0.00017	C_Germany	-3.76955	TEDDY
1_TEDDY_3to14m	0.002882	USA	-2.54031	TEDDY
1_TEDDY_3to14m	5.47e-06	USA	-5.26201	TEDDY
1_TEDDY_3to14m	4.9e-06	A_Finland	-5.3098	TEDDY
1_TEDDY_3to14m	4.28e-06	C_Germany	-5.36856	TEDDY
1_TEDDY_3to14m	9e-06	USA	-5.04576	TEDDY
1_TEDDY_3to14m	5.9e-05	USA	-4.22915	TEDDY
1_TEDDY_3to14m	5e-05	A_Finland	-4.30103	TEDDY
1_TEDDY_3to14m	8.2e-05	USA	-4.08619	TEDDY
1_TEDDY_3to14m	6.9e-05	USA	-4.16115	TEDDY
1_TEDDY_3to14m	0.000214	USA	-3.66959	TEDDY
1_TEDDY_3to14m	0.000427	USA	-3.36957	TEDDY
1_TEDDY_3to14m	0.000677	USA	-3.16941	TEDDY
1_TEDDY_3to14m	0.001106	A_Finland	-2.95624	TEDDY
1_TEDDY_3to14m	0.005956	B_Sweden	-2.22505	TEDDY
1_TEDDY_3to14m	4e-06	USA	-5.39794	TEDDY
1_TEDDY_3to14m	1.2e-05	USA	-4.92082	TEDDY
1_TEDDY_3to14m	8e-06	USA	-5.09691	TEDDY
1_TEDDY_3to14m	1.5e-05	A_Finland	-4.82391	TEDDY
1_TEDDY_3to14m	4.4e-05	A_Finland	-4.35655	TEDDY
1_TEDDY_3to14m	2.5e-05	C_Germany	-4.60206	TEDDY
1_TEDDY_3to14m	2.8e-05	USA	-4.55284	TEDDY
1_TEDDY_3to14m	6.2e-05	USA	-4.20761	TEDDY
1_TEDDY_3to14m	0.000103	A_Finland	-3.98716	TEDDY
1_TEDDY_3to14m	0.00017	A_Finland	-3.76955	TEDDY
1_TEDDY_3to14m	0.004924	USA	-2.30768	TEDDY
1_TEDDY_3to14m	4.5e-06	A_Finland	-5.34679	TEDDY
1_TEDDY_3to14m	1e-05	USA	-5	TEDDY
1_TEDDY_3to14m	8e-06	USA	-5.09691	TEDDY
1_TEDDY_3to14m	2e-05	B_Sweden	-4.69897	TEDDY
1_TEDDY_3to14m	1.8e-05	USA	-4.74473	TEDDY
1_TEDDY_3to14m	3e-05	B_Sweden	-4.52288	TEDDY
1_TEDDY_3to14m	3.9e-05	A_Finland	-4.40894	TEDDY
1_TEDDY_3to14m	0.000125	A_Finland	-3.90309	TEDDY
1_TEDDY_3to14m	1e-05	USA	-5	TEDDY
1_TEDDY_3to14m	4.5e-05	A_Finland	-4.34679	TEDDY
1_TEDDY_3to14m	3.4e-05	USA	-4.46852	TEDDY
1_TEDDY_3to14m	7.9e-05	B_Sweden	-4.10237	TEDDY
1_TEDDY_3to14m	9.9e-05	A_Finland	-4.00436	TEDDY
1_TEDDY_3to14m	0.000627	A_Finland	-3.20273	TEDDY
1_TEDDY_3to14m	1.3e-05	A_Finland	-4.88606	TEDDY
1_TEDDY_3to14m	2.9e-05	USA	-4.5376	TEDDY
1_TEDDY_3to14m	3e-05	A_Finland	-4.52288	TEDDY
1_TEDDY_3to14m	0.00036	A_Finland	-3.4437	TEDDY
1_TEDDY_3to14m	2e-05	A_Finland	-4.69897	TEDDY
1_TEDDY_3to14m	2e-05	B_Sweden	-4.69897	TEDDY
1_TEDDY_3to14m	4.1e-05	B_Sweden	-4.38722	TEDDY
1_TEDDY_3to14m	4.24e-06	USA	-5.37263	TEDDY
1_TEDDY_3to14m	3.69e-06	B_Sweden	-5.43297	TEDDY
1_TEDDY_3to14m	9e-06	USA	-5.04576	TEDDY
1_TEDDY_3to14m	6e-06	A_Finland	-5.22185	TEDDY
1_TEDDY_3to14m	7e-06	B_Sweden	-5.1549	TEDDY
1_TEDDY_3to14m	1.6e-05	USA	-4.79588	TEDDY
1_TEDDY_3to14m	4.3e-05	A_Finland	-4.36653	TEDDY
1_TEDDY_3to14m	6.5e-05	USA	-4.18709	TEDDY
1_TEDDY_3to14m	0.003165	B_Sweden	-2.49963	TEDDY
1_TEDDY_3to14m	0.049281	A_Finland	-1.30732	TEDDY
1_TEDDY_3to14m	3.65e-06	USA	-5.43771	TEDDY
1_TEDDY_3to14m	3.52e-06	B_Sweden	-5.45346	TEDDY
1_TEDDY_3to14m	2.48e-06	A_Finland	-5.60555	TEDDY
1_TEDDY_3to14m	5e-06	C_Germany	-5.30103	TEDDY
1_TEDDY_3to14m	8.5e-05	A_Finland	-4.07058	TEDDY
1_TEDDY_3to14m	0.000144	USA	-3.84164	TEDDY
1_TEDDY_3to14m	0.000104	B_Sweden	-3.98297	TEDDY
1_TEDDY_3to14m	7.3e-05	A_Finland	-4.13668	TEDDY
1_TEDDY_3to14m	0.000493	B_Sweden	-3.30715	TEDDY
1_TEDDY_3to14m	0.000395	B_Sweden	-3.4034	TEDDY
1_TEDDY_3to14m	0.000532	A_Finland	-3.27409	TEDDY
1_TEDDY_3to14m	0.026263	A_Finland	-1.58066	TEDDY
1_TEDDY_3to14m	4e-06	A_Finland	-5.39794	TEDDY
1_TEDDY_3to14m	1.8e-05	USA	-4.74473	TEDDY
1_TEDDY_3to14m	2.4e-05	C_Germany	-4.61979	TEDDY
1_TEDDY_3to14m	1.2e-05	A_Finland	-4.92082	TEDDY
1_TEDDY_3to14m	6e-06	A_Finland	-5.22185	TEDDY
1_TEDDY_3to14m	5.7e-05	A_Finland	-4.24413	TEDDY
1_TEDDY_3to14m	7.4e-05	B_Sweden	-4.13077	TEDDY
1_TEDDY_3to14m	0.001176	C_Germany	-2.92959	TEDDY
1_TEDDY_3to14m	0.011856	USA	-1.92606	TEDDY
1_TEDDY_3to14m	0.132553	B_Sweden	-0.87761	TEDDY
1_TEDDY_3to14m	1.6e-05	A_Finland	-4.79588	TEDDY
1_TEDDY_3to14m	1.8e-05	USA	-4.74473	TEDDY
1_TEDDY_3to14m	1.7e-05	B_Sweden	-4.76955	TEDDY
1_TEDDY_3to14m	2.1e-05	A_Finland	-4.67778	TEDDY
1_TEDDY_3to14m	1.4e-05	A_Finland	-4.85387	TEDDY
1_TEDDY_3to14m	2.6e-05	A_Finland	-4.58503	TEDDY
1_TEDDY_3to14m	3.7e-05	USA	-4.4318	TEDDY
1_TEDDY_3to14m	6.8e-05	USA	-4.16749	TEDDY
1_TEDDY_3to14m	0.000143	B_Sweden	-3.84466	TEDDY
1_TEDDY_3to14m	0.001249	A_Finland	-2.90344	TEDDY
1_TEDDY_3to14m	4e-06	USA	-5.39794	TEDDY
1_TEDDY_3to14m	9e-06	USA	-5.04576	TEDDY
1_TEDDY_3to14m	7e-06	USA	-5.1549	TEDDY
1_TEDDY_3to14m	1.8e-05	B_Sweden	-4.74473	TEDDY
1_TEDDY_3to14m	1.8e-05	USA	-4.74473	TEDDY
1_TEDDY_3to14m	2.5e-05	B_Sweden	-4.60206	TEDDY
1_TEDDY_3to14m	2.1e-05	USA	-4.67778	TEDDY
1_TEDDY_3to14m	2.8e-05	B_Sweden	-4.55284	TEDDY
1_TEDDY_3to14m	3.9e-05	A_Finland	-4.40894	TEDDY
1_TEDDY_3to14m	3.3e-05	B_Sweden	-4.48149	TEDDY
1_TEDDY_3to14m	8.2e-05	A_Finland	-4.08619	TEDDY
1_TEDDY_3to14m	0.000194	B_Sweden	-3.7122	TEDDY
1_TEDDY_3to14m	0.001312	B_Sweden	-2.88207	TEDDY
1_TEDDY_3to14m	0.017067	B_Sweden	-1.76784	TEDDY
1_TEDDY_3to14m	0.023781	B_Sweden	-1.62377	TEDDY
1_TEDDY_3to14m	4.47e-06	A_Finland	-5.34969	TEDDY
1_TEDDY_3to14m	3.89e-06	A_Finland	-5.41005	TEDDY
1_TEDDY_3to14m	3.17e-06	A_Finland	-5.49894	TEDDY
1_TEDDY_3to14m	4e-06	B_Sweden	-5.39794	TEDDY
1_TEDDY_3to14m	7e-06	A_Finland	-5.1549	TEDDY
1_TEDDY_3to14m	6e-06	USA	-5.22185	TEDDY
1_TEDDY_3to14m	4.8e-05	B_Sweden	-4.31876	TEDDY
1_TEDDY_3to14m	4.4e-05	C_Germany	-4.35655	TEDDY
1_TEDDY_3to14m	6.9e-05	A_Finland	-4.16115	TEDDY
1_TEDDY_3to14m	0.005825	B_Sweden	-2.2347	TEDDY
1_TEDDY_3to14m	5e-06	A_Finland	-5.30103	TEDDY
1_TEDDY_3to14m	3e-06	USA	-5.52288	TEDDY
1_TEDDY_3to14m	9e-06	A_Finland	-5.04576	TEDDY
1_TEDDY_3to14m	1.1e-05	B_Sweden	-4.95861	TEDDY
1_TEDDY_3to14m	2.5e-05	A_Finland	-4.60206	TEDDY
1_TEDDY_3to14m	1.7e-05	B_Sweden	-4.76955	TEDDY
1_TEDDY_3to14m	1.3e-05	A_Finland	-4.88606	TEDDY
1_TEDDY_3to14m	1.2e-05	USA	-4.92082	TEDDY
1_TEDDY_3to14m	1.2e-05	A_Finland	-4.92082	TEDDY
1_TEDDY_3to14m	5.3e-05	USA	-4.27572	TEDDY
1_TEDDY_3to14m	2.3e-05	B_Sweden	-4.63827	TEDDY
1_TEDDY_3to14m	5.9e-05	USA	-4.22915	TEDDY
1_TEDDY_3to14m	7.3e-05	B_Sweden	-4.13668	TEDDY
1_TEDDY_3to14m	9.3e-05	B_Sweden	-4.03152	TEDDY
1_TEDDY_3to14m	3.78e-06	B_Sweden	-5.42251	TEDDY
1_TEDDY_3to14m	1.5e-05	A_Finland	-4.82391	TEDDY
1_TEDDY_3to14m	1.3e-05	USA	-4.88606	TEDDY
1_TEDDY_3to14m	2.3e-05	A_Finland	-4.63827	TEDDY
1_TEDDY_3to14m	2.8e-05	A_Finland	-4.55284	TEDDY
1_TEDDY_3to14m	2e-05	B_Sweden	-4.69897	TEDDY
1_TEDDY_3to14m	2.4e-05	A_Finland	-4.61979	TEDDY
1_TEDDY_3to14m	5.6e-05	USA	-4.25181	TEDDY
1_TEDDY_3to14m	0.000354	A_Finland	-3.451	TEDDY
1_TEDDY_3to14m	0.003936	B_Sweden	-2.40494	TEDDY
1_TEDDY_3to14m	4.78e-06	A_Finland	-5.32057	TEDDY
1_TEDDY_3to14m	4.53e-06	A_Finland	-5.3439	TEDDY
1_TEDDY_3to14m	1.2e-05	A_Finland	-4.92082	TEDDY
1_TEDDY_3to14m	9e-06	B_Sweden	-5.04576	TEDDY
1_TEDDY_3to14m	8e-06	B_Sweden	-5.09691	TEDDY
1_TEDDY_3to14m	1.1e-05	USA	-4.95861	TEDDY
1_TEDDY_3to14m	3.5e-05	USA	-4.45593	TEDDY
1_TEDDY_3to14m	8.3e-05	USA	-4.08092	TEDDY
1_TEDDY_3to14m	7.8e-05	USA	-4.10791	TEDDY
1_TEDDY_3to14m	0.000104	USA	-3.98297	TEDDY
1_TEDDY_3to14m	0.000253	B_Sweden	-3.59688	TEDDY
1_TEDDY_3to14m	0.000197	USA	-3.70553	TEDDY
1_TEDDY_3to14m	0.000897	USA	-3.04721	TEDDY
1_TEDDY_3to14m	0.000774	A_Finland	-3.11126	TEDDY
1_TEDDY_3to14m	0.000319	A_Finland	-3.49621	TEDDY
1_TEDDY_3to14m	4.67e-06	USA	-5.33068	TEDDY
1_TEDDY_3to14m	4e-06	C_Germany	-5.39794	TEDDY
1_TEDDY_3to14m	3.27e-06	USA	-5.48545	TEDDY
1_TEDDY_3to14m	5e-06	A_Finland	-5.30103	TEDDY
1_TEDDY_3to14m	4e-06	A_Finland	-5.39794	TEDDY
1_TEDDY_3to14m	4e-06	A_Finland	-5.39794	TEDDY
1_TEDDY_3to14m	9e-06	B_Sweden	-5.04576	TEDDY
1_TEDDY_3to14m	7e-06	B_Sweden	-5.1549	TEDDY
1_TEDDY_3to14m	1.6e-05	B_Sweden	-4.79588	TEDDY
1_TEDDY_3to14m	1.6e-05	USA	-4.79588	TEDDY
1_TEDDY_3to14m	1.5e-05	A_Finland	-4.82391	TEDDY
1_TEDDY_3to14m	2.7e-05	USA	-4.56864	TEDDY
1_TEDDY_3to14m	2.2e-05	A_Finland	-4.65758	TEDDY
1_TEDDY_3to14m	4.8e-05	B_Sweden	-4.31876	TEDDY
1_TEDDY_3to14m	4.5e-05	USA	-4.34679	TEDDY
1_TEDDY_3to14m	8.7e-05	C_Germany	-4.06048	TEDDY
1_TEDDY_3to14m	5.4e-05	B_Sweden	-4.26761	TEDDY
1_TEDDY_3to14m	0.000241	USA	-3.61798	TEDDY
1_TEDDY_3to14m	0.000373	A_Finland	-3.42829	TEDDY
1_TEDDY_3to14m	0.015159	USA	-1.81933	TEDDY
1_TEDDY_3to14m	5.21e-06	A_Finland	-5.28316	TEDDY
1_TEDDY_3to14m	5.21e-06	USA	-5.28316	TEDDY
1_TEDDY_3to14m	3.55e-06	USA	-5.44977	TEDDY
1_TEDDY_3to14m	3e-06	USA	-5.52288	TEDDY
1_TEDDY_3to14m	4e-06	USA	-5.39794	TEDDY
1_TEDDY_3to14m	3e-06	B_Sweden	-5.52288	TEDDY
1_TEDDY_3to14m	1e-05	B_Sweden	-5	TEDDY
1_TEDDY_3to14m	9e-06	USA	-5.04576	TEDDY
1_TEDDY_3to14m	6e-06	USA	-5.22185	TEDDY
1_TEDDY_3to14m	1.3e-05	USA	-4.88606	TEDDY
1_TEDDY_3to14m	1.2e-05	B_Sweden	-4.92082	TEDDY
1_TEDDY_3to14m	2e-05	USA	-4.69897	TEDDY
1_TEDDY_3to14m	2.7e-05	A_Finland	-4.56864	TEDDY
1_TEDDY_3to14m	1.7e-05	USA	-4.76955	TEDDY
1_TEDDY_3to14m	2.1e-05	USA	-4.67778	TEDDY
1_TEDDY_3to14m	1.8e-05	A_Finland	-4.74473	TEDDY
1_TEDDY_3to14m	2.3e-05	A_Finland	-4.63827	TEDDY
1_TEDDY_3to14m	6.4e-05	B_Sweden	-4.19382	TEDDY
1_TEDDY_3to14m	7e-05	A_Finland	-4.1549	TEDDY
1_TEDDY_3to14m	8.7e-05	B_Sweden	-4.06048	TEDDY
1_TEDDY_3to14m	9.6e-05	USA	-4.01773	TEDDY
1_TEDDY_3to14m	0.000143	C_Germany	-3.84466	TEDDY
1_TEDDY_3to14m	0.000161	USA	-3.79317	TEDDY
1_TEDDY_3to14m	0.000284	USA	-3.54668	TEDDY
1_TEDDY_3to14m	0.000673	B_Sweden	-3.17198	TEDDY
1_TEDDY_3to14m	0.000934	B_Sweden	-3.02965	TEDDY
1_TEDDY_3to14m	0.000958	A_Finland	-3.01863	TEDDY
1_TEDDY_3to14m	3.71e-06	C_Germany	-5.43063	TEDDY
1_TEDDY_3to14m	5e-06	B_Sweden	-5.30103	TEDDY
1_TEDDY_3to14m	3e-06	USA	-5.52288	TEDDY
1_TEDDY_3to14m	9e-06	A_Finland	-5.04576	TEDDY
1_TEDDY_3to14m	8e-06	B_Sweden	-5.09691	TEDDY
1_TEDDY_3to14m	1.7e-05	A_Finland	-4.76955	TEDDY
1_TEDDY_3to14m	1.1e-05	USA	-4.95861	TEDDY
1_TEDDY_3to14m	7e-06	B_Sweden	-5.1549	TEDDY
1_TEDDY_3to14m	2e-05	A_Finland	-4.69897	TEDDY
1_TEDDY_3to14m	1.2e-05	USA	-4.92082	TEDDY
1_TEDDY_3to14m	1.1e-05	USA	-4.95861	TEDDY
1_TEDDY_3to14m	2.5e-05	USA	-4.60206	TEDDY
1_TEDDY_3to14m	1.4e-05	A_Finland	-4.85387	TEDDY
1_TEDDY_3to14m	6.6e-05	USA	-4.18046	TEDDY
1_TEDDY_3to14m	5.1e-05	USA	-4.29243	TEDDY
1_TEDDY_3to14m	8.8e-05	C_Germany	-4.05552	TEDDY
1_TEDDY_3to14m	0.000119	B_Sweden	-3.92445	TEDDY
1_TEDDY_3to14m	0.000147	USA	-3.83268	TEDDY
1_TEDDY_3to14m	0.000955	A_Finland	-3.02	TEDDY
1_TEDDY_3to14m	0.002293	USA	-2.6396	TEDDY
1_TEDDY_3to14m	0.12922	USA	-0.88867	TEDDY
1_TEDDY_3to14m	4.42e-06	A_Finland	-5.35458	TEDDY
1_TEDDY_3to14m	4.17e-06	USA	-5.37986	TEDDY
1_TEDDY_3to14m	3.52e-06	C_Germany	-5.45346	TEDDY
1_TEDDY_3to14m	5e-06	C_Germany	-5.30103	TEDDY
1_TEDDY_3to14m	7e-06	A_Finland	-5.1549	TEDDY
1_TEDDY_3to14m	6e-06	USA	-5.22185	TEDDY
1_TEDDY_3to14m	1.8e-05	A_Finland	-4.74473	TEDDY
1_TEDDY_3to14m	2.1e-05	B_Sweden	-4.67778	TEDDY
1_TEDDY_3to14m	2.1e-05	B_Sweden	-4.67778	TEDDY
1_TEDDY_3to14m	3.6e-05	A_Finland	-4.4437	TEDDY
1_TEDDY_3to14m	2.5e-05	B_Sweden	-4.60206	TEDDY
1_TEDDY_3to14m	5.9e-05	USA	-4.22915	TEDDY
1_TEDDY_3to14m	2.1e-05	B_Sweden	-4.67778	TEDDY
1_TEDDY_3to14m	4.5e-05	B_Sweden	-4.34679	TEDDY
1_TEDDY_3to14m	3.9e-05	B_Sweden	-4.40894	TEDDY
1_TEDDY_3to14m	0.00044	B_Sweden	-3.35655	TEDDY
1_TEDDY_3to14m	0.00132	USA	-2.87943	TEDDY
1_TEDDY_3to14m	0.00123	B_Sweden	-2.91009	TEDDY
1_TEDDY_3to14m	4.32e-06	USA	-5.36452	TEDDY
1_TEDDY_3to14m	3.82e-06	B_Sweden	-5.41794	TEDDY
1_TEDDY_3to14m	3.52e-06	USA	-5.45346	TEDDY
1_TEDDY_3to14m	2.86e-06	B_Sweden	-5.54363	TEDDY
1_TEDDY_3to14m	1.2e-05	B_Sweden	-4.92082	TEDDY
1_TEDDY_3to14m	1e-05	USA	-5	TEDDY
1_TEDDY_3to14m	8e-06	B_Sweden	-5.09691	TEDDY
1_TEDDY_3to14m	7e-06	USA	-5.1549	TEDDY
1_TEDDY_3to14m	5e-06	B_Sweden	-5.30103	TEDDY
1_TEDDY_3to14m	1.6e-05	USA	-4.79588	TEDDY
1_TEDDY_3to14m	1.3e-05	A_Finland	-4.88606	TEDDY
1_TEDDY_3to14m	1.4e-05	USA	-4.85387	TEDDY
1_TEDDY_3to14m	2.3e-05	B_Sweden	-4.63827	TEDDY
1_TEDDY_3to14m	3.6e-05	B_Sweden	-4.4437	TEDDY
1_TEDDY_3to14m	1.8e-05	B_Sweden	-4.74473	TEDDY
1_TEDDY_3to14m	3.6e-05	B_Sweden	-4.4437	TEDDY
1_TEDDY_3to14m	3.6e-05	C_Germany	-4.4437	TEDDY
1_TEDDY_3to14m	4.2e-05	B_Sweden	-4.37675	TEDDY
1_TEDDY_3to14m	4.1e-05	B_Sweden	-4.38722	TEDDY
1_TEDDY_3to14m	4.5e-05	C_Germany	-4.34679	TEDDY
1_TEDDY_3to14m	8.8e-05	B_Sweden	-4.05552	TEDDY
1_TEDDY_3to14m	5.7e-05	B_Sweden	-4.24413	TEDDY
1_TEDDY_3to14m	6.8e-05	USA	-4.16749	TEDDY
1_TEDDY_3to14m	7.6e-05	A_Finland	-4.11919	TEDDY
1_TEDDY_3to14m	6.2e-05	A_Finland	-4.20761	TEDDY
1_TEDDY_3to14m	0.000117	A_Finland	-3.93181	TEDDY
1_TEDDY_3to14m	0.000223	B_Sweden	-3.6517	TEDDY
1_TEDDY_3to14m	0.000467	USA	-3.33068	TEDDY
1_TEDDY_3to14m	0.000854	B_Sweden	-3.06854	TEDDY
1_TEDDY_3to14m	0.009382	B_Sweden	-2.0277	TEDDY
1_TEDDY_3to14m	0.016053	B_Sweden	-1.79444	TEDDY
1_TEDDY_3to14m	5.89e-06	A_Finland	-5.22988	TEDDY
1_TEDDY_3to14m	5.05e-06	USA	-5.29671	TEDDY
1_TEDDY_3to14m	4.25e-06	A_Finland	-5.37161	TEDDY
1_TEDDY_3to14m	3.75e-06	B_Sweden	-5.42597	TEDDY
1_TEDDY_3to14m	3.7e-06	B_Sweden	-5.4318	TEDDY
1_TEDDY_3to14m	3.47e-06	C_Germany	-5.45967	TEDDY
1_TEDDY_3to14m	3.08e-06	B_Sweden	-5.51145	TEDDY
1_TEDDY_3to14m	5e-06	A_Finland	-5.30103	TEDDY
1_TEDDY_3to14m	5e-06	A_Finland	-5.30103	TEDDY
1_TEDDY_3to14m	5e-06	C_Germany	-5.30103	TEDDY
1_TEDDY_3to14m	4e-06	A_Finland	-5.39794	TEDDY
1_TEDDY_3to14m	3e-06	A_Finland	-5.52288	TEDDY
1_TEDDY_3to14m	3e-06	A_Finland	-5.52288	TEDDY
1_TEDDY_3to14m	9e-06	B_Sweden	-5.04576	TEDDY
1_TEDDY_3to14m	7e-06	USA	-5.1549	TEDDY
1_TEDDY_3to14m	7e-06	A_Finland	-5.1549	TEDDY
1_TEDDY_3to14m	6e-06	USA	-5.22185	TEDDY
1_TEDDY_3to14m	1.4e-05	USA	-4.85387	TEDDY
1_TEDDY_3to14m	2e-05	USA	-4.69897	TEDDY
1_TEDDY_3to14m	1.8e-05	USA	-4.74473	TEDDY
1_TEDDY_3to14m	1.8e-05	B_Sweden	-4.74473	TEDDY
1_TEDDY_3to14m	1e-05	A_Finland	-5	TEDDY
1_TEDDY_3to14m	8e-06	B_Sweden	-5.09691	TEDDY
1_TEDDY_3to14m	6.4e-05	USA	-4.19382	TEDDY
1_TEDDY_3to14m	2.1e-05	B_Sweden	-4.67778	TEDDY
1_TEDDY_3to14m	2e-05	B_Sweden	-4.69897	TEDDY
1_TEDDY_3to14m	1.7e-05	A_Finland	-4.76955	TEDDY
1_TEDDY_3to14m	3.7e-05	B_Sweden	-4.4318	TEDDY
1_TEDDY_3to14m	3.1e-05	B_Sweden	-4.50864	TEDDY
1_TEDDY_3to14m	2.8e-05	USA	-4.55284	TEDDY
1_TEDDY_3to14m	2.1e-05	USA	-4.67778	TEDDY
1_TEDDY_3to14m	2.9e-05	USA	-4.5376	TEDDY
1_TEDDY_3to14m	3.4e-05	A_Finland	-4.46852	TEDDY
1_TEDDY_3to14m	2.9e-05	USA	-4.5376	TEDDY
1_TEDDY_3to14m	5.7e-05	USA	-4.24413	TEDDY
1_TEDDY_3to14m	3.3e-05	B_Sweden	-4.48149	TEDDY
1_TEDDY_3to14m	4.8e-05	B_Sweden	-4.31876	TEDDY
1_TEDDY_3to14m	5.7e-05	USA	-4.24413	TEDDY
1_TEDDY_3to14m	5.8e-05	A_Finland	-4.23657	TEDDY
1_TEDDY_3to14m	0.000168	USA	-3.77469	TEDDY
1_TEDDY_3to14m	8.6e-05	B_Sweden	-4.0655	TEDDY
1_TEDDY_3to14m	9.6e-05	USA	-4.01773	TEDDY
1_TEDDY_3to14m	0.000386	USA	-3.41341	TEDDY
1_TEDDY_3to14m	0.000297	USA	-3.52724	TEDDY
1_TEDDY_3to14m	0.001444	USA	-2.84043	TEDDY
1_TEDDY_3to14m	0.003602	B_Sweden	-2.44346	TEDDY
1_TEDDY_3to14m	5.26e-06	A_Finland	-5.27901	TEDDY
1_TEDDY_3to14m	4.96e-06	B_Sweden	-5.30452	TEDDY
1_TEDDY_3to14m	4.87e-06	B_Sweden	-5.31247	TEDDY
1_TEDDY_3to14m	4.8e-06	A_Finland	-5.31876	TEDDY
1_TEDDY_3to14m	4.54e-06	A_Finland	-5.34294	TEDDY
1_TEDDY_3to14m	4.23e-06	A_Finland	-5.37366	TEDDY
1_TEDDY_3to14m	3.98e-06	USA	-5.40012	TEDDY
1_TEDDY_3to14m	3.31e-06	A_Finland	-5.48017	TEDDY
1_TEDDY_3to14m	5e-06	B_Sweden	-5.30103	TEDDY
1_TEDDY_3to14m	5e-06	A_Finland	-5.30103	TEDDY
1_TEDDY_3to14m	4e-06	B_Sweden	-5.39794	TEDDY
1_TEDDY_3to14m	9e-06	B_Sweden	-5.04576	TEDDY
1_TEDDY_3to14m	6e-06	USA	-5.22185	TEDDY
1_TEDDY_3to14m	3.4e-05	B_Sweden	-4.46852	TEDDY
1_TEDDY_3to14m	1.6e-05	C_Germany	-4.79588	TEDDY
1_TEDDY_3to14m	2.7e-05	A_Finland	-4.56864	TEDDY
1_TEDDY_3to14m	2.3e-05	A_Finland	-4.63827	TEDDY
1_TEDDY_3to14m	2e-05	B_Sweden	-4.69897	TEDDY
1_TEDDY_3to14m	4.4e-05	B_Sweden	-4.35655	TEDDY
1_TEDDY_3to14m	6.1e-05	B_Sweden	-4.21467	TEDDY
1_TEDDY_3to14m	0.000134	USA	-3.8729	TEDDY
1_TEDDY_3to14m	0.00016	A_Finland	-3.79588	TEDDY
1_TEDDY_3to14m	0.000108	USA	-3.96658	TEDDY
1_TEDDY_3to14m	0.000151	USA	-3.82102	TEDDY
1_TEDDY_3to14m	0.000152	USA	-3.81816	TEDDY
1_TEDDY_3to14m	0.000139	USA	-3.85699	TEDDY
1_TEDDY_3to14m	0.000158	A_Finland	-3.80134	TEDDY
1_TEDDY_3to14m	0.000977	C_Germany	-3.01011	TEDDY
1_TEDDY_3to14m	0.000717	B_Sweden	-3.14448	TEDDY
1_TEDDY_3to14m	0.007346	B_Sweden	-2.13395	TEDDY
1_TEDDY_3to14m	0.009732	USA	-2.0118	TEDDY
1_TEDDY_3to14m	0.071794	USA	-1.14391	TEDDY
1_TEDDY_3to14m	0.086052	A_Finland	-1.06524	TEDDY
1_TEDDY_3to14m	6.14e-06	B_Sweden	-5.21183	TEDDY
1_TEDDY_3to14m	5.27e-06	A_Finland	-5.27819	TEDDY
1_TEDDY_3to14m	5.06e-06	C_Germany	-5.29585	TEDDY
1_TEDDY_3to14m	4.06e-06	C_Germany	-5.39147	TEDDY
1_TEDDY_3to14m	3.46e-06	B_Sweden	-5.46092	TEDDY
1_TEDDY_3to14m	3.42e-06	USA	-5.46597	TEDDY
1_TEDDY_3to14m	4e-06	A_Finland	-5.39794	TEDDY
1_TEDDY_3to14m	4e-06	B_Sweden	-5.39794	TEDDY
1_TEDDY_3to14m	8e-06	C_Germany	-5.09691	TEDDY
1_TEDDY_3to14m	7e-06	USA	-5.1549	TEDDY
1_TEDDY_3to14m	6e-06	USA	-5.22185	TEDDY
1_TEDDY_3to14m	5e-06	USA	-5.30103	TEDDY
1_TEDDY_3to14m	1.5e-05	USA	-4.82391	TEDDY
1_TEDDY_3to14m	3.4e-05	C_Germany	-4.46852	TEDDY
1_TEDDY_3to14m	2.7e-05	USA	-4.56864	TEDDY
1_TEDDY_3to14m	2.6e-05	USA	-4.58503	TEDDY
1_TEDDY_3to14m	3.8e-05	B_Sweden	-4.42022	TEDDY
1_TEDDY_3to14m	2.2e-05	A_Finland	-4.65758	TEDDY
1_TEDDY_3to14m	6.3e-05	USA	-4.20066	TEDDY
1_TEDDY_3to14m	6.7e-05	USA	-4.17393	TEDDY
1_TEDDY_3to14m	9.8e-05	A_Finland	-4.00877	TEDDY
1_TEDDY_3to14m	7.4e-05	B_Sweden	-4.13077	TEDDY
1_TEDDY_3to14m	7.8e-05	USA	-4.10791	TEDDY
1_TEDDY_3to14m	7.3e-05	USA	-4.13668	TEDDY
1_TEDDY_3to14m	0.000246	USA	-3.60906	TEDDY
1_TEDDY_3to14m	0.000312	A_Finland	-3.50585	TEDDY
1_TEDDY_3to14m	0.000561	USA	-3.25104	TEDDY
1_TEDDY_3to14m	0.000756	B_Sweden	-3.12148	TEDDY
1_TEDDY_3to14m	0.002452	B_Sweden	-2.61048	TEDDY
1_TEDDY_3to14m	5.39e-06	USA	-5.26841	TEDDY
1_TEDDY_3to14m	4.88e-06	USA	-5.31158	TEDDY
1_TEDDY_3to14m	4.59e-06	B_Sweden	-5.33819	TEDDY
1_TEDDY_3to14m	4.25e-06	USA	-5.37161	TEDDY
1_TEDDY_3to14m	3.47e-06	B_Sweden	-5.45967	TEDDY
1_TEDDY_3to14m	3.17e-06	A_Finland	-5.49894	TEDDY
1_TEDDY_3to14m	5e-06	A_Finland	-5.30103	TEDDY
1_TEDDY_3to14m	5e-06	A_Finland	-5.30103	TEDDY
1_TEDDY_3to14m	1.2e-05	USA	-4.92082	TEDDY
1_TEDDY_3to14m	1e-05	A_Finland	-5	TEDDY
1_TEDDY_3to14m	7e-06	B_Sweden	-5.1549	TEDDY
1_TEDDY_3to14m	1.4e-05	A_Finland	-4.85387	TEDDY
1_TEDDY_3to14m	2e-05	USA	-4.69897	TEDDY
1_TEDDY_3to14m	4.4e-05	C_Germany	-4.35655	TEDDY
1_TEDDY_3to14m	3e-05	USA	-4.52288	TEDDY
1_TEDDY_3to14m	3e-05	B_Sweden	-4.52288	TEDDY
1_TEDDY_3to14m	4.1e-05	A_Finland	-4.38722	TEDDY
1_TEDDY_3to14m	2.8e-05	A_Finland	-4.55284	TEDDY
1_TEDDY_3to14m	2.6e-05	USA	-4.58503	TEDDY
1_TEDDY_3to14m	4.5e-05	A_Finland	-4.34679	TEDDY
1_TEDDY_3to14m	7.8e-05	B_Sweden	-4.10791	TEDDY
1_TEDDY_3to14m	8.3e-05	A_Finland	-4.08092	TEDDY
1_TEDDY_3to14m	0.000142	A_Finland	-3.84771	TEDDY
1_TEDDY_3to14m	9.2e-05	USA	-4.03621	TEDDY
1_TEDDY_3to14m	8.7e-05	USA	-4.06048	TEDDY
1_TEDDY_3to14m	0.000216	USA	-3.66555	TEDDY
1_TEDDY_3to14m	0.00197	B_Sweden	-2.70553	TEDDY
1_TEDDY_3to14m	4.44e-06	B_Sweden	-5.35262	TEDDY
1_TEDDY_3to14m	2.48e-06	A_Finland	-5.60555	TEDDY
1_TEDDY_3to14m	3e-06	USA	-5.52288	TEDDY
1_TEDDY_3to14m	1.1e-05	A_Finland	-4.95861	TEDDY
1_TEDDY_3to14m	9e-06	B_Sweden	-5.04576	TEDDY
1_TEDDY_3to14m	8e-06	A_Finland	-5.09691	TEDDY
1_TEDDY_3to14m	1.7e-05	A_Finland	-4.76955	TEDDY
1_TEDDY_3to14m	1.6e-05	B_Sweden	-4.79588	TEDDY
1_TEDDY_3to14m	1.4e-05	USA	-4.85387	TEDDY
1_TEDDY_3to14m	1.1e-05	A_Finland	-4.95861	TEDDY
1_TEDDY_3to14m	1e-05	B_Sweden	-5	TEDDY
1_TEDDY_3to14m	2e-05	C_Germany	-4.69897	TEDDY
1_TEDDY_3to14m	1.8e-05	USA	-4.74473	TEDDY
1_TEDDY_3to14m	1.6e-05	B_Sweden	-4.79588	TEDDY
1_TEDDY_3to14m	1.2e-05	A_Finland	-4.92082	TEDDY
1_TEDDY_3to14m	6.7e-05	B_Sweden	-4.17393	TEDDY
1_TEDDY_3to14m	3.4e-05	USA	-4.46852	TEDDY
1_TEDDY_3to14m	2.7e-05	B_Sweden	-4.56864	TEDDY
1_TEDDY_3to14m	6.8e-05	C_Germany	-4.16749	TEDDY
1_TEDDY_3to14m	7.4e-05	B_Sweden	-4.13077	TEDDY
1_TEDDY_3to14m	0.000132	USA	-3.87943	TEDDY
1_TEDDY_3to14m	9.8e-05	A_Finland	-4.00877	TEDDY
1_TEDDY_3to14m	0.000132	B_Sweden	-3.87943	TEDDY
1_TEDDY_3to14m	0.000198	B_Sweden	-3.70333	TEDDY
1_TEDDY_3to14m	0.000161	USA	-3.79317	TEDDY
1_TEDDY_3to14m	0.000348	B_Sweden	-3.45842	TEDDY
1_TEDDY_3to14m	0.000587	A_Finland	-3.23136	TEDDY
1_TEDDY_3to14m	0.000932	B_Sweden	-3.03058	TEDDY
1_TEDDY_3to14m	0.011451	B_Sweden	-1.94116	TEDDY
1_TEDDY_3to14m	4.99e-06	C_Germany	-5.3019	TEDDY
1_TEDDY_3to14m	4.5e-06	A_Finland	-5.34679	TEDDY
1_TEDDY_3to14m	3.72e-06	C_Germany	-5.42946	TEDDY
1_TEDDY_3to14m	3.05e-06	C_Germany	-5.5157	TEDDY
1_TEDDY_3to14m	1e-05	A_Finland	-5	TEDDY
1_TEDDY_3to14m	4e-06	A_Finland	-5.39794	TEDDY
1_TEDDY_3to14m	2.1e-05	USA	-4.67778	TEDDY
1_TEDDY_3to14m	1.6e-05	A_Finland	-4.79588	TEDDY
1_TEDDY_3to14m	3e-05	A_Finland	-4.52288	TEDDY
1_TEDDY_3to14m	1.5e-05	USA	-4.82391	TEDDY
1_TEDDY_3to14m	4.5e-05	A_Finland	-4.34679	TEDDY
1_TEDDY_3to14m	2.9e-05	B_Sweden	-4.5376	TEDDY
1_TEDDY_3to14m	3.8e-05	USA	-4.42022	TEDDY
1_TEDDY_3to14m	5.7e-05	A_Finland	-4.24413	TEDDY
1_TEDDY_3to14m	6.4e-05	C_Germany	-4.19382	TEDDY
1_TEDDY_3to14m	0.00013	A_Finland	-3.88606	TEDDY
1_TEDDY_3to14m	0.000104	USA	-3.98297	TEDDY
1_TEDDY_3to14m	5.8e-05	USA	-4.23657	TEDDY
1_TEDDY_3to14m	0.000159	B_Sweden	-3.7986	TEDDY
1_TEDDY_3to14m	0.000175	USA	-3.75696	TEDDY
1_TEDDY_3to14m	0.000442	C_Germany	-3.35458	TEDDY
1_TEDDY_3to14m	0.000392	USA	-3.40671	TEDDY
1_TEDDY_3to14m	0.000597	USA	-3.22403	TEDDY
1_TEDDY_3to14m	0.000894	A_Finland	-3.04866	TEDDY
1_TEDDY_3to14m	0.140624	B_Sweden	-0.851941	TEDDY
1_TEDDY_3to14m	4.79e-06	C_Germany	-5.31966	TEDDY
1_TEDDY_3to14m	3.51e-06	USA	-5.45469	TEDDY
1_TEDDY_3to14m	3.46e-06	USA	-5.46092	TEDDY
1_TEDDY_3to14m	5e-06	A_Finland	-5.30103	TEDDY
1_TEDDY_3to14m	4e-06	USA	-5.39794	TEDDY
1_TEDDY_3to14m	1.4e-05	A_Finland	-4.85387	TEDDY
1_TEDDY_3to14m	1.2e-05	USA	-4.92082	TEDDY
1_TEDDY_3to14m	2e-05	B_Sweden	-4.69897	TEDDY
1_TEDDY_3to14m	1.6e-05	B_Sweden	-4.79588	TEDDY
1_TEDDY_3to14m	2.2e-05	USA	-4.65758	TEDDY
1_TEDDY_3to14m	2.1e-05	USA	-4.67778	TEDDY
1_TEDDY_3to14m	3.9e-05	USA	-4.40894	TEDDY
1_TEDDY_3to14m	3.1e-05	A_Finland	-4.50864	TEDDY
1_TEDDY_3to14m	9.9e-05	A_Finland	-4.00436	TEDDY
1_TEDDY_3to14m	4.5e-05	B_Sweden	-4.34679	TEDDY
1_TEDDY_3to14m	7.4e-05	USA	-4.13077	TEDDY
1_TEDDY_3to14m	4.8e-05	USA	-4.31876	TEDDY
1_TEDDY_3to14m	6.6e-05	USA	-4.18046	TEDDY
1_TEDDY_3to14m	0.001553	C_Germany	-2.80883	TEDDY
1_TEDDY_3to14m	5.23e-06	B_Sweden	-5.2815	TEDDY
1_TEDDY_3to14m	3.3e-06	A_Finland	-5.48149	TEDDY
1_TEDDY_3to14m	3e-06	B_Sweden	-5.52288	TEDDY
1_TEDDY_3to14m	7e-06	C_Germany	-5.1549	TEDDY
1_TEDDY_3to14m	1.1e-05	A_Finland	-4.95861	TEDDY
1_TEDDY_3to14m	1.1e-05	A_Finland	-4.95861	TEDDY
1_TEDDY_3to14m	9e-06	B_Sweden	-5.04576	TEDDY
1_TEDDY_3to14m	1.6e-05	B_Sweden	-4.79588	TEDDY
1_TEDDY_3to14m	2.7e-05	B_Sweden	-4.56864	TEDDY
1_TEDDY_3to14m	2.4e-05	B_Sweden	-4.61979	TEDDY
1_TEDDY_3to14m	5.9e-05	A_Finland	-4.22915	TEDDY
1_TEDDY_3to14m	9.9e-05	C_Germany	-4.00436	TEDDY
1_TEDDY_3to14m	8.4e-05	A_Finland	-4.07572	TEDDY
1_TEDDY_3to14m	7.8e-05	USA	-4.10791	TEDDY
1_TEDDY_3to14m	0.000106	USA	-3.97469	TEDDY
1_TEDDY_3to14m	0.000141	B_Sweden	-3.85078	TEDDY
1_TEDDY_3to14m	0.000121	B_Sweden	-3.91721	TEDDY
1_TEDDY_3to14m	0.000373	B_Sweden	-3.42829	TEDDY
1_TEDDY_3to14m	0.000454	A_Finland	-3.34294	TEDDY
1_TEDDY_3to14m	0.000708	B_Sweden	-3.14997	TEDDY
1_TEDDY_3to14m	0.00156	B_Sweden	-2.80688	TEDDY
1_TEDDY_3to14m	0.510498	USA	-0.292006	TEDDY
1_TEDDY_3to14m	4.09e-06	B_Sweden	-5.38828	TEDDY
1_TEDDY_3to14m	3.49e-06	A_Finland	-5.45717	TEDDY
1_TEDDY_3to14m	5e-06	B_Sweden	-5.30103	TEDDY
1_TEDDY_3to14m	5e-06	B_Sweden	-5.30103	TEDDY
1_TEDDY_3to14m	4e-06	B_Sweden	-5.39794	TEDDY
1_TEDDY_3to14m	4e-06	B_Sweden	-5.39794	TEDDY
1_TEDDY_3to14m	9e-06	USA	-5.04576	TEDDY
1_TEDDY_3to14m	7e-06	A_Finland	-5.1549	TEDDY
1_TEDDY_3to14m	1.5e-05	USA	-4.82391	TEDDY
1_TEDDY_3to14m	1.4e-05	A_Finland	-4.85387	TEDDY
1_TEDDY_3to14m	1.4e-05	B_Sweden	-4.85387	TEDDY
1_TEDDY_3to14m	1.3e-05	USA	-4.88606	TEDDY
1_TEDDY_3to14m	2.3e-05	A_Finland	-4.63827	TEDDY
1_TEDDY_3to14m	1.8e-05	B_Sweden	-4.74473	TEDDY
1_TEDDY_3to14m	1.8e-05	USA	-4.74473	TEDDY
1_TEDDY_3to14m	3.3e-05	A_Finland	-4.48149	TEDDY
1_TEDDY_3to14m	3.5e-05	B_Sweden	-4.45593	TEDDY
1_TEDDY_3to14m	5.4e-05	B_Sweden	-4.26761	TEDDY
1_TEDDY_3to14m	0.000101	B_Sweden	-3.99568	TEDDY
1_TEDDY_3to14m	7.6e-05	A_Finland	-4.11919	TEDDY
1_TEDDY_3to14m	4.9e-05	A_Finland	-4.3098	TEDDY
1_TEDDY_3to14m	6.9e-05	USA	-4.16115	TEDDY
1_TEDDY_3to14m	7.7e-05	C_Germany	-4.11351	TEDDY
1_TEDDY_3to14m	0.000128	USA	-3.89279	TEDDY
1_TEDDY_3to14m	9.7e-05	USA	-4.01323	TEDDY
1_TEDDY_3to14m	0.000138	C_Germany	-3.86012	TEDDY
1_TEDDY_3to14m	0.000515	B_Sweden	-3.28819	TEDDY
1_TEDDY_3to14m	0.000118	B_Sweden	-3.92812	TEDDY
1_TEDDY_3to14m	0.000149	USA	-3.82681	TEDDY
1_TEDDY_3to14m	0.000702	B_Sweden	-3.15366	TEDDY
1_TEDDY_3to14m	0.002414	USA	-2.61726	TEDDY
1_TEDDY_3to14m	0.009631	B_Sweden	-2.01633	TEDDY
1_TEDDY_3to14m	4.1e-06	USA	-5.38722	TEDDY
1_TEDDY_3to14m	3.34e-06	USA	-5.47625	TEDDY
1_TEDDY_3to14m	3.23e-06	C_Germany	-5.4908	TEDDY
1_TEDDY_3to14m	3e-06	B_Sweden	-5.52288	TEDDY
1_TEDDY_3to14m	1.2e-05	USA	-4.92082	TEDDY
1_TEDDY_3to14m	7e-06	USA	-5.1549	TEDDY
1_TEDDY_3to14m	1e-05	USA	-5	TEDDY
1_TEDDY_3to14m	2.3e-05	C_Germany	-4.63827	TEDDY
1_TEDDY_3to14m	2.2e-05	B_Sweden	-4.65758	TEDDY
1_TEDDY_3to14m	2.1e-05	A_Finland	-4.67778	TEDDY
1_TEDDY_3to14m	5e-05	A_Finland	-4.30103	TEDDY
1_TEDDY_3to14m	3.3e-05	B_Sweden	-4.48149	TEDDY
1_TEDDY_3to14m	5e-05	A_Finland	-4.30103	TEDDY
1_TEDDY_3to14m	9.7e-05	A_Finland	-4.01323	TEDDY
1_TEDDY_3to14m	0.000179	B_Sweden	-3.74715	TEDDY
1_TEDDY_3to14m	0.000102	C_Germany	-3.9914	TEDDY
1_TEDDY_3to14m	0.000137	C_Germany	-3.86328	TEDDY
1_TEDDY_3to14m	0.000356	B_Sweden	-3.44855	TEDDY
1_TEDDY_3to14m	0.000898	USA	-3.04672	TEDDY
1_TEDDY_3to14m	4.96e-06	A_Finland	-5.30452	TEDDY
1_TEDDY_3to14m	1e-05	B_Sweden	-5	TEDDY
1_TEDDY_3to14m	7e-06	A_Finland	-5.1549	TEDDY
1_TEDDY_3to14m	5e-06	A_Finland	-5.30103	TEDDY
1_TEDDY_3to14m	1.4e-05	USA	-4.85387	TEDDY
1_TEDDY_3to14m	1e-05	A_Finland	-5	TEDDY
1_TEDDY_3to14m	2.4e-05	A_Finland	-4.61979	TEDDY
1_TEDDY_3to14m	2.2e-05	USA	-4.65758	TEDDY
1_TEDDY_3to14m	0.000109	A_Finland	-3.96257	TEDDY
1_TEDDY_3to14m	5.9e-05	C_Germany	-4.22915	TEDDY
1_TEDDY_3to14m	4.9e-05	USA	-4.3098	TEDDY
1_TEDDY_3to14m	8.4e-05	B_Sweden	-4.07572	TEDDY
1_TEDDY_3to14m	0.000129	C_Germany	-3.88941	TEDDY
1_TEDDY_3to14m	0.000108	A_Finland	-3.96658	TEDDY
1_TEDDY_3to14m	0.000494	A_Finland	-3.30627	TEDDY
1_TEDDY_3to14m	0.001189	USA	-2.92482	TEDDY
1_TEDDY_3to14m	4.4e-06	USA	-5.35655	TEDDY
1_TEDDY_3to14m	2.9e-06	USA	-5.5376	TEDDY
1_TEDDY_3to14m	3e-06	C_Germany	-5.52288	TEDDY
1_TEDDY_3to14m	1.1e-05	USA	-4.95861	TEDDY
1_TEDDY_3to14m	8e-06	USA	-5.09691	TEDDY
1_TEDDY_3to14m	2.3e-05	B_Sweden	-4.63827	TEDDY
1_TEDDY_3to14m	5.8e-05	A_Finland	-4.23657	TEDDY
1_TEDDY_3to14m	8.6e-05	A_Finland	-4.0655	TEDDY
1_TEDDY_3to14m	9.9e-05	USA	-4.00436	TEDDY
1_TEDDY_3to14m	0.000135	USA	-3.86967	TEDDY
1_TEDDY_3to14m	0.000143	A_Finland	-3.84466	TEDDY
1_TEDDY_3to14m	0.000242	C_Germany	-3.61618	TEDDY
1_TEDDY_3to14m	0.000507	B_Sweden	-3.29499	TEDDY
1_TEDDY_3to14m	0.000489	A_Finland	-3.31069	TEDDY
1_TEDDY_3to14m	0.000522	USA	-3.28233	TEDDY
1_TEDDY_3to14m	0.002285	B_Sweden	-2.64111	TEDDY
1_TEDDY_3to14m	0.005352	USA	-2.27148	TEDDY
1_TEDDY_3to14m	0.093859	USA	-1.02752	TEDDY
1_TEDDY_3to14m	5.01e-06	USA	-5.30016	TEDDY
1_TEDDY_3to14m	3e-06	C_Germany	-5.52288	TEDDY
1_TEDDY_3to14m	8e-06	B_Sweden	-5.09691	TEDDY
1_TEDDY_3to14m	1.9e-05	B_Sweden	-4.72125	TEDDY
1_TEDDY_3to14m	1.5e-05	USA	-4.82391	TEDDY
1_TEDDY_3to14m	1.4e-05	A_Finland	-4.85387	TEDDY
1_TEDDY_3to14m	1.9e-05	B_Sweden	-4.72125	TEDDY
1_TEDDY_3to14m	1.5e-05	A_Finland	-4.82391	TEDDY
1_TEDDY_3to14m	3.5e-05	USA	-4.45593	TEDDY
1_TEDDY_3to14m	2e-05	USA	-4.69897	TEDDY
1_TEDDY_3to14m	2.6e-05	C_Germany	-4.58503	TEDDY
1_TEDDY_3to14m	3e-05	USA	-4.52288	TEDDY
1_TEDDY_3to14m	5.2e-05	A_Finland	-4.284	TEDDY
1_TEDDY_3to14m	4.9e-05	USA	-4.3098	TEDDY
1_TEDDY_3to14m	6.7e-05	C_Germany	-4.17393	TEDDY
1_TEDDY_3to14m	0.000137	A_Finland	-3.86328	TEDDY
1_TEDDY_3to14m	0.001137	C_Germany	-2.94424	TEDDY
1_TEDDY_3to14m	0.195263	B_Sweden	-0.70938	TEDDY
1_TEDDY_3to14m	4.29e-06	A_Finland	-5.36754	TEDDY
1_TEDDY_3to14m	2.84e-06	A_Finland	-5.54668	TEDDY
1_TEDDY_3to14m	8e-06	B_Sweden	-5.09691	TEDDY
1_TEDDY_3to14m	3e-06	B_Sweden	-5.52288	TEDDY
1_TEDDY_3to14m	7e-06	B_Sweden	-5.1549	TEDDY
1_TEDDY_3to14m	5.5e-05	USA	-4.25964	TEDDY
1_TEDDY_3to14m	1.8e-05	USA	-4.74473	TEDDY
1_TEDDY_3to14m	2.5e-05	USA	-4.60206	TEDDY
1_TEDDY_3to14m	2e-05	A_Finland	-4.69897	TEDDY
1_TEDDY_3to14m	1.6e-05	B_Sweden	-4.79588	TEDDY
1_TEDDY_3to14m	3.1e-05	A_Finland	-4.50864	TEDDY
1_TEDDY_3to14m	0.000579	C_Germany	-3.23732	TEDDY
1_TEDDY_3to14m	0.003281	USA	-2.48399	TEDDY
1_TEDDY_3to14m	0.011996	B_Sweden	-1.92096	TEDDY
1_TEDDY_3to14m	0.024534	B_Sweden	-1.61023	TEDDY
1_TEDDY_3to14m	7.53e-06	C_Germany	-5.12321	TEDDY
1_TEDDY_3to14m	4.55e-06	B_Sweden	-5.34199	TEDDY
1_TEDDY_3to14m	3.99e-06	USA	-5.39903	TEDDY
1_TEDDY_3to14m	4e-06	USA	-5.39794	TEDDY
1_TEDDY_3to14m	3e-06	USA	-5.52288	TEDDY
1_TEDDY_3to14m	7e-06	USA	-5.1549	TEDDY
1_TEDDY_3to14m	2.5e-05	A_Finland	-4.60206	TEDDY
1_TEDDY_3to14m	1.7e-05	A_Finland	-4.76955	TEDDY
1_TEDDY_3to14m	8.3e-05	B_Sweden	-4.08092	TEDDY
1_TEDDY_3to14m	6.1e-05	USA	-4.21467	TEDDY
1_TEDDY_3to14m	6.1e-05	USA	-4.21467	TEDDY
1_TEDDY_3to14m	9.3e-05	B_Sweden	-4.03152	TEDDY
1_TEDDY_3to14m	0.000148	A_Finland	-3.82974	TEDDY
1_TEDDY_3to14m	0.000178	USA	-3.74958	TEDDY
1_TEDDY_3to14m	0.00058	USA	-3.23657	TEDDY
1_TEDDY_3to14m	0.001849	B_Sweden	-2.73306	TEDDY
1_TEDDY_3to14m	4.63e-06	B_Sweden	-5.33442	TEDDY
1_TEDDY_3to14m	4.42e-06	USA	-5.35458	TEDDY
1_TEDDY_3to14m	4.39e-06	C_Germany	-5.35754	TEDDY
1_TEDDY_3to14m	4.26e-06	B_Sweden	-5.37059	TEDDY
1_TEDDY_3to14m	1.1e-05	C_Germany	-4.95861	TEDDY
1_TEDDY_3to14m	9e-06	A_Finland	-5.04576	TEDDY
1_TEDDY_3to14m	6e-06	USA	-5.22185	TEDDY
1_TEDDY_3to14m	1.2e-05	A_Finland	-4.92082	TEDDY
1_TEDDY_3to14m	4.2e-05	A_Finland	-4.37675	TEDDY
1_TEDDY_3to14m	4.2e-05	USA	-4.37675	TEDDY
1_TEDDY_3to14m	0.000127	B_Sweden	-3.8962	TEDDY
1_TEDDY_3to14m	0.074212	B_Sweden	-1.12953	TEDDY
1_TEDDY_3to14m	4e-06	B_Sweden	-5.39794	TEDDY
1_TEDDY_3to14m	7e-06	A_Finland	-5.1549	TEDDY
1_TEDDY_3to14m	1.2e-05	A_Finland	-4.92082	TEDDY
1_TEDDY_3to14m	1.2e-05	B_Sweden	-4.92082	TEDDY
1_TEDDY_3to14m	1.1e-05	A_Finland	-4.95861	TEDDY
1_TEDDY_3to14m	1.6e-05	A_Finland	-4.79588	TEDDY
1_TEDDY_3to14m	2.6e-05	B_Sweden	-4.58503	TEDDY
1_TEDDY_3to14m	2e-05	A_Finland	-4.69897	TEDDY
1_TEDDY_3to14m	2.8e-05	A_Finland	-4.55284	TEDDY
1_TEDDY_3to14m	5.6e-05	B_Sweden	-4.25181	TEDDY
1_TEDDY_3to14m	0.001011	B_Sweden	-2.99525	TEDDY
1_TEDDY_3to14m	0.003368	A_Finland	-2.47263	TEDDY
1_TEDDY_3to14m	8e-06	C_Germany	-5.09691	TEDDY
1_TEDDY_3to14m	8e-06	A_Finland	-5.09691	TEDDY
1_TEDDY_3to14m	4.4e-05	C_Germany	-4.35655	TEDDY
1_TEDDY_3to14m	4.1e-05	A_Finland	-4.38722	TEDDY
1_TEDDY_3to14m	5.7e-05	A_Finland	-4.24413	TEDDY
1_TEDDY_3to14m	0.000552	B_Sweden	-3.25806	TEDDY
1_TEDDY_3to14m	0.006837	A_Finland	-2.16513	TEDDY
1_TEDDY_3to14m	4.2e-06	A_Finland	-5.37675	TEDDY
1_TEDDY_3to14m	9e-06	A_Finland	-5.04576	TEDDY
1_TEDDY_3to14m	8e-06	A_Finland	-5.09691	TEDDY
1_TEDDY_3to14m	1e-05	A_Finland	-5	TEDDY
1_TEDDY_3to14m	2.8e-05	B_Sweden	-4.55284	TEDDY
1_TEDDY_3to14m	0.000174	A_Finland	-3.75945	TEDDY
1_TEDDY_3to14m	5e-06	A_Finland	-5.30103	TEDDY
1_TEDDY_3to14m	1.2e-05	B_Sweden	-4.92082	TEDDY
1_TEDDY_3to14m	9e-06	A_Finland	-5.04576	TEDDY
1_TEDDY_3to14m	2.4e-05	A_Finland	-4.61979	TEDDY
1_TEDDY_3to14m	2.1e-05	B_Sweden	-4.67778	TEDDY
1_TEDDY_3to14m	3.7e-05	C_Germany	-4.4318	TEDDY
1_TEDDY_3to14m	5.7e-05	USA	-4.24413	TEDDY
1_TEDDY_3to14m	7.2e-05	C_Germany	-4.14267	TEDDY
1_TEDDY_3to14m	0.000252	A_Finland	-3.5986	TEDDY
1_TEDDY_3to14m	4.22e-06	A_Finland	-5.37469	TEDDY
1_TEDDY_3to14m	2.48e-06	A_Finland	-5.60555	TEDDY
1_TEDDY_3to14m	4e-06	B_Sweden	-5.39794	TEDDY
1_TEDDY_3to14m	9e-06	A_Finland	-5.04576	TEDDY
1_TEDDY_3to14m	2e-05	A_Finland	-4.69897	TEDDY
1_TEDDY_3to14m	1.9e-05	B_Sweden	-4.72125	TEDDY
1_TEDDY_3to14m	0.000425	USA	-3.37161	TEDDY
1_TEDDY_3to14m	0.000262	A_Finland	-3.5817	TEDDY
1_TEDDY_3to14m	0.000749	A_Finland	-3.12552	TEDDY
1_TEDDY_3to14m	0.000618	A_Finland	-3.20901	TEDDY
1_TEDDY_3to14m	4.58e-06	USA	-5.33913	TEDDY
1_TEDDY_3to14m	3.24e-06	A_Finland	-5.48945	TEDDY
1_TEDDY_3to14m	1.2e-05	A_Finland	-4.92082	TEDDY
1_TEDDY_3to14m	8e-06	B_Sweden	-5.09691	TEDDY
1_TEDDY_3to14m	5e-06	USA	-5.30103	TEDDY
1_TEDDY_3to14m	1.7e-05	USA	-4.76955	TEDDY
1_TEDDY_3to14m	1.9e-05	A_Finland	-4.72125	TEDDY
1_TEDDY_3to14m	3.7e-05	USA	-4.4318	TEDDY
1_TEDDY_3to14m	2.4e-05	USA	-4.61979	TEDDY
1_TEDDY_3to14m	5.8e-05	B_Sweden	-4.23657	TEDDY
1_TEDDY_3to14m	0.000211	A_Finland	-3.67572	TEDDY
1_TEDDY_3to14m	4.8e-06	A_Finland	-5.31876	TEDDY
1_TEDDY_3to14m	3.54e-06	C_Germany	-5.451	TEDDY
1_TEDDY_3to14m	2.35e-06	B_Sweden	-5.62893	TEDDY
1_TEDDY_3to14m	5e-06	A_Finland	-5.30103	TEDDY
1_TEDDY_3to14m	4e-06	A_Finland	-5.39794	TEDDY
1_TEDDY_3to14m	9e-06	A_Finland	-5.04576	TEDDY
1_TEDDY_3to14m	7e-06	USA	-5.1549	TEDDY
1_TEDDY_3to14m	5e-06	A_Finland	-5.30103	TEDDY
1_TEDDY_3to14m	2.4e-05	A_Finland	-4.61979	TEDDY
1_TEDDY_3to14m	1.3e-05	A_Finland	-4.88606	TEDDY
1_TEDDY_3to14m	2.4e-05	USA	-4.61979	TEDDY
1_TEDDY_3to14m	1.5e-05	B_Sweden	-4.82391	TEDDY
1_TEDDY_3to14m	2.3e-05	C_Germany	-4.63827	TEDDY
1_TEDDY_3to14m	2.6e-05	USA	-4.58503	TEDDY
1_TEDDY_3to14m	0.000147	B_Sweden	-3.83268	TEDDY
1_TEDDY_3to14m	0.000307	C_Germany	-3.51286	TEDDY
1_TEDDY_3to14m	0.000447	A_Finland	-3.34969	TEDDY
1_TEDDY_3to14m	0.000629	C_Germany	-3.20135	TEDDY
1_TEDDY_3to14m	0.000836	USA	-3.07779	TEDDY
1_TEDDY_3to14m	0.001722	B_Sweden	-2.76397	TEDDY
1_TEDDY_3to14m	0.020341	B_Sweden	-1.69163	TEDDY
1_TEDDY_3to14m	4.86e-06	A_Finland	-5.31336	TEDDY
1_TEDDY_3to14m	3.34e-06	USA	-5.47625	TEDDY
1_TEDDY_3to14m	3.08e-06	A_Finland	-5.51145	TEDDY
1_TEDDY_3to14m	2.98e-06	A_Finland	-5.52578	TEDDY
1_TEDDY_3to14m	5e-06	A_Finland	-5.30103	TEDDY
1_TEDDY_3to14m	5e-06	A_Finland	-5.30103	TEDDY
1_TEDDY_3to14m	5e-06	A_Finland	-5.30103	TEDDY
1_TEDDY_3to14m	1e-05	USA	-5	TEDDY
1_TEDDY_3to14m	6e-06	USA	-5.22185	TEDDY
1_TEDDY_3to14m	1.4e-05	USA	-4.85387	TEDDY
1_TEDDY_3to14m	1.2e-05	A_Finland	-4.92082	TEDDY
1_TEDDY_3to14m	1.5e-05	B_Sweden	-4.82391	TEDDY
1_TEDDY_3to14m	1.9e-05	USA	-4.72125	TEDDY
1_TEDDY_3to14m	2.8e-05	A_Finland	-4.55284	TEDDY
1_TEDDY_3to14m	2.6e-05	USA	-4.58503	TEDDY
1_TEDDY_3to14m	3.4e-05	B_Sweden	-4.46852	TEDDY
1_TEDDY_3to14m	4.9e-05	USA	-4.3098	TEDDY
1_TEDDY_3to14m	0.000107	B_Sweden	-3.97062	TEDDY
1_TEDDY_3to14m	0.000145	B_Sweden	-3.83863	TEDDY
1_TEDDY_3to14m	0.000314	B_Sweden	-3.50307	TEDDY
1_TEDDY_3to14m	0.001592	A_Finland	-2.79806	TEDDY
1_TEDDY_3to14m	0.002619	B_Sweden	-2.58186	TEDDY
1_TEDDY_3to14m	5.09e-06	B_Sweden	-5.29328	TEDDY
1_TEDDY_3to14m	4.93e-06	USA	-5.30715	TEDDY
1_TEDDY_3to14m	1.1e-05	B_Sweden	-4.95861	TEDDY
1_TEDDY_3to14m	6e-06	USA	-5.22185	TEDDY
1_TEDDY_3to14m	4e-06	C_Germany	-5.39794	TEDDY
1_TEDDY_3to14m	2.3e-05	USA	-4.63827	TEDDY
1_TEDDY_3to14m	1.6e-05	USA	-4.79588	TEDDY
1_TEDDY_3to14m	1.4e-05	B_Sweden	-4.85387	TEDDY
1_TEDDY_3to14m	1.9e-05	C_Germany	-4.72125	TEDDY
1_TEDDY_3to14m	1.5e-05	USA	-4.82391	TEDDY
1_TEDDY_3to14m	2.6e-05	B_Sweden	-4.58503	TEDDY
1_TEDDY_3to14m	3.5e-05	A_Finland	-4.45593	TEDDY
1_TEDDY_3to14m	2.6e-05	B_Sweden	-4.58503	TEDDY
1_TEDDY_3to14m	3.3e-05	A_Finland	-4.48149	TEDDY
1_TEDDY_3to14m	6.9e-05	B_Sweden	-4.16115	TEDDY
1_TEDDY_3to14m	0.000523	B_Sweden	-3.2815	TEDDY
1_TEDDY_3to14m	0.001755	USA	-2.75572	TEDDY
1_TEDDY_3to14m	0.004366	USA	-2.35992	TEDDY
1_TEDDY_3to14m	0.007094	B_Sweden	-2.14911	TEDDY
1_TEDDY_3to14m	1.2e-05	C_Germany	-4.92082	TEDDY
1_TEDDY_3to14m	1.7e-05	B_Sweden	-4.76955	TEDDY
1_TEDDY_3to14m	1.4e-05	C_Germany	-4.85387	TEDDY
1_TEDDY_3to14m	2.9e-05	B_Sweden	-4.5376	TEDDY
1_TEDDY_3to14m	1.1e-05	A_Finland	-4.95861	TEDDY
1_TEDDY_3to14m	3.1e-05	USA	-4.50864	TEDDY
1_TEDDY_3to14m	3e-05	B_Sweden	-4.52288	TEDDY
1_TEDDY_3to14m	3.6e-05	A_Finland	-4.4437	TEDDY
1_TEDDY_3to14m	7.1e-05	B_Sweden	-4.14874	TEDDY
1_TEDDY_3to14m	0.000136	B_Sweden	-3.86646	TEDDY
1_TEDDY_3to14m	0.000266	B_Sweden	-3.57512	TEDDY
1_TEDDY_3to14m	0.001193	B_Sweden	-2.92336	TEDDY
1_TEDDY_3to14m	0.001164	B_Sweden	-2.93405	TEDDY
1_TEDDY_3to14m	0.000774	B_Sweden	-3.11126	TEDDY
1_TEDDY_3to14m	0.004681	USA	-2.32966	TEDDY
1_TEDDY_3to14m	4.01e-06	A_Finland	-5.39686	TEDDY
1_TEDDY_3to14m	7e-06	B_Sweden	-5.1549	TEDDY
1_TEDDY_3to14m	4e-06	A_Finland	-5.39794	TEDDY
1_TEDDY_3to14m	1.2e-05	A_Finland	-4.92082	TEDDY
1_TEDDY_3to14m	7e-06	C_Germany	-5.1549	TEDDY
1_TEDDY_3to14m	6e-06	USA	-5.22185	TEDDY
1_TEDDY_3to14m	1.6e-05	USA	-4.79588	TEDDY
1_TEDDY_3to14m	1.4e-05	A_Finland	-4.85387	TEDDY
1_TEDDY_3to14m	9e-06	A_Finland	-5.04576	TEDDY
1_TEDDY_3to14m	1.7e-05	USA	-4.76955	TEDDY
1_TEDDY_3to14m	1.5e-05	B_Sweden	-4.82391	TEDDY
1_TEDDY_3to14m	1.3e-05	C_Germany	-4.88606	TEDDY
1_TEDDY_3to14m	2.8e-05	A_Finland	-4.55284	TEDDY
1_TEDDY_3to14m	2.5e-05	C_Germany	-4.60206	TEDDY
1_TEDDY_3to14m	5.9e-05	B_Sweden	-4.22915	TEDDY
1_TEDDY_3to14m	9.7e-05	USA	-4.01323	TEDDY
1_TEDDY_3to14m	6e-05	B_Sweden	-4.22185	TEDDY
1_TEDDY_3to14m	4.8e-05	B_Sweden	-4.31876	TEDDY
1_TEDDY_3to14m	4.7e-05	B_Sweden	-4.3279	TEDDY
1_TEDDY_3to14m	5.7e-05	B_Sweden	-4.24413	TEDDY
1_TEDDY_3to14m	5.2e-05	USA	-4.284	TEDDY
1_TEDDY_3to14m	6.6e-05	B_Sweden	-4.18046	TEDDY
1_TEDDY_3to14m	8.2e-05	USA	-4.08619	TEDDY
1_TEDDY_3to14m	0.000217	USA	-3.66354	TEDDY
1_TEDDY_3to14m	0.000207	USA	-3.68403	TEDDY
1_TEDDY_3to14m	4.08e-06	B_Sweden	-5.38934	TEDDY
1_TEDDY_3to14m	3.87e-06	A_Finland	-5.41229	TEDDY
1_TEDDY_3to14m	3.85e-06	B_Sweden	-5.41454	TEDDY
1_TEDDY_3to14m	3.58e-06	A_Finland	-5.44612	TEDDY
1_TEDDY_3to14m	2.71e-06	B_Sweden	-5.56703	TEDDY
1_TEDDY_3to14m	5e-06	C_Germany	-5.30103	TEDDY
1_TEDDY_3to14m	5e-06	B_Sweden	-5.30103	TEDDY
1_TEDDY_3to14m	4e-06	USA	-5.39794	TEDDY
1_TEDDY_3to14m	4e-06	A_Finland	-5.39794	TEDDY
1_TEDDY_3to14m	1e-05	C_Germany	-5	TEDDY
1_TEDDY_3to14m	1e-05	A_Finland	-5	TEDDY
1_TEDDY_3to14m	8e-06	USA	-5.09691	TEDDY
1_TEDDY_3to14m	1.2e-05	A_Finland	-4.92082	TEDDY
1_TEDDY_3to14m	9e-06	A_Finland	-5.04576	TEDDY
1_TEDDY_3to14m	2.7e-05	USA	-4.56864	TEDDY
1_TEDDY_3to14m	1.6e-05	B_Sweden	-4.79588	TEDDY
1_TEDDY_3to14m	2.3e-05	B_Sweden	-4.63827	TEDDY
1_TEDDY_3to14m	1e-05	A_Finland	-5	TEDDY
1_TEDDY_3to14m	2.4e-05	C_Germany	-4.61979	TEDDY
1_TEDDY_3to14m	2.9e-05	B_Sweden	-4.5376	TEDDY
1_TEDDY_3to14m	2.9e-05	USA	-4.5376	TEDDY
1_TEDDY_3to14m	2.9e-05	USA	-4.5376	TEDDY
1_TEDDY_3to14m	6.3e-05	USA	-4.20066	TEDDY
1_TEDDY_3to14m	5.7e-05	B_Sweden	-4.24413	TEDDY
1_TEDDY_3to14m	8.5e-05	USA	-4.07058	TEDDY
1_TEDDY_3to14m	0.00012	B_Sweden	-3.92082	TEDDY
1_TEDDY_3to14m	0.000122	B_Sweden	-3.91364	TEDDY
1_TEDDY_3to14m	0.000124	USA	-3.90658	TEDDY
1_TEDDY_3to14m	0.000356	A_Finland	-3.44855	TEDDY
1_TEDDY_3to14m	0.000314	B_Sweden	-3.50307	TEDDY
1_TEDDY_3to14m	0.000395	B_Sweden	-3.4034	TEDDY
1_TEDDY_3to14m	0.00058	B_Sweden	-3.23657	TEDDY
1_TEDDY_3to14m	0.000788	B_Sweden	-3.10347	TEDDY
1_TEDDY_3to14m	0.004135	B_Sweden	-2.38352	TEDDY
1_TEDDY_3to14m	0.023738	B_Sweden	-1.62456	TEDDY
1_TEDDY_3to14m	4.77e-06	A_Finland	-5.32148	TEDDY
1_TEDDY_3to14m	4.58e-06	B_Sweden	-5.33913	TEDDY
1_TEDDY_3to14m	4.09e-06	B_Sweden	-5.38828	TEDDY
1_TEDDY_3to14m	3.2e-06	B_Sweden	-5.49485	TEDDY
1_TEDDY_3to14m	4e-06	USA	-5.39794	TEDDY
1_TEDDY_3to14m	2e-06	USA	-5.69897	TEDDY
1_TEDDY_3to14m	1.3e-05	B_Sweden	-4.88606	TEDDY
1_TEDDY_3to14m	1.2e-05	USA	-4.92082	TEDDY
1_TEDDY_3to14m	1.1e-05	C_Germany	-4.95861	TEDDY
1_TEDDY_3to14m	1.1e-05	B_Sweden	-4.95861	TEDDY
1_TEDDY_3to14m	1e-05	USA	-5	TEDDY
1_TEDDY_3to14m	9e-06	A_Finland	-5.04576	TEDDY
1_TEDDY_3to14m	1.4e-05	B_Sweden	-4.85387	TEDDY
1_TEDDY_3to14m	1.4e-05	B_Sweden	-4.85387	TEDDY
1_TEDDY_3to14m	1.4e-05	B_Sweden	-4.85387	TEDDY
1_TEDDY_3to14m	1.3e-05	B_Sweden	-4.88606	TEDDY
1_TEDDY_3to14m	9e-06	A_Finland	-5.04576	TEDDY
1_TEDDY_3to14m	8e-06	A_Finland	-5.09691	TEDDY
1_TEDDY_3to14m	7e-06	B_Sweden	-5.1549	TEDDY
1_TEDDY_3to14m	1.2e-05	B_Sweden	-4.92082	TEDDY
1_TEDDY_3to14m	2.2e-05	B_Sweden	-4.65758	TEDDY
1_TEDDY_3to14m	1.8e-05	USA	-4.74473	TEDDY
1_TEDDY_3to14m	1.6e-05	B_Sweden	-4.79588	TEDDY
1_TEDDY_3to14m	1.6e-05	B_Sweden	-4.79588	TEDDY
1_TEDDY_3to14m	2.7e-05	USA	-4.56864	TEDDY
1_TEDDY_3to14m	3.8e-05	USA	-4.42022	TEDDY
1_TEDDY_3to14m	3.1e-05	B_Sweden	-4.50864	TEDDY
1_TEDDY_3to14m	2.4e-05	USA	-4.61979	TEDDY
1_TEDDY_3to14m	2.4e-05	B_Sweden	-4.61979	TEDDY
1_TEDDY_3to14m	6.6e-05	B_Sweden	-4.18046	TEDDY
1_TEDDY_3to14m	4.7e-05	B_Sweden	-4.3279	TEDDY
1_TEDDY_3to14m	0.000204	A_Finland	-3.69037	TEDDY
1_TEDDY_3to14m	0.000237	B_Sweden	-3.62525	TEDDY
1_TEDDY_3to14m	0.000343	B_Sweden	-3.46471	TEDDY
1_TEDDY_3to14m	0.000269	USA	-3.57025	TEDDY
1_TEDDY_3to14m	0.000272	B_Sweden	-3.56543	TEDDY
1_TEDDY_3to14m	0.000357	A_Finland	-3.44733	TEDDY
1_TEDDY_3to14m	0.0014	USA	-2.85387	TEDDY
1_TEDDY_3to14m	0.006155	B_Sweden	-2.21077	TEDDY
1_TEDDY_3to14m	0.018566	A_Finland	-1.73128	TEDDY
1_TEDDY_3to14m	5.17e-06	B_Sweden	-5.28651	TEDDY
1_TEDDY_3to14m	5.17e-06	C_Germany	-5.28651	TEDDY
1_TEDDY_3to14m	5e-06	USA	-5.30103	TEDDY
1_TEDDY_3to14m	4.7e-06	A_Finland	-5.3279	TEDDY
1_TEDDY_3to14m	4.56e-06	B_Sweden	-5.34104	TEDDY
1_TEDDY_3to14m	4.53e-06	USA	-5.3439	TEDDY
1_TEDDY_3to14m	3.97e-06	A_Finland	-5.40121	TEDDY
1_TEDDY_3to14m	3.86e-06	A_Finland	-5.41341	TEDDY
1_TEDDY_3to14m	2.59e-06	A_Finland	-5.5867	TEDDY
1_TEDDY_3to14m	2.36e-06	B_Sweden	-5.62709	TEDDY
1_TEDDY_3to14m	5e-06	USA	-5.30103	TEDDY
1_TEDDY_3to14m	9e-06	B_Sweden	-5.04576	TEDDY
1_TEDDY_3to14m	9e-06	USA	-5.04576	TEDDY
1_TEDDY_3to14m	8e-06	B_Sweden	-5.09691	TEDDY
1_TEDDY_3to14m	7e-06	A_Finland	-5.1549	TEDDY
1_TEDDY_3to14m	6e-06	USA	-5.22185	TEDDY
1_TEDDY_3to14m	5e-06	B_Sweden	-5.30103	TEDDY
1_TEDDY_3to14m	1.8e-05	B_Sweden	-4.74473	TEDDY
1_TEDDY_3to14m	1.2e-05	USA	-4.92082	TEDDY
1_TEDDY_3to14m	2.9e-05	A_Finland	-4.5376	TEDDY
1_TEDDY_3to14m	1.8e-05	C_Germany	-4.74473	TEDDY
1_TEDDY_3to14m	1.7e-05	USA	-4.76955	TEDDY
1_TEDDY_3to14m	2.6e-05	B_Sweden	-4.58503	TEDDY
1_TEDDY_3to14m	2.6e-05	B_Sweden	-4.58503	TEDDY
1_TEDDY_3to14m	2.1e-05	C_Germany	-4.67778	TEDDY
1_TEDDY_3to14m	2.7e-05	B_Sweden	-4.56864	TEDDY
1_TEDDY_3to14m	2.2e-05	B_Sweden	-4.65758	TEDDY
1_TEDDY_3to14m	3.5e-05	C_Germany	-4.45593	TEDDY
1_TEDDY_3to14m	3.2e-05	B_Sweden	-4.49485	TEDDY
1_TEDDY_3to14m	4.9e-05	B_Sweden	-4.3098	TEDDY
1_TEDDY_3to14m	5.7e-05	B_Sweden	-4.24413	TEDDY
1_TEDDY_3to14m	4.7e-05	USA	-4.3279	TEDDY
1_TEDDY_3to14m	8.5e-05	USA	-4.07058	TEDDY
1_TEDDY_3to14m	0.00011	USA	-3.95861	TEDDY
1_TEDDY_3to14m	0.000118	USA	-3.92812	TEDDY
1_TEDDY_3to14m	0.000153	USA	-3.81531	TEDDY
1_TEDDY_3to14m	0.000116	A_Finland	-3.93554	TEDDY
1_TEDDY_3to14m	9.6e-05	C_Germany	-4.01773	TEDDY
1_TEDDY_3to14m	0.000185	C_Germany	-3.73283	TEDDY
1_TEDDY_3to14m	0.000168	A_Finland	-3.77469	TEDDY
1_TEDDY_3to14m	0.000108	B_Sweden	-3.96658	TEDDY
1_TEDDY_3to14m	0.000138	A_Finland	-3.86012	TEDDY
1_TEDDY_3to14m	0.000299	USA	-3.52433	TEDDY
1_TEDDY_3to14m	0.000102	B_Sweden	-3.9914	TEDDY
1_TEDDY_3to14m	0.000172	B_Sweden	-3.76447	TEDDY
1_TEDDY_3to14m	0.000269	USA	-3.57025	TEDDY
1_TEDDY_3to14m	0.000228	USA	-3.64207	TEDDY
1_TEDDY_3to14m	0.000135	C_Germany	-3.86967	TEDDY
1_TEDDY_3to14m	0.000263	USA	-3.58004	TEDDY
1_TEDDY_3to14m	0.000206	A_Finland	-3.68613	TEDDY
1_TEDDY_3to14m	0.000399	USA	-3.39903	TEDDY
1_TEDDY_3to14m	0.00047	USA	-3.3279	TEDDY
1_TEDDY_3to14m	0.000501	B_Sweden	-3.30016	TEDDY
1_TEDDY_3to14m	0.001407	B_Sweden	-2.85171	TEDDY
1_TEDDY_3to14m	1.20875	USA	0.0823368	TEDDY
1_TEDDY_3to14m	5.08e-06	C_Germany	-5.29414	TEDDY
1_TEDDY_3to14m	4.78e-06	USA	-5.32057	TEDDY
1_TEDDY_3to14m	4.29e-06	USA	-5.36754	TEDDY
1_TEDDY_3to14m	4.23e-06	A_Finland	-5.37366	TEDDY
1_TEDDY_3to14m	3.89e-06	USA	-5.41005	TEDDY
1_TEDDY_3to14m	3.24e-06	B_Sweden	-5.48945	TEDDY
1_TEDDY_3to14m	2.72e-06	B_Sweden	-5.56543	TEDDY
1_TEDDY_3to14m	2.57e-06	USA	-5.59007	TEDDY
1_TEDDY_3to14m	7e-06	B_Sweden	-5.1549	TEDDY
1_TEDDY_3to14m	6e-06	B_Sweden	-5.22185	TEDDY
1_TEDDY_3to14m	5e-06	C_Germany	-5.30103	TEDDY
1_TEDDY_3to14m	3e-06	A_Finland	-5.52288	TEDDY
1_TEDDY_3to14m	3e-06	A_Finland	-5.52288	TEDDY
1_TEDDY_3to14m	3e-06	A_Finland	-5.52288	TEDDY
1_TEDDY_3to14m	3e-06	B_Sweden	-5.52288	TEDDY
1_TEDDY_3to14m	1e-05	A_Finland	-5	TEDDY
1_TEDDY_3to14m	9e-06	USA	-5.04576	TEDDY
1_TEDDY_3to14m	9e-06	A_Finland	-5.04576	TEDDY
1_TEDDY_3to14m	8e-06	B_Sweden	-5.09691	TEDDY
1_TEDDY_3to14m	8e-06	C_Germany	-5.09691	TEDDY
1_TEDDY_3to14m	7e-06	B_Sweden	-5.1549	TEDDY
1_TEDDY_3to14m	1.6e-05	USA	-4.79588	TEDDY
1_TEDDY_3to14m	1.2e-05	C_Germany	-4.92082	TEDDY
1_TEDDY_3to14m	1.1e-05	B_Sweden	-4.95861	TEDDY
1_TEDDY_3to14m	2.5e-05	A_Finland	-4.60206	TEDDY
1_TEDDY_3to14m	1.8e-05	A_Finland	-4.74473	TEDDY
1_TEDDY_3to14m	1.5e-05	B_Sweden	-4.82391	TEDDY
1_TEDDY_3to14m	1.3e-05	USA	-4.88606	TEDDY
1_TEDDY_3to14m	2.6e-05	USA	-4.58503	TEDDY
1_TEDDY_3to14m	2e-05	USA	-4.69897	TEDDY
1_TEDDY_3to14m	4e-05	B_Sweden	-4.39794	TEDDY
1_TEDDY_3to14m	3.5e-05	B_Sweden	-4.45593	TEDDY
1_TEDDY_3to14m	4.7e-05	B_Sweden	-4.3279	TEDDY
1_TEDDY_3to14m	4.8e-05	B_Sweden	-4.31876	TEDDY
1_TEDDY_3to14m	4.4e-05	A_Finland	-4.35655	TEDDY
1_TEDDY_3to14m	3.7e-05	USA	-4.4318	TEDDY
1_TEDDY_3to14m	6.6e-05	A_Finland	-4.18046	TEDDY
1_TEDDY_3to14m	4.9e-05	A_Finland	-4.3098	TEDDY
1_TEDDY_3to14m	7e-05	B_Sweden	-4.1549	TEDDY
1_TEDDY_3to14m	5.8e-05	B_Sweden	-4.23657	TEDDY
1_TEDDY_3to14m	5.4e-05	C_Germany	-4.26761	TEDDY
1_TEDDY_3to14m	5.4e-05	B_Sweden	-4.26761	TEDDY
1_TEDDY_3to14m	5.9e-05	B_Sweden	-4.22915	TEDDY
1_TEDDY_3to14m	4.8e-05	B_Sweden	-4.31876	TEDDY
1_TEDDY_3to14m	6.1e-05	USA	-4.21467	TEDDY
1_TEDDY_3to14m	9.4e-05	B_Sweden	-4.02687	TEDDY
1_TEDDY_3to14m	0.000104	B_Sweden	-3.98297	TEDDY
1_TEDDY_3to14m	0.000108	B_Sweden	-3.96658	TEDDY
1_TEDDY_3to14m	0.000109	B_Sweden	-3.96257	TEDDY
1_TEDDY_3to14m	0.000211	USA	-3.67572	TEDDY
1_TEDDY_3to14m	0.000743	USA	-3.12901	TEDDY
1_TEDDY_3to14m	0.001194	B_Sweden	-2.923	TEDDY
1_TEDDY_3to14m	0.003277	USA	-2.48452	TEDDY
1_TEDDY_3to14m	0.005896	B_Sweden	-2.22944	TEDDY
1_TEDDY_3to14m	0.017489	B_Sweden	-1.75724	TEDDY
1_TEDDY_3to14m	5.32e-06	A_Finland	-5.27409	TEDDY
1_TEDDY_3to14m	5.18e-06	B_Sweden	-5.28567	TEDDY
1_TEDDY_3to14m	4.21e-06	A_Finland	-5.37572	TEDDY
1_TEDDY_3to14m	3.88e-06	A_Finland	-5.41117	TEDDY
1_TEDDY_3to14m	3.74e-06	B_Sweden	-5.42713	TEDDY
1_TEDDY_3to14m	3.48e-06	B_Sweden	-5.45842	TEDDY
1_TEDDY_3to14m	3.47e-06	USA	-5.45967	TEDDY
1_TEDDY_3to14m	3.32e-06	B_Sweden	-5.47886	TEDDY
1_TEDDY_3to14m	2.46e-06	A_Finland	-5.60906	TEDDY
1_TEDDY_3to14m	7e-06	C_Germany	-5.1549	TEDDY
1_TEDDY_3to14m	5e-06	B_Sweden	-5.30103	TEDDY
1_TEDDY_3to14m	4e-06	A_Finland	-5.39794	TEDDY
1_TEDDY_3to14m	1.3e-05	USA	-4.88606	TEDDY
1_TEDDY_3to14m	1.3e-05	B_Sweden	-4.88606	TEDDY
1_TEDDY_3to14m	1e-05	USA	-5	TEDDY
1_TEDDY_3to14m	1e-05	USA	-5	TEDDY
1_TEDDY_3to14m	6e-06	USA	-5.22185	TEDDY
1_TEDDY_3to14m	6e-06	A_Finland	-5.22185	TEDDY
1_TEDDY_3to14m	5e-06	B_Sweden	-5.30103	TEDDY
1_TEDDY_3to14m	1.8e-05	B_Sweden	-4.74473	TEDDY
1_TEDDY_3to14m	1.8e-05	B_Sweden	-4.74473	TEDDY
1_TEDDY_3to14m	1.7e-05	A_Finland	-4.76955	TEDDY
1_TEDDY_3to14m	1.6e-05	A_Finland	-4.79588	TEDDY
1_TEDDY_3to14m	1.6e-05	USA	-4.79588	TEDDY
1_TEDDY_3to14m	1e-05	USA	-5	TEDDY
1_TEDDY_3to14m	3.3e-05	B_Sweden	-4.48149	TEDDY
1_TEDDY_3to14m	2.5e-05	B_Sweden	-4.60206	TEDDY
1_TEDDY_3to14m	2.1e-05	USA	-4.67778	TEDDY
1_TEDDY_3to14m	2.1e-05	B_Sweden	-4.67778	TEDDY
1_TEDDY_3to14m	3.2e-05	B_Sweden	-4.49485	TEDDY
1_TEDDY_3to14m	2.8e-05	USA	-4.55284	TEDDY
1_TEDDY_3to14m	2.7e-05	A_Finland	-4.56864	TEDDY
1_TEDDY_3to14m	4.7e-05	B_Sweden	-4.3279	TEDDY
1_TEDDY_3to14m	2.9e-05	B_Sweden	-4.5376	TEDDY
1_TEDDY_3to14m	4.6e-05	B_Sweden	-4.33724	TEDDY
1_TEDDY_3to14m	0.000146	A_Finland	-3.83565	TEDDY
1_TEDDY_3to14m	6.6e-05	B_Sweden	-4.18046	TEDDY
1_TEDDY_3to14m	0.000147	B_Sweden	-3.83268	TEDDY
1_TEDDY_3to14m	9.4e-05	USA	-4.02687	TEDDY
1_TEDDY_3to14m	0.000129	B_Sweden	-3.88941	TEDDY
1_TEDDY_3to14m	0.000375	B_Sweden	-3.42597	TEDDY
1_TEDDY_3to14m	0.000627	USA	-3.20273	TEDDY
1_TEDDY_3to14m	0.001056	USA	-2.97634	TEDDY
1_TEDDY_3to14m	0.005327	USA	-2.27352	TEDDY
1_TEDDY_3to14m	0.011736	A_Finland	-1.93048	TEDDY
1_TEDDY_3to14m	4.17e-06	B_Sweden	-5.37986	TEDDY
1_TEDDY_3to14m	3.67e-06	B_Sweden	-5.43533	TEDDY
1_TEDDY_3to14m	3.41e-06	USA	-5.46725	TEDDY
1_TEDDY_3to14m	9e-06	C_Germany	-5.04576	TEDDY
1_TEDDY_3to14m	8e-06	USA	-5.09691	TEDDY
1_TEDDY_3to14m	2.4e-05	USA	-4.61979	TEDDY
1_TEDDY_3to14m	1e-05	USA	-5	TEDDY
1_TEDDY_3to14m	9e-06	USA	-5.04576	TEDDY
1_TEDDY_3to14m	1.6e-05	B_Sweden	-4.79588	TEDDY
1_TEDDY_3to14m	3.4e-05	A_Finland	-4.46852	TEDDY
1_TEDDY_3to14m	2.2e-05	USA	-4.65758	TEDDY
1_TEDDY_3to14m	1.7e-05	B_Sweden	-4.76955	TEDDY
1_TEDDY_3to14m	1.1e-05	B_Sweden	-4.95861	TEDDY
1_TEDDY_3to14m	3.5e-05	B_Sweden	-4.45593	TEDDY
1_TEDDY_3to14m	5.9e-05	B_Sweden	-4.22915	TEDDY
1_TEDDY_3to14m	4.8e-05	A_Finland	-4.31876	TEDDY
1_TEDDY_3to14m	5.9e-05	C_Germany	-4.22915	TEDDY
1_TEDDY_3to14m	3.8e-05	B_Sweden	-4.42022	TEDDY
1_TEDDY_3to14m	0.000121	USA	-3.91721	TEDDY
1_TEDDY_3to14m	4.6e-05	USA	-4.33724	TEDDY
1_TEDDY_3to14m	5.8e-05	B_Sweden	-4.23657	TEDDY
1_TEDDY_3to14m	7.3e-05	B_Sweden	-4.13668	TEDDY
1_TEDDY_3to14m	9.6e-05	A_Finland	-4.01773	TEDDY
1_TEDDY_3to14m	0.00023	USA	-3.63827	TEDDY
1_TEDDY_3to14m	0.000425	B_Sweden	-3.37161	TEDDY
1_TEDDY_3to14m	0.000737	B_Sweden	-3.13253	TEDDY
1_TEDDY_3to14m	0.000872	USA	-3.05948	TEDDY
1_TEDDY_3to14m	0.001012	USA	-2.99482	TEDDY
1_TEDDY_3to14m	0.002066	B_Sweden	-2.68487	TEDDY
1_TEDDY_3to14m	6.72e-06	USA	-5.17263	TEDDY
1_TEDDY_3to14m	4.77e-06	C_Germany	-5.32148	TEDDY
1_TEDDY_3to14m	4.4e-06	USA	-5.35655	TEDDY
1_TEDDY_3to14m	4.12e-06	USA	-5.3851	TEDDY
1_TEDDY_3to14m	4.03e-06	USA	-5.39469	TEDDY
1_TEDDY_3to14m	3.95e-06	USA	-5.4034	TEDDY
1_TEDDY_3to14m	2.51e-06	B_Sweden	-5.60033	TEDDY
1_TEDDY_3to14m	5e-06	A_Finland	-5.30103	TEDDY
1_TEDDY_3to14m	4e-06	B_Sweden	-5.39794	TEDDY
1_TEDDY_3to14m	9e-06	USA	-5.04576	TEDDY
1_TEDDY_3to14m	7e-06	B_Sweden	-5.1549	TEDDY
1_TEDDY_3to14m	6e-06	A_Finland	-5.22185	TEDDY
1_TEDDY_3to14m	1.3e-05	USA	-4.88606	TEDDY
1_TEDDY_3to14m	1.1e-05	USA	-4.95861	TEDDY
1_TEDDY_3to14m	2.4e-05	USA	-4.61979	TEDDY
1_TEDDY_3to14m	1.6e-05	USA	-4.79588	TEDDY
1_TEDDY_3to14m	1.4e-05	USA	-4.85387	TEDDY
1_TEDDY_3to14m	1.4e-05	A_Finland	-4.85387	TEDDY
1_TEDDY_3to14m	3e-05	C_Germany	-4.52288	TEDDY
1_TEDDY_3to14m	1.6e-05	USA	-4.79588	TEDDY
1_TEDDY_3to14m	2.9e-05	B_Sweden	-4.5376	TEDDY
1_TEDDY_3to14m	3.7e-05	B_Sweden	-4.4318	TEDDY
1_TEDDY_3to14m	3.4e-05	USA	-4.46852	TEDDY
1_TEDDY_3to14m	5.6e-05	USA	-4.25181	TEDDY
1_TEDDY_3to14m	5.3e-05	B_Sweden	-4.27572	TEDDY
1_TEDDY_3to14m	9.4e-05	C_Germany	-4.02687	TEDDY
1_TEDDY_3to14m	7.4e-05	B_Sweden	-4.13077	TEDDY
1_TEDDY_3to14m	0.000126	B_Sweden	-3.89963	TEDDY
1_TEDDY_3to14m	0.000118	A_Finland	-3.92812	TEDDY
1_TEDDY_3to14m	7.3e-05	USA	-4.13668	TEDDY
1_TEDDY_3to14m	0.000111	C_Germany	-3.95468	TEDDY
1_TEDDY_3to14m	0.000205	USA	-3.68825	TEDDY
1_TEDDY_3to14m	0.000173	B_Sweden	-3.76195	TEDDY
1_TEDDY_3to14m	0.00024	B_Sweden	-3.61979	TEDDY
1_TEDDY_3to14m	0.004156	B_Sweden	-2.38132	TEDDY
1_TEDDY_3to14m	0.014359	USA	-1.84288	TEDDY
1_TEDDY_3to14m	4.26e-06	A_Finland	-5.37059	TEDDY
1_TEDDY_3to14m	4.25e-06	B_Sweden	-5.37161	TEDDY
1_TEDDY_3to14m	4.11e-06	A_Finland	-5.38616	TEDDY
1_TEDDY_3to14m	3.41e-06	A_Finland	-5.46725	TEDDY
1_TEDDY_3to14m	2.96e-06	A_Finland	-5.52871	TEDDY
1_TEDDY_3to14m	7e-06	B_Sweden	-5.1549	TEDDY
1_TEDDY_3to14m	7e-06	A_Finland	-5.1549	TEDDY
1_TEDDY_3to14m	5e-06	B_Sweden	-5.30103	TEDDY
1_TEDDY_3to14m	1.9e-05	B_Sweden	-4.72125	TEDDY
1_TEDDY_3to14m	8e-06	C_Germany	-5.09691	TEDDY
1_TEDDY_3to14m	1.7e-05	B_Sweden	-4.76955	TEDDY
1_TEDDY_3to14m	1.4e-05	USA	-4.85387	TEDDY
1_TEDDY_3to14m	3.3e-05	C_Germany	-4.48149	TEDDY
1_TEDDY_3to14m	3.1e-05	B_Sweden	-4.50864	TEDDY
1_TEDDY_3to14m	1.6e-05	B_Sweden	-4.79588	TEDDY
1_TEDDY_3to14m	2.8e-05	A_Finland	-4.55284	TEDDY
1_TEDDY_3to14m	3.1e-05	A_Finland	-4.50864	TEDDY
1_TEDDY_3to14m	4.7e-05	C_Germany	-4.3279	TEDDY
1_TEDDY_3to14m	8.9e-05	B_Sweden	-4.05061	TEDDY
1_TEDDY_3to14m	0.000136	A_Finland	-3.86646	TEDDY
1_TEDDY_3to14m	0.000203	A_Finland	-3.6925	TEDDY
1_TEDDY_3to14m	0.000309	A_Finland	-3.51004	TEDDY
1_TEDDY_3to14m	0.000328	B_Sweden	-3.48413	TEDDY
1_TEDDY_3to14m	4.68e-06	A_Finland	-5.32975	TEDDY
1_TEDDY_3to14m	4.36e-06	A_Finland	-5.36051	TEDDY
1_TEDDY_3to14m	3.84e-06	USA	-5.41567	TEDDY
1_TEDDY_3to14m	2.6e-06	B_Sweden	-5.58503	TEDDY
1_TEDDY_3to14m	5e-06	A_Finland	-5.30103	TEDDY
1_TEDDY_3to14m	5e-06	A_Finland	-5.30103	TEDDY
1_TEDDY_3to14m	1e-05	USA	-5	TEDDY
1_TEDDY_3to14m	9e-06	USA	-5.04576	TEDDY
1_TEDDY_3to14m	2.2e-05	A_Finland	-4.65758	TEDDY
1_TEDDY_3to14m	2.5e-05	A_Finland	-4.60206	TEDDY
1_TEDDY_3to14m	1.9e-05	USA	-4.72125	TEDDY
1_TEDDY_3to14m	1.3e-05	A_Finland	-4.88606	TEDDY
1_TEDDY_3to14m	2.2e-05	USA	-4.65758	TEDDY
1_TEDDY_3to14m	4.3e-05	A_Finland	-4.36653	TEDDY
1_TEDDY_3to14m	4e-05	USA	-4.39794	TEDDY
1_TEDDY_3to14m	5.6e-05	C_Germany	-4.25181	TEDDY
1_TEDDY_3to14m	6.6e-05	B_Sweden	-4.18046	TEDDY
1_TEDDY_3to14m	0.000156	USA	-3.80688	TEDDY
1_TEDDY_3to14m	0.000113	A_Finland	-3.94692	TEDDY
1_TEDDY_3to14m	0.000144	USA	-3.84164	TEDDY
1_TEDDY_3to14m	0.000312	A_Finland	-3.50585	TEDDY
1_TEDDY_3to14m	0.000207	B_Sweden	-3.68403	TEDDY
1_TEDDY_3to14m	0.000344	USA	-3.46344	TEDDY
1_TEDDY_3to14m	0.000932	B_Sweden	-3.03058	TEDDY
1_TEDDY_3to14m	0.00109	USA	-2.96257	TEDDY
1_TEDDY_3to14m	0.002808	C_Germany	-2.5516	TEDDY
1_TEDDY_3to14m	4.3e-06	B_Sweden	-5.36653	TEDDY
1_TEDDY_3to14m	4.05e-06	B_Sweden	-5.39254	TEDDY
1_TEDDY_3to14m	3.86e-06	B_Sweden	-5.41341	TEDDY
1_TEDDY_3to14m	3.49e-06	A_Finland	-5.45717	TEDDY
1_TEDDY_3to14m	6e-06	A_Finland	-5.22185	TEDDY
1_TEDDY_3to14m	4e-06	A_Finland	-5.39794	TEDDY
1_TEDDY_3to14m	1e-05	USA	-5	TEDDY
1_TEDDY_3to14m	6e-06	A_Finland	-5.22185	TEDDY
1_TEDDY_3to14m	1.1e-05	B_Sweden	-4.95861	TEDDY
1_TEDDY_3to14m	2.5e-05	B_Sweden	-4.60206	TEDDY
1_TEDDY_3to14m	2.2e-05	USA	-4.65758	TEDDY
1_TEDDY_3to14m	1.8e-05	A_Finland	-4.74473	TEDDY
1_TEDDY_3to14m	1.6e-05	B_Sweden	-4.79588	TEDDY
1_TEDDY_3to14m	1.4e-05	B_Sweden	-4.85387	TEDDY
1_TEDDY_3to14m	3e-05	A_Finland	-4.52288	TEDDY
1_TEDDY_3to14m	3.9e-05	A_Finland	-4.40894	TEDDY
1_TEDDY_3to14m	1.7e-05	USA	-4.76955	TEDDY
1_TEDDY_3to14m	2.8e-05	C_Germany	-4.55284	TEDDY
1_TEDDY_3to14m	7.7e-05	B_Sweden	-4.11351	TEDDY
1_TEDDY_3to14m	5.4e-05	B_Sweden	-4.26761	TEDDY
1_TEDDY_3to14m	4.1e-05	USA	-4.38722	TEDDY
1_TEDDY_3to14m	7.4e-05	C_Germany	-4.13077	TEDDY
1_TEDDY_3to14m	0.000104	B_Sweden	-3.98297	TEDDY
1_TEDDY_3to14m	0.000139	B_Sweden	-3.85699	TEDDY
1_TEDDY_3to14m	7.6e-05	USA	-4.11919	TEDDY
1_TEDDY_3to14m	0.000267	C_Germany	-3.57349	TEDDY
1_TEDDY_3to14m	0.000555	USA	-3.25571	TEDDY
1_TEDDY_3to14m	0.000282	C_Germany	-3.54975	TEDDY
1_TEDDY_3to14m	0.000843	B_Sweden	-3.07417	TEDDY
1_TEDDY_3to14m	0.001244	USA	-2.90518	TEDDY
1_TEDDY_3to14m	4.08e-06	USA	-5.38934	TEDDY
1_TEDDY_3to14m	4.01e-06	A_Finland	-5.39686	TEDDY
1_TEDDY_3to14m	2e-06	A_Finland	-5.69897	TEDDY
1_TEDDY_3to14m	9e-06	B_Sweden	-5.04576	TEDDY
1_TEDDY_3to14m	6e-06	A_Finland	-5.22185	TEDDY
1_TEDDY_3to14m	1.2e-05	A_Finland	-4.92082	TEDDY
1_TEDDY_3to14m	1.7e-05	B_Sweden	-4.76955	TEDDY
1_TEDDY_3to14m	1.1e-05	USA	-4.95861	TEDDY
1_TEDDY_3to14m	1.8e-05	A_Finland	-4.74473	TEDDY
1_TEDDY_3to14m	3.6e-05	C_Germany	-4.4437	TEDDY
1_TEDDY_3to14m	2.1e-05	A_Finland	-4.67778	TEDDY
1_TEDDY_3to14m	5.8e-05	B_Sweden	-4.23657	TEDDY
1_TEDDY_3to14m	8.6e-05	B_Sweden	-4.0655	TEDDY
1_TEDDY_3to14m	0.000224	A_Finland	-3.64975	TEDDY
1_TEDDY_3to14m	0.000201	A_Finland	-3.6968	TEDDY
1_TEDDY_3to14m	0.001246	USA	-2.90448	TEDDY
1_TEDDY_3to14m	4.42e-06	C_Germany	-5.35458	TEDDY
1_TEDDY_3to14m	4.12e-06	USA	-5.3851	TEDDY
1_TEDDY_3to14m	3e-06	A_Finland	-5.52288	TEDDY
1_TEDDY_3to14m	1.3e-05	B_Sweden	-4.88606	TEDDY
1_TEDDY_3to14m	1e-05	A_Finland	-5	TEDDY
1_TEDDY_3to14m	8e-06	C_Germany	-5.09691	TEDDY
1_TEDDY_3to14m	8e-06	USA	-5.09691	TEDDY
1_TEDDY_3to14m	7e-06	A_Finland	-5.1549	TEDDY
1_TEDDY_3to14m	1.2e-05	USA	-4.92082	TEDDY
1_TEDDY_3to14m	1.5e-05	USA	-4.82391	TEDDY
1_TEDDY_3to14m	2.1e-05	USA	-4.67778	TEDDY
1_TEDDY_3to14m	1.8e-05	C_Germany	-4.74473	TEDDY
1_TEDDY_3to14m	1.5e-05	A_Finland	-4.82391	TEDDY
1_TEDDY_3to14m	3.8e-05	C_Germany	-4.42022	TEDDY
1_TEDDY_3to14m	2.9e-05	USA	-4.5376	TEDDY
1_TEDDY_3to14m	3.6e-05	C_Germany	-4.4437	TEDDY
1_TEDDY_3to14m	5.3e-05	USA	-4.27572	TEDDY
1_TEDDY_3to14m	7.5e-05	B_Sweden	-4.12494	TEDDY
1_TEDDY_3to14m	5.4e-05	A_Finland	-4.26761	TEDDY
1_TEDDY_3to14m	7.1e-05	USA	-4.14874	TEDDY
1_TEDDY_3to14m	0.000402	B_Sweden	-3.39577	TEDDY
1_TEDDY_3to14m	0.001626	USA	-2.78888	TEDDY
1_TEDDY_3to14m	0.001314	B_Sweden	-2.8814	TEDDY
1_TEDDY_3to14m	5.22e-06	USA	-5.28233	TEDDY
1_TEDDY_3to14m	4.48e-06	USA	-5.34872	TEDDY
1_TEDDY_3to14m	3.28e-06	B_Sweden	-5.48413	TEDDY
1_TEDDY_3to14m	4e-06	USA	-5.39794	TEDDY
1_TEDDY_3to14m	1e-05	C_Germany	-5	TEDDY
1_TEDDY_3to14m	7e-06	USA	-5.1549	TEDDY
1_TEDDY_3to14m	1.5e-05	USA	-4.82391	TEDDY
1_TEDDY_3to14m	1.3e-05	USA	-4.88606	TEDDY
1_TEDDY_3to14m	1.7e-05	USA	-4.76955	TEDDY
1_TEDDY_3to14m	4.4e-05	C_Germany	-4.35655	TEDDY
1_TEDDY_3to14m	7.6e-05	A_Finland	-4.11919	TEDDY
1_TEDDY_3to14m	7.1e-05	USA	-4.14874	TEDDY
1_TEDDY_3to14m	8.2e-05	A_Finland	-4.08619	TEDDY
1_TEDDY_3to14m	0.000906	USA	-3.04287	TEDDY
1_TEDDY_3to14m	0.001187	B_Sweden	-2.92555	TEDDY
1_TEDDY_3to14m	1.6e-05	A_Finland	-4.79588	TEDDY
1_TEDDY_3to14m	1.1e-05	A_Finland	-4.95861	TEDDY
1_TEDDY_3to14m	2e-05	B_Sweden	-4.69897	TEDDY
1_TEDDY_3to14m	1.9e-05	C_Germany	-4.72125	TEDDY
1_TEDDY_3to14m	2.2e-05	C_Germany	-4.65758	TEDDY
1_TEDDY_3to14m	2.8e-05	USA	-4.55284	TEDDY
1_TEDDY_3to14m	3.4e-05	USA	-4.46852	TEDDY
1_TEDDY_3to14m	0.0001	USA	-4	TEDDY
1_TEDDY_3to14m	0.000261	C_Germany	-3.58336	TEDDY
1_TEDDY_3to14m	0.000862	USA	-3.06449	TEDDY
1_TEDDY_3to14m	4.31e-06	B_Sweden	-5.36552	TEDDY
1_TEDDY_3to14m	4.19e-06	USA	-5.37779	TEDDY
1_TEDDY_3to14m	2.54e-06	USA	-5.59517	TEDDY
1_TEDDY_3to14m	1.1e-05	B_Sweden	-4.95861	TEDDY
1_TEDDY_3to14m	1e-05	B_Sweden	-5	TEDDY
1_TEDDY_3to14m	9e-06	C_Germany	-5.04576	TEDDY
1_TEDDY_3to14m	2e-05	C_Germany	-4.69897	TEDDY
1_TEDDY_3to14m	1.9e-05	B_Sweden	-4.72125	TEDDY
1_TEDDY_3to14m	1.5e-05	B_Sweden	-4.82391	TEDDY
1_TEDDY_3to14m	2.8e-05	C_Germany	-4.55284	TEDDY
1_TEDDY_3to14m	3.3e-05	USA	-4.48149	TEDDY
1_TEDDY_3to14m	6.4e-05	A_Finland	-4.19382	TEDDY
1_TEDDY_3to14m	6.6e-05	C_Germany	-4.18046	TEDDY
1_TEDDY_3to14m	0.000106	C_Germany	-3.97469	TEDDY
1_TEDDY_3to14m	0.000273	C_Germany	-3.56384	TEDDY
1_TEDDY_3to14m	0.00048	A_Finland	-3.31876	TEDDY
1_TEDDY_3to14m	8.75e-06	USA	-5.05799	TEDDY
1_TEDDY_3to14m	2.73e-06	B_Sweden	-5.56384	TEDDY
1_TEDDY_3to14m	2.71e-06	A_Finland	-5.56703	TEDDY
1_TEDDY_3to14m	4e-06	A_Finland	-5.39794	TEDDY
1_TEDDY_3to14m	4e-06	A_Finland	-5.39794	TEDDY
1_TEDDY_3to14m	8e-06	USA	-5.09691	TEDDY
1_TEDDY_3to14m	7e-06	A_Finland	-5.1549	TEDDY
1_TEDDY_3to14m	2.1e-05	A_Finland	-4.67778	TEDDY
1_TEDDY_3to14m	4.5e-05	USA	-4.34679	TEDDY
1_TEDDY_3to14m	0.000104	A_Finland	-3.98297	TEDDY
1_TEDDY_3to14m	0.000116	A_Finland	-3.93554	TEDDY
1_TEDDY_3to14m	0.000563	C_Germany	-3.24949	TEDDY
1_TEDDY_3to14m	0.001874	B_Sweden	-2.72723	TEDDY
1_TEDDY_3to14m	0.007404	A_Finland	-2.13053	TEDDY
1_TEDDY_3to14m	0.003896	USA	-2.40938	TEDDY
1_TEDDY_3to14m	0.017704	USA	-1.75193	TEDDY
1_TEDDY_3to14m	5.29e-06	C_Germany	-5.27654	TEDDY
1_TEDDY_3to14m	4e-06	A_Finland	-5.39794	TEDDY
1_TEDDY_3to14m	1.1e-05	A_Finland	-4.95861	TEDDY
1_TEDDY_3to14m	1e-05	A_Finland	-5	TEDDY
1_TEDDY_3to14m	9e-06	USA	-5.04576	TEDDY
1_TEDDY_3to14m	1.6e-05	C_Germany	-4.79588	TEDDY
1_TEDDY_3to14m	1.5e-05	B_Sweden	-4.82391	TEDDY
1_TEDDY_3to14m	3.3e-05	USA	-4.48149	TEDDY
1_TEDDY_3to14m	5.1e-05	A_Finland	-4.29243	TEDDY
1_TEDDY_3to14m	7e-05	C_Germany	-4.1549	TEDDY
1_TEDDY_3to14m	0.000318	C_Germany	-3.49757	TEDDY
1_TEDDY_3to14m	0.000246	USA	-3.60906	TEDDY
1_TEDDY_3to14m	0.000802	USA	-3.09583	TEDDY
1_TEDDY_3to14m	0.00572	B_Sweden	-2.2426	TEDDY
1_TEDDY_3to14m	4.94e-06	USA	-5.30627	TEDDY
1_TEDDY_3to14m	3.78e-06	A_Finland	-5.42251	TEDDY
1_TEDDY_3to14m	3.66e-06	USA	-5.43652	TEDDY
1_TEDDY_3to14m	3.54e-06	B_Sweden	-5.451	TEDDY
1_TEDDY_3to14m	1e-05	A_Finland	-5	TEDDY
1_TEDDY_3to14m	8e-06	USA	-5.09691	TEDDY
1_TEDDY_3to14m	1.4e-05	B_Sweden	-4.85387	TEDDY
1_TEDDY_3to14m	6.1e-05	USA	-4.21467	TEDDY
1_TEDDY_3to14m	2e-05	C_Germany	-4.69897	TEDDY
1_TEDDY_3to14m	6.2e-05	A_Finland	-4.20761	TEDDY
1_TEDDY_3to14m	3.62e-06	A_Finland	-5.44129	TEDDY
1_TEDDY_3to14m	3.21e-06	C_Germany	-5.49349	TEDDY
1_TEDDY_3to14m	1.1e-05	A_Finland	-4.95861	TEDDY
1_TEDDY_3to14m	1.1e-05	B_Sweden	-4.95861	TEDDY
1_TEDDY_3to14m	2.2e-05	A_Finland	-4.65758	TEDDY
1_TEDDY_3to14m	3.7e-05	C_Germany	-4.4318	TEDDY
1_TEDDY_3to14m	5.4e-05	A_Finland	-4.26761	TEDDY
1_TEDDY_3to14m	3.77e-06	USA	-5.42366	TEDDY
1_TEDDY_3to14m	9e-06	B_Sweden	-5.04576	TEDDY
1_TEDDY_3to14m	1.2e-05	A_Finland	-4.92082	TEDDY
1_TEDDY_3to14m	1.1e-05	USA	-4.95861	TEDDY
1_TEDDY_3to14m	1.1e-05	A_Finland	-4.95861	TEDDY
1_TEDDY_3to14m	9e-06	B_Sweden	-5.04576	TEDDY
1_TEDDY_3to14m	1.3e-05	A_Finland	-4.88606	TEDDY
1_TEDDY_3to14m	2.5e-05	A_Finland	-4.60206	TEDDY
1_TEDDY_3to14m	3e-05	USA	-4.52288	TEDDY
1_TEDDY_3to14m	3.4e-05	A_Finland	-4.46852	TEDDY
1_TEDDY_3to14m	4.26e-06	USA	-5.37059	TEDDY
1_TEDDY_3to14m	3.99e-06	USA	-5.39903	TEDDY
1_TEDDY_3to14m	9e-06	A_Finland	-5.04576	TEDDY
1_TEDDY_3to14m	4e-06	A_Finland	-5.39794	TEDDY
1_TEDDY_3to14m	1.4e-05	USA	-4.85387	TEDDY
1_TEDDY_3to14m	3.6e-05	B_Sweden	-4.4437	TEDDY
1_TEDDY_3to14m	0.000214	B_Sweden	-3.66959	TEDDY
1_TEDDY_3to14m	0.000182	B_Sweden	-3.73993	TEDDY
1_TEDDY_3to14m	0.000396	B_Sweden	-3.4023	TEDDY
1_TEDDY_3to14m	5.01e-06	B_Sweden	-5.30016	TEDDY
1_TEDDY_3to14m	4.97e-06	B_Sweden	-5.30364	TEDDY
1_TEDDY_3to14m	3e-06	A_Finland	-5.52288	TEDDY
1_TEDDY_3to14m	9e-06	A_Finland	-5.04576	TEDDY
1_TEDDY_3to14m	1.9e-05	A_Finland	-4.72125	TEDDY
1_TEDDY_3to14m	1.3e-05	B_Sweden	-4.88606	TEDDY
1_TEDDY_3to14m	1e-05	USA	-5	TEDDY
1_TEDDY_3to14m	8e-06	A_Finland	-5.09691	TEDDY
1_TEDDY_3to14m	2.2e-05	USA	-4.65758	TEDDY
1_TEDDY_3to14m	1.7e-05	USA	-4.76955	TEDDY
1_TEDDY_3to14m	1.8e-05	B_Sweden	-4.74473	TEDDY
1_TEDDY_3to14m	6e-05	USA	-4.22185	TEDDY
1_TEDDY_3to14m	0.00015	B_Sweden	-3.82391	TEDDY
1_TEDDY_3to14m	0.000489	A_Finland	-3.31069	TEDDY
1_TEDDY_3to14m	0.00119	USA	-2.92445	TEDDY
1_TEDDY_3to14m	0.001614	A_Finland	-2.7921	TEDDY
1_TEDDY_3to14m	4.5e-06	B_Sweden	-5.34679	TEDDY
1_TEDDY_3to14m	3.13e-06	A_Finland	-5.50446	TEDDY
1_TEDDY_3to14m	3.11e-06	B_Sweden	-5.50724	TEDDY
1_TEDDY_3to14m	2.8e-06	A_Finland	-5.55284	TEDDY
1_TEDDY_3to14m	1.1e-05	A_Finland	-4.95861	TEDDY
1_TEDDY_3to14m	0.000792	USA	-3.10127	TEDDY
1_TEDDY_3to14m	4e-06	A_Finland	-5.39794	TEDDY
1_TEDDY_3to14m	3e-06	USA	-5.52288	TEDDY
1_TEDDY_3to14m	3e-06	A_Finland	-5.52288	TEDDY
1_TEDDY_3to14m	8e-06	USA	-5.09691	TEDDY
1_TEDDY_3to14m	6e-06	A_Finland	-5.22185	TEDDY
1_TEDDY_3to14m	1.6e-05	A_Finland	-4.79588	TEDDY
1_TEDDY_3to14m	1.8e-05	A_Finland	-4.74473	TEDDY
1_TEDDY_3to14m	1.8e-05	A_Finland	-4.74473	TEDDY
1_TEDDY_3to14m	2.7e-05	B_Sweden	-4.56864	TEDDY
1_TEDDY_3to14m	2.6e-05	B_Sweden	-4.58503	TEDDY
1_TEDDY_3to14m	7.4e-05	B_Sweden	-4.13077	TEDDY
1_TEDDY_3to14m	0.001511	B_Sweden	-2.82074	TEDDY
1_TEDDY_3to14m	0.101027	B_Sweden	-0.995563	TEDDY
1_TEDDY_3to14m	1.4e-05	A_Finland	-4.85387	TEDDY
1_TEDDY_3to14m	1.3e-05	A_Finland	-4.88606	TEDDY
1_TEDDY_3to14m	1.1e-05	USA	-4.95861	TEDDY
1_TEDDY_3to14m	2.4e-05	USA	-4.61979	TEDDY
1_TEDDY_3to14m	1.6e-05	B_Sweden	-4.79588	TEDDY
1_TEDDY_3to14m	9.6e-05	B_Sweden	-4.01773	TEDDY
1_TEDDY_3to14m	4.94e-06	B_Sweden	-5.30627	TEDDY
1_TEDDY_3to14m	4.03e-06	B_Sweden	-5.39469	TEDDY
1_TEDDY_3to14m	3.14e-06	B_Sweden	-5.50307	TEDDY
1_TEDDY_3to14m	5e-06	A_Finland	-5.30103	TEDDY
1_TEDDY_3to14m	4e-06	A_Finland	-5.39794	TEDDY
1_TEDDY_3to14m	1.1e-05	B_Sweden	-4.95861	TEDDY
1_TEDDY_3to14m	8e-06	A_Finland	-5.09691	TEDDY
1_TEDDY_3to14m	2.1e-05	B_Sweden	-4.67778	TEDDY
1_TEDDY_3to14m	2e-05	B_Sweden	-4.69897	TEDDY
1_TEDDY_3to14m	1.8e-05	B_Sweden	-4.74473	TEDDY
1_TEDDY_3to14m	3.8e-05	A_Finland	-4.42022	TEDDY
1_TEDDY_3to14m	4.8e-05	A_Finland	-4.31876	TEDDY
1_TEDDY_3to14m	4e-06	B_Sweden	-5.39794	TEDDY
1_TEDDY_3to14m	8e-06	B_Sweden	-5.09691	TEDDY
1_TEDDY_3to14m	7e-06	B_Sweden	-5.1549	TEDDY
1_TEDDY_3to14m	2.2e-05	B_Sweden	-4.65758	TEDDY
1_TEDDY_3to14m	4e-05	USA	-4.39794	TEDDY
1_TEDDY_3to14m	0.000113	A_Finland	-3.94692	TEDDY
1_TEDDY_3to14m	9.6e-05	B_Sweden	-4.01773	TEDDY
1_TEDDY_3to14m	0.000147	B_Sweden	-3.83268	TEDDY
1_TEDDY_3to14m	0.000467	C_Germany	-3.33068	TEDDY
1_TEDDY_3to14m	5.18e-06	B_Sweden	-5.28567	TEDDY
1_TEDDY_3to14m	3.46e-06	A_Finland	-5.46092	TEDDY
1_TEDDY_3to14m	4e-06	B_Sweden	-5.39794	TEDDY
1_TEDDY_3to14m	7e-06	A_Finland	-5.1549	TEDDY
1_TEDDY_3to14m	2.4e-05	B_Sweden	-4.61979	TEDDY
1_TEDDY_3to14m	3e-05	B_Sweden	-4.52288	TEDDY
1_TEDDY_3to14m	2.8e-05	B_Sweden	-4.55284	TEDDY
1_TEDDY_3to14m	4e-05	B_Sweden	-4.39794	TEDDY
1_TEDDY_3to14m	6.7e-05	USA	-4.17393	TEDDY
1_TEDDY_3to14m	7.5e-05	A_Finland	-4.12494	TEDDY
1_TEDDY_3to14m	9.8e-05	B_Sweden	-4.00877	TEDDY
1_TEDDY_3to14m	0.001965	B_Sweden	-2.70664	TEDDY
1_TEDDY_3to14m	0.006313	B_Sweden	-2.19976	TEDDY
1_TEDDY_3to14m	4.87e-06	C_Germany	-5.31247	TEDDY
1_TEDDY_3to14m	4.31e-06	C_Germany	-5.36552	TEDDY
1_TEDDY_3to14m	4.3e-06	A_Finland	-5.36653	TEDDY
1_TEDDY_3to14m	4.05e-06	A_Finland	-5.39254	TEDDY
1_TEDDY_3to14m	3.92e-06	USA	-5.40671	TEDDY
1_TEDDY_3to14m	2.92e-06	USA	-5.53462	TEDDY
1_TEDDY_3to14m	5e-06	USA	-5.30103	TEDDY
1_TEDDY_3to14m	4e-06	A_Finland	-5.39794	TEDDY
1_TEDDY_3to14m	1e-05	B_Sweden	-5	TEDDY
1_TEDDY_3to14m	1e-05	B_Sweden	-5	TEDDY
1_TEDDY_3to14m	8e-06	USA	-5.09691	TEDDY
1_TEDDY_3to14m	3.1e-05	A_Finland	-4.50864	TEDDY
1_TEDDY_3to14m	2.1e-05	B_Sweden	-4.67778	TEDDY
1_TEDDY_3to14m	2e-05	B_Sweden	-4.69897	TEDDY
1_TEDDY_3to14m	1.9e-05	C_Germany	-4.72125	TEDDY
1_TEDDY_3to14m	1.5e-05	USA	-4.82391	TEDDY
1_TEDDY_3to14m	1.1e-05	A_Finland	-4.95861	TEDDY
1_TEDDY_3to14m	7.1e-05	C_Germany	-4.14874	TEDDY
1_TEDDY_3to14m	0.000268	B_Sweden	-3.57187	TEDDY
1_TEDDY_3to14m	0.002218	USA	-2.65404	TEDDY
1_TEDDY_3to14m	0.005924	B_Sweden	-2.22738	TEDDY
1_TEDDY_3to14m	4.52e-06	USA	-5.34486	TEDDY
1_TEDDY_3to14m	2.69e-06	A_Finland	-5.57025	TEDDY
1_TEDDY_3to14m	2.58e-06	B_Sweden	-5.58838	TEDDY
1_TEDDY_3to14m	5e-06	USA	-5.30103	TEDDY
1_TEDDY_3to14m	4e-06	C_Germany	-5.39794	TEDDY
1_TEDDY_3to14m	3e-06	B_Sweden	-5.52288	TEDDY
1_TEDDY_3to14m	8e-06	A_Finland	-5.09691	TEDDY
1_TEDDY_3to14m	7e-06	A_Finland	-5.1549	TEDDY
1_TEDDY_3to14m	7e-06	C_Germany	-5.1549	TEDDY
1_TEDDY_3to14m	6e-06	B_Sweden	-5.22185	TEDDY
1_TEDDY_3to14m	2e-05	USA	-4.69897	TEDDY
1_TEDDY_3to14m	8.2e-05	A_Finland	-4.08619	TEDDY
1_TEDDY_3to14m	4.1e-05	USA	-4.38722	TEDDY
1_TEDDY_3to14m	5e-05	B_Sweden	-4.30103	TEDDY
1_TEDDY_3to14m	3.3e-05	USA	-4.48149	TEDDY
1_TEDDY_3to14m	0.000132	C_Germany	-3.87943	TEDDY
1_TEDDY_3to14m	0.001838	USA	-2.73565	TEDDY
1_TEDDY_3to14m	0.002453	C_Germany	-2.6103	TEDDY
1_TEDDY_3to14m	36.2206	USA	1.55896	TEDDY
1_TEDDY_3to14m	5.18e-06	B_Sweden	-5.28567	TEDDY
1_TEDDY_3to14m	4.76e-06	A_Finland	-5.32239	TEDDY
1_TEDDY_3to14m	4.37e-06	USA	-5.35952	TEDDY
1_TEDDY_3to14m	4.33e-06	B_Sweden	-5.36351	TEDDY
1_TEDDY_3to14m	3.43e-06	A_Finland	-5.46471	TEDDY
1_TEDDY_3to14m	2.74e-06	A_Finland	-5.56225	TEDDY
1_TEDDY_3to14m	6e-06	B_Sweden	-5.22185	TEDDY
1_TEDDY_3to14m	4e-06	USA	-5.39794	TEDDY
1_TEDDY_3to14m	4e-06	B_Sweden	-5.39794	TEDDY
1_TEDDY_3to14m	3e-06	B_Sweden	-5.52288	TEDDY
1_TEDDY_3to14m	1.1e-05	B_Sweden	-4.95861	TEDDY
1_TEDDY_3to14m	7e-06	B_Sweden	-5.1549	TEDDY
1_TEDDY_3to14m	1.5e-05	B_Sweden	-4.82391	TEDDY
1_TEDDY_3to14m	7e-06	B_Sweden	-5.1549	TEDDY
1_TEDDY_3to14m	2.4e-05	A_Finland	-4.61979	TEDDY
1_TEDDY_3to14m	1.4e-05	A_Finland	-4.85387	TEDDY
1_TEDDY_3to14m	2.5e-05	A_Finland	-4.60206	TEDDY
1_TEDDY_3to14m	2.5e-05	B_Sweden	-4.60206	TEDDY
1_TEDDY_3to14m	1.2e-05	USA	-4.92082	TEDDY
1_TEDDY_3to14m	2.8e-05	C_Germany	-4.55284	TEDDY
1_TEDDY_3to14m	1.7e-05	B_Sweden	-4.76955	TEDDY
1_TEDDY_3to14m	3.6e-05	A_Finland	-4.4437	TEDDY
1_TEDDY_3to14m	3.2e-05	C_Germany	-4.49485	TEDDY
1_TEDDY_3to14m	2.1e-05	USA	-4.67778	TEDDY
1_TEDDY_3to14m	5.8e-05	B_Sweden	-4.23657	TEDDY
1_TEDDY_3to14m	4e-05	USA	-4.39794	TEDDY
1_TEDDY_3to14m	5.4e-05	C_Germany	-4.26761	TEDDY
1_TEDDY_3to14m	8.3e-05	B_Sweden	-4.08092	TEDDY
1_TEDDY_3to14m	0.000101	B_Sweden	-3.99568	TEDDY
1_TEDDY_3to14m	0.000111	B_Sweden	-3.95468	TEDDY
1_TEDDY_3to14m	0.000227	C_Germany	-3.64397	TEDDY
1_TEDDY_3to14m	0.000117	B_Sweden	-3.93181	TEDDY
1_TEDDY_3to14m	0.000235	USA	-3.62893	TEDDY
1_TEDDY_3to14m	0.001028	A_Finland	-2.98801	TEDDY
1_TEDDY_3to14m	0.00076	A_Finland	-3.11919	TEDDY
1_TEDDY_3to14m	0.000569	USA	-3.24489	TEDDY
1_TEDDY_3to14m	0.00064	C_Germany	-3.19382	TEDDY
1_TEDDY_3to14m	0.001043	USA	-2.98172	TEDDY
1_TEDDY_3to14m	0.019147	B_Sweden	-1.7179	TEDDY
1_TEDDY_3to14m	7.92e-06	USA	-5.10127	TEDDY
1_TEDDY_3to14m	5.28e-06	B_Sweden	-5.27737	TEDDY
1_TEDDY_3to14m	3.89e-06	A_Finland	-5.41005	TEDDY
1_TEDDY_3to14m	3.89e-06	C_Germany	-5.41005	TEDDY
1_TEDDY_3to14m	3.88e-06	USA	-5.41117	TEDDY
1_TEDDY_3to14m	4e-06	A_Finland	-5.39794	TEDDY
1_TEDDY_3to14m	8e-06	B_Sweden	-5.09691	TEDDY
1_TEDDY_3to14m	7e-06	USA	-5.1549	TEDDY
1_TEDDY_3to14m	7e-06	B_Sweden	-5.1549	TEDDY
1_TEDDY_3to14m	6e-06	USA	-5.22185	TEDDY
1_TEDDY_3to14m	5e-06	USA	-5.30103	TEDDY
1_TEDDY_3to14m	4e-06	A_Finland	-5.39794	TEDDY
1_TEDDY_3to14m	1.6e-05	USA	-4.79588	TEDDY
1_TEDDY_3to14m	1.2e-05	USA	-4.92082	TEDDY
1_TEDDY_3to14m	1.2e-05	B_Sweden	-4.92082	TEDDY
1_TEDDY_3to14m	1e-05	A_Finland	-5	TEDDY
1_TEDDY_3to14m	1.7e-05	B_Sweden	-4.76955	TEDDY
1_TEDDY_3to14m	1.6e-05	B_Sweden	-4.79588	TEDDY
1_TEDDY_3to14m	7e-06	A_Finland	-5.1549	TEDDY
1_TEDDY_3to14m	2e-05	A_Finland	-4.69897	TEDDY
1_TEDDY_3to14m	2.6e-05	B_Sweden	-4.58503	TEDDY
1_TEDDY_3to14m	2.1e-05	A_Finland	-4.67778	TEDDY
1_TEDDY_3to14m	2.4e-05	C_Germany	-4.61979	TEDDY
1_TEDDY_3to14m	4e-05	C_Germany	-4.39794	TEDDY
1_TEDDY_3to14m	4.1e-05	B_Sweden	-4.38722	TEDDY
1_TEDDY_3to14m	5.2e-05	A_Finland	-4.284	TEDDY
1_TEDDY_3to14m	4.8e-05	USA	-4.31876	TEDDY
1_TEDDY_3to14m	4.4e-05	USA	-4.35655	TEDDY
1_TEDDY_3to14m	4.3e-05	C_Germany	-4.36653	TEDDY
1_TEDDY_3to14m	7.1e-05	B_Sweden	-4.14874	TEDDY
1_TEDDY_3to14m	6.6e-05	C_Germany	-4.18046	TEDDY
1_TEDDY_3to14m	4.9e-05	B_Sweden	-4.3098	TEDDY
1_TEDDY_3to14m	6.4e-05	USA	-4.19382	TEDDY
1_TEDDY_3to14m	7.8e-05	USA	-4.10791	TEDDY
1_TEDDY_3to14m	0.000136	USA	-3.86646	TEDDY
1_TEDDY_3to14m	0.00015	B_Sweden	-3.82391	TEDDY
1_TEDDY_3to14m	0.000171	USA	-3.767	TEDDY
1_TEDDY_3to14m	0.000147	C_Germany	-3.83268	TEDDY
1_TEDDY_3to14m	0.00015	USA	-3.82391	TEDDY
1_TEDDY_3to14m	0.000166	USA	-3.77989	TEDDY
1_TEDDY_3to14m	0.00028	B_Sweden	-3.55284	TEDDY
1_TEDDY_3to14m	0.000244	C_Germany	-3.61261	TEDDY
1_TEDDY_3to14m	0.000455	USA	-3.34199	TEDDY
1_TEDDY_3to14m	0.000329	B_Sweden	-3.4828	TEDDY
1_TEDDY_3to14m	0.000612	B_Sweden	-3.21325	TEDDY
1_TEDDY_3to14m	0.001342	B_Sweden	-2.87225	TEDDY
1_TEDDY_3to14m	0.004431	B_Sweden	-2.3535	TEDDY
1_TEDDY_3to14m	5.08e-06	USA	-5.29414	TEDDY
1_TEDDY_3to14m	4e-06	B_Sweden	-5.39794	TEDDY
1_TEDDY_3to14m	3.99e-06	B_Sweden	-5.39903	TEDDY
1_TEDDY_3to14m	3.82e-06	B_Sweden	-5.41794	TEDDY
1_TEDDY_3to14m	2.34e-06	USA	-5.63078	TEDDY
1_TEDDY_3to14m	4e-06	B_Sweden	-5.39794	TEDDY
1_TEDDY_3to14m	4e-06	B_Sweden	-5.39794	TEDDY
1_TEDDY_3to14m	4e-06	A_Finland	-5.39794	TEDDY
1_TEDDY_3to14m	4e-06	A_Finland	-5.39794	TEDDY
1_TEDDY_3to14m	3e-06	USA	-5.52288	TEDDY
1_TEDDY_3to14m	9e-06	C_Germany	-5.04576	TEDDY
1_TEDDY_3to14m	8e-06	B_Sweden	-5.09691	TEDDY
1_TEDDY_3to14m	7e-06	C_Germany	-5.1549	TEDDY
1_TEDDY_3to14m	7e-06	B_Sweden	-5.1549	TEDDY
1_TEDDY_3to14m	6e-06	USA	-5.22185	TEDDY
1_TEDDY_3to14m	1.2e-05	A_Finland	-4.92082	TEDDY
1_TEDDY_3to14m	1e-05	A_Finland	-5	TEDDY
1_TEDDY_3to14m	2.4e-05	B_Sweden	-4.61979	TEDDY
1_TEDDY_3to14m	1.5e-05	USA	-4.82391	TEDDY
1_TEDDY_3to14m	1.7e-05	USA	-4.76955	TEDDY
1_TEDDY_3to14m	1.6e-05	B_Sweden	-4.79588	TEDDY
1_TEDDY_3to14m	1.8e-05	A_Finland	-4.74473	TEDDY
1_TEDDY_3to14m	2.3e-05	A_Finland	-4.63827	TEDDY
1_TEDDY_3to14m	2.1e-05	B_Sweden	-4.67778	TEDDY
1_TEDDY_3to14m	0.000101	B_Sweden	-3.99568	TEDDY
1_TEDDY_3to14m	9.7e-05	B_Sweden	-4.01323	TEDDY
1_TEDDY_3to14m	6.4e-05	USA	-4.19382	TEDDY
1_TEDDY_3to14m	0.000101	USA	-3.99568	TEDDY
1_TEDDY_3to14m	0.000204	B_Sweden	-3.69037	TEDDY
1_TEDDY_3to14m	0.000409	USA	-3.38828	TEDDY
1_TEDDY_3to14m	0.001391	USA	-2.85667	TEDDY
1_TEDDY_3to14m	6.14e-06	B_Sweden	-5.21183	TEDDY
1_TEDDY_3to14m	5.79e-06	A_Finland	-5.23732	TEDDY
1_TEDDY_3to14m	4.94e-06	B_Sweden	-5.30627	TEDDY
1_TEDDY_3to14m	4.35e-06	B_Sweden	-5.36151	TEDDY
1_TEDDY_3to14m	4.31e-06	B_Sweden	-5.36552	TEDDY
1_TEDDY_3to14m	4.01e-06	B_Sweden	-5.39686	TEDDY
1_TEDDY_3to14m	3.68e-06	B_Sweden	-5.43415	TEDDY
1_TEDDY_3to14m	3.19e-06	C_Germany	-5.49621	TEDDY
1_TEDDY_3to14m	3.18e-06	A_Finland	-5.49757	TEDDY
1_TEDDY_3to14m	2.89e-06	B_Sweden	-5.5391	TEDDY
1_TEDDY_3to14m	5e-06	C_Germany	-5.30103	TEDDY
1_TEDDY_3to14m	4e-06	C_Germany	-5.39794	TEDDY
1_TEDDY_3to14m	1.2e-05	B_Sweden	-4.92082	TEDDY
1_TEDDY_3to14m	1e-05	B_Sweden	-5	TEDDY
1_TEDDY_3to14m	7e-06	A_Finland	-5.1549	TEDDY
1_TEDDY_3to14m	1.7e-05	USA	-4.76955	TEDDY
1_TEDDY_3to14m	5e-05	C_Germany	-4.30103	TEDDY
1_TEDDY_3to14m	3.1e-05	USA	-4.50864	TEDDY
1_TEDDY_3to14m	5e-05	USA	-4.30103	TEDDY
1_TEDDY_3to14m	6.3e-05	B_Sweden	-4.20066	TEDDY
1_TEDDY_3to14m	6.7e-05	B_Sweden	-4.17393	TEDDY
1_TEDDY_3to14m	3.6e-05	B_Sweden	-4.4437	TEDDY
1_TEDDY_3to14m	0.000195	A_Finland	-3.70997	TEDDY
1_TEDDY_3to14m	0.000289	B_Sweden	-3.5391	TEDDY
1_TEDDY_3to14m	0.000195	USA	-3.70997	TEDDY
1_TEDDY_3to14m	0.002057	B_Sweden	-2.68677	TEDDY
1_TEDDY_3to14m	5.35e-06	A_Finland	-5.27165	TEDDY
1_TEDDY_3to14m	4.98e-06	B_Sweden	-5.30277	TEDDY
1_TEDDY_3to14m	4.6e-06	A_Finland	-5.33724	TEDDY
1_TEDDY_3to14m	4.45e-06	A_Finland	-5.35164	TEDDY
1_TEDDY_3to14m	4.37e-06	USA	-5.35952	TEDDY
1_TEDDY_3to14m	3.91e-06	A_Finland	-5.40782	TEDDY
1_TEDDY_3to14m	3.83e-06	B_Sweden	-5.4168	TEDDY
1_TEDDY_3to14m	3.76e-06	B_Sweden	-5.42481	TEDDY
1_TEDDY_3to14m	3.42e-06	USA	-5.46597	TEDDY
1_TEDDY_3to14m	6e-06	USA	-5.22185	TEDDY
1_TEDDY_3to14m	5e-06	C_Germany	-5.30103	TEDDY
1_TEDDY_3to14m	4e-06	A_Finland	-5.39794	TEDDY
1_TEDDY_3to14m	4e-06	B_Sweden	-5.39794	TEDDY
1_TEDDY_3to14m	7e-06	USA	-5.1549	TEDDY
1_TEDDY_3to14m	6e-06	B_Sweden	-5.22185	TEDDY
1_TEDDY_3to14m	6e-06	USA	-5.22185	TEDDY
1_TEDDY_3to14m	1.2e-05	A_Finland	-4.92082	TEDDY
1_TEDDY_3to14m	9e-06	A_Finland	-5.04576	TEDDY
1_TEDDY_3to14m	2.3e-05	C_Germany	-4.63827	TEDDY
1_TEDDY_3to14m	1.4e-05	B_Sweden	-4.85387	TEDDY
1_TEDDY_3to14m	1.4e-05	B_Sweden	-4.85387	TEDDY
1_TEDDY_3to14m	3.3e-05	B_Sweden	-4.48149	TEDDY
1_TEDDY_3to14m	2.1e-05	B_Sweden	-4.67778	TEDDY
1_TEDDY_3to14m	1.9e-05	B_Sweden	-4.72125	TEDDY
1_TEDDY_3to14m	2.6e-05	B_Sweden	-4.58503	TEDDY
1_TEDDY_3to14m	3.6e-05	B_Sweden	-4.4437	TEDDY
1_TEDDY_3to14m	3.1e-05	B_Sweden	-4.50864	TEDDY
1_TEDDY_3to14m	0.000111	B_Sweden	-3.95468	TEDDY
1_TEDDY_3to14m	6.6e-05	USA	-4.18046	TEDDY
1_TEDDY_3to14m	6.2e-05	C_Germany	-4.20761	TEDDY
1_TEDDY_3to14m	7.7e-05	USA	-4.11351	TEDDY
1_TEDDY_3to14m	4.8e-05	C_Germany	-4.31876	TEDDY
1_TEDDY_3to14m	3.2e-05	A_Finland	-4.49485	TEDDY
1_TEDDY_3to14m	6.7e-05	B_Sweden	-4.17393	TEDDY
1_TEDDY_3to14m	0.000143	B_Sweden	-3.84466	TEDDY
1_TEDDY_3to14m	7.6e-05	B_Sweden	-4.11919	TEDDY
1_TEDDY_3to14m	0.000155	USA	-3.80967	TEDDY
1_TEDDY_3to14m	0.000202	USA	-3.69465	TEDDY
1_TEDDY_3to14m	0.000336	B_Sweden	-3.47366	TEDDY
1_TEDDY_3to14m	0.000293	B_Sweden	-3.53313	TEDDY
1_TEDDY_3to14m	0.000785	B_Sweden	-3.10513	TEDDY
1_TEDDY_3to14m	0.000615	B_Sweden	-3.21112	TEDDY
1_TEDDY_3to14m	0.013927	B_Sweden	-1.85614	TEDDY
1_TEDDY_3to14m	5.15e-06	B_Sweden	-5.28819	TEDDY
1_TEDDY_3to14m	4.68e-06	USA	-5.32975	TEDDY
1_TEDDY_3to14m	4.22e-06	B_Sweden	-5.37469	TEDDY
1_TEDDY_3to14m	4.17e-06	USA	-5.37986	TEDDY
1_TEDDY_3to14m	3.87e-06	USA	-5.41229	TEDDY
1_TEDDY_3to14m	3.57e-06	A_Finland	-5.44733	TEDDY
1_TEDDY_3to14m	3.34e-06	A_Finland	-5.47625	TEDDY
1_TEDDY_3to14m	3.18e-06	A_Finland	-5.49757	TEDDY
1_TEDDY_3to14m	3.03e-06	B_Sweden	-5.51856	TEDDY
1_TEDDY_3to14m	2.69e-06	B_Sweden	-5.57025	TEDDY
1_TEDDY_3to14m	5e-06	A_Finland	-5.30103	TEDDY
1_TEDDY_3to14m	4e-06	A_Finland	-5.39794	TEDDY
1_TEDDY_3to14m	1e-05	A_Finland	-5	TEDDY
1_TEDDY_3to14m	9e-06	C_Germany	-5.04576	TEDDY
1_TEDDY_3to14m	8e-06	USA	-5.09691	TEDDY
1_TEDDY_3to14m	7e-06	C_Germany	-5.1549	TEDDY
1_TEDDY_3to14m	1.6e-05	USA	-4.79588	TEDDY
1_TEDDY_3to14m	1.2e-05	USA	-4.92082	TEDDY
1_TEDDY_3to14m	1.2e-05	B_Sweden	-4.92082	TEDDY
1_TEDDY_3to14m	1.1e-05	A_Finland	-4.95861	TEDDY
1_TEDDY_3to14m	1.1e-05	B_Sweden	-4.95861	TEDDY
1_TEDDY_3to14m	9e-06	USA	-5.04576	TEDDY
1_TEDDY_3to14m	9e-06	C_Germany	-5.04576	TEDDY
1_TEDDY_3to14m	2e-05	B_Sweden	-4.69897	TEDDY
1_TEDDY_3to14m	1.5e-05	A_Finland	-4.82391	TEDDY
1_TEDDY_3to14m	1.5e-05	B_Sweden	-4.82391	TEDDY
1_TEDDY_3to14m	1.9e-05	A_Finland	-4.72125	TEDDY
1_TEDDY_3to14m	1.8e-05	B_Sweden	-4.74473	TEDDY
1_TEDDY_3to14m	2.2e-05	B_Sweden	-4.65758	TEDDY
1_TEDDY_3to14m	2.9e-05	C_Germany	-4.5376	TEDDY
1_TEDDY_3to14m	4.4e-05	USA	-4.35655	TEDDY
1_TEDDY_3to14m	3e-05	USA	-4.52288	TEDDY
1_TEDDY_3to14m	7.5e-05	USA	-4.12494	TEDDY
1_TEDDY_3to14m	5.3e-05	USA	-4.27572	TEDDY
1_TEDDY_3to14m	6.6e-05	B_Sweden	-4.18046	TEDDY
1_TEDDY_3to14m	7.1e-05	A_Finland	-4.14874	TEDDY
1_TEDDY_3to14m	9.3e-05	USA	-4.03152	TEDDY
1_TEDDY_3to14m	0.000116	B_Sweden	-3.93554	TEDDY
1_TEDDY_3to14m	8.5e-05	B_Sweden	-4.07058	TEDDY
1_TEDDY_3to14m	0.000176	B_Sweden	-3.75449	TEDDY
1_TEDDY_3to14m	0.000322	USA	-3.49214	TEDDY
1_TEDDY_3to14m	0.000145	B_Sweden	-3.83863	TEDDY
1_TEDDY_3to14m	0.000162	USA	-3.79048	TEDDY
1_TEDDY_3to14m	0.000211	B_Sweden	-3.67572	TEDDY
1_TEDDY_3to14m	0.000389	B_Sweden	-3.41005	TEDDY
1_TEDDY_3to14m	0.000261	USA	-3.58336	TEDDY
1_TEDDY_3to14m	0.000881	B_Sweden	-3.05502	TEDDY
1_TEDDY_3to14m	0.002629	B_Sweden	-2.58021	TEDDY
1_TEDDY_3to14m	0.004192	B_Sweden	-2.37758	TEDDY
1_TEDDY_3to14m	0.003644	USA	-2.43842	TEDDY
1_TEDDY_3to14m	0.004183	USA	-2.37851	TEDDY
1_TEDDY_3to14m	0.010877	C_Germany	-1.96349	TEDDY
1_TEDDY_3to14m	6.04e-06	USA	-5.21896	TEDDY
1_TEDDY_3to14m	4.99e-06	C_Germany	-5.3019	TEDDY
1_TEDDY_3to14m	4.98e-06	B_Sweden	-5.30277	TEDDY
1_TEDDY_3to14m	4.97e-06	C_Germany	-5.30364	TEDDY
1_TEDDY_3to14m	4.83e-06	C_Germany	-5.31605	TEDDY
1_TEDDY_3to14m	4.38e-06	B_Sweden	-5.35853	TEDDY
1_TEDDY_3to14m	2.88e-06	C_Germany	-5.54061	TEDDY
1_TEDDY_3to14m	6e-06	A_Finland	-5.22185	TEDDY
1_TEDDY_3to14m	5e-06	B_Sweden	-5.30103	TEDDY
1_TEDDY_3to14m	4e-06	USA	-5.39794	TEDDY
1_TEDDY_3to14m	1e-05	USA	-5	TEDDY
1_TEDDY_3to14m	5e-06	A_Finland	-5.30103	TEDDY
1_TEDDY_3to14m	1.4e-05	A_Finland	-4.85387	TEDDY
1_TEDDY_3to14m	1.3e-05	USA	-4.88606	TEDDY
1_TEDDY_3to14m	9e-06	A_Finland	-5.04576	TEDDY
1_TEDDY_3to14m	2.4e-05	USA	-4.61979	TEDDY
1_TEDDY_3to14m	1.7e-05	A_Finland	-4.76955	TEDDY
1_TEDDY_3to14m	1.6e-05	A_Finland	-4.79588	TEDDY
1_TEDDY_3to14m	0.000105	B_Sweden	-3.97881	TEDDY
1_TEDDY_3to14m	2.5e-05	A_Finland	-4.60206	TEDDY
1_TEDDY_3to14m	3.3e-05	USA	-4.48149	TEDDY
1_TEDDY_3to14m	4.7e-05	A_Finland	-4.3279	TEDDY
1_TEDDY_3to14m	6.4e-05	B_Sweden	-4.19382	TEDDY
1_TEDDY_3to14m	5.8e-05	A_Finland	-4.23657	TEDDY
1_TEDDY_3to14m	5.4e-05	B_Sweden	-4.26761	TEDDY
1_TEDDY_3to14m	8e-05	B_Sweden	-4.09691	TEDDY
1_TEDDY_3to14m	7.9e-05	C_Germany	-4.10237	TEDDY
1_TEDDY_3to14m	0.000115	B_Sweden	-3.9393	TEDDY
1_TEDDY_3to14m	0.00015	B_Sweden	-3.82391	TEDDY
1_TEDDY_3to14m	0.000117	B_Sweden	-3.93181	TEDDY
1_TEDDY_3to14m	0.000228	B_Sweden	-3.64207	TEDDY
1_TEDDY_3to14m	0.000427	USA	-3.36957	TEDDY
1_TEDDY_3to14m	0.000339	B_Sweden	-3.4698	TEDDY
1_TEDDY_3to14m	0.000774	B_Sweden	-3.11126	TEDDY
1_TEDDY_3to14m	0.001286	A_Finland	-2.89076	TEDDY
1_TEDDY_3to14m	0.007287	A_Finland	-2.13745	TEDDY
1_TEDDY_3to14m	3.61e-06	USA	-5.44249	TEDDY
1_TEDDY_3to14m	3.43e-06	A_Finland	-5.46471	TEDDY
1_TEDDY_3to14m	2.71e-06	A_Finland	-5.56703	TEDDY
1_TEDDY_3to14m	4e-06	B_Sweden	-5.39794	TEDDY
1_TEDDY_3to14m	4e-06	USA	-5.39794	TEDDY
1_TEDDY_3to14m	1.1e-05	USA	-4.95861	TEDDY
1_TEDDY_3to14m	1e-05	A_Finland	-5	TEDDY
1_TEDDY_3to14m	1e-05	A_Finland	-5	TEDDY
1_TEDDY_3to14m	9e-06	USA	-5.04576	TEDDY
1_TEDDY_3to14m	8e-06	A_Finland	-5.09691	TEDDY
[truncated: 10,687 more rows]

## Sheet: Fig 2a + Supp Fig 1
ObsFungiR3K	ShanFungiR3K	Obs16SR3K	Shan16SR3K	RoughAge	ExactAgeinMonths
16	2.44725	30	0.411102	Through15m	2.92402
7	0.529096	21	1.42298	Through15m	2.52977
5	0.084977	18	0.879769	Through15m	2.92402
11	1.25395	42	2.08686	Through15m	2.62834
NA	NA	22	1.66922	Through15m	2.82546
4	0.08962	69	1.18842	Through15m	2.98973
10	0.454717	15	0.547409	Through15m	2.46407
NA	NA	9	0.867769	Through15m	2.98973
10	0.477092	19	1.49413	Through15m	2.69405
29	1.09403	41	1.25325	Through15m	2.98973
23	1.49602	27	1.30413	Through15m	2.82546
7	1.00464	18	1.119	Through15m	2.98973
NA	NA	18	1.39422	Through15m	2.62834
8	0.669088	20	1.39878	Through15m	2.75975
53	2.37904	33	1.14767	Through15m	2.95688
NA	NA	10	0.890245	Through15m	2.95688
NA	NA	48	2.32788	Through15m	2.62834
11	1.84012	17	0.463828	Through15m	2.92402
5	1.21659	51	1.2596	Through15m	2.79261
7	1.1417	28	1.6894	Through15m	2.7269
11	1.17074	17	1.14401	Through15m	2.79261
11	1.8062	35	1.25261	Through15m	2.98973
2	0.00300207	72	3.03258	Through15m	2.95688
NA	NA	26	1.25398	Through15m	2.82546
NA	NA	12	0.26685	Through15m	2.89117
7	0.0180107	15	1.13596	Through15m	2.92402
NA	NA	NA	NA	Through15m	2.39836
NA	NA	NA	NA	Through15m	2.95688
NA	NA	15	0.485676	Through15m	2.33265
NA	NA	39	1.72813	Through15m	2.95688
NA	NA	32	1.44345	Through15m	2.95688
NA	NA	20	1.66892	Through15m	2.69405
NA	NA	30	2.08406	Through15m	2.89117
12	1.96349	37	1.43801	Through15m	2.85832
NA	NA	24	1.62928	Through15m	2.23409
13	0.872187	23	0.72673	Through15m	3.8768
6	0.39564	23	1.25938	Through15m	3.77823
25	1.9509	42	1.19407	Through15m	3.05544
6	0.203048	25	0.596798	Through15m	3.48255
37	1.38301	NA	NA	Through15m	3.77823
14	0.725103	20	0.540218	Through15m	3.48255
7	0.314943	48	0.94221	Through15m	3.61396
NA	NA	12	1.21932	Through15m	3.28542
7	0.549563	22	1.61482	Through15m	3.58111
8	1.15123	28	1.50377	Through15m	3.18686
17	1.45333	21	1.76976	Through15m	3.81109
5	0.0300102	17	0.410427	Through15m	3.38398
11	0.700536	18	1.3842	Through15m	3.94251
12	1.75872	33	1.81987	Through15m	3.58111
NA	NA	21	1.18026	Through15m	3.61396
14	1.92399	13	0.48399	Through15m	3.8768
17	1.48124	28	2.14323	Through15m	3.0883
NA	NA	17	1.13925	Through15m	3.18686
3	0.0174286	20	1.51641	Through15m	3.0883
NA	NA	23	0.597648	Through15m	3.41684
16	0.717754	21	0.408732	Through15m	3.35113
11	0.852934	20	0.468556	Through15m	3.61396
22	1.48696	28	1.60561	Through15m	3.77823
14	1.0841	18	0.639786	Through15m	3.41684
13	0.110896	12	1.16761	Through15m	3.41684
27	2.59152	13	1.08343	Through15m	3.94251
14	0.886898	13	0.479854	Through15m	3.97536
8	1.89821	34	2.35801	Through15m	3.77823
NA	NA	25	1.38436	Through15m	3.77823
13	1.40742	8	0.168786	Through15m	3.64682
NA	NA	29	1.40817	Through15m	3.38398
NA	NA	10	0.46737	Through15m	3.84394
NA	NA	26	1.54403	Through15m	3.8768
NA	NA	33	2.05401	Through15m	3.28542
NA	NA	60	2.43533	Through15m	3.94251
NA	NA	13	0.804039	Through15m	3.154
22	1.32861	17	0.723454	Through15m	3.94251
NA	NA	26	1.44066	Through15m	3.64682
11	1.45667	24	1.10433	Through15m	3.67967
NA	NA	18	1.07304	Through15m	3.35113
NA	NA	27	1.58448	Through15m	3.84394
NA	NA	15	1.25677	Through15m	3.71253
NA	NA	28	1.32852	Through15m	3.44969
8	0.887582	16	0.794348	Through15m	3.8768
26	2.69721	32	1.54678	Through15m	3.94251
3	0.00600402	21	1.35416	Through15m	3.64682
19	0.890293	NA	NA	Through15m	3.84394
NA	NA	24	1.593	Through15m	3.154
6	0.190108	25	1.39736	Through15m	3.97536
10	1.51518	53	2.49288	Through15m	3.74538
NA	NA	11	0.497598	Through15m	3.8768
18	1.17563	14	0.611832	Through15m	3.77823
11	0.673844	13	0.270186	Through15m	3.38398
NA	NA	43	1.06402	Through15m	3.84394
11	0.421439	14	0.258874	Through15m	3.90965
5	1.05947	25	0.545954	Through15m	3.64682
6	0.905136	16	0.30271	Through15m	3.77823
10	1.77732	49	2.10753	Through15m	3.41684
NA	NA	NA	NA	Through15m	3.71253
15	0.956162	56	2.66693	Through15m	3.05544
3	0.111847	32	1.69919	Through15m	3.154
10	0.922018	14	1.57304	Through15m	3.77823
NA	NA	27	1.45665	Through15m	3.61396
3	0.0334424	38	1.40491	Through15m	3.71253
NA	NA	57	1.53821	Through15m	3.44969
NA	NA	42	1.02297	Through15m	3.02259
14	0.291425	25	1.03894	Through15m	3.94251
NA	NA	21	1.53118	Through15m	3.97536
NA	NA	17	1.4213	Through15m	3.48255
5	0.901999	13	0.560171	Through15m	3.12115
9	2.04431	9	0.359943	Through15m	3.84394
NA	NA	26	0.777813	Through15m	3.38398
8	0.245086	17	1.31173	Through15m	3.71253
24	1.55992	22	1.66503	Through15m	3.8768
NA	NA	33	1.39528	Through15m	3.71253
9	0.62947	32	2.25907	Through15m	3.74538
NA	NA	19	0.576574	Through15m	3.48255
4	0.0302259	NA	NA	Through15m	3.71253
6	0.48863	19	0.457515	Through15m	3.54825
NA	NA	29	1.59345	Through15m	3.12115
6	0.928002	16	0.910492	Through15m	3.5154
NA	NA	27	1.03939	Through15m	3.0883
NA	NA	17	1.2665	Through15m	3.94251
NA	NA	13	1.45385	Through15m	3.05544
NA	NA	12	1.27704	Through15m	3.94251
7	0.952153	40	1.34482	Through15m	3.71253
16	1.46744	18	1.0599	Through15m	3.21971
NA	NA	27	1.36297	Through15m	3.90965
NA	NA	12	0.307744	Through15m	3.0883
24	1.09671	NA	NA	Through15m	3.154
13	1.44223	18	0.960456	Through15m	3.64682
NA	NA	10	0.679782	Through15m	3.0883
14	0.540132	24	1.35446	Through15m	3.97536
12	1.17686	NA	NA	Through15m	3.97536
5	0.775288	19	0.123316	Through15m	3.05544
11	1.43846	16	0.785816	Through15m	3.94251
11	2.07304	11	0.966923	Through15m	3.05544
9	1.71488	19	1.02572	Through15m	3.31828
9	1.32126	11	0.126729	Through15m	3.38398
8	1.40756	21	1.58956	Through15m	3.94251
8	1.15223	14	0.761656	Through15m	3.61396
28	1.18189	13	0.946121	Through15m	3.90965
9	0.553622	16	1.37555	Through15m	3.12115
26	1.88992	29	2.15128	Through15m	3.8768
8	0.989618	16	0.740345	Through15m	3.5154
13	0.705862	18	1.6007	Through15m	3.67967
18	1.04588	15	0.567433	Through15m	3.67967
11	0.900034	21	1.06244	Through15m	3.21971
10	1.28789	74	2.60144	Through15m	3.90965
24	1.36611	41	1.82371	Through15m	3.84394
NA	NA	25	1.34156	Through15m	3.71253
11	2.09282	24	0.184147	Through15m	3.25257
NA	NA	19	1.20831	Through15m	3.84394
16	2.019	28	1.73491	Through15m	3.28542
18	1.91873	14	0.976071	Through15m	3.90965
NA	NA	18	1.41433	Through15m	3.18686
9	1.50787	25	0.984544	Through15m	3.64682
NA	NA	17	1.21348	Through15m	3.21971
14	2.0087	30	0.888636	Through15m	3.41684
15	0.973344	27	0.60053	Through15m	3.8768
NA	NA	31	0.901142	Through15m	3.90965
16	0.859706	9	1.00803	Through15m	3.90965
8	1.0965	20	0.379939	Through15m	3.61396
10	1.83112	26	1.40017	Through15m	3.21971
15	1.7518	NA	NA	Through15m	3.35113
NA	NA	33	1.55296	Through15m	3.90965
NA	NA	9	0.248243	Through15m	3.41684
4	0.0676404	NA	NA	Through15m	3.41684
6	0.542023	10	0.782495	Through15m	3.90965
31	1.79842	19	1.44898	Through15m	3.38398
12	1.81422	31	1.57897	Through15m	3.21971
13	0.510071	23	1.45547	Through15m	3.97536
NA	NA	6	0.137274	Through15m	3.90965
15	2.43374	19	0.301147	Through15m	3.84394
10	0.481422	17	0.408956	Through15m	3.58111
23	0.980941	NA	NA	Through15m	3.8768
NA	NA	21	1.47871	Through15m	3.31828
13	2.13366	20	0.805981	Through15m	3.31828
18	2.11554	24	0.993492	Through15m	3.90965
4	0.00900587	12	0.132329	Through15m	3.61396
NA	NA	55	1.56961	Through15m	3.64682
9	1.3812	10	0.98991	Through15m	3.81109
6	0.379184	51	2.2652	Through15m	3.90965
12	1.64585	10	0.418443	Through15m	3.54825
4	0.593958	25	1.26347	Through15m	3.58111
NA	NA	24	1.94051	Through15m	3.154
10	2.00321	13	0.607208	Through15m	3.74538
32	2.49723	28	1.2983	Through15m	3.64682
NA	NA	23	1.30571	Through15m	3.90965
NA	NA	12	0.1137	Through15m	3.81109
8	0.868016	13	1.01438	Through15m	3.94251
10	1.78952	19	0.79377	Through15m	3.05544
5	0.111947	23	1.24443	Through15m	3.94251
15	1.26487	19	1.07023	Through15m	3.35113
10	1.01054	27	1.42212	Through15m	3.97536
6	0.475723	15	1.0203	Through15m	3.94251
NA	NA	25	0.976741	Through15m	3.84394
NA	NA	13	0.26067	Through15m	3.41684
8	1.14242	47	1.78971	Through15m	3.84394
NA	NA	21	1.17775	Through15m	3.58111
NA	NA	61	1.57162	Through15m	3.81109
NA	NA	16	0.682159	Through15m	3.94251
4	0.544583	15	0.774977	Through15m	3.28542
NA	NA	22	1.07648	Through15m	3.90965
NA	NA	40	1.67965	Through15m	3.71253
20	0.73303	16	0.81112	Through15m	3.48255
19	1.54946	16	1.0047	Through15m	3.94251
8	0.757764	43	1.35828	Through15m	3.21971
12	0.671464	12	0.431571	Through15m	3.8768
5	0.578378	28	1.3143	Through15m	3.48255
19	0.203643	19	0.248797	Through15m	3.90965
9	0.785365	29	1.11057	Through15m	3.38398
14	0.774111	15	0.443672	Through15m	3.94251
NA	NA	25	1.58635	Through15m	3.154
5	1.0056	26	1.19931	Through15m	3.90965
NA	NA	47	2.29077	Through15m	3.81109
5	0.215844	32	1.64279	Through15m	3.74538
NA	NA	12	0.675918	Through15m	3.58111
13	1.11714	11	0.321815	Through15m	3.5154
NA	NA	18	1.46054	Through15m	3.44969
2	0.00300207	29	1.62684	Through15m	3.12115
11	1.17424	14	0.852239	Through15m	3.71253
4	0.687	41	1.82922	Through15m	3.84394
15	0.601805	27	1.65369	Through15m	3.05544
NA	NA	42	1.67818	Through15m	3.61396
8	1.58961	21	1.28698	Through15m	3.31828
9	0.386897	12	0.940018	Through15m	3.18686
4	0.280782	21	0.570128	Through15m	3.94251
12	0.445975	18	1.12634	Through15m	3.21971
2	0.473409	14	1.15484	Through15m	3.94251
21	1.43537	41	2.23286	Through15m	3.94251
13	1.58096	33	1.76381	Through15m	3.58111
NA	NA	12	0.523258	Through15m	3.81109
4	0.0324877	18	0.977017	Through15m	3.8768
NA	NA	19	0.818091	Through15m	3.44969
11	1.2485	24	1.77457	Through15m	3.41684
4	0.163287	33	0.837817	Through15m	3.67967
NA	NA	21	0.945115	Through15m	3.67967
3	0.191373	19	1.03512	Through15m	3.58111
4	0.0369815	11	0.429168	Through15m	3.94251
3	0.00854377	20	0.354558	Through15m	3.41684
NA	NA	24	1.71483	Through15m	3.31828
NA	NA	13	0.756046	Through15m	3.02259
7	1.49099	23	0.335401	Through15m	3.67967
9	0.995719	28	1.36451	Through15m	3.90965
NA	NA	22	1.67583	Through15m	3.38398
NA	NA	19	1.31613	Through15m	3.97536
NA	NA	39	1.34173	Through15m	3.8768
NA	NA	26	1.43004	Through15m	3.58111
7	0.663693	24	1.35103	Through15m	3.8768
18	1.91997	11	0.251254	Through15m	3.97536
10	0.988849	27	2.08571	Through15m	3.18686
7	0.562709	9	0.545956	Through15m	3.54825
21	1.26867	15	0.639308	Through15m	3.97536
8	0.560279	26	1.773	Through15m	3.74538
15	1.04099	22	0.824384	Through15m	3.97536
2	0.00300207	16	0.974161	Through15m	3.18686
4	0.00900587	19	0.717986	Through15m	3.94251
16	2.19556	19	0.820388	Through15m	3.77823
NA	NA	25	1.27765	Through15m	3.28542
29	0.681319	35	2.30568	Through15m	3.35113
12	0.52821	24	0.916969	Through15m	3.71253
NA	NA	NA	NA	Through15m	3.28542
26	1.68433	19	0.932477	Through15m	3.67967
NA	NA	24	1.06575	Through15m	3.74538
12	1.64183	25	1.02593	Through15m	3.35113
NA	NA	20	0.948045	Through15m	3.8768
11	0.335322	11	0.741064	Through15m	3.77823
7	1.40177	36	1.52113	Through15m	3.44969
14	0.835395	18	1.35944	Through15m	3.61396
8	1.36733	48	1.15839	Through15m	3.0883
NA	NA	23	1.09754	Through15m	3.97536
1	0	24	1.89468	Through15m	3.02259
9	0.323842	19	1.30214	Through15m	3.38398
10	0.239108	21	1.01348	Through15m	3.90965
7	0.792087	13	0.630144	Through15m	3.8768
9	0.510729	19	1.03835	Through15m	3.21971
2	0.692905	34	1.88191	Through15m	3.8768
NA	NA	54	1.77201	Through15m	3.84394
NA	NA	45	2.36221	Through15m	3.94251
5	0.727982	26	1.44917	Through15m	3.8768
NA	NA	37	1.6369	Through15m	3.41684
21	1.18463	9	1.10533	Through15m	3.38398
12	0.445872	34	1.81263	Through15m	3.64682
NA	NA	24	1.29393	Through15m	3.0883
NA	NA	22	0.93035	Through15m	3.21971
NA	NA	28	1.25047	Through15m	3.90965
3	0.189032	24	1.53655	Through15m	3.8768
NA	NA	34	1.5459	Through15m	3.44969
15	1.81971	NA	NA	Through15m	3.31828
NA	NA	22	1.54632	Through15m	3.97536
NA	NA	24	1.09652	Through15m	3.67967
4	0.0115455	28	1.26334	Through15m	3.44969
NA	NA	34	1.89739	Through15m	3.05544
13	0.352079	61	2.35001	Through15m	3.58111
8	1.43945	NA	NA	Through15m	3.28542
NA	NA	18	1.51583	Through15m	3.81109
12	0.920332	19	1.40699	Through15m	3.41684
7	0.581611	23	0.845132	Through15m	3.90965
NA	NA	58	2.2814	Through15m	3.71253
4	1.25909	14	1.1045	Through15m	3.74538
15	0.397959	29	0.324669	Through15m	3.97536
NA	NA	17	0.590356	Through15m	3.81109
NA	NA	NA	NA	Through15m	3.84394
10	0.280677	56	2.78759	Through15m	3.97536
12	1.74714	14	1.56566	Through15m	3.90965
19	2.27681	15	0.494163	Through15m	3.61396
4	0.418599	NA	NA	Through15m	3.5154
NA	NA	11	1.1718	Through15m	3.77823
8	1.31244	15	1.19728	Through15m	3.71253
17	0.787409	22	1.38733	Through15m	3.41684
6	0.028971	10	0.245149	Through15m	3.35113
13	0.956519	45	1.27432	Through15m	3.25257
6	0.109415	67	1.58092	Through15m	3.81109
2	0.00300207	36	1.38753	Through15m	3.74538
NA	NA	23	1.25289	Through15m	3.31828
NA	NA	30	1.69914	Through15m	3.94251
14	1.34349	19	0.606155	Through15m	3.90965
11	0.18873	40	2.39739	Through15m	3.8768
10	1.56474	13	0.250689	Through15m	3.54825
NA	NA	34	2.22998	Through15m	3.97536
NA	NA	NA	NA	Through15m	3.84394
13	1.42632	10	0.89408	Through15m	3.38398
10	0.581769	13	0.693437	Through15m	3.84394
NA	NA	20	0.794028	Through15m	3.35113
37	1.15661	21	1.28481	Through15m	3.35113
NA	NA	22	1.47683	Through15m	3.05544
17	0.769978	22	1.31829	Through15m	3.41684
11	0.580313	20	1.3206	Through15m	3.97536
16	1.02146	17	0.838167	Through15m	3.44969
NA	NA	32	1.47308	Through15m	3.81109
NA	NA	NA	NA	Through15m	3.97536
NA	NA	NA	NA	Through15m	3.84394
NA	NA	19	1.35711	Through15m	3.61396
10	1.86537	18	0.803633	Through15m	3.77823
17	1.80864	21	1.04182	Through15m	3.94251
14	0.308277	16	0.338858	Through15m	3.58111
10	0.376036	10	0.438502	Through15m	3.61396
NA	NA	32	1.68866	Through15m	3.38398
4	0.25029	40	2.19612	Through15m	3.48255
27	1.83059	47	1.71076	Through15m	3.90965
18	1.81029	14	1.3182	Through15m	3.97536
12	2.04669	24	0.95723	Through15m	3.90965
3	0.00600402	17	1.41747	Through15m	3.90965
NA	NA	20	1.31406	Through15m	3.02259
NA	NA	30	0.369947	Through15m	3.8768
NA	NA	NA	NA	Through15m	3.90965
14	1.03299	41	2.58898	Through15m	3.77823
NA	NA	28	1.27983	Through15m	3.8768
5	1.27168	7	1.252	Through15m	3.74538
5	0.115973	25	0.923142	Through15m	3.12115
4	1.17685	NA	NA	Through15m	3.5154
17	1.1483	16	1.4253	Through15m	3.67967
2	0.00300207	29	0.930013	Through15m	3.90965
14	1.2319	20	1.60157	Through15m	3.8768
16	2.53329	34	0.927996	Through15m	3.97536
19	1.45781	37	2.37954	Through15m	3.48255
9	0.142141	32	0.884838	Through15m	3.61396
6	0.402788	17	0.159942	Through15m	3.61396
4	0.84917	20	0.61446	Through15m	3.67967
15	2.21014	12	0.805062	Through15m	3.74538
8	1.49145	79	2.50789	Through15m	3.5154
11	1.71669	10	1.16808	Through15m	3.77823
NA	NA	60	1.81187	Through15m	3.8768
NA	NA	75	2.87027	Through15m	3.38398
14	2.23661	23	1.2229	Through15m	3.31828
10	1.7315	22	0.926681	Through15m	3.31828
NA	NA	16	0.863377	Through15m	3.67967
8	1.65493	56	2.00476	Through15m	3.154
7	0.411923	40	1.84848	Through15m	3.18686
10	0.631395	15	0.90515	Through15m	3.84394
NA	NA	16	0.758326	Through15m	3.74538
8	0.906767	21	1.1077	Through15m	3.21971
NA	NA	25	0.768256	Through15m	3.71253
NA	NA	16	0.897222	Through15m	3.25257
13	0.807603	16	0.372632	Through15m	3.0883
NA	NA	19	1.59055	Through15m	3.41684
13	1.62669	20	0.688388	Through15m	3.77823
3	0.659459	10	1.07906	Through15m	3.64682
NA	NA	19	0.912146	Through15m	3.71253
NA	NA	16	1.05231	Through15m	3.18686
NA	NA	24	1.60759	Through15m	3.90965
NA	NA	16	0.836427	Through15m	3.18686
9	0.282126	23	1.05844	Through15m	3.25257
17	1.76602	15	1.2787	Through15m	3.90965
7	1.37366	39	1.64105	Through15m	3.38398
NA	NA	28	0.824193	Through15m	3.81109
NA	NA	10	0.299756	Through15m	3.44969
12	1.59187	20	1.37749	Through15m	3.21971
NA	NA	30	1.25623	Through15m	3.61396
6	0.0480577	40	2.41377	Through15m	3.71253
17	0.544293	66	2.91933	Through15m	3.0883
26	1.48106	16	0.806417	Through15m	3.97536
12	0.0797211	23	0.796806	Through15m	4.17248
7	0.930268	24	1.15126	Through15m	4.96099
3	0.67743	14	1.09432	Through15m	4.82957
19	1.411	17	1.19373	Through15m	4.36961
21	1.29657	21	0.941778	Through15m	4.00821
21	1.54831	29	0.660111	Through15m	4.17248
NA	NA	16	1.42082	Through15m	4.10678
2	0.0297032	50	0.63505	Through15m	4.04107
12	0.80488	NA	NA	Through15m	4.82957
6	0.309071	15	0.529227	Through15m	4.10678
13	0.611908	15	0.491955	Through15m	4.99384
17	1.03056	34	1.91356	Through15m	4.10678
11	0.743451	18	0.839391	Through15m	4.76386
4	0.00900587	19	1.04855	Through15m	4.69815
10	0.154548	20	0.400903	Through15m	4.27105
6	1.35624	14	0.865842	Through15m	4.10678
2	0.00300207	12	0.583843	Through15m	4.07392
4	0.00900587	17	0.647514	Through15m	4.96099
8	0.381442	21	1.86863	Through15m	4.76386
3	0.010909	16	0.723121	Through15m	4.56674
6	0.206596	24	1.24291	Through15m	4.99384
NA	NA	27	1.6908	Through15m	4.07392
31	1.26807	15	0.51642	Through15m	4.3039
21	1.50337	11	1.12923	Through15m	4.23819
NA	NA	36	1.98237	Through15m	4.56674
7	0.37268	18	0.861143	Through15m	4.89528
5	0.546651	44	2.22038	Through15m	4.56674
NA	NA	23	0.92158	Through15m	4.43532
12	1.60878	NA	NA	Through15m	4.04107
7	0.402484	24	1.25765	Through15m	4.50103
10	1.70706	32	1.91923	Through15m	4.10678
10	1.27081	34	1.24206	Through15m	4.33676
17	1.83184	14	0.319381	Through15m	4.99384
NA	NA	20	0.8103	Through15m	4.07392
7	0.141756	16	0.928325	Through15m	4.13963
NA	NA	24	1.49736	Through15m	4.43532
NA	NA	22	1.6067	Through15m	4.13963
9	1.27215	20	1.17108	Through15m	4.43532
11	0.128469	24	1.00313	Through15m	4.53388
19	0.483604	23	0.620686	Through15m	4.04107
14	1.15418	33	1.93963	Through15m	4.3039
NA	NA	NA	NA	Through15m	4.27105
18	0.223392	25	1.60705	Through15m	4.07392
NA	NA	28	1.16743	Through15m	4.40246
9	0.532094	16	0.778382	Through15m	4.04107
20	1.07968	26	0.544342	Through15m	4.99384
NA	NA	31	1.64479	Through15m	4.13963
4	0.620859	26	1.66942	Through15m	4.73101
36	2.37839	21	1.19199	Through15m	4.43532
4	0.627183	28	1.33589	Through15m	4.56674
11	0.600247	20	0.373137	Through15m	4.6653
23	1.76731	29	2.05775	Through15m	4.53388
6	0.688155	26	1.15571	Through15m	4.40246
NA	NA	36	1.21379	Through15m	4.00821
7	0.724661	16	0.884719	Through15m	4.59959
22	2.50273	28	1.08932	Through15m	4.59959
NA	NA	21	1.06551	Through15m	4.73101
NA	NA	23	0.779983	Through15m	4.53388
15	1.70727	35	1.29551	Through15m	4.13963
4	0.0751841	81	3.02396	Through15m	4.46817
10	0.737666	30	1.19519	Through15m	4.89528
NA	NA	33	2.1053	Through15m	4.10678
16	0.95917	12	0.707214	Through15m	4.79671
8	0.197953	14	0.270843	Through15m	4.23819
NA	NA	14	0.672161	Through15m	4.13963
NA	NA	26	1.1833	Through15m	4.99384
NA	NA	24	1.2822	Through15m	4.76386
NA	NA	20	0.587588	Through15m	4.10678
10	1.07376	48	1.60334	Through15m	4.36961
6	1.69174	30	1.45953	Through15m	4.04107
3	0.00600402	NA	NA	Through15m	4.92813
11	2.07024	16	0.522126	Through15m	4.53388
11	1.71484	18	1.3997	Through15m	4.17248
NA	NA	16	0.982021	Through15m	4.99384
12	0.100445	26	1.89102	Through15m	4.99384
7	0.768444	16	1.19917	Through15m	4.96099
NA	NA	NA	NA	Through15m	4.33676
8	1.49648	15	0.510601	Through15m	4.04107
11	1.80014	14	0.58577	Through15m	4.96099
20	0.648033	14	0.54194	Through15m	4.99384
6	0.647625	17	0.469237	Through15m	4.07392
10	1.67054	40	2.04967	Through15m	4.50103
6	1.15172	40	1.94344	Through15m	4.99384
10	0.940562	20	1.53867	Through15m	4.59959
NA	NA	7	0.0180107	Through15m	4.36961
22	1.43529	13	0.120582	Through15m	4.07392
NA	NA	30	1.16499	Through15m	4.46817
6	1.42121	30	1.33145	Through15m	4.92813
8	0.969725	30	1.39439	Through15m	4.27105
14	1.97473	16	1.24748	Through15m	4.20534
NA	NA	35	2.08546	Through15m	4.27105
4	1.12715	28	1.27308	Through15m	4.99384
NA	NA	23	1.05955	Through15m	4.79671
NA	NA	65	2.58998	Through15m	4.17248
15	1.04378	12	0.952525	Through15m	4.3039
NA	NA	24	0.972022	Through15m	4.89528
14	0.399604	28	1.60736	Through15m	4.13963
18	1.2133	29	1.88084	Through15m	4.10678
10	1.42085	27	0.247024	Through15m	4.99384
19	2.14461	36	1.76842	Through15m	4.96099
NA	NA	24	1.61993	Through15m	4.04107
8	0.990315	66	2.55456	Through15m	4.99384
17	2.05248	12	0.853381	Through15m	4.13963
2	0.0101592	19	0.839666	Through15m	4.50103
17	2.51237	90	1.86591	Through15m	4.56674
NA	NA	16	0.832691	Through15m	4.07392
11	1.59708	24	1.5561	Through15m	4.82957
NA	NA	NA	NA	Through15m	4.13963
NA	NA	16	0.798549	Through15m	4.04107
NA	NA	54	2.71859	Through15m	4.00821
6	0.99259	19	0.732295	Through15m	4.99384
NA	NA	10	0.304508	Through15m	4.13963
6	0.967429	21	0.904129	Through15m	4.76386
6	0.791892	27	1.08739	Through15m	4.13963
NA	NA	27	0.785913	Through15m	4.96099
3	0.010909	17	0.431286	Through15m	4.3039
3	0.019473	17	0.418451	Through15m	4.92813
4	0.670604	32	1.63517	Through15m	4.10678
3	0.0787044	28	1.16789	Through15m	4.92813
NA	NA	26	1.61854	Through15m	4.63244
20	1.06764	40	2.28274	Through15m	4.36961
NA	NA	25	1.78253	Through15m	4.04107
24	1.14697	42	1.4912	Through15m	4.27105
5	0.457654	45	1.54207	Through15m	4.99384
14	1.52778	17	1.60019	Through15m	4.89528
26	2.29754	38	1.83594	Through15m	4.40246
NA	NA	23	1.97007	Through15m	4.56674
11	0.673208	12	0.594133	Through15m	4.04107
NA	NA	NA	NA	Through15m	4.99384
14	1.83086	25	1.18522	Through15m	4.23819
4	0.260969	8	0.701335	Through15m	4.20534
20	1.18422	38	2.48182	Through15m	4.07392
NA	NA	35	2.43602	Through15m	4.99384
3	0.230865	17	1.21453	Through15m	4.46817
4	0.0250131	14	0.668026	Through15m	4.33676
11	0.0398216	15	0.844361	Through15m	4.17248
NA	NA	15	1.22056	Through15m	4.33676
16	1.74125	15	1.17962	Through15m	4.99384
8	0.645702	14	1.25228	Through15m	4.79671
5	0.10564	NA	NA	Through15m	4.07392
NA	NA	12	1.22135	Through15m	4.13963
15	1.06434	17	1.42907	Through15m	4.04107
NA	NA	14	0.713811	Through15m	4.99384
NA	NA	19	1.70835	Through15m	4.13963
16	1.4042	19	1.00924	Through15m	4.17248
5	0.208873	78	2.51102	Through15m	4.40246
NA	NA	39	1.39546	Through15m	4.10678
NA	NA	42	1.99418	Through15m	4.99384
9	1.78798	12	0.814919	Through15m	4.69815
15	1.517	23	1.24396	Through15m	4.99384
NA	NA	26	0.987525	Through15m	4.04107
7	1.33271	20	0.933111	Through15m	4.96099
3	0.109981	13	0.425577	Through15m	4.13963
17	1.11679	22	0.859703	Through15m	4.99384
3	0.019473	15	0.565486	Through15m	4.99384
20	1.28493	24	1.10677	Through15m	4.13963
NA	NA	28	1.07669	Through15m	4.76386
15	0.799966	22	1.21078	Through15m	4.96099
21	2.31188	23	1.95198	Through15m	4.53388
15	1.24831	17	0.304719	Through15m	4.40246
8	1.28918	23	1.96328	Through15m	4.23819
7	0.721838	45	1.16061	Through15m	4.63244
14	0.375152	22	0.38073	Through15m	4.50103
NA	NA	28	1.7126	Through15m	4.36961
NA	NA	17	1.33372	Through15m	4.89528
NA	NA	NA	NA	Through15m	4.04107
5	1.32518	30	0.811016	Through15m	4.17248
NA	NA	20	0.572881	Through15m	4.86242
1	0	22	1.40997	Through15m	4.76386
NA	NA	16	1.54543	Through15m	4.92813
NA	NA	17	1.19564	Through15m	4.10678
9	0.892352	11	0.570924	Through15m	4.99384
NA	NA	22	0.531805	Through15m	4.96099
NA	NA	17	1.07961	Through15m	4.00821
13	1.99883	10	0.810959	Through15m	4.27105
2	0.00554192	9	1.17942	Through15m	4.23819
10	1.23131	NA	NA	Through15m	4.04107
NA	NA	23	1.63654	Through15m	4.99384
18	1.00847	18	0.752715	Through15m	4.10678
7	0.860936	25	1.97586	Through15m	4.69815
NA	NA	28	1.79136	Through15m	4.59959
NA	NA	16	1.61899	Through15m	4.23819
NA	NA	22	1.58122	Through15m	4.17248
19	0.77872	14	0.247562	Through15m	4.23819
NA	NA	6	0.153684	Through15m	4.00821
NA	NA	12	1.01503	Through15m	4.89528
18	0.498	18	1.12943	Through15m	4.3039
20	1.0757	12	0.617232	Through15m	4.10678
NA	NA	48	1.47272	Through15m	4.27105
NA	NA	48	1.28306	Through15m	4.96099
1	0	23	0.994378	Through15m	4.20534
29	1.95031	27	1.45135	Through15m	4.3039
NA	NA	17	1.10886	Through15m	4.00821
NA	NA	15	0.823061	Through15m	4.17248
NA	NA	10	0.479381	Through15m	4.17248
14	0.579553	5	0.120019	Through15m	4.27105
NA	NA	12	0.237022	Through15m	4.96099
NA	NA	70	2.43726	Through15m	4.43532
21	0.758772	56	2.54711	Through15m	4.07392
9	1.70446	13	0.765873	Through15m	4.10678
5	1.48808	18	2.07797	Through15m	4.13963
10	1.92392	22	0.527766	Through15m	4.50103
NA	NA	NA	NA	Through15m	4.56674
NA	NA	14	0.239198	Through15m	4.76386
30	1.32128	54	2.79237	Through15m	4.17248
10	1.57533	25	1.39011	Through15m	4.50103
NA	NA	21	1.49675	Through15m	4.00821
NA	NA	27	1.79074	Through15m	4.99384
6	1.3518	8	0.342592	Through15m	4.10678
25	1.43577	29	1.465	Through15m	4.53388
NA	NA	37	1.51367	Through15m	4.63244
10	1.57247	31	1.22299	Through15m	4.86242
NA	NA	16	0.784785	Through15m	4.04107
8	0.394824	11	1.00777	Through15m	4.17248
13	0.30399	13	0.683912	Through15m	4.86242
NA	NA	17	0.756632	Through15m	4.89528
11	0.900487	14	1.44726	Through15m	4.04107
5	0.176814	46	2.40537	Through15m	4.96099
13	0.79184	18	0.984473	Through15m	4.99384
19	1.16975	19	0.928727	Through15m	4.96099
14	0.761092	22	1.51152	Through15m	4.04107
NA	NA	15	0.913362	Through15m	4.17248
NA	NA	14	0.220307	Through15m	4.27105
NA	NA	95	2.62916	Through15m	4.56674
10	2.04833	NA	NA	Through15m	4.92813
11	1.78599	24	0.952083	Through15m	4.10678
8	0.576955	20	0.836609	Through15m	4.79671
13	0.9232	50	1.9291	Through15m	4.99384
17	1.08366	31	1.86183	Through15m	4.43532
NA	NA	25	0.457678	Through15m	4.07392
NA	NA	NA	NA	Through15m	4.27105
5	0.995843	29	1.88874	Through15m	4.79671
NA	NA	33	0.400114	Through15m	4.17248
9	0.878165	21	1.60036	Through15m	4.69815
14	1.55844	29	0.829992	Through15m	4.46817
22	1.14676	15	0.844256	Through15m	4.20534
12	1.42004	8	0.166882	Through15m	4.07392
15	1.13619	11	0.204819	Through15m	4.73101
NA	NA	18	0.84153	Through15m	4.20534
16	2.20982	27	1.51689	Through15m	4.04107
8	1.76901	22	0.811188	Through15m	4.79671
NA	NA	13	0.876064	Through15m	4.17248
3	0.374369	35	1.24168	Through15m	4.33676
29	1.39164	13	0.738016	Through15m	4.07392
2	0.0778825	19	0.878683	Through15m	4.17248
NA	NA	24	1.79945	Through15m	4.76386
17	1.83622	24	1.28366	Through15m	4.79671
NA	NA	12	0.847751	Through15m	4.50103
NA	NA	19	1.3149	Through15m	4.40246
17	2.25458	21	0.954436	Through15m	4.23819
18	1.92062	22	1.59801	Through15m	4.73101
NA	NA	NA	NA	Through15m	4.07392
21	0.695757	32	0.439441	Through15m	4.73101
5	0.586661	53	2.16832	Through15m	4.53388
26	1.13695	23	1.01446	Through15m	4.96099
14	0.75987	21	0.484613	Through15m	4.36961
4	1.00644	19	1.70957	Through15m	4.50103
8	0.265958	13	0.679626	Through15m	4.92813
9	1.01477	21	0.442677	Through15m	4.56674
9	1.35754	36	1.38139	Through15m	4.17248
NA	NA	25	1.22644	Through15m	4.6653
15	1.21288	18	1.0384	Through15m	4.00821
12	1.53668	25	0.663717	Through15m	4.40246
NA	NA	10	0.0974187	Through15m	4.3039
7	0.426961	21	1.73144	Through15m	4.3039
11	0.359016	32	1.66318	Through15m	4.96099
8	1.1712	19	1.28051	Through15m	4.3039
5	0.953646	16	0.535441	Through15m	4.89528
20	1.01005	10	0.229714	Through15m	4.46817
9	0.640506	23	1.42686	Through15m	4.13963
1	0	8	1.17813	Through15m	4.07392
15	2.04842	9	0.32783	Through15m	4.00821
NA	NA	9	0.408936	Through15m	4.36961
5	0.683844	22	1.01439	Through15m	4.96099
27	1.33571	20	0.630913	Through15m	4.46817
NA	NA	19	1.40623	Through15m	4.17248
NA	NA	21	1.1539	Through15m	4.99384
2	0.00300207	3	0.0259628	Through15m	4.23819
14	1.17433	17	1.46548	Through15m	4.89528
15	0.625978	27	1.25248	Through15m	4.17248
NA	NA	61	2.58949	Through15m	4.3039
14	1.60731	22	1.68749	Through15m	4.92813
17	2.02578	17	1.30978	Through15m	4.63244
6	0.354322	20	0.909067	Through15m	4.00821
NA	NA	27	1.37619	Through15m	4.3039
7	1.26711	17	1.64399	Through15m	4.17248
NA	NA	24	1.69034	Through15m	4.79671
32	1.25881	11	0.202895	Through15m	4.82957
NA	NA	20	1.17969	Through15m	4.00821
20	2.28791	33	1.20939	Through15m	4.86242
15	1.43415	13	0.127884	Through15m	4.43532
9	0.251844	23	0.476442	Through15m	4.40246
NA	NA	16	1.34084	Through15m	4.46817
21	0.974039	19	0.464201	Through15m	4.79671
37	1.68636	NA	NA	Through15m	4.92813
9	0.874512	37	1.7253	Through15m	4.99384
10	0.748128	24	1.7651	Through15m	4.89528
18	2.08929	16	1.18838	Through15m	4.00821
6	0.051086	26	1.4364	Through15m	4.56674
8	0.676037	18	0.914798	Through15m	4.96099
NA	NA	22	1.48267	Through15m	4.3039
NA	NA	NA	NA	Through15m	4.76386
5	0.243006	45	1.8262	Through15m	4.99384
10	1.09649	22	1.0813	Through15m	4.76386
12	1.3608	21	0.445688	Through15m	4.20534
14	0.574392	16	0.892806	Through15m	4.82957
11	2.10952	35	1.14513	Through15m	4.27105
7	1.35726	17	0.472446	Through15m	4.69815
6	1.20589	26	1.12218	Through15m	4.86242
3	0.0877625	6	0.0423303	Through15m	4.04107
NA	NA	15	1.07595	Through15m	4.20534
NA	NA	17	0.385025	Through15m	4.53388
15	1.67872	24	1.48772	Through15m	4.33676
NA	NA	34	1.34793	Through15m	4.96099
11	0.39578	13	0.0622011	Through15m	4.76386
NA	NA	15	1.51565	Through15m	4.04107
NA	NA	18	1.65777	Through15m	4.73101
87	2.28096	17	1.35558	Through15m	4.04107
4	0.167179	17	1.31113	Through15m	4.89528
12	0.378966	14	1.32736	Through15m	4.13963
12	0.595977	13	1.04936	Through15m	4.79671
NA	NA	19	0.565622	Through15m	4.20534
13	1.87507	22	1.13635	Through15m	4.20534
NA	NA	20	0.13463	Through15m	4.00821
12	2.03858	24	0.950985	Through15m	4.04107
7	0.5478	25	1.11753	Through15m	4.43532
NA	NA	23	1.37115	Through15m	4.27105
NA	NA	23	0.766613	Through15m	4.82957
4	0.681179	16	0.522062	Through15m	4.40246
8	0.116715	24	1.30212	Through15m	4.86242
30	1.49849	31	1.74672	Through15m	4.00821
14	1.63844	32	1.80098	Through15m	4.46817
13	0.0970956	26	1.23295	Through15m	4.04107
11	0.496691	29	1.28996	Through15m	4.99384
NA	NA	14	0.447179	Through15m	4.76386
NA	NA	18	0.694812	Through15m	4.89528
NA	NA	19	1.66218	Through15m	4.00821
NA	NA	17	1.44577	Through15m	4.99384
13	1.6686	19	1.38297	Through15m	4.04107
NA	NA	20	1.2521	Through15m	4.10678
NA	NA	24	1.87503	Through15m	4.63244
7	0.031477	30	1.24672	Through15m	4.40246
7	1.24776	19	0.529768	Through15m	4.50103
10	1.28024	20	1.66145	Through15m	4.50103
NA	NA	27	1.69427	Through15m	4.23819
NA	NA	49	2.19195	Through15m	4.07392
2	0.00300207	NA	NA	Through15m	4.82957
NA	NA	28	1.60301	Through15m	4.3039
6	1.35898	82	2.24888	Through15m	4.13963
NA	NA	20	1.89909	Through15m	4.96099
NA	NA	52	2.46788	Through15m	4.13963
25	1.95958	35	1.33411	Through15m	4.96099
NA	NA	23	1.42797	Through15m	4.82957
17	0.377783	17	1.31431	Through15m	4.3039
26	0.412777	21	1.50884	Through15m	4.96099
NA	NA	NA	NA	Through15m	4.23819
NA	NA	15	0.179184	Through15m	4.04107
NA	NA	15	0.767052	Through15m	4.86242
4	0.468966	18	1.65566	Through15m	4.04107
17	0.553121	27	2.06156	Through15m	4.96099
9	0.0430499	24	1.6018	Through15m	4.3039
8	1.26857	32	1.01582	Through15m	4.3039
16	2.03824	61	2.35432	Through15m	4.6653
NA	NA	22	1.76489	Through15m	4.92813
NA	NA	18	0.56543	Through15m	4.33676
5	0.705321	34	1.73444	Through15m	4.3039
4	0.909412	27	1.11798	Through15m	4.99384
NA	NA	80	3.14439	Through15m	4.43532
15	0.819045	20	0.899795	Through15m	4.3039
NA	NA	18	1.42619	Through15m	4.82957
3	0.375038	26	2.1377	Through15m	4.07392
7	0.544352	25	1.72095	Through15m	4.96099
4	0.156806	12	0.948264	Through15m	4.23819
NA	NA	12	0.243489	Through15m	4.86242
12	0.554055	22	1.59223	Through15m	4.76386
6	0.969031	52	1.57225	Through15m	4.36961
2	0.00300207	20	0.931359	Through15m	4.20534
14	0.140939	36	1.33938	Through15m	4.92813
14	1.20278	30	1.39761	Through15m	4.40246
2	0.00300207	25	1.21181	Through15m	4.00821
10	1.70723	19	0.839144	Through15m	4.92813
NA	NA	14	0.663172	Through15m	4.33676
12	1.5338	32	1.93096	Through15m	4.50103
19	2.18523	23	0.652795	Through15m	4.69815
4	0.0898977	21	0.926497	Through15m	4.10678
NA	NA	23	1.38413	Through15m	4.92813
NA	NA	21	1.55863	Through15m	4.76386
6	0.0272431	25	1.42915	Through15m	4.79671
8	0.806654	31	1.53558	Through15m	4.13963
9	1.24545	27	1.60734	Through15m	4.04107
25	1.0398	12	0.982475	Through15m	4.33676
4	0.0374797	19	0.830249	Through15m	4.3039
NA	NA	19	1.46213	Through15m	4.69815
8	0.252887	19	1.2274	Through15m	4.56674
14	0.640673	27	2.05114	Through15m	4.33676
9	1.77876	39	2.06766	Through15m	4.43532
NA	NA	29	1.80658	Through15m	4.89528
17	1.10863	24	1.14363	Through15m	4.23819
NA	NA	22	1.60566	Through15m	4.13963
10	1.42602	23	1.53768	Through15m	4.46817
2	0.00554192	11	0.223856	Through15m	4.00821
13	2.26433	11	0.427374	Through15m	4.92813
10	1.01601	12	0.648158	Through15m	4.20534
12	0.445861	20	1.41054	Through15m	4.3039
NA	NA	27	1.44832	Through15m	4.07392
15	2.15223	12	1.3892	Through15m	4.99384
NA	NA	19	0.777524	Through15m	4.00821
NA	NA	17	0.859372	Through15m	4.96099
10	1.41607	15	0.535178	Through15m	4.89528
8	0.8138	16	0.359236	Through15m	4.99384
4	0.113513	16	1.27721	Through15m	4.04107
NA	NA	25	1.42753	Through15m	4.99384
13	0.96638	17	0.174466	Through15m	4.04107
5	1.45438	20	1.54856	Through15m	4.96099
NA	NA	NA	NA	Through15m	4.13963
9	0.889143	27	1.37261	Through15m	4.07392
NA	NA	32	1.1655	Through15m	4.69815
13	1.99593	14	0.442609	Through15m	4.96099
NA	NA	16	0.657599	Through15m	4.23819
11	2.18334	34	1.33589	Through15m	4.40246
11	1.66399	20	1.67839	Through15m	4.73101
8	1.55397	27	1.13014	Through15m	4.17248
12	0.649169	18	1.5941	Through15m	4.10678
2	0.00554192	26	1.41787	Through15m	4.20534
NA	NA	20	1.03965	Through15m	4.40246
NA	NA	18	1.43098	Through15m	4.73101
17	0.309248	13	0.209081	Through15m	4.13963
6	0.759433	29	0.436033	Through15m	4.20534
NA	NA	29	1.65626	Through15m	4.59959
NA	NA	17	1.30123	Through15m	4.99384
NA	NA	41	1.59979	Through15m	4.69815
11	0.860951	19	0.951923	Through15m	4.96099
NA	NA	29	1.12379	Through15m	4.10678
9	1.13508	10	0.265594	Through15m	4.69815
8	0.679892	28	0.34978	Through15m	4.3039
NA	NA	58	1.7847	Through15m	4.04107
NA	NA	21	0.598585	Through15m	4.13963
15	1.17717	23	1.57148	Through15m	4.00821
NA	NA	32	0.763297	Through15m	4.04107
NA	NA	19	1.00758	Through15m	4.96099
8	0.440663	43	0.961239	Through15m	4.40246
NA	NA	37	1.34623	Through15m	4.20534
20	2.27579	13	0.888265	Through15m	4.79671
9	1.37795	26	2.02821	Through15m	4.89528
5	0.253777	13	1.28635	Through15m	4.40246
NA	NA	20	1.39022	Through15m	4.04107
10	1.36933	18	1.46796	Through15m	4.96099
NA	NA	27	1.18941	Through15m	4.96099
NA	NA	20	1.64586	Through15m	4.6653
NA	NA	27	1.49287	Through15m	4.76386
15	1.11141	18	1.10317	Through15m	4.27105
NA	NA	23	1.45384	Through15m	4.53388
7	0.131784	14	1.02484	Through15m	4.59959
4	0.00900587	30	0.971083	Through15m	4.13963
10	0.561605	23	1.70138	Through15m	4.86242
7	1.56123	26	1.45152	Through15m	4.96099
6	0.852151	NA	NA	Through15m	4.6653
NA	NA	14	0.18717	Through15m	4.99384
18	0.933038	26	0.834504	Through15m	4.82957
11	0.521186	48	0.644428	Through15m	4.40246
20	1.6442	15	0.966728	Through15m	4.17248
NA	NA	14	0.108084	Through15m	4.96099
NA	NA	22	1.71898	Through15m	4.99384
NA	NA	19	0.425311	Through15m	4.53388
17	1.85417	18	0.996809	Through15m	4.23819
8	0.254786	31	1.49003	Through15m	4.92813
15	1.30208	20	0.492931	Through15m	4.50103
11	1.76087	63	2.07665	Through15m	4.92813
NA	NA	23	1.24533	Through15m	4.43532
56	1.95941	17	0.701685	Through15m	4.27105
12	0.813266	16	0.759453	Through15m	4.13963
NA	NA	5	0.677772	Through15m	4.00821
NA	NA	59	2.45339	Through15m	4.96099
NA	NA	18	0.422538	Through15m	4.00821
21	2.05603	13	0.711966	Through15m	4.00821
NA	NA	56	2.12048	Through15m	4.36961
3	0.00600402	18	0.574111	Through15m	4.46817
11	0.157404	36	2.21405	Through15m	4.33676
16	2.51215	16	1.63198	Through15m	4.00821
NA	NA	12	1.25608	Through15m	4.92813
8	1.29978	23	1.81523	Through15m	4.07392
16	0.944525	18	1.09824	Through15m	4.73101
7	1.29847	38	1.20164	Through15m	4.82957
18	0.599328	16	1.09223	Through15m	4.36961
9	1.75504	27	1.25019	Through15m	4.46817
NA	NA	17	0.739405	Through15m	4.10678
8	1.29265	31	1.31711	Through15m	4.79671
15	0.404766	19	1.2579	Through15m	4.43532
4	0.0115455	NA	NA	Through15m	4.36961
NA	NA	23	0.804191	Through15m	4.33676
13	1.07382	15	0.953262	Through15m	4.53388
NA	NA	17	1.11086	Through15m	4.20534
7	0.994347	40	2.24355	Through15m	4.33676
19	2.44893	74	3.0933	Through15m	4.76386
NA	NA	28	1.9242	Through15m	4.27105
4	0.0320792	18	1.31796	Through15m	4.6653
2	0.00300207	29	1.36913	Through15m	4.27105
13	0.312411	60	1.69166	Through15m	4.96099
20	1.49315	22	0.652516	Through15m	4.27105
12	0.755785	14	0.880609	Through15m	4.46817
10	0.697237	15	0.395886	Through15m	4.00821
13	1.44431	13	0.323148	Through15m	4.96099
9	1.39725	17	0.605965	Through15m	4.00821
NA	NA	20	0.861668	Through15m	4.89528
7	0.176508	7	0.208812	Through15m	4.79671
10	0.525429	11	0.681366	Through15m	4.04107
11	1.08442	21	1.27821	Through15m	4.17248
3	0.0413721	28	1.28279	Through15m	4.92813
16	0.810347	23	0.892409	Through15m	4.07392
18	0.877592	13	0.200977	Through15m	4.99384
NA	NA	30	1.10249	Through15m	4.46817
12	0.371338	17	0.522652	Through15m	4.92813
NA	NA	37	1.17348	Through15m	4.99384
NA	NA	17	1.38082	Through15m	4.20534
15	1.82729	24	1.21138	Through15m	4.92813
15	0.485272	NA	NA	Through15m	4.40246
NA	NA	22	1.4154	Through15m	4.04107
14	0.356159	26	1.07584	Through15m	4.96099
NA	NA	12	1.05426	Through15m	4.20534
NA	NA	37	0.760984	Through15m	4.13963
22	2.23966	43	2.1708	Through15m	4.07392
NA	NA	27	0.779934	Through15m	4.27105
12	1.52966	16	0.791601	Through15m	4.00821
NA	NA	27	1.82969	Through15m	4.56674
NA	NA	27	2.22514	Through15m	4.07392
NA	NA	20	1.51394	Through15m	4.56674
14	0.934359	13	0.776478	Through15m	4.46817
NA	NA	27	1.42985	Through15m	4.04107
NA	NA	30	2.39148	Through15m	4.96099
NA	NA	31	1.9349	Through15m	4.92813
NA	NA	18	1.40312	Through15m	4.33676
NA	NA	32	1.79066	Through15m	4.3039
9	0.844327	26	1.71361	Through15m	4.3039
13	1.00443	12	0.815933	Through15m	4.17248
7	1.007	39	1.3458	Through15m	4.76386
4	0.00900587	13	1.45121	Through15m	4.00821
2	0.0349651	11	0.634213	Through15m	4.99384
NA	NA	9	0.77085	Through15m	4.3039
NA	NA	44	1.37777	Through15m	4.20534
4	0.0343897	17	1.43783	Through15m	4.04107
12	1.06051	12	1.47967	Through15m	4.89528
10	0.693829	19	1.04835	Through15m	4.07392
NA	NA	14	0.60466	Through15m	4.33676
NA	NA	20	0.813565	Through15m	4.07392
4	0.628957	22	0.844976	Through15m	4.36961
4	0.858301	21	1.74694	Through15m	4.92813
11	1.91952	43	2.38521	Through15m	4.92813
13	1.33026	18	0.486972	Through15m	4.17248
NA	NA	17	1.2992	Through15m	4.99384
1	0	12	1.04152	Through15m	4.07392
1	0	18	0.878067	Through15m	4.99384
7	0.763296	19	0.857936	Through15m	4.13963
15	0.471316	13	0.546888	Through15m	4.82957
NA	NA	38	2.33933	Through15m	4.04107
NA	NA	29	1.0604	Through15m	4.96099
9	0.0674474	15	0.678879	Through15m	4.23819
4	0.0382423	14	0.356291	Through15m	4.99384
15	2.32423	61	2.15643	Through15m	4.3039
7	0.994038	22	1.91265	Through15m	4.92813
7	0.90396	50	1.78716	Through15m	4.92813
10	1.71415	26	1.0863	Through15m	4.04107
NA	NA	31	1.40714	Through15m	4.92813
12	1.33129	14	0.692082	Through15m	4.33676
9	0.167406	14	1.20561	Through15m	4.63244
14	1.00555	21	1.42473	Through15m	4.33676
14	0.430968	27	1.17179	Through15m	4.04107
5	0.147808	18	0.784533	Through15m	4.10678
11	0.750398	22	1.3805	Through15m	4.73101
4	0.882187	18	0.952594	Through15m	4.79671
NA	NA	29	0.71467	Through15m	4.23819
13	0.877013	26	0.608601	Through15m	4.04107
9	0.497815	22	1.59654	Through15m	4.89528
12	0.22223	39	1.29251	Through15m	4.43532
15	1.2488	39	1.55925	Through15m	4.82957
7	0.841454	45	1.83448	Through15m	4.20534
NA	NA	79	2.02596	Through15m	4.96099
NA	NA	20	1.07718	Through15m	4.96099
15	1.04399	14	0.82405	Through15m	4.53388
NA	NA	16	0.829474	Through15m	4.10678
8	0.389841	17	0.874029	Through15m	4.10678
NA	NA	12	0.614324	Through15m	4.17248
6	0.859377	21	1.71617	Through15m	4.82957
NA	NA	10	1.12182	Through15m	4.20534
NA	NA	19	1.10287	Through15m	4.89528
6	0.686147	NA	NA	Through15m	4.40246
12	0.778959	NA	NA	Through15m	4.79671
NA	NA	49	1.80311	Through15m	4.10678
NA	NA	28	2.05659	Through15m	4.79671
NA	NA	30	1.69055	Through15m	4.3039
NA	NA	NA	NA	Through15m	4.07392
NA	NA	NA	NA	Through15m	4.99384
19	1.85551	23	0.902586	Through15m	4.43532
24	0.839479	15	0.804973	Through15m	4.10678
NA	NA	31	1.42564	Through15m	4.46817
18	1.25307	45	0.625111	Through15m	4.07392
14	1.41	13	0.763524	Through15m	4.96099
NA	NA	19	1.06248	Through15m	4.6653
7	0.726421	11	0.562371	Through15m	4.20534
9	0.752693	17	0.386736	Through15m	4.07392
10	1.41445	11	1.41336	Through15m	4.07392
9	1.15311	15	0.994077	Through15m	4.99384
NA	NA	13	0.524112	Through15m	4.76386
12	1.54693	17	0.381249	Through15m	4.07392
6	0.18704	53	1.58295	Through15m	4.73101
NA	NA	30	1.48199	Through15m	4.23819
NA	NA	25	2.10306	Through15m	4.99384
NA	NA	5	0.678181	Through15m	4.96099
12	1.06219	42	1.41346	Through15m	4.00821
9	0.766512	19	0.789789	Through15m	4.96099
11	1.69874	59	2.44388	Through15m	4.79671
NA	NA	44	1.54399	Through15m	4.07392
24	0.868898	22	0.868641	Through15m	4.17248
3	0.545247	23	1.5782	Through15m	4.92813
NA	NA	NA	NA	Through15m	4.99384
NA	NA	21	1.59582	Through15m	4.50103
12	0.792752	13	1.38899	Through15m	4.89528
NA	NA	18	0.719851	Through15m	4.00821
35	2.04033	26	1.75873	Through15m	4.23819
NA	NA	39	0.957341	Through15m	4.17248
NA	NA	94	2.02649	Through15m	4.13963
NA	NA	27	1.56998	Through15m	4.92813
16	1.16891	11	1.11206	Through15m	4.40246
12	1.47137	52	2.53055	Through15m	4.50103
11	0.491629	NA	NA	Through15m	4.40246
13	0.852604	23	1.42222	Through15m	4.82957
10	0.187437	14	0.950589	Through15m	4.04107
4	0.771935	20	1.06232	Through15m	4.04107
9	0.358316	11	0.251138	Through15m	4.96099
NA	NA	32	1.43562	Through15m	4.43532
7	1.17694	21	1.63205	Through15m	4.23819
24	1.05599	20	1.46565	Through15m	4.92813
20	1.43561	24	2.01456	Through15m	4.63244
NA	NA	27	2.29817	Through15m	4.96099
6	0.175545	12	1.50609	Through15m	4.17248
NA	NA	NA	NA	Through15m	4.50103
8	1.61032	18	0.641034	Through15m	4.76386
15	2.23889	14	0.627688	Through15m	4.50103
9	0.29565	14	0.644884	Through15m	4.50103
NA	NA	29	1.42185	Through15m	4.79671
5	0.0730058	29	1.10142	Through15m	4.20534
11	1.8562	24	1.17645	Through15m	4.92813
12	0.505867	24	1.22686	Through15m	4.04107
14	2.32405	18	1.01036	Through15m	4.40246
NA	NA	16	0.828144	Through15m	4.73101
NA	NA	16	1.70532	Through15m	4.20534
NA	NA	24	1.92424	Through15m	4.07392
NA	NA	25	1.95133	Through15m	4.99384
8	1.03719	34	1.61498	Through15m	4.76386
28	1.373	35	1.98442	Through15m	4.86242
23	2.19763	19	1.42395	Through15m	4.82957
6	1.30438	34	0.888904	Through15m	4.96099
9	0.0790115	20	1.26297	Through15m	4.20534
4	0.117411	29	1.06089	Through15m	4.13963
12	0.658104	24	1.64948	Through15m	4.27105
9	0.628301	19	1.51646	Through15m	4.10678
22	1.58481	20	0.952658	Through15m	4.23819
14	0.68478	37	1.6777	Through15m	4.89528
5	1.40374	NA	NA	Through15m	4.20534
8	1.67108	24	1.59265	Through15m	4.04107
6	0.199378	12	1.07667	Through15m	4.53388
12	1.27129	64	2.50268	Through15m	4.13963
NA	NA	14	1.19163	Through15m	4.04107
NA	NA	22	1.66081	Through15m	4.20534
NA	NA	24	1.29406	Through15m	4.92813
15	1.30518	22	1.23502	Through15m	4.00821
8	0.697657	21	1.17097	Through15m	4.56674
8	1.7538	21	0.907685	Through15m	4.99384
11	2.22503	36	1.85633	Through15m	4.20534
17	1.38227	32	1.53301	Through15m	4.86242
NA	NA	11	0.345274	Through15m	4.00821
18	2.00596	38	2.06768	Through15m	4.82957
6	1.29949	40	1.20478	Through15m	4.89528
NA	NA	31	1.63567	Through15m	4.79671
NA	NA	36	1.06269	Through15m	4.40246
19	1.11042	14	0.765227	Through15m	4.63244
13	0.27196	27	1.47492	Through15m	4.13963
26	1.88188	27	1.49252	Through15m	4.3039
NA	NA	NA	NA	Through15m	4.27105
11	1.17249	14	1.10618	Through15m	4.33676
14	1.32226	19	1.19129	Through15m	4.99384
8	0.133192	18	0.605774	Through15m	4.99384
17	2.1836	34	1.64676	Through15m	4.43532
NA	NA	27	1.23449	Through15m	4.43532
NA	NA	22	0.905592	Through15m	4.99384
NA	NA	25	1.61469	Through15m	4.92813
18	1.21087	36	1.87232	Through15m	4.46817
17	2.22855	12	0.676768	Through15m	4.23819
19	1.61961	34	2.0869	Through15m	4.10678
7	0.142984	30	1.57569	Through15m	4.92813
2	0.00300207	27	1.40672	Through15m	4.04107
6	0.114054	37	1.01992	Through15m	4.92813
22	2.24057	16	1.53363	Through15m	4.59959
NA	NA	34	1.84145	Through15m	4.76386
13	0.669394	24	1.29038	Through15m	4.89528
9	0.183163	12	0.676579	Through15m	4.82957
18	1.0984	11	0.444821	Through15m	4.43532
19	1.84997	26	0.511657	Through15m	4.86242
11	0.641086	11	0.329077	Through15m	4.79671
NA	NA	NA	NA	Through15m	4.33676
30	1.50434	12	0.222514	Through15m	4.3039
2	0.268056	21	0.745967	Through15m	4.86242
22	1.33868	NA	NA	Through15m	4.96099
15	1.46243	24	0.404795	Through15m	4.00821
11	0.311321	25	0.889529	Through15m	4.76386
10	1.0108	47	1.80293	Through15m	4.36961
9	0.493344	18	1.72448	Through15m	4.27105
NA	NA	NA	NA	Through15m	4.36961
NA	NA	20	1.44721	Through15m	4.96099
5	0.681199	36	1.93262	Through15m	4.43532
10	0.711766	27	0.833531	Through15m	4.92813
3	0.00600402	19	0.995302	Through15m	4.3039
14	2.36291	17	1.49678	Through15m	4.3039
NA	NA	18	1.71487	Through15m	4.07392
NA	NA	24	2.02346	Through15m	4.99384
16	0.741508	21	1.67885	Through15m	4.36961
NA	NA	18	0.796478	Through15m	4.50103
10	1.37717	23	1.44372	Through15m	4.43532
8	1.3306	33	1.37788	Through15m	4.04107
7	1.59649	72	2.30168	Through15m	4.92813
8	0.191873	76	2.96528	Through15m	4.82957
7	1.39078	22	1.43517	Through15m	4.3039
3	0.00854377	34	0.882865	Through15m	4.76386
25	1.68629	NA	NA	Through15m	4.10678
NA	NA	24	2.2187	Through15m	4.36961
6	1.426	15	0.710607	Through15m	4.79671
7	0.903731	34	0.836467	Through15m	4.10678
16	0.403599	14	0.329254	Through15m	4.04107
18	0.49639	19	0.734183	Through15m	4.96099
18	0.91171	15	0.472685	Through15m	4.76386
NA	NA	19	0.357275	Through15m	4.6653
21	1.33894	16	0.440913	Through15m	4.46817
13	1.77768	35	1.45204	Through15m	4.82957
18	0.430376	11	1.34402	Through15m	4.63244
NA	NA	72	2.57962	Through15m	4.00821
12	1.08806	11	0.163032	Through15m	4.10678
12	0.337653	27	0.975641	Through15m	4.36961
NA	NA	17	1.01195	Through15m	4.3039
NA	NA	18	1.37083	Through15m	4.07392
NA	NA	74	2.65235	Through15m	4.86242
8	0.503743	13	0.521488	Through15m	4.92813
NA	NA	22	1.28637	Through15m	4.07392
11	0.764049	22	1.20945	Through15m	4.13963
NA	NA	35	1.53822	Through15m	4.27105
4	0.0958495	33	2.17348	Through15m	4.00821
NA	NA	40	2.649	Through15m	4.3039
NA	NA	33	1.54357	Through15m	4.89528
20	1.27695	21	1.56496	Through15m	4.23819
NA	NA	17	0.50909	Through15m	4.3039
9	0.653954	20	0.234133	Through15m	4.07392
NA	NA	30	2.02478	Through15m	4.27105
NA	NA	35	2.07603	Through15m	4.46817
14	1.90721	26	2.12565	Through15m	4.86242
6	1.11008	18	1.68223	Through15m	4.76386
NA	NA	NA	NA	Through15m	4.07392
17	1.23199	10	0.853649	Through15m	4.36961
6	0.738948	15	1.08462	Through15m	4.04107
13	1.53987	NA	NA	Through15m	4.99384
NA	NA	14	0.956766	Through15m	4.89528
NA	NA	19	1.38766	Through15m	4.33676
18	0.328008	31	1.1403	Through15m	4.33676
17	1.13961	44	2.52231	Through15m	4.6653
NA	NA	30	1.08099	Through15m	5.15811
11	0.306904	25	1.27689	Through15m	5.05955
9	0.699356	39	1.02849	Through15m	5.94661
13	0.528507	28	1.39671	Through15m	5.35524
15	1.75732	27	1.62437	Through15m	5.28953
19	0.83314	18	0.970258	Through15m	5.15811
13	0.971903	26	1.32157	Through15m	5.35524
4	0.105814	26	1.79083	Through15m	5.28953
NA	NA	32	1.22951	Through15m	5.12526
15	0.605063	17	0.454158	Through15m	5.8152
NA	NA	22	0.965135	Through15m	5.74949
NA	NA	14	0.398374	Through15m	5.94661
10	0.126764	16	1.17954	Through15m	5.84805
7	0.0365542	23	1.27547	Through15m	5.91376
12	0.524272	9	0.650886	Through15m	5.68378
9	0.727896	19	0.636269	Through15m	5.74949
NA	NA	12	1.06121	Through15m	5.15811
22	1.56455	22	1.07469	Through15m	5.02669
9	0.219714	26	2.01684	Through15m	5.94661
NA	NA	19	1.22074	Through15m	5.71663
14	2.26522	18	1.34555	Through15m	5.55236
NA	NA	15	0.914733	Through15m	5.42094
NA	NA	20	0.734684	Through15m	5.05955
NA	NA	18	0.948483	Through15m	5.12526
6	0.490759	45	1.94229	Through15m	5.32238
24	2.16145	20	0.343843	Through15m	5.8809
NA	NA	26	1.00306	Through15m	5.02669
9	0.279025	20	1.36787	Through15m	5.05955
NA	NA	22	1.62199	Through15m	5.94661
8	0.769407	19	1.00071	Through15m	5.05955
7	1.31137	16	1.94746	Through15m	5.91376
NA	NA	20	1.3944	Through15m	5.19097
22	1.21552	26	0.925905	Through15m	5.12526
NA	NA	25	1.8295	Through15m	5.19097
12	1.81807	41	1.59444	Through15m	5.02669
7	1.43914	6	0.831727	Through15m	5.48665
11	1.01735	22	0.887648	Through15m	5.25667
16	2.04542	24	1.22832	Through15m	5.19097
12	1.92247	24	1.3172	Through15m	5.32238
5	0.275745	27	2.00269	Through15m	5.02669
37	3.01843	17	1.09402	Through15m	5.02669
4	0.0916773	26	1.47669	Through15m	5.22382
6	1.27733	25	0.462574	Through15m	5.05955
9	0.256477	32	0.977531	Through15m	5.8152
8	1.77063	27	1.84994	Through15m	5.28953
NA	NA	12	0.767113	Through15m	5.8809
NA	NA	25	1.54202	Through15m	5.97947
12	1.46839	26	1.19088	Through15m	5.02669
16	1.49564	21	1.29143	Through15m	5.84805
23	1.47527	36	1.81543	Through15m	5.4538
NA	NA	11	0.843108	Through15m	5.91376
2	0.00300207	15	0.472503	Through15m	5.12526
6	0.204566	17	1.40205	Through15m	5.97947
8	1.09956	25	1.12192	Through15m	5.19097
21	1.27999	29	1.55745	Through15m	5.12526
20	1.71096	20	1.66574	Through15m	5.02669
16	0.803669	29	2.02286	Through15m	5.91376
NA	NA	7	0.616356	Through15m	5.65092
NA	NA	14	1.30393	Through15m	5.61807
10	1.76329	23	1.52462	Through15m	5.05955
NA	NA	19	1.0761	Through15m	5.91376
3	0.0174286	23	2.00582	Through15m	5.91376
NA	NA	75	1.96745	Through15m	5.97947
NA	NA	NA	NA	Through15m	5.22382
NA	NA	50	2.4185	Through15m	5.48665
6	0.100266	21	0.650017	Through15m	5.02669
NA	NA	24	1.62615	Through15m	5.74949
NA	NA	21	0.476543	Through15m	5.4538
NA	NA	12	0.199515	Through15m	5.91376
13	1.76976	43	2.082	Through15m	5.58522
7	0.621614	34	1.5545	Through15m	5.74949
10	0.528155	24	1.41682	Through15m	5.05955
NA	NA	27	1.66346	Through15m	5.94661
15	0.423661	35	1.79313	Through15m	5.02669
23	1.72003	23	1.71438	Through15m	5.97947
21	1.40264	28	1.41807	Through15m	5.58522
5	0.982495	28	1.75781	Through15m	5.12526
NA	NA	21	0.782267	Through15m	5.32238
14	1.85285	18	0.359174	Through15m	5.12526
NA	NA	31	2.32083	Through15m	5.19097
9	0.895342	28	1.38235	Through15m	5.91376
NA	NA	15	0.38561	Through15m	5.25667
4	0.121925	20	1.3581	Through15m	5.4538
NA	NA	22	1.04896	Through15m	5.8809
6	0.0175486	36	2.11138	Through15m	5.02669
14	1.65368	30	1.90401	Through15m	5.22382
9	0.461142	20	1.16434	Through15m	5.22382
NA	NA	20	1.54692	Through15m	5.28953
NA	NA	19	1.47022	Through15m	5.02669
33	1.44797	23	0.747438	Through15m	5.91376
NA	NA	20	0.889665	Through15m	5.02669
8	0.675506	14	1.17069	Through15m	5.97947
10	0.0714707	24	1.5983	Through15m	5.42094
8	1.02108	82	2.59109	Through15m	5.74949
NA	NA	11	1.00718	Through15m	5.22382
18	2.24931	22	0.984487	Through15m	5.15811
NA	NA	56	1.73714	Through15m	5.22382
11	1.25712	23	1.99455	Through15m	5.12526
7	0.86225	21	1.15832	Through15m	5.05955
12	1.5465	23	1.22313	Through15m	5.68378
NA	NA	30	1.41119	Through15m	5.8809
7	1.03229	25	0.33762	Through15m	5.0924
17	0.578401	19	1.3999	Through15m	5.94661
5	0.577483	19	0.778782	Through15m	5.68378
12	1.85016	10	1.00581	Through15m	5.28953
14	1.25278	14	0.476579	Through15m	5.55236
NA	NA	10	0.711036	Through15m	5.61807
23	1.9463	27	2.27807	Through15m	5.97947
12	2.18777	NA	NA	Through15m	5.02669
12	0.575266	10	0.792581	Through15m	5.32238
32	1.50595	13	0.572131	Through15m	5.02669
7	0.895966	60	2.45461	Through15m	5.02669
NA	NA	27	1.62064	Through15m	5.12526
10	1.66373	90	2.72753	Through15m	5.91376
16	0.6494	17	0.474966	Through15m	5.8152
NA	NA	30	2.26678	Through15m	5.4538
9	0.145168	22	1.42227	Through15m	5.05955
13	0.286933	28	1.88039	Through15m	5.78234
17	0.832094	17	0.558658	Through15m	5.22382
NA	NA	NA	NA	Through15m	5.48665
6	1.5059	18	0.990251	Through15m	5.15811
8	1.19814	36	1.51789	Through15m	5.32238
NA	NA	26	1.54008	Through15m	5.8809
2	0.00554192	15	0.70125	Through15m	5.12526
5	0.306171	17	0.995697	Through15m	5.84805
1	0	18	1.04551	Through15m	5.68378
24	1.21566	26	1.33897	Through15m	5.05955
NA	NA	20	1.48126	Through15m	5.0924
21	1.2953	20	0.949878	Through15m	5.97947
20	1.82389	31	1.76194	Through15m	5.91376
NA	NA	NA	NA	Through15m	5.22382
18	0.472669	27	1.2071	Through15m	5.22382
NA	NA	17	0.835445	Through15m	5.15811
15	1.22986	28	1.26342	Through15m	5.42094
NA	NA	25	1.26071	Through15m	5.25667
NA	NA	34	1.69164	Through15m	5.78234
NA	NA	19	1.94583	Through15m	5.84805
8	1.72642	18	0.440953	Through15m	5.32238
4	0.657749	51	2.23117	Through15m	5.19097
15	0.400195	32	2.00879	Through15m	5.91376
NA	NA	17	0.715067	Through15m	5.55236
21	0.6044	11	0.438438	Through15m	5.94661
4	0.107521	20	1.43296	Through15m	5.84805
5	0.140277	22	1.049	Through15m	5.97947
13	1.18645	28	1.42337	Through15m	5.02669
11	0.529341	35	2.19292	Through15m	5.94661
NA	NA	33	1.23647	Through15m	5.05955
17	1.76547	40	1.13104	Through15m	5.35524
NA	NA	23	1.00705	Through15m	5.91376
6	1.43346	51	1.87888	Through15m	5.0924
6	0.257065	24	1.41835	Through15m	5.58522
42	1.7453	22	1.52287	Through15m	5.28953
1	0	33	1.15072	Through15m	5.68378
NA	NA	74	2.45748	Through15m	5.12526
NA	NA	28	1.90729	Through15m	5.32238
9	1.53377	23	0.615574	Through15m	5.8152
9	0.596101	34	1.3893	Through15m	5.48665
NA	NA	21	1.79513	Through15m	5.05955
NA	NA	29	2.0549	Through15m	5.74949
8	0.716176	32	1.83728	Through15m	5.91376
NA	NA	NA	NA	Through15m	5.38809
9	0.314947	17	1.60137	Through15m	5.8809
NA	NA	21	1.00917	Through15m	5.78234
NA	NA	26	1.90023	Through15m	5.02669
NA	NA	20	1.08015	Through15m	5.94661
NA	NA	20	1.38036	Through15m	5.97947
NA	NA	26	2.20755	Through15m	5.05955
11	1.77849	32	1.56672	Through15m	5.0924
NA	NA	39	2.18709	Through15m	5.12526
11	1.9046	NA	NA	Through15m	5.22382
20	2.01305	NA	NA	Through15m	5.94661
5	0.817691	48	2.16599	Through15m	5.0924
6	0.735678	29	1.70852	Through15m	5.71663
NA	NA	18	0.49773	Through15m	5.78234
NA	NA	31	1.91358	Through15m	5.12526
12	1.98839	12	0.566865	Through15m	5.12526
NA	NA	27	2.25111	Through15m	5.12526
17	1.58941	55	2.56566	Through15m	5.94661
14	0.617336	17	0.436	Through15m	5.05955
11	0.0820833	25	1.53354	Through15m	5.35524
22	1.15098	31	1.03072	Through15m	5.05955
7	0.840268	26	0.806407	Through15m	5.74949
11	1.4805	40	1.68886	Through15m	5.94661
12	1.23644	20	0.5987	Through15m	5.42094
20	1.47046	29	0.89951	Through15m	5.22382
17	0.987751	28	1.02735	Through15m	5.8809
NA	NA	37	1.26042	Through15m	5.19097
7	0.246292	48	2.76656	Through15m	5.84805
NA	NA	17	1.22498	Through15m	5.38809
NA	NA	28	1.50344	Through15m	5.05955
12	0.858933	NA	NA	Through15m	5.02669
NA	NA	22	1.28166	Through15m	5.12526
6	1.19868	35	2.15115	Through15m	5.71663
NA	NA	17	1.64587	Through15m	5.32238
24	1.45437	40	2.41134	Through15m	5.4538
NA	NA	11	0.574812	Through15m	5.22382
11	0.15682	12	0.718028	Through15m	5.05955
10	1.0499	24	0.883181	Through15m	5.97947
11	1.97373	18	1.19317	Through15m	5.02669
7	0.624674	35	1.61014	Through15m	5.32238
NA	NA	10	1.39327	Through15m	5.68378
7	0.663927	34	2.00525	Through15m	5.12526
13	1.51976	NA	NA	Through15m	5.91376
7	0.976496	20	1.47832	Through15m	5.97947
5	0.697663	17	0.987443	Through15m	5.12526
15	0.340681	34	0.766269	Through15m	5.61807
NA	NA	19	0.730512	Through15m	5.97947
4	0.00900587	20	1.25389	Through15m	5.05955
6	1.00202	23	1.45467	Through15m	5.38809
NA	NA	29	1.21816	Through15m	5.32238
9	0.951329	12	0.760996	Through15m	5.12526
NA	NA	20	0.698806	Through15m	5.84805
15	2.34645	11	0.409618	Through15m	5.42094
NA	NA	30	0.606154	Through15m	5.02669
8	0.976803	22	0.852374	Through15m	5.91376
17	1.16111	15	1.32669	Through15m	5.05955
NA	NA	16	0.561275	Through15m	5.8809
NA	NA	18	0.913723	Through15m	5.05955
NA	NA	23	0.415087	Through15m	5.02669
NA	NA	22	1.19869	Through15m	5.94661
11	1.16855	19	1.10647	Through15m	5.0924
8	1.08687	22	1.59266	Through15m	5.84805
6	0.950288	37	2.27684	Through15m	5.71663
19	2.15759	18	0.971817	Through15m	5.05955
19	1.31598	22	1.38096	Through15m	5.91376
22	1.08691	10	1.02088	Through15m	5.28953
7	1.41323	82	2.28621	Through15m	5.8152
NA	NA	NA	NA	Through15m	5.15811
NA	NA	27	1.84014	Through15m	5.74949
8	1.85162	22	1.24424	Through15m	5.15811
5	1.49488	22	1.14862	Through15m	5.22382
17	2.08824	32	1.79676	Through15m	5.61807
28	2.09365	15	0.687297	Through15m	5.32238
15	1.91202	22	0.378145	Through15m	5.0924
15	1.15181	11	0.0891501	Through15m	5.68378
25	2.45999	31	1.55764	Through15m	5.38809
5	0.709564	16	0.324886	Through15m	5.48665
19	2.25007	19	0.733635	Through15m	5.51951
7	1.41733	42	2.12279	Through15m	5.28953
22	0.713274	16	1.00939	Through15m	5.12526
5	0.0191637	56	1.43165	Through15m	5.8809
22	2.65861	11	0.516848	Through15m	5.22382
NA	NA	85	2.23233	Through15m	5.02669
18	2.27978	24	1.67342	Through15m	5.61807
3	0.798039	16	0.31654	Through15m	5.02669
15	1.40364	23	0.816904	Through15m	5.61807
23	0.693038	21	1.11967	Through15m	5.0924
NA	NA	18	1.38336	Through15m	5.4538
9	0.645353	13	1.01173	Through15m	5.65092
NA	NA	27	1.64591	Through15m	5.51951
21	1.45635	32	1.33861	Through15m	5.02669
12	1.45113	20	0.486313	Through15m	5.38809
17	1.74421	7	0.110124	Through15m	5.02669
NA	NA	30	1.54247	Through15m	5.91376
NA	NA	22	1.43958	Through15m	5.22382
5	0.431949	16	0.355635	Through15m	5.22382
13	0.86955	15	0.958113	Through15m	5.15811
NA	NA	15	1.31011	Through15m	5.0924
NA	NA	25	1.06489	Through15m	5.28953
NA	NA	23	1.21356	Through15m	5.38809
NA	NA	19	1.57253	Through15m	5.8152
NA	NA	22	1.19188	Through15m	5.22382
NA	NA	10	0.623273	Through15m	5.22382
16	0.300379	20	0.697144	Through15m	5.8809
13	1.34625	26	0.447849	Through15m	5.02669
8	1.14288	NA	NA	Through15m	5.42094
24	1.31414	24	1.49709	Through15m	5.32238
17	1.44776	14	0.630241	Through15m	5.97947
20	2.07697	19	1.45995	Through15m	5.58522
11	0.808365	17	0.465616	Through15m	5.12526
21	0.929212	29	1.75658	Through15m	5.35524
NA	NA	27	1.28474	Through15m	5.28953
NA	NA	43	1.76191	Through15m	5.94661
14	1.95391	37	1.46328	Through15m	5.84805
33	2.1253	16	0.361853	Through15m	5.38809
8	1.37709	18	0.351084	Through15m	5.61807
6	1.17995	46	1.59405	Through15m	5.05955
6	0.0451792	20	1.41657	Through15m	5.91376
11	0.815004	13	0.801606	Through15m	5.25667
37	1.15597	22	1.04229	Through15m	5.97947
7	0.603251	23	1.82151	Through15m	5.19097
12	0.592593	24	1.22182	Through15m	5.74949
8	0.0739918	17	0.940233	Through15m	5.19097
NA	NA	14	0.624138	Through15m	5.25667
NA	NA	15	1.01961	Through15m	5.42094
NA	NA	38	1.61699	Through15m	5.61807
17	0.510175	26	0.729227	Through15m	5.32238
11	1.7547	13	0.239019	Through15m	5.15811
17	1.47931	33	1.88202	Through15m	5.42094
NA	NA	26	1.29737	Through15m	5.4538
NA	NA	13	0.316371	Through15m	5.58522
33	2.73623	29	1.30286	Through15m	5.28953
3	0.691269	11	0.0747578	Through15m	5.02669
12	1.9397	15	1.27356	Through15m	5.15811
2	0.00300207	18	1.31588	Through15m	5.25667
NA	NA	29	1.47509	Through15m	5.32238
7	0.02055	13	0.432296	Through15m	5.22382
NA	NA	14	0.40081	Through15m	5.19097
7	0.579667	20	1.22656	Through15m	5.61807
NA	NA	18	0.895049	Through15m	5.05955
NA	NA	18	1.09704	Through15m	5.91376
21	0.793264	33	1.658	Through15m	5.0924
NA	NA	44	1.58453	Through15m	5.02669
NA	NA	22	0.950379	Through15m	5.0924
7	0.472278	25	1.12538	Through15m	5.15811
NA	NA	21	1.33258	Through15m	5.55236
4	1.0186	26	0.707217	Through15m	5.84805
22	0.713054	25	1.68758	Through15m	5.32238
30	1.15901	14	1.30314	Through15m	5.12526
NA	NA	35	2.03693	Through15m	5.94661
NA	NA	18	0.601149	Through15m	5.71663
15	1.86853	17	1.01776	Through15m	5.84805
NA	NA	31	2.31485	Through15m	5.91376
NA	NA	22	1.85686	Through15m	5.15811
18	0.710262	19	0.690933	Through15m	5.0924
28	2.21329	30	0.762578	Through15m	5.42094
10	1.11376	24	1.14723	Through15m	5.42094
3	0.0157002	20	0.82264	Through15m	5.19097
NA	NA	29	0.987006	Through15m	5.61807
NA	NA	41	2.28473	Through15m	5.4538
5	0.326782	23	1.5548	Through15m	5.12526
11	0.219378	31	2.27406	Through15m	5.19097
NA	NA	30	1.83383	Through15m	5.0924
14	0.785903	20	1.30258	Through15m	5.97947
9	1.78955	22	1.17605	Through15m	5.02669
NA	NA	18	1.16028	Through15m	5.94661
NA	NA	27	1.8262	Through15m	5.15811
7	0.750838	20	0.811129	Through15m	5.35524
15	0.348603	23	1.88521	Through15m	5.22382
NA	NA	31	1.75805	Through15m	5.05955
11	1.89428	21	1.36213	Through15m	5.61807
18	2.26819	57	2.14408	Through15m	5.8152
2	0.0101592	25	0.854387	Through15m	5.42094
NA	NA	21	1.69307	Through15m	5.12526
NA	NA	16	1.4766	Through15m	5.55236
31	1.03141	25	1.48962	Through15m	5.38809
NA	NA	27	1.97129	Through15m	5.12526
NA	NA	26	1.65597	Through15m	5.94661
7	0.96574	9	0.633538	Through15m	5.91376
25	0.959653	27	1.01603	Through15m	5.05955
NA	NA	17	1.63979	Through15m	5.94661
12	0.663913	13	0.772934	Through15m	5.28953
4	0.321513	11	1.10958	Through15m	5.97947
NA	NA	19	0.946236	Through15m	5.97947
NA	NA	23	2.06049	Through15m	5.68378
NA	NA	19	0.368605	Through15m	5.94661
22	1.36297	24	2.18969	Through15m	5.02669
18	1.22407	30	2.04611	Through15m	5.94661
NA	NA	17	0.700053	Through15m	5.05955
24	1.29656	NA	NA	Through15m	5.97947
8	0.911359	46	1.10924	Through15m	5.38809
6	0.608253	23	0.852231	Through15m	5.02669
4	0.102431	21	0.940192	Through15m	5.35524
10	0.105188	21	0.773343	Through15m	5.8809
8	0.131569	24	1.59223	Through15m	5.15811
NA	NA	16	1.31102	Through15m	5.38809
NA	NA	29	1.64614	Through15m	5.8809
6	0.871873	22	0.810107	Through15m	5.02669
NA	NA	29	0.524638	Through15m	5.38809
6	0.101989	19	1.00972	Through15m	5.8152
6	0.0837999	43	2.26556	Through15m	5.05955
7	1.57666	20	0.720529	Through15m	5.0924
29	1.7472	15	1.51881	Through15m	5.97947
19	1.61394	13	0.600305	Through15m	5.22382
10	0.671536	21	0.808767	Through15m	5.8809
3	0.0763435	18	0.706845	Through15m	5.61807
11	1.39005	21	1.01008	Through15m	5.25667
9	0.311295	52	2.10599	Through15m	5.42094
NA	NA	17	0.516769	Through15m	5.51951
NA	NA	16	0.777826	Through15m	5.91376
NA	NA	29	0.685985	Through15m	5.55236
10	0.641856	22	1.83539	Through15m	5.22382
13	2.10978	19	1.41915	Through15m	5.94661
3	0.156909	21	1.69809	Through15m	5.05955
NA	NA	45	1.97523	Through15m	5.02669
5	1.28103	12	0.557806	Through15m	5.91376
24	1.33568	14	0.446201	Through15m	5.05955
11	0.737148	14	0.419459	Through15m	5.4538
7	0.266846	16	0.648477	Through15m	5.84805
8	1.01568	16	1.29512	Through15m	5.91376
NA	NA	27	1.71187	Through15m	5.8809
24	1.42984	21	1.39854	Through15m	5.19097
6	0.622761	18	1.5994	Through15m	5.91376
23	0.728743	13	0.194202	Through15m	5.02669
21	2.10828	15	1.52143	Through15m	5.02669
13	1.00015	34	2.22693	Through15m	5.94661
12	1.08593	18	0.545465	Through15m	5.91376
NA	NA	15	1.38099	Through15m	5.28953
9	1.70582	14	0.596706	Through15m	5.12526
6	0.588568	24	1.38037	Through15m	5.48665
5	1.20444	15	1.21414	Through15m	5.05955
8	0.417727	17	1.03155	Through15m	5.28953
NA	NA	18	1.16286	Through15m	5.68378
5	0.3783	27	1.14469	Through15m	5.4538
NA	NA	16	0.59952	Through15m	5.05955
6	0.0296075	25	1.01613	Through15m	5.12526
NA	NA	43	1.92708	Through15m	5.02669
16	1.08289	26	1.86889	Through15m	5.97947
NA	NA	34	1.24328	Through15m	5.02669
19	0.898561	35	1.80987	Through15m	5.51951
5	1.31182	23	1.51966	Through15m	5.15811
11	0.889365	23	1.42319	Through15m	5.91376
2	0.00790726	13	1.02403	Through15m	5.68378
7	0.381468	19	0.845085	Through15m	5.22382
24	1.40985	17	0.555795	Through15m	5.42094
12	0.57241	26	0.872107	Through15m	5.28953
12	2.10199	21	1.68509	Through15m	5.97947
29	0.896667	26	0.906205	Through15m	5.12526
NA	NA	41	0.89174	Through15m	5.94661
NA	NA	18	0.359528	Through15m	5.48665
10	1.43162	26	1.17828	Through15m	5.91376
14	1.27753	12	1.36768	Through15m	5.55236
NA	NA	17	1.2266	Through15m	5.05955
NA	NA	23	1.37764	Through15m	5.61807
10	1.77491	37	1.27444	Through15m	5.19097
9	0.747335	14	1.05069	Through15m	5.02669
NA	NA	12	0.774672	Through15m	5.55236
14	1.71286	24	1.25596	Through15m	5.25667
5	0.634764	24	0.55613	Through15m	5.97947
16	1.35125	11	1.18532	Through15m	5.0924
7	0.232629	36	1.94966	Through15m	5.58522
NA	NA	18	0.171449	Through15m	5.94661
3	0.11249	31	1.07511	Through15m	5.05955
4	0.678403	26	1.67749	Through15m	5.91376
11	1.38504	32	1.25699	Through15m	5.78234
9	1.07796	29	0.805949	Through15m	5.28953
20	0.499571	14	0.84942	Through15m	5.05955
4	0.01645	12	1.20167	Through15m	5.42094
NA	NA	24	2.06284	Through15m	5.94661
15	1.92029	23	0.825602	Through15m	5.19097
4	0.46168	40	1.38168	Through15m	5.58522
7	1.03352	18	0.680939	Through15m	5.38809
NA	NA	24	1.48078	Through15m	5.02669
9	0.17218	16	1.15039	Through15m	5.15811
19	1.80294	15	0.750234	Through15m	5.48665
NA	NA	26	2.11248	Through15m	5.94661
NA	NA	33	1.42442	Through15m	5.15811
25	1.98104	22	1.35318	Through15m	5.84805
12	1.5584	27	1.50838	Through15m	5.02669
NA	NA	24	1.47872	Through15m	5.0924
7	1.14349	24	1.44478	Through15m	5.42094
NA	NA	30	1.3381	Through15m	5.68378
9	0.738521	27	0.933319	Through15m	5.58522
13	0.40229	44	2.52762	Through15m	5.4538
NA	NA	27	1.62023	Through15m	5.35524
16	0.762053	29	1.28104	Through15m	5.15811
11	1.06948	32	1.9435	Through15m	5.19097
16	1.98565	23	2.07508	Through15m	5.94661
13	0.778552	21	1.29573	Through15m	5.65092
4	0.00900587	42	2.06255	Through15m	5.32238
17	0.281303	19	1.37488	Through15m	5.51951
2	0.00790726	18	0.496665	Through15m	5.97947
7	0.107626	13	0.112145	Through15m	5.15811
25	1.17212	21	1.54425	Through15m	5.05955
4	0.01645	NA	NA	Through15m	5.05955
7	1.52637	NA	NA	Through15m	5.91376
2	0.00300207	21	0.676794	Through15m	5.42094
12	1.83013	14	1.025	Through15m	5.0924
14	2.0396	22	1.25642	Through15m	5.94661
14	2.36151	18	0.552433	Through15m	5.05955
NA	NA	16	1.16372	Through15m	5.68378
NA	NA	20	1.96458	Through15m	5.84805
NA	NA	37	2.31002	Through15m	5.4538
NA	NA	22	0.961221	Through15m	5.12526
NA	NA	25	1.34273	Through15m	5.8152
14	0.511331	19	0.453097	Through15m	5.15811
2	0.213929	23	0.562592	Through15m	5.25667
6	0.0898699	18	0.72249	Through15m	5.61807
20	0.739983	12	0.547216	Through15m	5.22382
3	0.496462	19	1.34128	Through15m	5.91376
14	1.17524	22	0.952864	Through15m	5.84805
NA	NA	27	1.27149	Through15m	5.51951
21	0.874596	18	0.202881	Through15m	5.91376
9	0.675963	17	1.33715	Through15m	5.19097
17	0.828945	18	1.58054	Through15m	5.97947
13	0.702988	23	1.11201	Through15m	5.15811
NA	NA	65	2.0959	Through15m	5.94661
6	0.0381684	33	2.12643	Through15m	5.05955
4	0.0994755	27	1.81671	Through15m	5.0924
NA	NA	8	0.559861	Through15m	5.28953
6	0.142685	21	0.591496	Through15m	5.35524
NA	NA	25	1.05215	Through15m	5.0924
7	0.776648	17	1.4368	Through15m	5.05955
NA	NA	128	3.30508	Through15m	5.22382
NA	NA	87	2.65204	Through15m	5.42094
NA	NA	22	1.88494	Through15m	5.02669
NA	NA	NA	NA	Through15m	5.58522
NA	NA	41	2.48933	Through15m	5.8809
20	2.06317	33	1.98835	Through15m	5.8809
NA	NA	15	1.36219	Through15m	5.94661
22	2.45421	16	1.41623	Through15m	5.15811
27	2.15775	29	1.87679	Through15m	5.25667
13	0.406586	12	0.679424	Through15m	5.02669
6	0.386483	22	1.04433	Through15m	5.94661
10	0.159834	15	1.42627	Through15m	5.94661
NA	NA	17	0.975365	Through15m	5.19097
7	1.22657	31	2.62812	Through15m	5.25667
NA	NA	12	1.18937	Through15m	5.02669
17	2.31188	26	0.984662	Through15m	5.19097
NA	NA	35	1.23858	Through15m	5.02669
6	0.365369	17	1.77764	Through15m	5.25667
NA	NA	19	0.622844	Through15m	5.48665
NA	NA	15	0.454537	Through15m	5.71663
18	2.11029	25	1.29524	Through15m	5.0924
NA	NA	14	0.938172	Through15m	5.05955
NA	NA	19	0.937692	Through15m	5.94661
NA	NA	19	0.988568	Through15m	5.12526
4	0.239891	16	0.733393	Through15m	5.78234
2	0.00300207	15	0.560953	Through15m	5.91376
9	0.996209	49	2.4486	Through15m	5.4538
5	0.265436	16	1.655	Through15m	5.02669
16	1.24969	27	1.19506	Through15m	5.32238
16	1.65963	28	1.47107	Through15m	5.05955
NA	NA	19	1.48089	Through15m	5.94661
9	0.732982	13	1.06923	Through15m	5.12526
13	0.729645	11	0.195837	Through15m	5.02669
19	0.955392	14	0.613568	Through15m	5.97947
NA	NA	NA	NA	Through15m	5.58522
10	0.594786	15	1.14659	Through15m	5.74949
2	0.00300207	17	0.544293	Through15m	5.8152
NA	NA	26	1.61955	Through15m	5.15811
NA	NA	33	1.6724	Through15m	5.94661
18	1.27232	17	0.264798	Through15m	5.8152
NA	NA	119	3.29859	Through15m	5.48665
20	2.35893	29	1.81642	Through15m	5.91376
NA	NA	25	1.17929	Through15m	5.84805
NA	NA	19	1.72105	Through15m	5.0924
8	0.0833175	19	1.07695	Through15m	5.25667
4	0.0208689	11	0.744643	Through15m	5.19097
NA	NA	16	1.25334	Through15m	5.4538
NA	NA	22	1.14323	Through15m	5.94661
NA	NA	14	0.264933	Through15m	5.22382
9	0.857043	26	1.59589	Through15m	5.74949
5	0.353127	32	1.96627	Through15m	5.02669
11	0.725368	29	2.12117	Through15m	5.8152
NA	NA	14	0.30713	Through15m	5.15811
7	0.854354	22	2.00481	Through15m	5.97947
NA	NA	19	0.520477	Through15m	5.78234
NA	NA	23	1.87715	Through15m	5.38809
NA	NA	NA	NA	Through15m	5.78234
5	1.18556	45	1.77033	Through15m	5.71663
NA	NA	29	1.08623	Through15m	5.19097
12	1.38093	25	1.76822	Through15m	5.48665
30	1.03395	24	1.04966	Through15m	5.0924
NA	NA	8	0.984298	Through15m	5.84805
11	1.05647	23	1.12554	Through15m	5.02669
NA	NA	28	0.915047	Through15m	5.94661
NA	NA	19	1.66867	Through15m	5.8809
NA	NA	27	1.2526	Through15m	5.15811
22	1.16489	71	3.14128	Through15m	5.48665
10	0.148588	25	0.791031	Through15m	5.05955
16	1.51746	24	1.27241	Through15m	5.97947
NA	NA	17	0.392205	Through15m	5.48665
11	1.62386	17	1.04398	Through15m	5.78234
9	1.81858	25	1.63351	Through15m	5.8809
NA	NA	27	1.62368	Through15m	5.05955
15	0.948887	23	0.925907	Through15m	5.94661
NA	NA	40	0.551235	Through15m	5.38809
30	1.86207	24	1.37217	Through15m	5.28953
NA	NA	21	1.0477	Through15m	5.12526
NA	NA	24	1.24811	Through15m	5.94661
17	1.49688	17	1.13119	Through15m	5.71663
12	1.62266	24	1.18241	Through15m	5.58522
NA	NA	NA	NA	Through15m	5.28953
6	1.42395	74	2.75159	Through15m	5.38809
8	1.1503	20	0.60866	Through15m	5.22382
15	1.09022	NA	NA	Through15m	5.02669
14	2.01645	18	1.25216	Through15m	5.25667
25	0.674487	17	0.560917	Through15m	5.02669
NA	NA	21	1.30007	Through15m	5.91376
8	1.1057	49	2.29339	Through15m	5.48665
7	0.914057	31	1.70392	Through15m	5.84805
10	0.858288	23	2.20952	Through15m	5.05955
11	1.02778	NA	NA	Through15m	5.91376
13	1.70922	34	1.48372	Through15m	5.38809
14	2.14109	22	0.898287	Through15m	5.22382
12	2.13908	14	1.03848	Through15m	5.74949
14	1.10889	23	1.20591	Through15m	5.94661
6	0.0684101	30	1.67977	Through15m	5.19097
15	0.568734	16	1.20377	Through15m	5.05955
10	1.90308	14	1.15866	Through15m	5.25667
NA	NA	11	0.800659	Through15m	5.65092
13	1.8116	126	3.00851	Through15m	5.25667
13	0.643559	43	2.6573	Through15m	5.94661
NA	NA	49	1.65942	Through15m	5.8152
4	0.554198	21	1.86083	Through15m	5.8152
NA	NA	10	1.35897	Through15m	5.12526
7	1.39165	59	2.78063	Through15m	5.0924
11	0.363063	16	0.337159	Through15m	5.0924
11	1.40757	23	1.86092	Through15m	5.05955
19	2.54098	36	1.48789	Through15m	5.02669
NA	NA	23	0.750468	Through15m	5.94661
8	1.46781	21	1.705	Through15m	5.0924
10	1.08185	27	1.83892	Through15m	5.19097
NA	NA	73	2.56112	Through15m	5.55236
14	1.41511	35	1.61076	Through15m	5.35524
15	2.21638	17	1.36427	Through15m	5.12526
NA	NA	18	0.137038	Through15m	5.0924
15	1.73306	68	2.35263	Through15m	5.91376
12	2.13071	28	1.2852	Through15m	5.05955
21	2.21339	22	0.964672	Through15m	5.02669
NA	NA	21	1.49433	Through15m	5.97947
12	0.685444	17	1.1577	Through15m	5.02669
7	0.766181	22	1.63945	Through15m	5.38809
6	0.0150092	18	1.65413	Through15m	5.28953
7	0.709236	33	1.72948	Through15m	5.94661
6	1.14239	32	1.53911	Through15m	5.28953
NA	NA	NA	NA	Through15m	5.02669
6	0.734966	19	1.2348	Through15m	5.28953
NA	NA	17	1.09464	Through15m	5.94661
13	1.06274	36	1.68384	Through15m	5.28953
6	0.480889	44	2.32212	Through15m	5.65092
NA	NA	11	1.0853	Through15m	5.91376
NA	NA	22	1.65263	Through15m	5.55236
4	0.60303	30	1.20343	Through15m	5.84805
6	1.38431	34	1.53704	Through15m	5.78234
6	0.217841	20	1.16733	Through15m	5.55236
13	1.80961	18	0.646383	Through15m	5.22382
10	1.37551	24	0.935244	Through15m	5.84805
12	0.48044	16	1.39511	Through15m	5.28953
34	1.41692	NA	NA	Through15m	5.8809
13	0.300923	16	0.635443	Through15m	5.97947
31	1.09046	21	1.93306	Through15m	5.91376
15	1.98225	36	0.683478	Through15m	5.25667
NA	NA	22	0.24316	Through15m	5.02669
NA	NA	23	1.8182	Through15m	5.02669
12	0.0943877	48	1.16312	Through15m	5.22382
12	0.0812952	29	1.11332	Through15m	5.94661
5	0.469637	20	0.510312	Through15m	5.22382
12	1.94624	17	0.585471	Through15m	5.65092
12	1.32529	30	1.44884	Through15m	5.91376
14	1.24838	NA	NA	Through15m	5.97947
5	0.0966395	26	1.66931	Through15m	5.02669
NA	NA	13	0.316354	Through15m	5.19097
17	1.37111	36	1.80787	Through15m	5.78234
9	1.51114	14	0.556325	Through15m	5.0924
23	2.8816	16	0.824513	Through15m	5.05955
NA	NA	23	1.95697	Through15m	5.51951
6	0.48663	44	2.31908	Through15m	5.05955
NA	NA	19	1.7337	Through15m	5.19097
23	0.538562	16	0.772649	Through15m	5.84805
NA	NA	16	1.50964	Through15m	5.61807
4	0.412354	28	1.0977	Through15m	5.8809
9	0.32885	NA	NA	Through15m	5.55236
NA	NA	19	1.37193	Through15m	5.12526
11	0.798138	16	0.120766	Through15m	5.12526
15	1.03941	25	0.284366	Through15m	5.61807
6	0.231048	25	1.75603	Through15m	5.22382
NA	NA	21	0.950051	Through15m	5.94661
19	2.55077	18	0.679705	Through15m	5.19097
NA	NA	16	1.03493	Through15m	5.0924
NA	NA	21	1.38342	Through15m	5.02669
NA	NA	11	1.01776	Through15m	5.25667
13	1.96052	16	1.18116	Through15m	5.0924
7	1.03699	28	1.17405	Through15m	5.94661
NA	NA	22	1.07659	Through15m	5.68378
4	0.00900587	15	0.60698	Through15m	5.0924
NA	NA	47	2.35663	Through15m	5.94661
19	0.922611	31	2.06295	Through15m	5.19097
NA	NA	59	1.72222	Through15m	5.19097
NA	NA	17	0.849919	Through15m	5.22382
19	1.21041	22	1.38665	Through15m	5.02669
11	2.14801	29	1.88185	Through15m	5.84805
NA	NA	46	2.05984	Through15m	5.97947
8	1.49149	NA	NA	Through15m	5.12526
25	1.59404	15	1.25717	Through15m	5.05955
7	1.06606	17	0.674153	Through15m	5.12526
14	0.54992	NA	NA	Through15m	5.91376
NA	NA	16	1.26843	Through15m	5.8809
NA	NA	31	1.79618	Through15m	5.32238
10	0.89454	25	0.975526	Through15m	5.94661
6	1.38992	33	1.43244	Through15m	6.53799
14	0.221703	31	0.890841	Through15m	6.76797
7	0.564839	38	1.12271	Through15m	6.07803
NA	NA	14	0.632946	Through15m	6.86653
21	1.2381	31	1.77569	Through15m	6.34086
19	1.27369	30	2.05475	Through15m	6.2423
21	0.525913	14	0.795381	Through15m	6.53799
3	0.39642	26	1.34535	Through15m	6.73511
NA	NA	28	2.05549	Through15m	6.27515
NA	NA	20	0.551338	Through15m	6.07803
6	0.550268	13	0.341953	Through15m	6.96509
18	1.01632	NA	NA	Through15m	6.6694
NA	NA	27	1.51753	Through15m	6.93224
9	1.08242	21	1.23413	Through15m	6.76797
8	0.92046	32	1.31799	Through15m	6.76797
7	0.118131	24	1.06029	Through15m	6.63655
7	1.64109	29	1.91158	Through15m	6.14374
NA	NA	NA	NA	Through15m	6.2423
21	0.992386	35	2.01637	Through15m	6.04517
NA	NA	NA	NA	Through15m	6.83368
14	0.802899	23	0.938479	Through15m	6.11088
11	1.16415	29	1.34298	Through15m	6.04517
14	0.732051	20	0.821847	Through15m	6.30801
NA	NA	14	1.22007	Through15m	6.50513
NA	NA	17	0.350835	Through15m	6.63655
NA	NA	NA	NA	Through15m	6.01232
3	0.443717	17	1.02682	Through15m	6.37372
7	0.79492	55	2.62544	Through15m	6.96509
19	2.65857	23	1.49382	Through15m	6.30801
10	1.02375	24	2.05486	Through15m	6.89938
NA	NA	27	1.68469	Through15m	6.17659
22	1.84421	35	1.61071	Through15m	6.6037
NA	NA	14	0.746457	Through15m	6.11088
11	0.700387	42	2.35523	Through15m	6.04517
NA	NA	10	1.47571	Through15m	6.63655
NA	NA	19	0.301256	Through15m	6.07803
15	1.20172	21	0.367908	Through15m	6.04517
22	0.656112	20	0.292513	Through15m	6.99795
10	1.23601	25	1.49984	Through15m	6.07803
20	0.728192	21	0.995425	Through15m	6.34086
18	1.98804	18	1.32328	Through15m	6.2423
8	1.09809	36	1.7281	Through15m	6.37372
23	2.094	25	1.33795	Through15m	6.20945
17	1.23703	29	1.71636	Through15m	6.07803
NA	NA	25	1.82884	Through15m	6.57084
4	0.0254849	36	1.07469	Through15m	6.47228
7	1.00877	23	1.88011	Through15m	6.6694
NA	NA	8	0.157935	Through15m	6.20945
21	0.266904	28	1.28527	Through15m	6.6694
17	2.62634	18	0.858745	Through15m	6.11088
26	1.76737	30	1.83364	Through15m	6.47228
8	0.371883	34	2.0175	Through15m	6.99795
NA	NA	24	0.963518	Through15m	6.20945
25	1.64507	23	1.32034	Through15m	6.80082
NA	NA	34	1.51037	Through15m	6.96509
NA	NA	35	1.89298	Through15m	6.17659
12	1.21634	21	0.839697	Through15m	6.17659
11	1.34131	8	0.592307	Through15m	6.07803
19	0.456785	15	0.620321	Through15m	6.07803
14	0.883813	29	1.36773	Through15m	6.93224
12	0.856129	43	2.1808	Through15m	6.73511
6	0.708598	18	0.493119	Through15m	6.6037
7	1.41236	24	1.68563	Through15m	6.27515
9	0.793413	20	1.10198	Through15m	6.47228
NA	NA	16	0.973854	Through15m	6.86653
NA	NA	24	1.43793	Through15m	6.47228
13	0.399328	50	1.96399	Through15m	6.2423
NA	NA	21	1.65947	Through15m	6.14374
11	1.43306	22	1.60623	Through15m	6.2423
17	0.707525	19	0.992765	Through15m	6.93224
9	0.953412	10	1.00267	Through15m	6.17659
4	0.177159	13	0.469554	Through15m	6.6037
5	0.776935	28	2.20354	Through15m	6.04517
5	0.715179	25	1.82056	Through15m	6.86653
8	0.578454	23	1.3578	Through15m	6.83368
7	0.393296	20	1.50193	Through15m	6.14374
6	0.456376	42	1.6995	Through15m	6.6694
7	1.34804	22	1.58376	Through15m	6.6694
NA	NA	43	2.53485	Through15m	6.04517
6	1.43117	50	2.60813	Through15m	6.96509
NA	NA	31	1.74167	Through15m	6.20945
15	1.4448	21	0.936849	Through15m	6.14374
11	1.84222	28	1.14687	Through15m	6.99795
NA	NA	30	2.22915	Through15m	6.11088
NA	NA	32	2.06234	Through15m	6.80082
11	0.0543908	14	0.415604	Through15m	6.27515
5	0.0280141	24	2.12848	Through15m	6.63655
NA	NA	NA	NA	Through15m	6.99795
NA	NA	26	1.71325	Through15m	6.34086
8	1.49883	42	1.80672	Through15m	6.20945
21	1.61412	38	1.78074	Through15m	6.86653
5	1.31043	17	0.553159	Through15m	6.01232
9	1.2382	13	0.402671	Through15m	6.83368
NA	NA	64	1.54048	Through15m	6.2423
8	0.270056	31	1.92945	Through15m	6.30801
13	1.54623	17	1.5461	Through15m	6.01232
4	0.514905	20	1.5805	Through15m	6.86653
4	0.355137	18	1.21415	Through15m	6.96509
16	1.77921	49	2.4283	Through15m	6.93224
NA	NA	18	1.0807	Through15m	6.20945
9	1.86848	33	1.19493	Through15m	6.11088
NA	NA	24	0.916185	Through15m	6.80082
NA	NA	NA	NA	Through15m	6.20945
13	2.08785	22	2.03098	Through15m	6.11088
9	1.16209	26	1.43785	Through15m	6.96509
NA	NA	12	0.322905	Through15m	6.76797
NA	NA	26	1.38157	Through15m	6.89938
10	1.00313	30	1.11741	Through15m	6.50513
6	0.298235	14	0.522275	Through15m	6.93224
NA	NA	25	1.77567	Through15m	6.07803
2	0.323616	29	0.829379	Through15m	6.6037
NA	NA	18	1.39542	Through15m	6.04517
NA	NA	28	1.21515	Through15m	6.96509
NA	NA	18	0.714378	Through15m	6.20945
NA	NA	28	1.34014	Through15m	6.83368
26	1.94864	16	0.320289	Through15m	6.04517
41	1.53318	30	2.02242	Through15m	6.04517
NA	NA	24	1.70927	Through15m	6.07803
NA	NA	33	2.27666	Through15m	6.99795
12	0.141756	27	1.87914	Through15m	6.27515
14	1.4119	NA	NA	Through15m	6.04517
NA	NA	33	1.68181	Through15m	6.63655
13	0.28169	31	2.05545	Through15m	6.93224
NA	NA	34	1.45312	Through15m	6.14374
6	0.659493	24	1.27793	Through15m	6.6037
NA	NA	29	0.631156	Through15m	6.53799
7	0.439135	24	1.39961	Through15m	6.63655
29	1.76449	24	1.71552	Through15m	6.01232
21	0.502022	20	1.44648	Through15m	6.96509
NA	NA	19	1.59303	Through15m	6.40657
10	0.122308	25	1.77177	Through15m	6.96509
5	0.185737	24	1.28429	Through15m	6.14374
7	0.300851	18	1.90647	Through15m	6.20945
NA	NA	19	1.24526	Through15m	6.2423
NA	NA	21	1.9038	Through15m	6.99795
11	2.13932	26	1.32696	Through15m	6.6037
NA	NA	15	0.882924	Through15m	6.07803
NA	NA	14	1.18367	Through15m	6.99795
8	0.193245	70	2.33797	Through15m	6.99795
15	0.761406	30	1.4267	Through15m	6.96509
NA	NA	22	0.514946	Through15m	6.43943
NA	NA	16	1.192	Through15m	6.34086
NA	NA	23	1.31266	Through15m	6.76797
28	1.31879	21	0.590983	Through15m	6.76797
11	1.42298	28	1.97637	Through15m	6.34086
6	0.0672189	20	1.39371	Through15m	6.96509
NA	NA	22	1.3988	Through15m	6.99795
NA	NA	NA	NA	Through15m	6.83368
12	0.128971	26	1.80277	Through15m	6.6037
9	0.422804	30	1.40444	Through15m	6.40657
20	2.24449	17	1.5061	Through15m	6.57084
6	1.1167	21	2.03184	Through15m	6.96509
12	1.89095	35	2.02442	Through15m	6.27515
NA	NA	42	1.73338	Through15m	6.70226
7	0.187936	20	0.96351	Through15m	6.43943
NA	NA	21	0.546265	Through15m	6.11088
1	0	NA	NA	Through15m	6.37372
NA	NA	20	1.43729	Through15m	6.17659
NA	NA	19	1.22856	Through15m	6.93224
NA	NA	21	1.47759	Through15m	6.93224
NA	NA	29	2.02397	Through15m	6.04517
NA	NA	23	2.00036	Through15m	6.99795
10	1.03753	18	1.14208	Through15m	6.30801
9	1.85927	22	1.49428	Through15m	6.89938
NA	NA	17	1.32642	Through15m	6.04517
NA	NA	32	1.96687	Through15m	6.93224
12	0.611821	12	0.820776	Through15m	6.99795
18	1.9322	26	2.33933	Through15m	6.2423
9	0.693281	34	2.09958	Through15m	6.2423
5	0.819663	33	2.2426	Through15m	6.73511
NA	NA	40	1.80898	Through15m	6.04517
17	1.88738	33	2.41736	Through15m	6.86653
25	0.97368	45	2.01545	Through15m	6.99795
16	1.24217	18	0.318942	Through15m	6.20945
NA	NA	29	1.94601	Through15m	6.07803
23	1.46713	19	1.10951	Through15m	6.50513
NA	NA	24	1.35508	Through15m	6.53799
NA	NA	20	1.37654	Through15m	6.57084
12	0.389197	8	1.08463	Through15m	6.14374
[truncated: 11,053 more rows]

## Sheet: Fig 2b
OneMinusMean	Category	Time	OneMinuslower	OneMinusupper	BetweenWithin
0.384401	16S Between volunteers	3	0.385516	0.383287	Between volunteers
0.170272	ITS2 Between volunteers	3	0.171776	0.168767	Between volunteers
0.389746	16S Between volunteers	4	0.390153	0.389339	Between volunteers
0.169609	ITS2 Between volunteers	4	0.170156	0.169061	Between volunteers
0.394817	16S Between volunteers	5	0.395127	0.394508	Between volunteers
0.160719	ITS2 Between volunteers	5	0.161137	0.1603	Between volunteers
0.378874	16S Between volunteers	6	0.37917	0.378578	Between volunteers
0.154905	ITS2 Between volunteers	6	0.15533	0.15448	Between volunteers
0.354224	16S Between volunteers	7	0.354502	0.353946	Between volunteers
0.157824	ITS2 Between volunteers	7	0.158243	0.157405	Between volunteers
0.327243	16S Between volunteers	8	0.327511	0.326975	Between volunteers
0.157243	ITS2 Between volunteers	8	0.157654	0.156833	Between volunteers
0.302738	16S Between volunteers	9	0.302989	0.302488	Between volunteers
0.154946	ITS2 Between volunteers	9	0.15535	0.154542	Between volunteers
0.2974	16S Between volunteers	10	0.297643	0.297158	Between volunteers
0.16521	ITS2 Between volunteers	10	0.165635	0.164785	Between volunteers
0.296014	16S Between volunteers	11	0.296254	0.295773	Between volunteers
0.183177	ITS2 Between volunteers	11	0.183631	0.182722	Between volunteers
0.298754	16S Between volunteers	12	0.299013	0.298496	Between volunteers
0.198591	ITS2 Between volunteers	12	0.199111	0.198071	Between volunteers
0.29896	16S Between volunteers	13	0.299228	0.298692	Between volunteers
0.222811	ITS2 Between volunteers	13	0.223386	0.222236	Between volunteers
0.298853	16S Between volunteers	14	0.299119	0.298587	Between volunteers
0.236019	ITS2 Between volunteers	14	0.236619	0.235419	Between volunteers
0.309583	16S Between volunteers	15	0.309868	0.309298	Between volunteers
0.229209	ITS2 Between volunteers	15	0.229855	0.228563	Between volunteers
0.308345	16S Between volunteers	16	0.308624	0.308066	Between volunteers
0.236366	ITS2 Between volunteers	16	0.23702	0.235712	Between volunteers
0.305985	16S Between volunteers	17	0.306263	0.305707	Between volunteers
0.242943	ITS2 Between volunteers	17	0.243625	0.242261	Between volunteers
0.3095	16S Between volunteers	18	0.309818	0.309182	Between volunteers
0.236389	ITS2 Between volunteers	18	0.237146	0.235632	Between volunteers
0.303928	16S Between volunteers	19	0.304286	0.30357	Between volunteers
0.217281	ITS2 Between volunteers	19	0.218075	0.216487	Between volunteers
0.304058	16S Between volunteers	20	0.3044	0.303716	Between volunteers
0.209946	ITS2 Between volunteers	20	0.210702	0.209191	Between volunteers
0.309635	16S Between volunteers	21	0.309986	0.309283	Between volunteers
0.220921	ITS2 Between volunteers	21	0.221721	0.220121	Between volunteers
0.308977	16S Between volunteers	22	0.309381	0.308572	Between volunteers
0.225425	ITS2 Between volunteers	22	0.22637	0.22448	Between volunteers
0.306931	16S Between volunteers	23	0.30737	0.306493	Between volunteers
0.21582	ITS2 Between volunteers	23	0.216814	0.214826	Between volunteers
0.314429	16S Between volunteers	24	0.3149	0.313958	Between volunteers
0.224133	ITS2 Between volunteers	24	0.225157	0.223108	Between volunteers
0.324615	16S Between volunteers	25	0.325099	0.324132	Between volunteers
0.233356	ITS2 Between volunteers	25	0.234471	0.232241	Between volunteers
0.320876	16S Between volunteers	26	0.321384	0.320368	Between volunteers
0.221817	ITS2 Between volunteers	26	0.223036	0.220598	Between volunteers
0.315614	16S Between volunteers	27	0.316151	0.315078	Between volunteers
0.229994	ITS2 Between volunteers	27	0.231237	0.22875	Between volunteers
0.324457	16S Between volunteers	28	0.325022	0.323892	Between volunteers
0.253595	ITS2 Between volunteers	28	0.254923	0.252268	Between volunteers
0.329074	16S Between volunteers	29	0.329672	0.328476	Between volunteers
0.256903	ITS2 Between volunteers	29	0.258486	0.25532	Between volunteers
0.322517	16S Between volunteers	30	0.32316	0.321873	Between volunteers
0.25431	ITS2 Between volunteers	30	0.256101	0.252519	Between volunteers
0.324724	16S Between volunteers	31	0.325428	0.324021	Between volunteers
0.263599	ITS2 Between volunteers	31	0.26536	0.261839	Between volunteers
0.335457	16S Between volunteers	32	0.33621	0.334705	Between volunteers
0.258415	ITS2 Between volunteers	32	0.260216	0.256614	Between volunteers
0.331249	16S Between volunteers	33	0.332034	0.330463	Between volunteers
0.241703	ITS2 Between volunteers	33	0.243689	0.239718	Between volunteers
0.328472	16S Between volunteers	34	0.329335	0.327609	Between volunteers
0.235043	ITS2 Between volunteers	34	0.237247	0.23284	Between volunteers
0.34435	16S Between volunteers	35	0.345343	0.343357	Between volunteers
0.265443	ITS2 Between volunteers	35	0.268048	0.262838	Between volunteers
0.336549	16S Between volunteers	36	0.337594	0.335505	Between volunteers
0.254785	ITS2 Between volunteers	36	0.257484	0.252086	Between volunteers
0.33419	16S Between volunteers	37	0.335289	0.33309	Between volunteers
0.231463	ITS2 Between volunteers	37	0.234181	0.228745	Between volunteers
0.338927	16S Between volunteers	38	0.34005	0.337803	Between volunteers
0.242578	ITS2 Between volunteers	38	0.245419	0.239736	Between volunteers
0.330429	16S Between volunteers	39	0.331814	0.329043	Between volunteers
0.2443	ITS2 Between volunteers	39	0.248022	0.240579	Between volunteers
0.331387	16S Between volunteers	40	0.333387	0.329386	Between volunteers
0.280536	ITS2 Between volunteers	40	0.28634	0.274732	Between volunteers
0.348293	16S Between volunteers	41	0.350227	0.346359	Between volunteers
0.295164	ITS2 Between volunteers	41	0.300843	0.289486	Between volunteers
0.346923	16S Between volunteers	42	0.34876	0.345086	Between volunteers
0.275281	ITS2 Between volunteers	42	0.280524	0.270037	Between volunteers
0.333019	16S Between volunteers	43	0.335221	0.330817	Between volunteers
0.265432	ITS2 Between volunteers	43	0.271142	0.259721	Between volunteers
0.343068	16S Between volunteers	44	0.345359	0.340777	Between volunteers
0.338759	ITS2 Between volunteers	44	0.344465	0.333054	Between volunteers
0.367916	16S Between volunteers	45	0.370346	0.365486	Between volunteers
0.339058	ITS2 Between volunteers	45	0.345451	0.332665	Between volunteers
0.378097	16S Between volunteers	46	0.380993	0.3752	Between volunteers
0.283504	ITS2 Between volunteers	46	0.291455	0.275553	Between volunteers
0.36625	16S Between volunteers	47	0.369848	0.362652	Between volunteers
0.25961	ITS2 Between volunteers	47	0.269168	0.250051	Between volunteers
0.367006	16S Between volunteers	48	0.371636	0.362376	Between volunteers
0.234391	ITS2 Between volunteers	48	0.245713	0.223069	Between volunteers
0.523244	16S Within a volunteer	2.5	0.622894	0.423595	Within a volunteer
0.479905	ITS2 Within a volunteer	2.5	0.564484	0.395325	Within a volunteer
0.608506	16S Within a volunteer	3.5	0.626504	0.590509	Within a volunteer
0.516943	ITS2 Within a volunteer	3.5	0.546485	0.487401	Within a volunteer
0.609611	16S Within a volunteer	4.5	0.621895	0.597327	Within a volunteer
0.483887	ITS2 Within a volunteer	4.5	0.505872	0.461902	Within a volunteer
0.579565	16S Within a volunteer	5.5	0.591846	0.567284	Within a volunteer
0.42995	ITS2 Within a volunteer	5.5	0.451894	0.408006	Within a volunteer
0.572325	16S Within a volunteer	6.5	0.583926	0.560723	Within a volunteer
0.415152	ITS2 Within a volunteer	6.5	0.437197	0.393107	Within a volunteer
0.55485	16S Within a volunteer	7.5	0.566521	0.54318	Within a volunteer
0.431919	ITS2 Within a volunteer	7.5	0.453161	0.410676	Within a volunteer
0.533522	16S Within a volunteer	8.5	0.545002	0.522041	Within a volunteer
0.43255	ITS2 Within a volunteer	8.5	0.455254	0.409845	Within a volunteer
0.535765	16S Within a volunteer	9.5	0.546712	0.524817	Within a volunteer
0.401833	ITS2 Within a volunteer	9.5	0.422989	0.380678	Within a volunteer
0.541535	16S Within a volunteer	10.5	0.551298	0.531771	Within a volunteer
0.413762	ITS2 Within a volunteer	10.5	0.4338	0.393725	Within a volunteer
0.515678	16S Within a volunteer	11.5	0.526167	0.505189	Within a volunteer
0.421172	ITS2 Within a volunteer	11.5	0.445006	0.397339	Within a volunteer
0.543641	16S Within a volunteer	12.5	0.554659	0.532623	Within a volunteer
0.419316	ITS2 Within a volunteer	12.5	0.443384	0.395248	Within a volunteer
0.538761	16S Within a volunteer	13.5	0.549009	0.528514	Within a volunteer
0.445273	ITS2 Within a volunteer	13.5	0.468536	0.42201	Within a volunteer
0.526695	16S Within a volunteer	14.5	0.538017	0.515373	Within a volunteer
0.423291	ITS2 Within a volunteer	14.5	0.44989	0.396692	Within a volunteer
0.534411	16S Within a volunteer	15.5	0.545838	0.522985	Within a volunteer
0.385975	ITS2 Within a volunteer	15.5	0.410056	0.361894	Within a volunteer
0.520399	16S Within a volunteer	16.5	0.531247	0.509551	Within a volunteer
0.399012	ITS2 Within a volunteer	16.5	0.422653	0.37537	Within a volunteer
0.547951	16S Within a volunteer	17.5	0.560455	0.535447	Within a volunteer
0.461608	ITS2 Within a volunteer	17.5	0.489823	0.433394	Within a volunteer
0.522493	16S Within a volunteer	18.5	0.534387	0.510599	Within a volunteer
0.38729	ITS2 Within a volunteer	18.5	0.41499	0.35959	Within a volunteer
0.523081	16S Within a volunteer	19.5	0.535036	0.511126	Within a volunteer
0.385356	ITS2 Within a volunteer	19.5	0.41146	0.359252	Within a volunteer
0.54016	16S Within a volunteer	20.5	0.552771	0.52755	Within a volunteer
0.447078	ITS2 Within a volunteer	20.5	0.477346	0.416811	Within a volunteer
0.529163	16S Within a volunteer	21.5	0.542659	0.515666	Within a volunteer
0.420833	ITS2 Within a volunteer	21.5	0.454062	0.387604	Within a volunteer
0.51944	16S Within a volunteer	22.5	0.532578	0.506301	Within a volunteer
0.416455	ITS2 Within a volunteer	22.5	0.449194	0.383716	Within a volunteer
0.524636	16S Within a volunteer	23.5	0.539116	0.510155	Within a volunteer
0.412004	ITS2 Within a volunteer	23.5	0.445908	0.3781	Within a volunteer
0.528789	16S Within a volunteer	24.5	0.543958	0.513621	Within a volunteer
0.394474	ITS2 Within a volunteer	24.5	0.431145	0.357804	Within a volunteer
0.532712	16S Within a volunteer	25.5	0.54682	0.518604	Within a volunteer
0.413301	ITS2 Within a volunteer	25.5	0.447436	0.379167	Within a volunteer
0.513232	16S Within a volunteer	26.5	0.528722	0.497742	Within a volunteer
0.403627	ITS2 Within a volunteer	26.5	0.437472	0.369783	Within a volunteer
0.562653	16S Within a volunteer	27.5	0.577241	0.548065	Within a volunteer
0.393141	ITS2 Within a volunteer	27.5	0.43005	0.356233	Within a volunteer
0.547204	16S Within a volunteer	28.5	0.562519	0.531888	Within a volunteer
0.464693	ITS2 Within a volunteer	28.5	0.505013	0.424373	Within a volunteer
0.50789	16S Within a volunteer	29.5	0.526687	0.489094	Within a volunteer
0.389899	ITS2 Within a volunteer	29.5	0.436562	0.343237	Within a volunteer
0.53718	16S Within a volunteer	30.5	0.555558	0.518801	Within a volunteer
0.454359	ITS2 Within a volunteer	30.5	0.500055	0.408663	Within a volunteer
0.545321	16S Within a volunteer	31.5	0.563467	0.527175	Within a volunteer
0.397795	ITS2 Within a volunteer	31.5	0.436862	0.358728	Within a volunteer
0.561792	16S Within a volunteer	32.5	0.578611	0.544973	Within a volunteer
0.463645	ITS2 Within a volunteer	32.5	0.507604	0.419687	Within a volunteer
0.568814	16S Within a volunteer	33.5	0.585065	0.552563	Within a volunteer
0.41681	ITS2 Within a volunteer	33.5	0.462476	0.371143	Within a volunteer
0.550795	16S Within a volunteer	34.5	0.569529	0.532062	Within a volunteer
0.473008	ITS2 Within a volunteer	34.5	0.519237	0.426779	Within a volunteer
0.57821	16S Within a volunteer	35.5	0.597421	0.559	Within a volunteer
0.454344	ITS2 Within a volunteer	35.5	0.505311	0.403377	Within a volunteer
0.54125	16S Within a volunteer	36.5	0.567224	0.515276	Within a volunteer
0.385025	ITS2 Within a volunteer	36.5	0.442382	0.327667	Within a volunteer
0.531147	16S Within a volunteer	37.5	0.548523	0.51377	Within a volunteer
0.417624	ITS2 Within a volunteer	37.5	0.474356	0.360891	Within a volunteer
0.498825	16S Within a volunteer	38.5	0.522493	0.475157	Within a volunteer
0.356173	ITS2 Within a volunteer	38.5	0.415421	0.296925	Within a volunteer
0.561885	16S Within a volunteer	39.5	0.586468	0.537301	Within a volunteer
0.511857	ITS2 Within a volunteer	39.5	0.597511	0.426203	Within a volunteer
0.54132	16S Within a volunteer	40.5	0.559402	0.523238	Within a volunteer
0.425708	ITS2 Within a volunteer	40.5	0.512309	0.339108	Within a volunteer
0.532161	16S Within a volunteer	41.5	0.557353	0.506969	Within a volunteer
0.476537	ITS2 Within a volunteer	41.5	0.560932	0.392142	Within a volunteer
0.574884	16S Within a volunteer	42.5	0.597511	0.552257	Within a volunteer
0.324333	ITS2 Within a volunteer	42.5	0.405137	0.243529	Within a volunteer
0.538	16S Within a volunteer	43.5	0.568398	0.507602	Within a volunteer
0.386273	ITS2 Within a volunteer	43.5	0.466707	0.305838	Within a volunteer
0.524754	16S Within a volunteer	44.5	0.562067	0.487442	Within a volunteer
0.4589	ITS2 Within a volunteer	44.5	0.558768	0.359032	Within a volunteer
0.572644	16S Within a volunteer	45.5	0.610483	0.534806	Within a volunteer
0.225417	ITS2 Within a volunteer	45.5	0.270963	0.179871	Within a volunteer
0.569905	16S Within a volunteer	46.5	0.603435	0.536375	Within a volunteer
0.275111	ITS2 Within a volunteer	46.5	0.383897	0.166325	Within a volunteer
0.639238	16S Within a volunteer	47.5	0.685518	0.592958	Within a volunteer
0.450667	ITS2 Within a volunteer	47.5	0.636962	0.264371	Within a volunteer

## Sheet: Fig 2c
ExactAgeinMonths	NinetyNine_Saccharomycescerevisiae1	NinetyNine_Penicilliumpaneum2	NinetyNine_Candidaalbicans3	NinetyNine_Candidaparapsilosis4	NinetyNine_Candidazeylanoides5
2.92402	0.190333	0	0.000333333	0	0.100667
2.52977	0.000333333	0	0.196	0.796333	0
2.92402	0.000666667	0	0	0.984667	0
2.62834	0	0	0.006	0.409333	0
2.82546	NA	NA	NA	NA	NA
2.98973	0.000666667	0.0133333	0.000666667	0.000333333	0
2.46407	0	0.894	0.000666667	0.0333333	0
2.98973	NA	NA	NA	NA	NA
2.69405	0.00266667	0.885333	0	0	0.0316667
2.98973	0.0206667	0.218333	0.660333	0	0
2.82546	0.0146667	0.549	0	0	0
2.98973	0	0.000666667	0.000333333	0	0.688333
2.62834	NA	NA	NA	NA	NA
2.75975	0	0	0	0.819	0.111667
2.95688	0.282667	0.106333	0.155333	0.0786667	0.0113333
2.95688	NA	NA	NA	NA	NA
2.62834	NA	NA	NA	NA	NA
2.92402	0.0426667	0.128	0.000333333	0	0
2.79261	0	0.312	0.496333	0	0
2.7269	0.0746667	0.545	0.310333	0.033	0
2.79261	0.000333333	0	0	0	0
2.98973	0.0916667	0.0926667	0	0.0533333	0
2.95688	0	0	0	0	0
2.82546	NA	NA	NA	NA	NA
2.89117	NA	NA	NA	NA	NA
2.92402	0	0.000333333	0.994	0	0
2.39836	NA	NA	NA	NA	NA
2.95688	NA	NA	NA	NA	NA
2.33265	NA	NA	NA	NA	NA
2.95688	NA	NA	NA	NA	NA
2.95688	NA	NA	NA	NA	NA
2.69405	NA	NA	NA	NA	NA
2.89117	NA	NA	NA	NA	NA
2.85832	0	0.114	0	0	0
2.23409	NA	NA	NA	NA	NA
3.8768	0.025	0	0.803333	0	0
3.77823	0	0.922667	0	0.0253333	0
3.05544	0.276667	0.179	0	0	0
3.48255	0	0	0.000333333	0	0
3.77823	0.628	0.150333	0.000333333	0.00133333	0
3.48255	0.00366667	0.840333	0	0.104	0
3.61396	0	0	0.929667	0	0
3.28542	NA	NA	NA	NA	NA
3.58111	0	0	0.038	0	0.876667
3.18686	0	0.694	0.029	0.0893333	0
3.81109	0.013	0.64	0.01	0.0573333	0
3.38398	0	0.00133333	0.000333333	0.995333	0
3.94251	0	0.823667	0.00233333	0.00233333	0.013
3.58111	0.166667	0.0183333	0.000666667	0	0.129
3.61396	NA	NA	NA	NA	NA
3.8768	0.328667	0	0.205	0	0.143667
3.0883	0.0166667	0	0	0	0
3.18686	NA	NA	NA	NA	NA
3.0883	0	0.00166667	0.994	0	0
3.41684	NA	NA	NA	NA	NA
3.35113	0.003	0.838	0	0.009	0
3.61396	0.032	0.792	0.037	0	0
3.77823	0.053	0.579333	0	0	0
3.41684	0	0.751	0.057	0	0
3.41684	0.946667	0.000666667	0	0.002	0
3.94251	0.000666667	0	0	0.023	0
3.97536	0.0456667	0.793333	0.00733333	0.0136667	0
3.77823	0	0.107667	0.00133333	0.199333	0
3.77823	NA	NA	NA	NA	NA
3.64682	0.0253333	0.597333	0	0.131667	0
3.38398	NA	NA	NA	NA	NA
3.84394	NA	NA	NA	NA	NA
3.8768	NA	NA	NA	NA	NA
3.28542	NA	NA	NA	NA	NA
3.94251	NA	NA	NA	NA	NA
3.154	NA	NA	NA	NA	NA
3.94251	0.000333333	0.630333	0.0236667	0	0.0166667
3.64682	NA	NA	NA	NA	NA
3.67967	0.00733333	0.027	0	0.00266667	0
3.35113	NA	NA	NA	NA	NA
3.84394	NA	NA	NA	NA	NA
3.71253	NA	NA	NA	NA	NA
3.44969	NA	NA	NA	NA	NA
3.8768	0.000333333	0.780333	0	0.0356667	0
3.94251	0.0573333	0.0283333	0	0	0
3.64682	0.000333333	0	0.996	0.000333333	0
3.84394	0.0226667	0.789667	0.0283333	0.012	0
3.154	NA	NA	NA	NA	NA
3.97536	0	0	0.963333	0	0
3.74538	0	0.243333	0.000333333	0.100667	0
3.8768	NA	NA	NA	NA	NA
3.77823	0.00266667	0.553333	0.000333333	0	0
3.38398	0.679333	0.269667	0	0.000333333	0
3.84394	NA	NA	NA	NA	NA
3.90965	0.00233333	0.912667	0	0	0.0566667
3.64682	0	0.000333333	0	0	0
3.77823	0.582	0	0.000333333	0.214333	0
3.41684	0	0.000333333	0.028	0.03	0
3.71253	NA	NA	NA	NA	NA
3.05544	0.743	0.014	0	0	0
3.154	0	0	0	0	0
3.77823	0.00333333	0.0426667	0	0	0
3.61396	NA	NA	NA	NA	NA
3.71253	0	0.00566667	0.976333	0	0
3.44969	NA	NA	NA	NA	NA
3.02259	NA	NA	NA	NA	NA
3.94251	0.893333	0	0.000333333	0	0
3.97536	NA	NA	NA	NA	NA
3.48255	NA	NA	NA	NA	NA
3.12115	0.689667	0	0	0	0
3.84394	0	0	0	0	0
3.38398	NA	NA	NA	NA	NA
3.71253	0.001	0.950667	0	0	0
3.8768	0.0656667	0.583667	0	0.133333	0
3.71253	NA	NA	NA	NA	NA
3.74538	0.005	0.205	0.772333	0	0
3.48255	NA	NA	NA	NA	NA
3.71253	0	0.003	0.905	0	0
3.54825	0.844	0	0	0	0
3.12115	NA	NA	NA	NA	NA
3.5154	0.000666667	0	0	0	0.214333
3.0883	NA	NA	NA	NA	NA
3.94251	NA	NA	NA	NA	NA
3.05544	NA	NA	NA	NA	NA
3.94251	NA	NA	NA	NA	NA
3.71253	0	0.0403333	0	0	0.703
3.21971	0.0436667	0.631	0.0743333	0.00966667	0
3.90965	NA	NA	NA	NA	NA
3.0883	NA	NA	NA	NA	NA
3.154	0.041	0.668333	0.206667	0	0
3.64682	0	0.629	0	0	0
3.0883	NA	NA	NA	NA	NA
3.97536	0	0.000333333	0	0.0173333	0.0193333
3.97536	0.429333	0.0576667	0.379	0	0
3.05544	0.000333333	0	0	0	0
3.94251	0.033	0.44	0	0.340667	0
3.05544	0.0346667	0	0	0.200667	0
3.31828	0.217667	0	0.000666667	0	0
3.38398	0	0	0	0	0
3.94251	0	0.481667	0.102	0	0
3.61396	0.027	0.674667	0	0.0203333	0
3.90965	0.028	0.776	0.0113333	0.0303333	0.0333333
3.12115	0.058	0.875	0	0	0
3.8768	0.0243333	0.434667	0.062	0.0496667	0
3.5154	0	0.000333333	0	0.000333333	0.707333
3.67967	0.0143333	0.847333	0	0	0
3.67967	0.0383333	0.760667	0.00233333	0.033	0
3.21971	0.0256667	0.782667	0.0233333	0.0306667	0
3.90965	0.177	0.298	0	0.000333333	0.452667
3.84394	0	0.317667	0.522667	0.016	0.0186667
3.71253	NA	NA	NA	NA	NA
3.25257	0.0453333	0.000333333	0.101	0.176333	0
3.84394	NA	NA	NA	NA	NA
3.28542	0.0626667	0	0.0386667	0	0.305667
3.90965	0.173667	0	0.45	0.038	0
3.18686	NA	NA	NA	NA	NA
3.64682	0.143	0	0	0	0.484667
3.21971	NA	NA	NA	NA	NA
3.41684	0.086	0	0.038	0.0436667	0
3.8768	0.054	0	0.0423333	0.797333	0
3.90965	NA	NA	NA	NA	NA
3.90965	0.0183333	0.841333	0	0.0176667	0
3.61396	0	0.027	0	0	0.195333
3.21971	0.000666667	0	0	0	0
3.35113	0	0	0	0	0.000333333
3.90965	NA	NA	NA	NA	NA
3.41684	NA	NA	NA	NA	NA
3.41684	0	0	0.989333	0.003	0.00433333
3.90965	0	0.826667	0	0	0
3.38398	0.0323333	0.394667	0.042	0.022	0.341
3.21971	0.000333333	0.005	0	0.0396667	0.426333
3.97536	0.001	0.901333	0.00533333	0.00633333	0.0513333
3.90965	NA	NA	NA	NA	NA
3.84394	0	0	0	0	0
3.58111	0	0.910667	0	0.019	0
3.8768	0	0.787333	0	0.012	0
3.31828	NA	NA	NA	NA	NA
3.31828	0	0.002	0.000333333	0	0
3.90965	0	0	0	0	0
3.61396	0	0	0	0.997333	0
3.64682	NA	NA	NA	NA	NA
3.81109	0	0.363667	0.000333333	0	0
3.90965	0.0183333	0	0.000333333	0.913333	0
3.54825	0.0216667	0	0	0.124333	0
3.58111	0	0	0.258667	0.717	0
3.154	NA	NA	NA	NA	NA
3.74538	0	0	0	0.000333333	0.166
3.64682	0.0326667	0.149	0.009	0.00666667	0.303
3.90965	NA	NA	NA	NA	NA
3.81109	NA	NA	NA	NA	NA
3.94251	0.0613333	0.799667	0	0	0
3.05544	0.0986667	0	0.094	0.0976667	0
3.94251	0	0	0	0.000333333	0.00733333
3.35113	0.00566667	0.636333	0	0	0
3.97536	0.0836667	0	0	0	0
3.94251	0	0.894	0	0	0
3.84394	NA	NA	NA	NA	NA
3.41684	NA	NA	NA	NA	NA
3.84394	0	0.291	0	0.0556667	0
3.58111	NA	NA	NA	NA	NA
3.81109	NA	NA	NA	NA	NA
3.94251	NA	NA	NA	NA	NA
3.28542	0	0.839333	0	0	0
3.90965	NA	NA	NA	NA	NA
3.71253	NA	NA	NA	NA	NA
3.48255	0.011	0.827667	0.0773333	0.008	0
3.94251	0	0.000333333	0	0	0
3.21971	0.0183333	0.804	0.0916667	0	0
3.8768	0.0123333	0.744667	0	0.00133333	0
3.48255	0	0.864667	0	0	0
3.90965	0.000333333	0.972333	0	0.002	0
3.38398	0.106667	0.78	0	0.006	0
3.94251	0	0	0	0	0
3.154	NA	NA	NA	NA	NA
3.90965	0	0.641333	0	0	0
3.81109	NA	NA	NA	NA	NA
3.74538	0	0	0.94	0.046	0
3.58111	NA	NA	NA	NA	NA
3.5154	0	0.675667	0	0	0
3.44969	NA	NA	NA	NA	NA
3.12115	0	0	0.987	0	0
3.71253	0.075	0.000333333	0	0.00533333	0
3.84394	0	0	0	0.775333	0
3.05544	0	0.868	0	0	0
3.61396	NA	NA	NA	NA	NA
3.31828	0	0	0.000333333	0.0786667	0
3.18686	0	0.911667	0	0	0.00966667
3.94251	0	0.926667	0.000333333	0	0
3.21971	0	0.914667	0	0.000333333	0
3.94251	0	0	0	0.179667	0
3.94251	0.0363333	0.388667	0	0	0
3.58111	0.488333	0.0273333	0	0.091	0
3.81109	0.135	0	0.413667	0	0
3.8768	0	0	0.00166667	0	0
3.44969	NA	NA	NA	NA	NA
3.41684	0.028	0.646667	0	0.0143333	0
3.67967	0.006	0	0.000333333	0	0.968
3.67967	NA	NA	NA	NA	NA
3.58111	0.000333333	0.955667	0	0	0
3.94251	0	0.00366667	0.992667	0	0
3.41684	0.959667	0	0.000333333	0	0
3.31828	NA	NA	NA	NA	NA
3.02259	NA	NA	NA	NA	NA
3.67967	0	0.128667	0	0	0
3.90965	0.146333	0	0.000333333	0	0.716333
3.38398	NA	NA	NA	NA	NA
3.97536	NA	NA	NA	NA	NA
3.8768	NA	NA	NA	NA	NA
3.58111	NA	NA	NA	NA	NA
3.8768	0	0.734	0	0	0
3.97536	0.104667	0	0	0	0.303
3.18686	0	0.713333	0	0	0.117667
3.54825	0.001	0	0.849333	0	0.00633333
3.97536	0.001	0.408	0.406667	0.00566667	0.002
3.74538	0	0	0.000333333	0.0493333	0.868667
3.97536	0.00666667	0.735	0.0193333	0.0216667	0
3.18686	0	0.000333333	0	0	0
3.94251	0	0	0	0	0
3.77823	0	0	0	0	0
3.28542	NA	NA	NA	NA	NA
3.35113	0.000666667	0.857333	0.0353333	0.00133333	0
3.71253	0	0.904333	0	0	0.00966667
3.28542	NA	NA	NA	NA	NA
3.67967	0.024	0.555	0	0	0
3.74538	NA	NA	NA	NA	NA
3.35113	0.0233333	0.0926667	0.0296667	0.02	0
3.8768	NA	NA	NA	NA	NA
3.77823	0	0.930667	0	0	0
3.44969	0.222333	0	0	0	0
3.61396	0	0.818	0	0	0
3.0883	0.098	0	0.001	0.00266667	0
3.97536	NA	NA	NA	NA	NA
3.02259	0	0	0.996333	0	0
3.38398	0	0.0793333	0	0.913333	0
3.90965	0	0.0483333	0	0.946667	0
3.8768	0.039	0.737	0.192333	0	0
3.21971	0	0.881333	0.017	0	0.00266667
3.8768	0	0	0	0	0
3.84394	NA	NA	NA	NA	NA
3.94251	NA	NA	NA	NA	NA
3.8768	0.000333333	0	0.000333333	0	0.269667
3.41684	NA	NA	NA	NA	NA
3.38398	0.337333	0.0143333	0	0	0
3.64682	0	0.903333	0	0	0
3.0883	NA	NA	NA	NA	NA
3.21971	NA	NA	NA	NA	NA
3.90965	NA	NA	NA	NA	NA
3.8768	0	0.950667	0	0	0
3.44969	NA	NA	NA	NA	NA
3.31828	0	0.0516667	0	0	0
3.97536	NA	NA	NA	NA	NA
3.67967	NA	NA	NA	NA	NA
3.44969	0.000333333	0	0.984333	0	0
3.05544	NA	NA	NA	NA	NA
3.58111	0.909	0	0	0.009	0.00633333
3.28542	0.001	0	0.014	0.132667	0.189667
3.81109	NA	NA	NA	NA	NA
3.41684	0	0.759333	0.028	0	0
3.90965	0.0303333	0.854667	0	0	0
3.71253	NA	NA	NA	NA	NA
3.74538	0	0	0.447333	0	0
3.97536	0.0153333	0.776667	0	0	0
3.81109	NA	NA	NA	NA	NA
3.84394	NA	NA	NA	NA	NA
3.97536	0.89	0	0	0.0436667	0
3.90965	0	0.026	0	0	0.266333
3.61396	0	0.126333	0.059	0.000333333	0
3.5154	0	0	0.865333	0	0.0973333
3.77823	NA	NA	NA	NA	NA
3.71253	0	0	0	0.0716667	0
3.41684	0.000666667	0.000333333	0.00166667	0.657333	0
3.35113	0	0.00166667	0.925333	0	0
3.25257	0.00366667	0.704	0	0.00533333	0
3.81109	0.000333333	0.0203333	0.000666667	0.976667	0
3.74538	0	0.000333333	0	0	0
3.31828	NA	NA	NA	NA	NA
3.94251	0	0	0.000333333	0.000333333	0
3.90965	0.009	0.579	0	0	0.0206667
3.8768	0	0	0	0.00366667	0
3.54825	0	0	0	0.453	0
3.97536	NA	NA	NA	NA	NA
3.84394	NA	NA	NA	NA	NA
3.38398	0.02	0.624	0.0156667	0	0.057
3.84394	0.00333333	0.879667	0.000333333	0	0.0753333
3.35113	NA	NA	NA	NA	NA
3.35113	0.008	0.79	0	0	0
3.05544	NA	NA	NA	NA	NA
3.41684	0.665	0.253	0	0	0
3.97536	0.138	0.83	0.00333333	0.005	0
3.44969	0.00266667	0.763333	0	0.0133333	0
3.81109	NA	NA	NA	NA	NA
3.97536	NA	NA	NA	NA	NA
3.84394	NA	NA	NA	NA	NA
3.61396	NA	NA	NA	NA	NA
3.77823	0	0	0	0.041	0
3.94251	0	0	0.042	0	0
3.58111	0	0.952	0	0.00433333	0
3.61396	0.000333333	0.0663333	0	0.912667	0.00166667
3.38398	NA	NA	NA	NA	NA
3.48255	0	0.945	0.000333333	0	0
3.90965	0.220333	0.415333	0.0556667	0.025	0
3.97536	0.0103333	0.0763333	0.0273333	0	0
3.90965	0	0	0	0.153333	0.0376667
3.90965	0	0	0.00133333	0	0.998333
3.02259	NA	NA	NA	NA	NA
3.8768	NA	NA	NA	NA	NA
3.90965	NA	NA	NA	NA	NA
3.77823	0.441667	0.177333	0.005	0	0.00466667
3.8768	NA	NA	NA	NA	NA
3.74538	0	0.547667	0	0.0866667	0
3.12115	0	0.0203333	0.972	0	0.000666667
3.5154	0	0.153333	0.534667	0.093	0
3.67967	0.0306667	0.662333	0.041	0.00366667	0
3.90965	0.000333333	0	0.972	0	0
3.8768	0	0.272333	0	0.545667	0.00666667
3.97536	0.096	0	0.047	0	0
3.48255	0.026	0	0	0.00533333	0
3.61396	0	0.002	0.968667	0	0
3.61396	0	0.0683333	0.895667	0	0
3.67967	0	0.675	0	0.212667	0
3.74538	0	0	0	0.0623333	0
3.5154	0.0146667	0.115667	0	0	0.428667
3.77823	0.0446667	0.448	0.0586667	0	0
3.8768	NA	NA	NA	NA	NA
3.38398	NA	NA	NA	NA	NA
3.31828	0	0	0	0	0
3.31828	0.0456667	0.150667	0	0.122667	0
3.67967	NA	NA	NA	NA	NA
3.154	0	0	0	0	0
3.18686	0	0	0	0.001	0.914
3.84394	0.000333333	0.884	0	0.0196667	0
3.74538	NA	NA	NA	NA	NA
3.21971	0.0436667	0	0.0633333	0	0
3.71253	NA	NA	NA	NA	NA
3.25257	NA	NA	NA	NA	NA
3.0883	0.062	0.779667	0	0.102333	0
3.41684	NA	NA	NA	NA	NA
3.77823	0	0.130333	0	0	0
3.64682	0	0	0	0.617667	0
3.71253	NA	NA	NA	NA	NA
3.18686	NA	NA	NA	NA	NA
3.90965	NA	NA	NA	NA	NA
3.18686	NA	NA	NA	NA	NA
3.25257	0	0.947667	0.00966667	0	0
3.90965	0.0263333	0.192	0.484	0.0553333	0
3.38398	0.196333	0.133667	0.457	0.000333333	0
3.81109	NA	NA	NA	NA	NA
3.44969	NA	NA	NA	NA	NA
3.21971	0.000666667	0.0546667	0.000333333	0	0
3.61396	NA	NA	NA	NA	NA
3.71253	0	0.000333333	0	0.001	0
3.0883	0	0.143333	0	0.838667	0
3.97536	0.00766667	0.0103333	0	0.014	0
4.17248	0	0	0	0.989333	0
4.96099	0.01	0	0.0126667	0.068	0
4.82957	0	0	0	0.402667	0
4.36961	0.00666667	0.628	0	0	0
4.00821	0.0163333	0.713667	0	0.0206667	0
4.17248	0.002	0.562	0.0743333	0.142667	0
4.10678	NA	NA	NA	NA	NA
4.04107	0	0.00433333	0	0	0
4.82957	0	0.258333	0.671	0	0
4.10678	0.006	0.942	0	0	0
4.99384	0.0103333	0.877333	0.0223333	0.0203333	0
4.10678	0.264667	0.636333	0.000333333	0	0
4.76386	0.0136667	0.73	0	0.0103333	0
4.69815	0	0	0.996	0.000333333	0
4.27105	0.924667	0.0216667	0	0.000666667	0
4.10678	0	0	0.000333333	0	0
4.07392	0.000333333	0	0.978333	0	0
4.96099	0	0.000333333	0.984333	0	0
4.76386	0.0213333	0	0.000333333	0	0.932667
4.56674	0	0	0	0	0
4.99384	0.00466667	0.962333	0	0.0153333	0
4.07392	NA	NA	NA	NA	NA
4.3039	0.001	0.317667	0	0.542333	0
4.23819	0.0406667	0.594333	0.0173333	0.0363333	0.0183333
4.56674	NA	NA	NA	NA	NA
4.89528	0.028	0.922	0	0	0
4.56674	0	0	0	0	0.122333
4.43532	NA	NA	NA	NA	NA
4.04107	0.000333333	0.540333	0	0	0.0586667
4.50103	0.000333333	0.92	0	0.0296667	0
4.10678	0.0873333	0	0	0.125667	0
4.33676	0	0	0	0	0.294
4.99384	0.024	0.0663333	0	0	0.519
4.07392	NA	NA	NA	NA	NA
4.13963	0	0.97	0	0.0103333	0
4.43532	NA	NA	NA	NA	NA
4.13963	NA	NA	NA	NA	NA
4.43532	0	0.403667	0	0.000333333	0
4.53388	0.000666667	0	0.001	0.984333	0
4.04107	0	0.921	0	0.000333333	0
4.3039	0.00433333	0.716667	0	0.0273333	0.107333
4.27105	NA	NA	NA	NA	NA
4.07392	0	0.0363333	0.946667	0.001	0
4.40246	NA	NA	NA	NA	NA
4.04107	0	0.876	0	0	0
4.99384	0.02	0.773333	0.034	0.037	0.007
4.13963	NA	NA	NA	NA	NA
4.73101	0.012	0.195667	0	0	0
4.43532	0.003	0	0.00633333	0.009	0
4.56674	0	0	0	0.202667	0.771667
4.6653	0.0213333	0.871	0.0256667	0.0163333	0
4.53388	0.0466667	0.567333	0.0566667	0.046	0.0116667
4.40246	0	0	0.581	0.406	0
4.00821	NA	NA	NA	NA	NA
4.59959	0	0.820667	0	0.000333333	0
4.59959	0	0	0	0	0
4.73101	NA	NA	NA	NA	NA
4.53388	NA	NA	NA	NA	NA
4.13963	0.0366667	0.407333	0	0.0316667	0
4.46817	0	0	0	0	0.00733333
4.89528	0	0	0.000333333	0	0.257667
4.10678	NA	NA	NA	NA	NA
4.79671	0	0.758	0	0	0
4.23819	0	0	0	0.954333	0
4.13963	NA	NA	NA	NA	NA
4.99384	NA	NA	NA	NA	NA
4.76386	NA	NA	NA	NA	NA
4.10678	NA	NA	NA	NA	NA
4.36961	0.069	0.683667	0	0	0
4.04107	0.0523333	0.241667	0.278333	0	0.162333
4.92813	0	0.000333333	0.000333333	0	0
4.53388	0	0.1	0	0	0
4.17248	0.0926667	0	0	0	0
4.99384	NA	NA	NA	NA	NA
4.99384	0.925	0	0	0	0
4.96099	0.743667	0	0	0	0.009
4.33676	NA	NA	NA	NA	NA
4.04107	0	0	0.000333333	0.000333333	0.230333
4.96099	0.108333	0.000333333	0	0	0.141
4.99384	0	0.876667	0	0	0.0146667
4.07392	0	0.791	0	0	0
4.50103	0	0.0713333	0	0.0586667	0
4.99384	0	0.295667	0	0	0
4.59959	0.0283333	0.038	0.000333333	0	0
4.36961	NA	NA	NA	NA	NA
4.07392	0	0.589	0	0	0
4.46817	NA	NA	NA	NA	NA
4.92813	0	0	0.464333	0	0
4.27105	0.042	0.007	0.726667	0.0786667	0
4.20534	0	0.0163333	0.000333333	0	0
4.27105	NA	NA	NA	NA	NA
4.99384	0	0	0	0.578667	0
4.79671	NA	NA	NA	NA	NA
4.17248	NA	NA	NA	NA	NA
4.3039	0.666667	0.046	0.0266667	0.157667	0
4.89528	NA	NA	NA	NA	NA
4.13963	0	0.933333	0	0.00833333	0.02
4.10678	0.00733333	0.172	0	0.076	0
4.99384	0.0296667	0.414667	0.000333333	0.305	0
4.96099	0.0643333	0.296	0.216333	0.0623333	0
4.04107	NA	NA	NA	NA	NA
4.99384	0.578667	0	0.0316667	0.000333333	0
4.13963	0	0.406667	0	0	0
4.50103	0	0	0.996	0	0.00133333
4.56674	0	0.000333333	0.0426667	0.158667	0.094
4.07392	NA	NA	NA	NA	NA
4.82957	0	0	0.121667	0	0.313667
4.13963	NA	NA	NA	NA	NA
4.04107	NA	NA	NA	NA	NA
4.00821	NA	NA	NA	NA	NA
4.99384	0	0	0	0.704667	0
4.13963	NA	NA	NA	NA	NA
4.76386	0	0	0.000333333	0	0
4.13963	0.109	0	0.769667	0	0
4.96099	NA	NA	NA	NA	NA
4.3039	0.000666667	0.000666667	0.990333	0	0
4.92813	0	0.00166667	0.991333	0	0
4.10678	0	0	0.000666667	0.00966667	0
4.92813	0	0	0	0	0
4.63244	NA	NA	NA	NA	NA
4.36961	0.382333	0	0.0383333	0	0
4.04107	NA	NA	NA	NA	NA
4.27105	0.0276667	0.0713333	0.002	0.044	0
4.99384	0.004	0.0466667	0	0.875	0
4.89528	0.04	0.444	0	0.00866667	0
4.40246	0.00533333	0	0.000666667	0	0
4.56674	NA	NA	NA	NA	NA
4.04107	0.000333333	0.814	0	0	0
4.99384	NA	NA	NA	NA	NA
4.23819	0.005	0	0	0.0536667	0
4.20534	0	0.941333	0.000333333	0	0
4.07392	0.00866667	0	0.0213333	0	0
4.99384	NA	NA	NA	NA	NA
4.46817	0.000666667	0.000666667	0.928333	0.0526667	0
4.33676	0	0	0.989	0.000666667	0
4.17248	0	0.000666667	0.992667	0.000333333	0
4.33676	NA	NA	NA	NA	NA
4.99384	0	0.267	0	0.0346667	0
4.79671	0.739333	0.000333333	0	0	0
4.07392	0	0	0.958667	0	0
4.13963	NA	NA	NA	NA	NA
4.04107	0.0513333	0	0.725	0	0
4.99384	NA	NA	NA	NA	NA
4.13963	NA	NA	NA	NA	NA
4.17248	0.0123333	0	0	0.209667	0
4.40246	0	0	0.937667	0.0273333	0
4.10678	NA	NA	NA	NA	NA
4.99384	NA	NA	NA	NA	NA
4.69815	0.148667	0	0	0	0
4.99384	0.0113333	0.0203333	0	0	0.362333
4.04107	NA	NA	NA	NA	NA
4.96099	0.127	0	0	0.193333	0
4.13963	0	0.982333	0	0	0
4.99384	0.00333333	0.621	0	0	0
4.99384	0	0.002	0	0.997333	0
4.13963	0.346667	0.438667	0	0.000333333	0
4.76386	NA	NA	NA	NA	NA
4.96099	0.002	0.699333	0.184667	0.00466667	0
4.53388	0.0866667	0.259667	0.0763333	0.0366667	0
4.40246	0	0.439667	0.003	0.00166667	0
4.23819	0	0	0.132667	0	0
4.63244	0	0	0	0.000666667	0
4.50103	0.002	0.033	0.926333	0	0.00233333
4.36961	NA	NA	NA	NA	NA
4.89528	NA	NA	NA	NA	NA
4.04107	NA	NA	NA	NA	NA
4.17248	0.372	0.078	0.388333	0	0
4.86242	NA	NA	NA	NA	NA
4.76386	0	0.00133333	0.916	0	0
4.92813	NA	NA	NA	NA	NA
4.10678	NA	NA	NA	NA	NA
4.99384	0.0416667	0	0.000333333	0.227	0
4.96099	NA	NA	NA	NA	NA
4.00821	NA	NA	NA	NA	NA
4.27105	0.072	0.0146667	0	0	0.271
4.23819	0	0	0.001	0	0.999
4.04107	0.549333	0	0.000333333	0.0176667	0
4.99384	NA	NA	NA	NA	NA
4.10678	0.632	0.208	0	0.003	0
4.69815	0	0	0	0	0.597
4.59959	NA	NA	NA	NA	NA
4.23819	NA	NA	NA	NA	NA
4.17248	NA	NA	NA	NA	NA
4.23819	0.00633333	0.803333	0.002	0.0116667	0
4.00821	NA	NA	NA	NA	NA
4.89528	NA	NA	NA	NA	NA
4.3039	0.002	0.910667	0	0.00533333	0
4.10678	0.000666667	0.735333	0	0.018	0
4.27105	NA	NA	NA	NA	NA
4.96099	NA	NA	NA	NA	NA
4.20534	0	0	0.994667	0.000333333	0
4.3039	0.000666667	0.328333	0.000333333	0.000333333	0
4.00821	NA	NA	NA	NA	NA
4.17248	NA	NA	NA	NA	NA
4.17248	NA	NA	NA	NA	NA
4.27105	0.066	0.885667	0	0	0
4.96099	NA	NA	NA	NA	NA
4.43532	NA	NA	NA	NA	NA
4.07392	0.0796667	0.813	0.0206667	0.004	0
4.10678	0.338	0	0	0.142333	0
4.13963	0	0	0.229667	0	0
4.50103	0.034	0.152333	0.243333	0	0
4.56674	NA	NA	NA	NA	NA
4.76386	NA	NA	NA	NA	NA
4.17248	0.09	0.034	0.645333	0.0156667	0
4.50103	0.047	0.436333	0	0	0.283333
4.00821	NA	NA	NA	NA	NA
4.99384	NA	NA	NA	NA	NA
4.10678	0.144333	0	0	0.000333333	0
4.53388	0	0.651333	0	0.00333333	0
4.63244	NA	NA	NA	NA	NA
4.86242	0.077	0.116667	0	0.484333	0.121333
4.04107	NA	NA	NA	NA	NA
4.17248	0.00333333	0.912	0.000333333	0	0
4.86242	0	0.943333	0	0	0
4.89528	NA	NA	NA	NA	NA
4.04107	0.0303333	0.000333333	0	0	0.749667
4.96099	0.926667	0.005	0	0	0
4.99384	0	0.797	0	0	0
4.96099	0	0.219	0	0.638667	0
4.04107	0.00266667	0.229667	0.000333333	0.008	0
4.17248	NA	NA	NA	NA	NA
4.27105	NA	NA	NA	NA	NA
4.56674	NA	NA	NA	NA	NA
4.92813	0.2	0	0	0.103	0
4.10678	0	0	0	0	0
4.79671	0	0.807333	0	0	0.008
4.99384	0	0.041	0.433333	0.498333	0.00333333
4.43532	0.003	0.0326667	0	0	0.00833333
4.07392	NA	NA	NA	NA	NA
4.27105	NA	NA	NA	NA	NA
4.79671	0	0.187	0	0.674	0
4.17248	NA	NA	NA	NA	NA
4.69815	0.000333333	0	0.722667	0	0
4.46817	0.0266667	0	0.000666667	0.04	0.573
4.20534	0.00366667	0.765333	0	0	0
4.07392	0	0	0.000333333	0	0.644667
4.73101	0.137333	0	0	0.009	0.609
4.20534	NA	NA	NA	NA	NA
4.04107	0.113	0.292333	0.162667	0.0926667	0
4.79671	0.202667	0	0.286667	0	0.191
4.17248	NA	NA	NA	NA	NA
4.33676	0	0	0	0	0
4.07392	0.0886667	0.019	0.601	0.0503333	0
4.17248	0	0.987333	0	0	0
4.76386	NA	NA	NA	NA	NA
4.79671	0.265	0.00733333	0.009	0	0
4.50103	NA	NA	NA	NA	NA
4.40246	NA	NA	NA	NA	NA
4.23819	0.0683333	0.245667	0.145333	0.075	0
4.73101	0.101667	0.364667	0.224	0.04	0
4.07392	NA	NA	NA	NA	NA
4.73101	0.013	0	0	0.882667	0
4.53388	0	0.000333333	0	0	0
4.96099	0.0276667	0.000333333	0.000333333	0.0146667	0
4.36961	0	0.849667	0.0166667	0.000333333	0.023
4.50103	0	0.292667	0	0.053	0
4.92813	0	0.959333	0	0.0183333	0
4.56674	0	0	0	0.248	0.636333
4.17248	0	0.0906667	0.000666667	0	0
4.6653	NA	NA	NA	NA	NA
4.00821	0	0.502	0	0.318333	0
4.40246	0.109	0	0	0.0783333	0
4.3039	NA	NA	NA	NA	NA
4.3039	0	0.922667	0.0226667	0	0
4.96099	0	0.931667	0	0.000333333	0
4.3039	0	0	0.000666667	0	0
4.89528	0.585333	0.204667	0	0	0
4.46817	0.007	0.782667	0	0.0193333	0
4.13963	0	0.861	0	0.046	0
4.07392	0	0.000333333	0.978667	0	0
4.00821	0.023	0.055	0	0	0
4.36961	NA	NA	NA	NA	NA
4.96099	0.066	0.000333333	0	0	0.811667
4.46817	0.00733333	0.00233333	0.346667	0	0
4.17248	NA	NA	NA	NA	NA
4.99384	NA	NA	NA	NA	NA
4.23819	0	0	0.995333	0	0
4.89528	0.0596667	0.722333	0.000333333	0.011	0.0243333
4.17248	0	0.889667	0	0.00966667	0
4.3039	NA	NA	NA	NA	NA
4.92813	0	0.535	0	0.0326667	0
4.63244	0.06	0.321667	0.055	0.096	0
4.00821	0	0.908667	0	0	0
4.3039	NA	NA	NA	NA	NA
4.17248	0.0636667	0	0	0	0
4.79671	NA	NA	NA	NA	NA
4.82957	0.0236667	0.745333	0	0.00266667	0
4.00821	NA	NA	NA	NA	NA
4.86242	0.013	0.361	0	0	0
4.43532	0	0.682333	0	0	0.0226667
4.40246	0.001	0	0.943	0	0
4.46817	NA	NA	NA	NA	NA
4.79671	0.002	0.799	0	0	0
4.92813	0.00966667	0.340333	0.000666667	0.000666667	0
4.99384	0.0476667	0.0213333	0	0	0
4.89528	0	0.827333	0	0	0
4.00821	0.000333333	0	0.08	0	0.295
4.56674	0	0	0	0.987667	0
4.96099	0.000666667	0	0.329333	0.657333	0
4.3039	NA	NA	NA	NA	NA
4.76386	NA	NA	NA	NA	NA
4.99384	0	0	0	0.919333	0
4.76386	0.001	0	0.613667	0.126667	0.197333
4.20534	0.054	0	0	0	0
4.82957	0.00266667	0.883	0	0	0.0163333
4.27105	0.162333	0	0	0.107667	0
4.69815	0.000333333	0	0	0	0
4.86242	0.164	0.000333333	0	0	0
4.04107	0.000333333	0	0.961667	0.000333333	0
4.20534	NA	NA	NA	NA	NA
4.53388	NA	NA	NA	NA	NA
4.33676	0	0.016	0	0.0603333	0
4.96099	NA	NA	NA	NA	NA
4.76386	0.0246667	0.918667	0	0	0
4.04107	NA	NA	NA	NA	NA
4.73101	NA	NA	NA	NA	NA
4.04107	0.249333	0.121	0.217667	0.0483333	0.00433333
4.89528	0	0	0	0.967	0
4.13963	0	0.932667	0	0.00333333	0
4.79671	0	0.872333	0.013	0.0113333	0
4.20534	NA	NA	NA	NA	NA
4.20534	0.108333	0.441333	0.096	0	0
4.00821	NA	NA	NA	NA	NA
4.04107	0.0383333	0	0.108667	0.218	0
4.43532	0	0.822	0	0	0
4.27105	NA	NA	NA	NA	NA
4.82957	NA	NA	NA	NA	NA
4.40246	0.000333333	0	0.394333	0.596333	0
4.86242	0.00566667	0.00233333	0.959333	0.00233333	0
4.00821	0.00566667	0.650333	0.038	0.012	0
4.46817	0.003	0.564	0.019	0.0623333	0
4.04107	0.000333333	0	0.979333	0.000666667	0.00266667
4.99384	0	0.00133333	0.894667	0.00966667	0.0173333
4.76386	NA	NA	NA	NA	NA
4.89528	NA	NA	NA	NA	NA
4.00821	NA	NA	NA	NA	NA
4.99384	NA	NA	NA	NA	NA
4.04107	0	0	0	0	0
4.10678	NA	NA	NA	NA	NA
4.63244	NA	NA	NA	NA	NA
4.40246	0.941	0	0	0	0
4.50103	0	0	0	0	0
4.50103	0	0.331333	0	0.105333	0
4.23819	NA	NA	NA	NA	NA
4.07392	NA	NA	NA	NA	NA
4.82957	0	0	0.979667	0	0
4.3039	NA	NA	NA	NA	NA
4.13963	0.197667	0	0.034	0	0
4.96099	NA	NA	NA	NA	NA
4.13963	NA	NA	NA	NA	NA
4.96099	0.017	0.0126667	0	0	0
4.82957	NA	NA	NA	NA	NA
4.3039	0.004	0.0666667	0.003	0.00133333	0
4.96099	0.00366667	0.039	0.00566667	0.00166667	0
4.23819	NA	NA	NA	NA	NA
4.04107	NA	NA	NA	NA	NA
4.86242	NA	NA	NA	NA	NA
4.04107	0	0.888667	0	0	0
4.96099	0.007	0.902	0	0	0
4.3039	0.000666667	0	0	0.989667	0
4.3039	0.0113333	0	0.0416667	0.119	0
4.6653	0.110333	0.361333	0.165	0.0303333	0
4.92813	NA	NA	NA	NA	NA
4.33676	NA	NA	NA	NA	NA
4.3039	0.000333333	0	0.000333333	0.751333	0
4.99384	0.000333333	0	0	0	0
4.43532	NA	NA	NA	NA	NA
4.3039	0	0.839	0.000666667	0.012	0
4.82957	NA	NA	NA	NA	NA
4.07392	0	0	0	0.873667	0
4.96099	0.00633333	0	0	0.875667	0
4.23819	0	0.976	0.0116667	0	0
4.86242	NA	NA	NA	NA	NA
4.76386	0	0.895667	0	0	0
4.36961	0.0456667	0.669333	0.000333333	0.148333	0
4.20534	0	0	0	0.997333	0
4.92813	0	0.02	0	0.973	0
4.40246	0.0433333	0.231333	0.078	0.598	0
4.00821	0	0	0.996667	0	0
4.92813	0	0	0	0	0
4.33676	NA	NA	NA	NA	NA
4.50103	0	0	0	0.0706667	0
4.69815	0	0	0.0323333	0.22	0
4.10678	0	0	0.000333333	0	0.916333
4.92813	NA	NA	NA	NA	NA
4.76386	NA	NA	NA	NA	NA
4.79671	0	0	0.992333	0.00166667	0
4.13963	0	0	0.788667	0.000333333	0
4.04107	0	0.418	0	0	0
4.33676	0.0746667	0.718	0.00866667	0.0113333	0
4.3039	0	0	0	0.00433333	0
4.69815	NA	NA	NA	NA	NA
4.56674	0	0.043	0.923333	0.001	0
4.33676	0.01	0.859	0.00933333	0.00366667	0
4.43532	0.166	0.133667	0	0.113	0
4.89528	NA	NA	NA	NA	NA
4.23819	0.014	0	0.000333333	0.000333333	0.0476667
4.13963	NA	NA	NA	NA	NA
4.46817	0	0	0.000333333	0	0
4.00821	0.000666667	0	0.000333333	0.998333	0
4.92813	0	0	0	0.194333	0.0296667
4.20534	0	0.69	0	0	0.0386667
4.3039	0	0.921333	0	0.0283333	0
4.07392	NA	NA	NA	NA	NA
4.99384	0.0806667	0.248667	0.162667	0	0
4.00821	NA	NA	NA	NA	NA
4.96099	NA	NA	NA	NA	NA
4.89528	0.175667	0.336667	0	0	0
4.99384	0	0	0.000333333	0	0.0616667
4.04107	0	0	0.964333	0	0
4.99384	NA	NA	NA	NA	NA
4.04107	0	0.754333	0	0	0
4.96099	0.319	0	0	0.198667	0
4.13963	NA	NA	NA	NA	NA
4.07392	0.000666667	0.012	0.00333333	0.567	0
4.69815	NA	NA	NA	NA	NA
4.96099	0.036	0	0	0	0
4.23819	NA	NA	NA	NA	NA
4.40246	0.0303333	0	0	0.251667	0.158333
4.73101	0	0	0.000333333	0	0
4.17248	0.132333	0	0.369333	0.294	0
4.10678	0	0.813	0	0.0396667	0
4.20534	0	0.960333	0.000333333	0	0
4.40246	NA	NA	NA	NA	NA
4.73101	NA	NA	NA	NA	NA
4.13963	0.017	0.952333	0	0.00266667	0
4.20534	0.0213333	0.0603333	0.0903333	0	0
4.59959	NA	NA	NA	NA	NA
4.99384	NA	NA	NA	NA	NA
4.69815	NA	NA	NA	NA	NA
4.96099	0.00133333	0.756333	0	0.029	0
4.10678	NA	NA	NA	NA	NA
4.69815	0	0.0813333	0.663333	0	0
4.3039	0.011	0.849	0	0	0
4.04107	NA	NA	NA	NA	NA
4.13963	NA	NA	NA	NA	NA
4.00821	0	0.699333	0	0.00533333	0
4.04107	NA	NA	NA	NA	NA
4.96099	NA	NA	NA	NA	NA
4.40246	0.000333333	0.911333	0	0	0
4.20534	NA	NA	NA	NA	NA
4.79671	0.139	0	0.135333	0.0293333	0.000666667
4.89528	0.364	0.0226667	0	0	0.386667
4.40246	0	0.948333	0.000333333	0	0
4.04107	NA	NA	NA	NA	NA
4.96099	0.003	0	0.0316667	0	0
4.96099	NA	NA	NA	NA	NA
4.6653	NA	NA	NA	NA	NA
4.76386	NA	NA	NA	NA	NA
4.27105	0.003	0.714	0.000333333	0	0.096
4.53388	NA	NA	NA	NA	NA
4.59959	0	0	0.965667	0	0.006
4.13963	0.000333333	0	0.000333333	0	0
4.86242	0.000666667	0	0	0	0.868
4.96099	0.112	0.191333	0.041	0.0953333	0
4.6653	0.250667	0	0	0.000333333	0
4.99384	NA	NA	NA	NA	NA
4.82957	0.746667	0.120333	0.0113333	0.00466667	0.00866667
4.40246	0.00533333	0.89	0	0	0
4.17248	0.03	0.363333	0.000333333	0.0396667	0
4.96099	NA	NA	NA	NA	NA
4.99384	NA	NA	NA	NA	NA
4.53388	NA	NA	NA	NA	NA
4.23819	0.006	0.487333	0	0	0
4.92813	0	0	0	0.0353333	0
4.50103	0.213333	0	0.598	0.0463333	0
4.92813	0.0803333	0	0	0	0
4.43532	NA	NA	NA	NA	NA
4.27105	0.0653333	0	0.509	0.000666667	0
4.13963	0.0126667	0.808667	0.067	0	0
4.00821	NA	NA	NA	NA	NA
4.96099	NA	NA	NA	NA	NA
4.00821	NA	NA	NA	NA	NA
4.00821	0.023	0.323667	0	0.0723333	0.0316667
4.36961	NA	NA	NA	NA	NA
4.46817	0	0.000333333	0.984	0	0.00133333
4.33676	0	0.0253333	0.002	0.968667	0
4.00821	0	0.0413333	0	0.0976667	0
4.92813	NA	NA	NA	NA	NA
4.07392	0	0.0753333	0	0.583333	0.131
4.73101	0	0.785667	0	0	0
4.82957	0	0.363333	0	0	0
4.36961	0.0186667	0.0536667	0	0.002	0
4.46817	0.032	0.0206667	0.275333	0	0.213333
4.10678	NA	NA	NA	NA	NA
4.79671	0	0	0.507667	0	0.205667
4.43532	0	0.924	0	0.0116667	0
4.36961	0.000333333	0	0	0.997333	0
4.33676	NA	NA	NA	NA	NA
4.53388	0.0483333	0.71	0	0.0156667	0
4.20534	NA	NA	NA	NA	NA
4.33676	0.000666667	0	0	0	0
4.76386	0	0.03	0	0	0
4.27105	NA	NA	NA	NA	NA
4.6653	0	0.00333333	0.993	0	0
4.27105	0	0	0.997333	0	0
4.96099	0.00433333	0.002	0.935	0.00433333	0
4.27105	0.087	0.670333	0.001	0.0306667	0
4.46817	0.00333333	0.791667	0.000333333	0	0.00466667
4.00821	0.000333333	0.822667	0	0.00833333	0.023
4.96099	0	0.542333	0	0	0.0963333
4.00821	0.484667	0	0.186333	0.049	0
4.89528	NA	NA	NA	NA	NA
4.79671	0.00266667	0.968	0	0	0
4.04107	0	0.882333	0	0	0
4.17248	0	0.693333	0	0	0.076
4.92813	0	0	0.989667	0.00466667	0
4.07392	0.0796667	0.807667	0	0.000333333	0
4.99384	0	0.416667	0	0.554	0
4.46817	NA	NA	NA	NA	NA
4.92813	0.00233333	0.914667	0	0	0
4.99384	NA	NA	NA	NA	NA
4.20534	NA	NA	NA	NA	NA
4.92813	0.000333333	0	0.000333333	0.000333333	0.000333333
4.40246	0	0.000333333	0.857333	0.110667	0
4.04107	NA	NA	NA	NA	NA
4.96099	0.899333	0	0.00966667	0	0
4.20534	NA	NA	NA	NA	NA
4.13963	NA	NA	NA	NA	NA
4.07392	0.09	0.316	0.00933333	0.0436667	0
4.27105	NA	NA	NA	NA	NA
4.00821	0.542	0	0	0.00133333	0
4.56674	NA	NA	NA	NA	NA
4.07392	NA	NA	NA	NA	NA
4.56674	NA	NA	NA	NA	NA
4.46817	0.00466667	0.430667	0.511667	0.00666667	0
4.04107	NA	NA	NA	NA	NA
4.96099	NA	NA	NA	NA	NA
4.92813	NA	NA	NA	NA	NA
4.33676	NA	NA	NA	NA	NA
4.3039	NA	NA	NA	NA	NA
4.3039	0	0.003	0.00233333	0.607	0.002
4.17248	0	0.753	0	0.0856667	0
4.76386	0	0.00266667	0.254333	0	0.569667
4.00821	0	0	0.992333	0	0
4.99384	0.000333333	0.00466667	0.988333	0.000333333	0
4.3039	NA	NA	NA	NA	NA
4.20534	NA	NA	NA	NA	NA
4.04107	0	0	0.981	0	0
4.89528	0	0	0.716	0.000333333	0.0476667
4.07392	0	0.000333333	0	0	0.836667
4.33676	NA	NA	NA	NA	NA
4.07392	NA	NA	NA	NA	NA
4.36961	0	0.001	0	0	0
4.92813	0	0.0613333	0.000333333	0.305667	0
4.92813	0	0.328	0.113333	0	0
4.17248	0.0766667	0.665333	0.000666667	0.0243333	0
4.99384	NA	NA	NA	NA	NA
4.07392	0	0	0.984667	0	0
4.99384	0	0	0.990333	0	0
4.13963	0	0	0	0.767333	0
4.82957	0	0.007	0	0.904667	0
4.04107	NA	NA	NA	NA	NA
4.96099	NA	NA	NA	NA	NA
4.23819	0	0.00266667	0.000333333	0.989667	0
4.99384	0	0	0.000333333	0.994	0
4.3039	0.0826667	0.000333333	0	0.0813333	0
4.92813	0	0.65	0	0	0
4.92813	0	0	0.171	0	0
4.04107	0	0	0.000333333	0	0.153333
4.92813	NA	NA	NA	NA	NA
4.33676	0	0	0	0	0
4.63244	0	0.973	0	0	0
4.33676	0.000666667	0.637667	0.00533333	0.0103333	0
4.04107	0	0.919	0	0	0
4.10678	0	0	0.00766667	0	0.0293333
4.73101	0	0.00433333	0	0	0.833667
4.79671	0	0	0.385	0	0
4.23819	NA	NA	NA	NA	NA
4.04107	0.08	0.73	0	0	0
4.89528	0.006	0.903333	0	0.0156667	0
4.43532	0.00166667	0.026	0	0.962667	0
4.82957	0.035	0.356333	0	0.490333	0
4.20534	0	0.000333333	0.57	0.0516667	0
4.96099	NA	NA	NA	NA	NA
4.96099	NA	NA	NA	NA	NA
4.53388	0.003	0	0	0	0
4.10678	NA	NA	NA	NA	NA
4.10678	0	0.0133333	0.926	0	0
4.17248	NA	NA	NA	NA	NA
4.82957	0	0	0	0	0.75
4.20534	NA	NA	NA	NA	NA
4.89528	NA	NA	NA	NA	NA
4.40246	0.0646667	0	0	0	0.766
4.79671	0.00333333	0.823667	0.000333333	0	0
4.10678	NA	NA	NA	NA	NA
4.79671	NA	NA	NA	NA	NA
4.3039	NA	NA	NA	NA	NA
4.07392	NA	NA	NA	NA	NA
4.99384	NA	NA	NA	NA	NA
4.43532	0.000333333	0	0	0	0
4.10678	0.009	0.00533333	0.0106667	0.786	0.000333333
4.46817	NA	NA	NA	NA	NA
4.07392	0.0163333	0.646	0.00266667	0.121	0
4.96099	0	0.324667	0	0	0
4.6653	NA	NA	NA	NA	NA
4.20534	0.000333333	0.827333	0	0.0673333	0
4.07392	0.00833333	0.184	0.695	0.00133333	0
4.07392	0.0326667	0.32	0.359667	0	0
4.99384	0	0.407333	0	0	0
4.76386	NA	NA	NA	NA	NA
4.07392	0.089	0.552333	0	0	0
4.73101	0.00133333	0.000666667	0	0	0
4.23819	NA	NA	NA	NA	NA
4.99384	NA	NA	NA	NA	NA
4.96099	NA	NA	NA	NA	NA
4.00821	0.0106667	0	0.0633333	0.0433333	0.753667
4.96099	0.004	0	0.00266667	0	0.167667
4.79671	0	0	0.000333333	0	0
4.07392	NA	NA	NA	NA	NA
4.17248	0	0.825667	0	0.000333333	0
4.92813	0	0.843333	0	0	0
4.99384	NA	NA	NA	NA	NA
4.50103	NA	NA	NA	NA	NA
4.89528	0.00933333	0.817667	0.000333333	0.014	0.0513333
4.00821	NA	NA	NA	NA	NA
4.23819	0.002	0.434333	0	0	0.014
4.17248	NA	NA	NA	NA	NA
4.13963	NA	NA	NA	NA	NA
4.92813	NA	NA	NA	NA	NA
4.40246	0.0343333	0.387	0.0133333	0.00966667	0
4.50103	0.002	0	0.00933333	0.0636667	0
4.40246	0.009	0.908667	0.00533333	0.0206667	0
4.82957	0.00233333	0.656667	0	0.000333333	0
4.04107	0.925667	0.000333333	0	0.00266667	0.00866667
4.04107	0	0.732667	0	0	0
4.96099	0	0.925	0.000333333	0.047	0
4.43532	NA	NA	NA	NA	NA
4.23819	0	0.61	0	0	0
4.92813	0.00366667	0.822667	0	0.018	0.00733333
4.63244	0.00933333	0.00833333	0.290333	0	0
4.96099	NA	NA	NA	NA	NA
4.17248	0	0.961667	0.0143333	0	0
4.50103	NA	NA	NA	NA	NA
4.76386	0.001	0	0	0.048	0.346667
4.50103	0.0596667	0	0	0.248333	0.152333
4.50103	0.00533333	0.939333	0	0	0
4.79671	NA	NA	NA	NA	NA
4.20534	0.935667	0	0	0	0
4.92813	0.257667	0	0	0	0
4.04107	0	0	0.00433333	0.895667	0.0246667
4.40246	0.0336667	0	0	0.110667	0
4.73101	NA	NA	NA	NA	NA
4.20534	NA	NA	NA	NA	NA
4.07392	NA	NA	NA	NA	NA
4.99384	NA	NA	NA	NA	NA
4.76386	0	0.603	0.000333333	0	0
4.86242	0.019	0.643667	0.045	0.140667	0
4.82957	0.002	0.322667	0	0	0
4.96099	0.001	0	0	0	0
4.20534	0	0.00666667	0.973333	0.000333333	0
4.13963	0	0	0.956667	0	0
4.27105	0.00733333	0	0.000666667	0.801333	0.00433333
4.10678	0	0	0	0	0.832
4.23819	0	0.614333	0	0.004	0.0126667
4.89528	0.736667	0	0	0	0
4.20534	0.123667	0	0.217667	0	0.469333
4.04107	0.0143333	0.221667	0	0	0
4.53388	0	0.038	0	0	0.955333
4.13963	0.337667	0	0.001	0.000333333	0
4.04107	NA	NA	NA	NA	NA
4.20534	NA	NA	NA	NA	NA
4.92813	NA	NA	NA	NA	NA
4.00821	0.628	0.0133333	0	0.089	0
4.56674	0.000333333	0.804	0	0.0116667	0
4.99384	0.047	0	0	0.166	0
4.20534	0.133667	0.193	0	0	0
4.86242	0.0296667	0.143333	0	0	0
4.00821	NA	NA	NA	NA	NA
4.82957	0.049	0.274667	0.0703333	0.274333	0
4.89528	0.140333	0.0816667	0.212	0	0.474333
4.79671	NA	NA	NA	NA	NA
4.40246	NA	NA	NA	NA	NA
4.63244	0	0.763	0	0.0193333	0
4.13963	0	0.034	0.945333	0.003	0.00366667
4.3039	0.035	0	0.0103333	0.0243333	0
4.27105	NA	NA	NA	NA	NA
4.33676	0.094	0	0	0.0346667	0
4.99384	0.024	0.626333	0.0286667	0.0576667	0
4.99384	0	0	0.95	0	0
4.43532	0	0.0703333	0.000333333	0	0
4.43532	NA	NA	NA	NA	NA
4.99384	NA	NA	NA	NA	NA
4.92813	NA	NA	NA	NA	NA
4.46817	0	0	0	0.715	0
4.23819	0.024	0.314333	0.000333333	0	0.0983333
4.10678	0	0.272667	0	0.00833333	0.270667
4.92813	0	0.006	0.000333333	0.967	0.014
4.04107	0	0	0.995	0	0
4.92813	0	0	0.981333	0.002	0.00666667
4.59959	0.343	0	0.000333333	0	0.155667
4.76386	NA	NA	NA	NA	NA
4.89528	0.000333333	0.225333	0.753667	0	0
4.82957	0	0.00333333	0.973333	0	0
4.43532	0.53	0.08	0	0	0
4.86242	0.00966667	0	0	0	0
4.79671	0.00166667	0.828	0.00166667	0.001	0
4.33676	NA	NA	NA	NA	NA
4.3039	0.00633333	0.627667	0	0.000333333	0
4.86242	0.871333	0.0713333	0	0	0
4.96099	0	0.0363333	0.260333	0.534667	0
4.00821	0.545333	0	0.012	0	0.0446667
4.76386	0	0.940333	0	0.008	0.013
4.36961	0.0533333	0	0	0.726	0
4.27105	0	0.9	0	0.024	0
4.36961	NA	NA	NA	NA	NA
4.96099	NA	NA	NA	NA	NA
4.43532	0	0	0.197333	0.743	0.000333333
4.92813	0.00166667	0.00266667	0.237667	0.727	0
4.3039	0	0	0.000333333	0	0
4.3039	0	0.0646667	0	0	0
4.07392	NA	NA	NA	NA	NA
4.99384	NA	NA	NA	NA	NA
4.36961	0	0.737	0	0	0
4.50103	NA	NA	NA	NA	NA
4.43532	0.122	0.512667	0	0.04	0
4.04107	0	0.577667	0	0	0
4.92813	0.0713333	0.108333	0.0833333	0	0
4.82957	0.908333	0	0.004	0	0
4.3039	0	0	0	0.000333333	0
4.76386	0	0	0.993667	0	0
4.10678	0	0.596333	0.000333333	0.00666667	0
4.36961	NA	NA	NA	NA	NA
4.79671	0	0.323667	0.244	0.314333	0
4.10678	0	0	0	0	0.558333
4.04107	0	0.927667	0	0	0.00266667
4.96099	0	0.911667	0	0	0.015
4.76386	0.00966667	0.824	0.0246667	0.03	0.0106667
4.6653	NA	NA	NA	NA	NA
4.46817	0.110333	0.653333	0.00266667	0	0.00633333
4.82957	0.186	0	0.103	0.0546667	0
4.63244	0	0.913333	0.000333333	0.00733333	0
4.00821	NA	NA	NA	NA	NA
4.10678	0.192	0.64	0	0.0673333	0
4.36961	0	0.000333333	0	0.0773333	0.00133333
4.3039	NA	NA	NA	NA	NA
4.07392	NA	NA	NA	NA	NA
4.86242	NA	NA	NA	NA	NA
4.92813	0	0	0.000333333	0.804333	0
4.07392	NA	NA	NA	NA	NA
4.13963	0.000333333	0.793667	0.108667	0	0
4.27105	NA	NA	NA	NA	NA
4.00821	0	0.00133333	0	0.015	0
4.3039	NA	NA	NA	NA	NA
4.89528	NA	NA	NA	NA	NA
4.23819	0.043	0.673667	0.082	0.02	0
4.3039	NA	NA	NA	NA	NA
4.07392	0	0.838333	0.000333333	0	0
4.27105	NA	NA	NA	NA	NA
4.46817	NA	NA	NA	NA	NA
4.86242	0.363333	0.0236667	0	0.000333333	0
4.76386	0.00166667	0.00166667	0.000333333	0.305333	0
4.07392	NA	NA	NA	NA	NA
4.36961	0.022	0.438333	0.008	0.00566667	0
4.04107	0	0.307333	0	0.671333	0
4.99384	0	0	0	0.0343333	0
4.89528	NA	NA	NA	NA	NA
4.33676	NA	NA	NA	NA	NA
4.33676	0	0.938	0	0.001	0
4.6653	0.574333	0.21	0	0.00333333	0
5.15811	NA	NA	NA	NA	NA
5.05955	0	0.949667	0.00366667	0	0
5.94661	0.220667	0.739667	0.001	0	0
5.35524	0	0.871667	0	0	0
5.28953	0.102	0.527667	0.014	0	0
5.15811	0	0.811	0	0	0
5.35524	0.00266667	0.665667	0	0.02	0
5.28953	0	0	0	0.0173333	0
5.12526	NA	NA	NA	NA	NA
5.8152	0.00366667	0.120333	0.803667	0	0
5.74949	NA	NA	NA	NA	NA
5.94661	NA	NA	NA	NA	NA
5.84805	0	0	0.977667	0	0
5.91376	0	0.00266667	0.98	0.000333333	0
5.68378	0	0	0.000333333	0	0.792667
5.74949	0.004	0	0	0.779667	0
5.15811	NA	NA	NA	NA	NA
5.02669	0	0.154333	0.512667	0.166	0
5.94661	0	0.00333333	0.954	0.0223333	0
5.71663	NA	NA	NA	NA	NA
5.55236	0.003	0	0	0	0
5.42094	NA	NA	NA	NA	NA
5.05955	NA	NA	NA	NA	NA
5.12526	NA	NA	NA	NA	NA
5.32238	0	0.0133333	0	0	0.0726667
5.8809	0.000666667	0.00233333	0	0	0.0593333
5.02669	NA	NA	NA	NA	NA
5.05955	0	0.945333	0.00133333	0.019	0
5.94661	NA	NA	NA	NA	NA
5.05955	0	0.820667	0	0.0676667	0
5.91376	0.000333333	0.201667	0	0	0
5.19097	NA	NA	NA	NA	NA
5.12526	0.0363333	0.739333	0.021	0.025	0
5.19097	NA	NA	NA	NA	NA
5.02669	0.0863333	0.325	0	0.000333333	0
5.48665	0	0	0	0.267667	0
5.25667	0.005	0.718667	0	0.0473333	0
5.19097	0.006	0.183333	0.119	0.0353333	0
5.32238	0.041	0	0.001	0.191	0
5.02669	0	0.946	0.000333333	0.000333333	0
5.02669	0	0.0683333	0.000333333	0.000333333	0
5.22382	0	0.000333333	0.0116667	0.984667	0
5.05955	0	0.423	0	0	0
5.8152	0.000666667	0	0	0	0
5.28953	0.0996667	0.179	0	0.302333	0
5.8809	NA	NA	NA	NA	NA
5.97947	NA	NA	NA	NA	NA
5.02669	0.0363333	0	0	0.318333	0
5.84805	0.004	0	0	0	0.572
5.4538	0.349667	0.167333	0	0.133	0
5.91376	NA	NA	NA	NA	NA
5.12526	0	0	0	0.996333	0
5.97947	0.000333333	0	0.940667	0.0473333	0
5.19097	0	0	0	0	0
5.12526	0.00966667	0.649	0	0	0
5.02669	0.00333333	0.28	0	0	0.412
5.91376	0.00233333	0.262	0	0	0.702667
5.65092	NA	NA	NA	NA	NA
5.61807	NA	NA	NA	NA	NA
5.05955	0	0	0	0.0733333	0
5.91376	NA	NA	NA	NA	NA
5.91376	0.932333	0	0	0	0
5.97947	NA	NA	NA	NA	NA
5.22382	NA	NA	NA	NA	NA
5.48665	NA	NA	NA	NA	NA
5.02669	0	0.979667	0	0.00933333	0
5.74949	NA	NA	NA	NA	NA
5.4538	NA	NA	NA	NA	NA
5.91376	NA	NA	NA	NA	NA
5.58522	0.061	0	0.000333333	0.0423333	0.108667
5.74949	0	0.0133333	0.0883333	0	0
5.05955	0.005	0.896	0	0	0
5.94661	NA	NA	NA	NA	NA
5.02669	0.0473333	0.906	0	0	0
5.97947	0.013	0.556333	0.064	0	0
5.58522	0.008	0.318	0	0.000666667	0.000333333
5.12526	0.0463333	0.053	0.629667	0	0
5.32238	NA	NA	NA	NA	NA
5.12526	0.109	0.000333333	0	0.133667	0
5.19097	NA	NA	NA	NA	NA
5.91376	0.000666667	0	0.000666667	0	0
5.25667	NA	NA	NA	NA	NA
5.4538	0.003	0.00166667	0.973667	0	0
5.8809	NA	NA	NA	NA	NA
5.02669	0	0	0	0	0.999
5.22382	0	0.2	0	0.310333	0
5.22382	0.851667	0.000333333	0	0	0
5.28953	NA	NA	NA	NA	NA
5.02669	NA	NA	NA	NA	NA
5.91376	0.0196667	0.707	0.0136667	0.0106667	0
5.02669	NA	NA	NA	NA	NA
5.97947	0	0.830333	0	0	0
5.42094	0	0.000666667	0.986333	0	0.004
5.74949	0.00733333	0.683	0	0	0
5.22382	NA	NA	NA	NA	NA
5.15811	0.0206667	0.0693333	0.0476667	0	0
5.22382	0	0	0.000333333	0.000333333	0
5.12526	0.076	0.612	0.00866667	0.051	0
5.05955	0	0.776667	0	0.056	0
5.68378	0	0.592	0	0	0
5.8809	NA	NA	NA	NA	NA
5.0924	0.291667	0.168667	0	0.520333	0
5.94661	0.0103333	0.898667	0	0	0
5.68378	0	0.750667	0.000666667	0	0
5.28953	0	0	0	0.000333333	0
5.55236	0.134333	0.638	0	0	0.0586667
5.61807	NA	NA	NA	NA	NA
5.97947	0.0536667	0.485333	0.056	0.016	0
5.02669	0	0.0443333	0.0813333	0	0
5.32238	0.00266667	0.857	0.00266667	0	0.006
5.02669	0.00966667	0.638	0	0	0
5.02669	0.718667	0	0	0	0
5.12526	NA	NA	NA	NA	NA
5.91376	0.0903333	0.0323333	0	0.25	0
5.8152	0.000666667	0.177667	0.00533333	0.00333333	0
5.4538	NA	NA	NA	NA	NA
5.05955	0.000666667	0.0223333	0.949	0	0
5.78234	0.000333333	0.025	0.935667	0	0.00233333
5.22382	0.121333	0.788667	0.001	0.0363333	0.00433333
5.48665	NA	NA	NA	NA	NA
5.15811	0	0	0.000333333	0.354	0
5.32238	0	0.094	0.000666667	0	0
5.8809	NA	NA	NA	NA	NA
5.12526	0	0.000333333	0.984	0.000333333	0
5.84805	0	0.0583333	0.905667	0.0173333	0
5.68378	0	0	0.993	0	0
5.05955	0.000666667	0.001	0.621333	0.119333	0
5.0924	NA	NA	NA	NA	NA
5.97947	0	0.674333	0	0	0
5.91376	0	0	0	0.0273333	0.555667
5.22382	NA	NA	NA	NA	NA
5.22382	0	0.000666667	0	0	0.002
5.15811	NA	NA	NA	NA	NA
5.42094	0.0146667	0	0.605667	0.011	0
5.25667	NA	NA	NA	NA	NA
5.78234	NA	NA	NA	NA	NA
5.84805	NA	NA	NA	NA	NA
5.32238	0.298333	0.236333	0	0.129333	0
5.19097	0	0.000333333	0.611333	0.366667	0
5.91376	0.00433333	0.000333333	0.919	0	0
5.55236	NA	NA	NA	NA	NA
5.94661	0	0.100667	0	0.003	0
5.84805	0	0	0	0.98	0
5.97947	0	0.018	0	0.971333	0.00133333
5.02669	0.190667	0.482333	0	0.015	0
5.94661	0.0953333	0.861667	0	0.00133333	0
5.05955	NA	NA	NA	NA	NA
5.35524	0.0616667	0	0.052	0	0.39
5.91376	NA	NA	NA	NA	NA
5.0924	0.073	0	0.448667	0	0
5.58522	0.007	0	0.944667	0.006	0
5.28953	0	0.548	0	0	0
5.68378	0	0	0.991333	0	0
5.12526	NA	NA	NA	NA	NA
5.32238	NA	NA	NA	NA	NA
5.8152	0.062	0	0	0.288667	0
5.48665	0.02	0	0.864	0	0.0703333
5.05955	NA	NA	NA	NA	NA
5.74949	NA	NA	NA	NA	NA
5.91376	0.0133333	0.83	0	0	0
5.38809	NA	NA	NA	NA	NA
5.8809	0	0.0666667	0.919	0.000333333	0
5.78234	NA	NA	NA	NA	NA
5.02669	NA	NA	NA	NA	NA
5.94661	NA	NA	NA	NA	NA
5.97947	NA	NA	NA	NA	NA
5.05955	NA	NA	NA	NA	NA
5.0924	0.0596667	0.000333333	0.376	0	0.0643333
5.12526	NA	NA	NA	NA	NA
5.22382	0	0.000333333	0	0	0
5.94661	0	0	0	0	0
5.0924	0.466667	0.486	0	0	0
5.71663	0.000333333	0.043	0	0	0.771
5.78234	NA	NA	NA	NA	NA
5.12526	0.024	0.677	0.0516667	0.0303333	0
5.12526	0	0.000333333	0	0.326667	0
5.12526	NA	NA	NA	NA	NA
5.94661	0.0543333	0.509667	0.0193333	0.000333333	0.0273333
5.05955	0	0.871667	0.008	0.000666667	0
5.35524	0.00166667	0.00666667	0.971667	0	0
5.05955	0.004	0.641	0.008	0.016	0
5.74949	0	0.69	0	0	0
5.94661	0.00233333	0.407333	0.000333333	0	0
5.42094	0	0	0.664	0.0363333	0.0303333
5.22382	0.143333	0.545333	0.178	0	0.00466667
5.8809	0.135667	0.746333	0.000333333	0.00633333	0.00233333
5.19097	NA	NA	NA	NA	NA
5.84805	0.000666667	0.003	0	0.035	0.000333333
5.38809	NA	NA	NA	NA	NA
5.05955	NA	NA	NA	NA	NA
5.02669	0	0.804667	0.0136667	0	0
5.12526	NA	NA	NA	NA	NA
5.71663	0.107	0.443667	0.107	0	0
5.32238	NA	NA	NA	NA	NA
5.4538	0.0853333	0.248	0.004	0.504	0.00866667
5.22382	NA	NA	NA	NA	NA
5.05955	0	0.974	0	0	0
5.97947	0.555	0.325333	0	0	0
5.02669	0.102333	0	0.130667	0.247	0
5.32238	0	0	0.754667	0	0
5.68378	NA	NA	NA	NA	NA
5.12526	0.683667	0.000666667	0.011	0	0
5.91376	0.552667	0.144	0	0	0
5.97947	0.000333333	0	0	0	0
5.12526	0	0.797	0	0.117333	0
5.61807	0.00133333	0.912667	0.000666667	0	0
5.97947	NA	NA	NA	NA	NA
5.05955	0.002	0	0	0.996333	0
5.38809	0.00933333	0	0.491333	0	0
5.32238	NA	NA	NA	NA	NA
5.12526	0	0.123333	0.760667	0	0
5.84805	NA	NA	NA	NA	NA
5.42094	0	0.000333333	0	0	0
5.02669	NA	NA	NA	NA	NA
5.91376	0	0.0703333	0	0.643333	0
5.05955	0.00933333	0.728667	0.037	0.000333333	0
5.8809	NA	NA	NA	NA	NA
5.05955	NA	NA	NA	NA	NA
5.02669	NA	NA	NA	NA	NA
5.94661	NA	NA	NA	NA	NA
5.0924	0.600333	0	0	0.00133333	0
5.84805	0.0686667	0	0	0	0
5.71663	0.657667	0.0163333	0	0.0323333	0.206333
5.05955	0	0	0	0	0
5.91376	0	0.654667	0.000333333	0	0.174667
5.28953	0.00433333	0.767667	0	0	0.0143333
5.8152	0	0	0	0	0.155667
5.15811	NA	NA	NA	NA	NA
5.74949	NA	NA	NA	NA	NA
5.15811	0.098	0.125667	0	0	0
5.22382	0	0	0	0	0
5.61807	0.130667	0	0.323333	0	0
5.32238	0.00366667	0.499333	0.000333333	0.009	0
5.0924	0.111	0	0.293667	0	0
5.68378	0	0.003	0	0.0133333	0.701
5.38809	0.105	0.281	0.144667	0.026	0
5.48665	0	0	0.774	0	0
5.51951	0.0106667	0.175333	0.130333	0.099	0
5.28953	0	0.01	0.000333333	0	0
5.12526	0.000333333	0	0.847333	0.053	0
5.8809	0.973	0	0	0	0
5.22382	0.00966667	0.00766667	0	0.0593333	0
5.02669	NA	NA	NA	NA	NA
5.61807	0.0533333	0.300667	0.0893333	0.000333333	0
5.02669	0.000333333	0	0	0	0
5.61807	0.009	0	0	0.483	0
5.0924	0.0183333	0.0206667	0	0.865	0
5.4538	NA	NA	NA	NA	NA
5.65092	0.000333333	0	0.000333333	0	0.838333
5.51951	NA	NA	NA	NA	NA
5.02669	0	0.525333	0	0.219667	0
5.38809	0.516667	0.000333333	0	0	0.001
5.02669	0	0.000333333	0	0.0243333	0
5.91376	NA	NA	NA	NA	NA
5.22382	NA	NA	NA	NA	NA
5.22382	0.137667	0	0.847333	0	0
5.15811	0.678	0.149667	0	0	0
5.0924	NA	NA	NA	NA	NA
5.28953	NA	NA	NA	NA	NA
5.38809	NA	NA	NA	NA	NA
5.8152	NA	NA	NA	NA	NA
5.22382	NA	NA	NA	NA	NA
5.22382	NA	NA	NA	NA	NA
5.8809	0	0.945	0	0	0.019
5.02669	0.591	0	0.000666667	0	0
5.42094	0.000333333	0	0.654	0.00133333	0.145333
5.32238	0.00833333	0.675	0.000333333	0.0326667	0
5.97947	0.0713333	0.281667	0.000333333	0.005	0
5.58522	0.0493333	0.410333	0.0503333	0.056	0
5.12526	0.0263333	0.792667	0	0.0843333	0
5.35524	0.00433333	0.00166667	0.292	0.00533333	0
5.28953	NA	NA	NA	NA	NA
5.94661	NA	NA	NA	NA	NA
5.84805	0	0	0	0	0
5.38809	0.00333333	0.419667	0.0373333	0	0.007
5.61807	0.004	0.231667	0.329333	0	0
5.05955	0.222	0	0.547333	0.000333333	0.029
5.91376	0	0	0.00166667	0.990333	0.002
5.25667	0	0.783333	0.0243333	0.0183333	0
5.97947	0.0213333	0.786333	0.012	0.0153333	0
5.19097	0	0	0.133667	0.000333333	0.812333
5.74949	0.000333333	0	0	0.821	0
5.19097	0.000333333	0.000666667	0.004	0	0
5.25667	NA	NA	NA	NA	NA
5.42094	NA	NA	NA	NA	NA
5.61807	NA	NA	NA	NA	NA
5.32238	0.00666667	0	0	0.909333	0
5.15811	0	0	0	0.111	0
5.42094	0.0316667	0.100667	0.191333	0.537333	0
5.4538	NA	NA	NA	NA	NA
5.58522	NA	NA	NA	NA	NA
5.28953	0.00233333	0.0196667	0	0	0.247667
5.02669	0.527667	0	0.433333	0	0
5.15811	0.000333333	0.000333333	0	0	0
5.25667	0	0.000333333	0	0.997667	0
5.32238	NA	NA	NA	NA	NA
5.22382	0.000666667	0.001	0.99	0.000666667	0
5.19097	NA	NA	NA	NA	NA
5.61807	0.00266667	0.801333	0.0146667	0	0
5.05955	NA	NA	NA	NA	NA
5.91376	NA	NA	NA	NA	NA
5.0924	0.72	0	0.176667	0.00433333	0
5.02669	NA	NA	NA	NA	NA
5.0924	NA	NA	NA	NA	NA
5.15811	0.000333333	0.914	0	0	0
5.55236	NA	NA	NA	NA	NA
5.84805	0	0.387333	0	0	0
5.32238	0	0.878667	0.0123333	0	0
5.12526	0.00233333	0.777667	0.00833333	0	0
5.94661	NA	NA	NA	NA	NA
5.71663	NA	NA	NA	NA	NA
5.84805	0.00233333	0.353667	0	0	0
5.91376	NA	NA	NA	NA	NA
5.15811	NA	NA	NA	NA	NA
5.0924	0.802667	0	0	0.000666667	0
5.42094	0	0	0.000333333	0	0
5.42094	0.000333333	0.423333	0	0	0
5.19097	0	0	0.992	0	0
5.61807	NA	NA	NA	NA	NA
5.4538	NA	NA	NA	NA	NA
5.12526	0	0.00333333	0.0693333	0.925333	0
5.19097	0	0.000666667	0.956667	0	0
5.0924	NA	NA	NA	NA	NA
5.97947	0	0.827667	0.000333333	0	0
5.02669	0	0.0586667	0	0.0823333	0
5.94661	NA	NA	NA	NA	NA
5.15811	NA	NA	NA	NA	NA
5.35524	0.0196667	0.828	0.000333333	0	0
5.22382	0	0	0	0.896333	0.000333333
5.05955	NA	NA	NA	NA	NA
5.61807	0	0	0.128667	0.253	0
5.8152	0.0813333	0.305333	0.163667	0.064	0
5.42094	0	0	0.980667	0	0
5.12526	NA	NA	NA	NA	NA
5.55236	NA	NA	NA	NA	NA
5.38809	0.00333333	0.771	0	0.00433333	0
5.12526	NA	NA	NA	NA	NA
5.94661	NA	NA	NA	NA	NA
5.91376	0	0.682	0	0	0
5.05955	0.000333333	0	0.774	0.00266667	0
5.94661	NA	NA	NA	NA	NA
5.28953	0	0.870667	0.037	0	0
5.97947	0.084	0.909667	0	0	0
5.97947	NA	NA	NA	NA	NA
5.68378	NA	NA	NA	NA	NA
5.94661	NA	NA	NA	NA	NA
5.02669	0.489333	0.184333	0.00266667	0.077	0
5.94661	0.066	0.417333	0	0.435	0
5.05955	NA	NA	NA	NA	NA
5.97947	0.00166667	0.665	0	0.000333333	0
5.38809	0.659333	0	0	0	0
5.02669	0.000333333	0	0	0.716	0
5.35524	0.00333333	0.0106667	0	0.982333	0
5.8809	0.000666667	0.0116667	0	0.985	0
5.15811	0	0	0.969667	0	0
5.38809	NA	NA	NA	NA	NA
5.8809	NA	NA	NA	NA	NA
5.02669	0	0.055	0	0	0
5.38809	NA	NA	NA	NA	NA
5.8152	0.0143333	0	0.975667	0.000333333	0.00166667
5.05955	0	0	0.979	0	0
5.0924	0	0.144667	0.152667	0.378	0
5.97947	0.0266667	0.362	0.133667	0.331	0
5.22382	0.226333	0.385333	0	0.0836667	0.00466667
5.8809	0.771	0	0	0	0
5.61807	0	0.0166667	0.954333	0.000333333	0
5.25667	0	0.594667	0	0	0
5.42094	0	0.937667	0	0.00666667	0
5.51951	NA	NA	NA	NA	NA
5.91376	NA	NA	NA	NA	NA
5.55236	0	0.00166667	0	0	0
5.22382	0	0.000333333	0	0	0.003
5.94661	0	0	0.000666667	0	0.156667
5.05955	0.0366667	0.961333	0	0	0
5.02669	NA	NA	NA	NA	NA
5.91376	0	0	0	0	0
5.05955	0.00333333	0.715667	0	0	0.007
5.4538	0.0136667	0.816333	0	0.000333333	0
5.84805	0.007	0.943667	0.000333333	0.000333333	0
5.91376	0.0893333	0	0	0	0
5.8809	NA	NA	NA	NA	NA
5.19097	0.001	0.221667	0	0.539	0
5.91376	0	0	0.832667	0	0
5.02669	0.00566667	0.868667	0	0.00533333	0
5.02669	0.00233333	0.173	0.005	0.140333	0
5.94661	0	0.0373333	0	0.259	0
5.91376	0	0	0.0226667	0.025	0
5.28953	NA	NA	NA	NA	NA
5.12526	0.000666667	0.0516667	0	0	0
5.48665	0	0	0.000333333	0.847	0
5.05955	0	0.0473333	0.458333	0.194667	0
5.28953	0	0.911	0	0	0
5.68378	NA	NA	NA	NA	NA
5.4538	0	0.879333	0	0	0
5.05955	NA	NA	NA	NA	NA
5.12526	0.00133333	0.001	0.989	0	0
5.02669	NA	NA	NA	NA	NA
5.97947	0	0.015	0	0.000333333	0.759667
5.02669	NA	NA	NA	NA	NA
5.51951	0	0.787	0	0.00533333	0
5.15811	0.217333	0.305333	0	0	0
5.91376	0.000333333	0.763	0.000333333	0	0
5.68378	0	0	0.983	0.000333333	0
5.22382	0.838	0.107667	0.000333333	0.001	0
5.42094	0.04	0.00966667	0	0	0
5.28953	0.0303333	0.000333333	0	0.00866667	0
5.97947	0.0483333	0	0	0	0
5.12526	0	0.819333	0	0	0
5.94661	NA	NA	NA	NA	NA
5.48665	NA	NA	NA	NA	NA
5.91376	0.035	0.578	0.105	0	0
5.55236	0	0.527667	0.000333333	0.014	0
5.05955	NA	NA	NA	NA	NA
5.61807	NA	NA	NA	NA	NA
5.19097	0	0.448	0.061	0	0
5.02669	0.744	0	0	0	0
5.55236	NA	NA	NA	NA	NA
5.25667	0.292	0	0.000333333	0	0
5.97947	0	0	0.809333	0	0
5.0924	0.0126667	0.683333	0.0333333	0.00866667	0
5.58522	0	0	0	0	0.944
5.94661	NA	NA	NA	NA	NA
5.05955	0	0	0	0	0
5.91376	0	0	0	0	0
5.78234	0	0.634667	0	0	0.132333
5.28953	0.00366667	0.302667	0	0.540333	0
5.05955	0.0106667	0.846	0	0.00966667	0
5.42094	0	0	0	0	0
5.94661	NA	NA	NA	NA	NA
5.19097	0.146	0.389	0.000333333	0.0286667	0
5.58522	0	0	0.000333333	0.876	0
5.38809	0	0	0.705333	0	0
5.02669	NA	NA	NA	NA	NA
5.15811	0	0	0.972333	0	0
5.48665	0.154333	0.001	0	0.000333333	0
5.94661	NA	NA	NA	NA	NA
5.15811	NA	NA	NA	NA	NA
5.84805	0.0103333	0	0	0	0.424
5.02669	0	0.0796667	0	0	0
5.0924	NA	NA	NA	NA	NA
5.42094	0.000333333	0	0	0.000333333	0
5.68378	NA	NA	NA	NA	NA
5.58522	0	0.005	0.644667	0.000333333	0
5.4538	0	0.101667	0.876667	0	0
5.35524	NA	NA	NA	NA	NA
5.15811	0	0.867667	0	0	0
5.19097	0.00833333	0.0666667	0	0.737667	0.0843333
5.94661	0.001	0.332333	0.0166667	0.089	0.0233333
5.65092	0.024	0.847333	0	0	0
5.32238	0	0	0.997	0	0
5.51951	0.000333333	0.0243333	0	0.947	0
5.97947	0.001	0	0	0.998333	0
5.15811	0	0	0	0	0
5.05955	0.000333333	0.648667	0	0.022	0
5.05955	0	0	0	0.995	0
5.91376	0.270667	0.118	0	0.114	0.276667
5.42094	0.000333333	0.000333333	0	0	0
5.0924	0.0283333	0	0	0	0
5.94661	0	0	0	0.001	0
5.05955	0	0	0	0	0
5.68378	NA	NA	NA	NA	NA
5.84805	NA	NA	NA	NA	NA
5.4538	NA	NA	NA	NA	NA
5.12526	NA	NA	NA	NA	NA
5.8152	NA	NA	NA	NA	NA
5.15811	0.002	0	0	0.890333	0
5.25667	0.000666667	0.0543333	0	0.942	0
5.61807	0	0.0126667	0	0.984333	0
5.22382	0	0.844	0	0	0.00466667
5.91376	0	0.841	0	0	0
5.84805	0.000333333	0.686	0	0	0.111333
5.51951	NA	NA	NA	NA	NA
5.91376	0.0116667	0.835667	0	0	0
5.19097	0.0143333	0.875333	0	0	0
5.97947	0.0143333	0.853	0.023	0	0
5.15811	0.00333333	0.864333	0.021	0.0113333	0.01
5.94661	NA	NA	NA	NA	NA
5.05955	0	0	0	0.994	0
5.0924	0	0	0.967333	0.00733333	0
5.28953	0.282667	0	0	0	0
5.35524	0.00733333	0	0	0	0
5.0924	NA	NA	NA	NA	NA
5.05955	0.0383333	0	0	0.000666667	0
5.22382	NA	NA	NA	NA	NA
5.42094	NA	NA	NA	NA	NA
5.02669	NA	NA	NA	NA	NA
5.58522	NA	NA	NA	NA	NA
5.8809	NA	NA	NA	NA	NA
5.8809	0	0.0826667	0	0.0326667	0
5.94661	NA	NA	NA	NA	NA
5.15811	0.0403333	0	0	0	0
5.25667	0.024	0.000333333	0.0976667	0.0543333	0.006
5.02669	0	0.0386667	0	0.92	0
5.94661	0.00733333	0.077	0	0.904	0
5.94661	0.000666667	0.0156667	0.953667	0.00133333	0
5.19097	NA	NA	NA	NA	NA
5.25667	0	0.0333333	0.188333	0	0.535667
5.02669	NA	NA	NA	NA	NA
5.19097	0.0906667	0	0	0.0846667	0
5.02669	NA	NA	NA	NA	NA
5.25667	0	0	0	0	0.911667
5.48665	NA	NA	NA	NA	NA
5.71663	NA	NA	NA	NA	NA
5.0924	0.0106667	0.179667	0	0.0173333	0
5.05955	NA	NA	NA	NA	NA
5.94661	NA	NA	NA	NA	NA
5.12526	NA	NA	NA	NA	NA
5.78234	0.000666667	0	0	0.939667	0
5.91376	0	0	0	0.999	0
5.4538	0.00533333	0	0	0.700333	0
5.02669	0	0.926333	0.000333333	0	0
5.32238	0.00833333	0	0	0	0.573
5.05955	0.054	0.521333	0	0.076	0
5.94661	NA	NA	NA	NA	NA
5.12526	0.0186667	0.792	0	0	0
5.02669	0	0.801	0.000333333	0.0503333	0
5.97947	0	0.784	0	0	0
5.58522	NA	NA	NA	NA	NA
5.74949	0	0	0	0	0.845667
5.8152	0	0	0.987	0	0
5.15811	NA	NA	NA	NA	NA
5.94661	NA	NA	NA	NA	NA
5.8152	0.264	0.578667	0	0.0193333	0
5.48665	NA	NA	NA	NA	NA
5.91376	0.0866667	0.206333	0.221667	0.0383333	0
5.84805	NA	NA	NA	NA	NA
5.0924	NA	NA	NA	NA	NA
5.25667	0	0.007	0.980667	0.000666667	0
5.19097	0	0	0.995667	0	0.000333333
5.4538	NA	NA	NA	NA	NA
5.94661	NA	NA	NA	NA	NA
5.22382	NA	NA	NA	NA	NA
5.74949	0.03	0.772667	0.001	0	0.0613333
5.02669	0.873	0	0	0	0
5.8152	0.238333	0.000666667	0	0	0
5.15811	NA	NA	NA	NA	NA
5.97947	0	0	0	0.632333	0.303
5.78234	NA	NA	NA	NA	NA
5.38809	NA	NA	NA	NA	NA
5.78234	NA	NA	NA	NA	NA
5.71663	0.065	0	0.464	0.000333333	0
5.19097	NA	NA	NA	NA	NA
5.48665	0.568	0	0	0	0
5.0924	0.035	0.0196667	0.029	0.755	0.000333333
5.84805	NA	NA	NA	NA	NA
5.02669	0	0.376333	0.487333	0	0
5.94661	NA	NA	NA	NA	NA
5.8809	NA	NA	NA	NA	NA
5.15811	NA	NA	NA	NA	NA
5.48665	0.041	0	0	0	0
5.05955	0.000333333	0.27	0	0	0
5.97947	0.000333333	0.587333	0.00633333	0.0936667	0
5.48665	NA	NA	NA	NA	NA
5.78234	0.424	0	0	0.248333	0
5.8809	0	0.000333333	0	0.240667	0
5.05955	NA	NA	NA	NA	NA
5.94661	0.008	0.811333	0	0.0143333	0.0333333
5.38809	NA	NA	NA	NA	NA
5.28953	0.0813333	0.405	0	0	0.00933333
5.12526	NA	NA	NA	NA	NA
5.94661	NA	NA	NA	NA	NA
5.71663	0.004	0.582667	0.00566667	0	0
5.58522	0	0.038	0	0.000666667	0
5.28953	NA	NA	NA	NA	NA
5.38809	0	0.314667	0.340333	0	0
5.22382	0.014	0.000333333	0.029	0	0
5.02669	0.406333	0.454	0.001	0.00133333	0
5.25667	0.000333333	0	0	0	0.266667
5.02669	0.01	0.858333	0.00733333	0.00233333	0
5.91376	NA	NA	NA	NA	NA
5.48665	0	0	0	0	0.711333
5.84805	0.0116667	0.763	0	0	0
5.05955	0	0.788333	0	0	0
5.91376	0.067	0.000333333	0.605	0.267667	0
5.38809	0	0.081	0	0.0753333	0
5.22382	0	0	0	0.126333	0.089
5.74949	0.097	0.0356667	0.219333	0.0533333	0.00466667
5.94661	0.00633333	0.719667	0.149667	0.013	0
5.19097	0.002	0.00166667	0	0.992667	0
5.05955	0.000333333	0	0.00266667	0.165333	0.00366667
5.25667	0.134	0.000333333	0	0	0.000666667
5.65092	NA	NA	NA	NA	NA
5.25667	0.0133333	0	0	0	0
5.94661	0	0.875	0	0	0
5.8152	NA	NA	NA	NA	NA
5.8152	0.000333333	0	0	0	0
5.12526	NA	NA	NA	NA	NA
5.0924	0.03	0	0	0	0
5.0924	0.0466667	0	0.011	0.924	0.00466667
5.05955	0	0	0	0	0.505667
5.02669	0	0.0136667	0	0	0
5.94661	NA	NA	NA	NA	NA
5.0924	0.000666667	0	0	0.392333	0.233333
5.19097	0	0.706333	0	0	0
5.55236	NA	NA	NA	NA	NA
5.35524	0	0	0.144333	0.0196667	0
5.12526	0	0	0.000333333	0	0
5.0924	NA	NA	NA	NA	NA
5.91376	0.000666667	0	0.446	0.032	0
5.05955	0.00166667	0	0	0.174333	0
5.02669	0.0793333	0.280667	0.189	0.055	0
5.97947	NA	NA	NA	NA	NA
5.02669	0	0.0336667	0	0.0413333	0
5.38809	0	0	0.819667	0	0
5.28953	0	0.000333333	0.998	0	0
5.94661	0.00633333	0.152333	0.794333	0.0166667	0.0103333
5.28953	0.568333	0	0	0	0
5.02669	NA	NA	NA	NA	NA
5.28953	0	0.812	0	0	0
5.94661	NA	NA	NA	NA	NA
5.28953	0.0103333	0.596667	0.000666667	0	0.181667
5.65092	0	0.843667	0	0	0
5.91376	NA	NA	NA	NA	NA
5.55236	NA	NA	NA	NA	NA
5.84805	0	0	0.000333333	0.262667	0.00433333
5.78234	0.0596667	0.133667	0.523333	0	0
5.55236	0.018	0.00266667	0.923333	0	0
5.22382	0.000333333	0.0253333	0	0	0
5.84805	0.589667	0	0	0	0
5.28953	0	0	0	0	0
5.8809	0	0	0	0	0
5.97947	0.887333	0.0643333	0	0	0
5.91376	0.013	0.099	0	0.731333	0
5.25667	0.0823333	0	0.389	0.000333333	0.088
5.02669	NA	NA	NA	NA	NA
5.02669	NA	NA	NA	NA	NA
5.22382	0	0	0.000333333	0.980333	0
5.94661	0.000333333	0	0	0.988333	0
5.22382	0.000666667	0.796333	0.000333333	0.0446667	0
5.65092	0.3	0	0	0	0
5.91376	0	0.301333	0	0.512	0
5.97947	0.606667	0	0.164	0	0
5.02669	0.000333333	0.979333	0	0	0
5.19097	NA	NA	NA	NA	NA
5.78234	0.327667	0.322667	0.272333	0	0
5.0924	0	0.0226667	0	0.118667	0
5.05955	0.065	0.0613333	0.022	0.09	0
5.51951	NA	NA	NA	NA	NA
5.05955	0.0426667	0	0	0	0.879
5.19097	NA	NA	NA	NA	NA
5.84805	0.00266667	0.912	0	0.011	0
5.61807	NA	NA	NA	NA	NA
5.8809	0.0266667	0	0.086	0	0
5.55236	0	0.941667	0	0	0
5.12526	NA	NA	NA	NA	NA
5.12526	0.00766667	0.771667	0	0.0193333	0
5.61807	0.02	0.607333	0	0.298667	0
5.22382	0	0	0.940333	0.019	0.0146667
5.94661	NA	NA	NA	NA	NA
5.19097	0.0666667	0.276	0.0693333	0.0623333	0
5.0924	NA	NA	NA	NA	NA
5.02669	NA	NA	NA	NA	NA
5.25667	NA	NA	NA	NA	NA
5.0924	0.0263333	0.334	0	0	0
5.94661	0.000333333	0.186667	0.260333	0	0
5.68378	NA	NA	NA	NA	NA
5.0924	0.000333333	0	0	0	0
5.94661	NA	NA	NA	NA	NA
5.19097	0.0153333	0.805	0.02	0.037	0
5.19097	NA	NA	NA	NA	NA
5.22382	NA	NA	NA	NA	NA
5.02669	0.00166667	0.644667	0	0.218667	0
5.84805	0	0.0813333	0	0.114333	0.154
5.97947	NA	NA	NA	NA	NA
5.12526	0	0	0	0	0
5.05955	0.0126667	0.605333	0.000333333	0	0.00533333
5.12526	0	0.442333	0	0.438667	0
5.91376	0	0	0	0.00133333	0
5.8809	NA	NA	NA	NA	NA
5.32238	NA	NA	NA	NA	NA
5.94661	0.170333	0.645	0	0	0
6.53799	0.113	0	0	0	0
6.76797	0.000666667	0.00266667	0.942333	0.00233333	0
6.07803	0.796	0	0.101667	0.02	0
6.86653	NA	NA	NA	NA	NA
6.34086	0.001	0.737333	0.000333333	0	0
6.2423	0.111333	0.130667	0	0.003	0
6.53799	0.00133333	0.909333	0	0	0
6.73511	0	0.893333	0	0	0
6.27515	NA	NA	NA	NA	NA
6.07803	NA	NA	NA	NA	NA
6.96509	0	0.815	0.000333333	0	0
6.6694	0.578667	0.124	0.239	0	0
6.93224	NA	NA	NA	NA	NA
6.76797	0.000333333	0	0.513667	0.0536667	0
6.76797	0	0	0	0	0.491333
6.63655	0	0	0	0.974667	0
6.14374	0	0.327	0.191667	0.196	0
6.2423	NA	NA	NA	NA	NA
6.04517	0.006	0.402333	0	0.521333	0
6.83368	NA	NA	NA	NA	NA
6.11088	0	0.803	0	0	0.0443333
6.04517	0.000333333	0.584667	0	0	0
6.30801	0.0293333	0.844	0	0.0133333	0
6.50513	NA	NA	NA	NA	NA
6.63655	NA	NA	NA	NA	NA
6.01232	NA	NA	NA	NA	NA
6.37372	0	0.834667	0	0	0
6.96509	0	0.036	0	0	0.233
6.30801	0.0333333	0.000333333	0	0	0.0163333
6.89938	0	0.662	0	0	0
6.17659	NA	NA	NA	NA	NA
6.6037	0.0273333	0	0	0.167	0.0173333
6.11088	NA	NA	NA	NA	NA
6.04517	0	0.277667	0.698333	0	0
6.63655	NA	NA	NA	NA	NA
6.07803	NA	NA	NA	NA	NA
6.04517	0.007	0.485333	0.00233333	0.386333	0
6.99795	0.00466667	0.115333	0.002	0.833	0
6.07803	0	0.450333	0	0	0
6.34086	0.00733333	0.849667	0.0343333	0.00866667	0
6.2423	0.397667	0	0.0316667	0	0
6.37372	0	0	0	0.315333	0.550667
6.20945	0.094	0	0.438333	0	0
6.07803	0.0266667	0.608333	0.237667	0.016	0
6.57084	NA	NA	NA	NA	NA
6.47228	0	0.000666667	0.000333333	0.996	0
6.6694	0.0416667	0.197333	0.687333	0	0
6.20945	NA	NA	NA	NA	NA
6.6694	0	0	0	0	0
6.11088	0.046	0.189333	0.0906667	0.069	0
6.47228	0.000666667	0.477333	0	0	0.003
6.99795	0	0	0.886	0	0.097
6.20945	NA	NA	NA	NA	NA
6.80082	0.00366667	0.176333	0	0.543667	0
6.96509	NA	NA	NA	NA	NA
6.17659	NA	NA	NA	NA	NA
6.17659	0.0373333	0.718667	0.004	0	0.0713333
6.07803	0.000333333	0	0	0.0543333	0
6.07803	0.00166667	0.916	0	0.0133333	0
6.93224	0	0.733667	0.00966667	0.009	0
6.73511	0	0	0.727333	0.169	0
6.6037	0	0.692	0	0	0
6.27515	0	0.297667	0	0	0
6.47228	0.671667	0.0896667	0.186667	0.000333333	0
6.86653	NA	NA	NA	NA	NA
6.47228	NA	NA	NA	NA	NA
6.2423	0	0	0.929667	0	0.005
6.14374	NA	NA	NA	NA	NA
6.2423	0.0573333	0	0.205667	0.052	0
6.93224	0.005	0.868667	0	0	0.0336667
6.17659	0.00333333	0.543667	0	0.0326667	0
6.6037	0	0.967	0	0.00666667	0
6.04517	0	0.748333	0	0	0
6.86653	0	0.440333	0.000333333	0	0
6.83368	0	0.882	0	0.000333333	0
6.14374	0	0.922333	0	0.019	0
6.6694	0.0736667	0	0.000333333	0	0.882
6.6694	0	0	0	0.000333333	0
6.04517	NA	NA	NA	NA	NA
6.96509	0.118	0.144	0.511333	0.077	0
6.20945	NA	NA	NA	NA	NA
6.14374	0	0	0	0.0883333	0
6.99795	0	0.035	0.000333333	0.354667	0
6.11088	NA	NA	NA	NA	NA
6.80082	NA	NA	NA	NA	NA
6.27515	0	0	0	0.992333	0.000333333
6.63655	0	0.00233333	0.991	0	0
6.99795	NA	NA	NA	NA	NA
6.34086	NA	NA	NA	NA	NA
6.20945	0.036	0.542667	0	0.124	0
6.86653	0	0.0233333	0	0.500333	0
6.01232	0.282	0.463	0	0.0913333	0
6.83368	0.0646667	0.665667	0	0	0
6.2423	NA	NA	NA	NA	NA
6.30801	0.003	0	0.932667	0	0
6.01232	0.012	0.0963333	0.417667	0.194	0
6.86653	0	0.004	0.828333	0.0183333	0
6.96509	0	0.913	0	0	0
6.93224	0.0693333	0.246667	0.0133333	0.406	0
6.20945	NA	NA	NA	NA	NA
6.11088	0	0.0493333	0.314333	0.0806667	0
6.80082	NA	NA	NA	NA	NA
6.20945	NA	NA	NA	NA	NA
6.11088	0.085	0.264	0.021	0.0666667	0
6.96509	0.013	0.594667	0	0	0
6.76797	NA	NA	NA	NA	NA
6.89938	NA	NA	NA	NA	NA
6.50513	0.003	0	0.743	0.022	0
6.93224	0.00433333	0.944667	0	0	0.0446667
6.07803	NA	NA	NA	NA	NA
6.6037	0	0.000333333	0.097	0	0
6.04517	NA	NA	NA	NA	NA
6.96509	NA	NA	NA	NA	NA
6.20945	NA	NA	NA	NA	NA
6.83368	NA	NA	NA	NA	NA
6.04517	0.005	0.354667	0.019	0.308333	0
6.04517	0.334333	0.0826667	0.000333333	0	0.000333333
6.07803	NA	NA	NA	NA	NA
6.99795	NA	NA	NA	NA	NA
6.27515	0.00833333	0.005	0.000333333	0.979333	0
6.04517	0.000333333	0	0	0	0
6.63655	NA	NA	NA	NA	NA
6.93224	0.002	0.06	0.904333	0	0
6.14374	NA	NA	NA	NA	NA
6.6037	0	0.155333	0	0	0.789667
6.53799	NA	NA	NA	NA	NA
6.63655	0.818333	0	0.135667	0.001	0
6.01232	0.00166667	0.008	0.594333	0.0123333	0
6.96509	0.000333333	0.000666667	0.876667	0.005	0
6.40657	NA	NA	NA	NA	NA
6.96509	0.007	0	0	0	0.981333
6.14374	0	0	0.946333	0	0
6.20945	0.872667	0	0	0.000666667	0
6.2423	NA	NA	NA	NA	NA
6.99795	NA	NA	NA	NA	NA
6.6037	0.000666667	0.0723333	0.109667	0	0
6.07803	NA	NA	NA	NA	NA
6.99795	NA	NA	NA	NA	NA
6.99795	0.002	0	0.931	0.026	0
6.96509	0	0.000333333	0.832333	0.0103333	0
6.43943	NA	NA	NA	NA	NA
6.34086	NA	NA	NA	NA	NA
6.76797	NA	NA	NA	NA	NA
6.76797	0.001	0.575333	0.000333333	0	0
6.34086	0	0.273667	0.379667	0	0
6.96509	0.000333333	0	0.955667	0	0
6.99795	NA	NA	NA	NA	NA
6.83368	NA	NA	NA	NA	NA
6.6037	0	0	0.973333	0.00233333	0
6.40657	0	0.92	0	0.0266667	0
6.57084	0.073	0.238	0.178	0.104	0
6.96509	0	0.556667	0	0.079	0
6.27515	0.153	0.234667	0.163	0.07	0
6.70226	NA	NA	NA	NA	NA
6.43943	0.907333	0	0.004	0	0.006
6.11088	NA	NA	NA	NA	NA
6.37372	0	0	0.915333	0	0
6.17659	NA	NA	NA	NA	NA
6.93224	NA	NA	NA	NA	NA
6.93224	NA	NA	NA	NA	NA
6.04517	NA	NA	NA	NA	NA
6.99795	NA	NA	NA	NA	NA
6.30801	0.0276667	0	0	0	0
6.89938	0	0	0	0	0.157333
6.04517	NA	NA	NA	NA	NA
6.93224	NA	NA	NA	NA	NA
6.99795	0.827333	0	0	0	0
6.2423	0.058	0.45	0.0676667	0	0
6.2423	0	0.839	0	0.0183333	0
6.73511	0.0536667	0	0	0.302	0.637667
6.04517	NA	NA	NA	NA	NA
6.86653	0.469	0	0	0	0
6.99795	0.676	0.139667	0.018	0	0
6.20945	0.00433333	0.290333	0.0346667	0	0.009
6.07803	NA	NA	NA	NA	NA
6.50513	0	0.574333	0	0	0
6.53799	NA	NA	NA	NA	NA
6.57084	NA	NA	NA	NA	NA
6.14374	0	0.924667	0	0	0
[truncated: 11,053 more rows]

## Sheet: Fig 2d
ExactAgeinMonths	BreastFeedingFormulaFood
5.15811	BreastfeedingFormulaEatingFood
4.36961	BreastfeedingFormulaEatingFood
3.48255	BreastfeedingFormulaEatingFood
5.74949	BreastfeedingFormulaEatingFood
8.11499	BreastfeedingFormulaEatingFood
8.9692	BreastfeedingFormulaEatingFood
10.0205	BreastfeedingFormulaEatingFood
11.0062	BreastfeedingFormulaEatingFood
6.93224	BreastfeedingFormulaEatingFood
8.01643	BreastfeedingFormulaEatingFood
9.16632	BreastfeedingFormulaEatingFood
10.3162	BreastfeedingFormulaEatingFood
10.6119	BreastfeedingFormulaEatingFood
3.28542	BreastfeedingFormulaEatingFood
4.10678	BreastfeedingFormulaEatingFood
7.95072	BreastfeedingFormulaEatingFood
9.13347	BreastfeedingFormulaEatingFood
10.2834	BreastfeedingFormulaEatingFood
3.58111	BreastfeedingFormulaEatingFood
4.76386	BreastfeedingFormulaEatingFood
5.68378	BreastfeedingFormulaEatingFood
6.76797	BreastfeedingFormulaEatingFood
7.72074	BreastfeedingFormulaEatingFood
8.87064	BreastfeedingFormulaEatingFood
9.79055	BreastfeedingFormulaEatingFood
10.5462	BreastfeedingFormulaEatingFood
3.18686	BreastfeedingFormulaEatingFood
3.81109	BreastfeedingFormulaEatingFood
4.99384	BreastfeedingFormulaEatingFood
6.14374	BreastfeedingFormulaEatingFood
7.32649	BreastfeedingFormulaEatingFood
8.44353	BreastfeedingFormulaEatingFood
9.03491	BreastfeedingFormulaEatingFood
10.4476	BreastfeedingFormulaEatingFood
11.1704	BreastfeedingFormulaEatingFood
12.3203	BreastfeedingFormulaEatingFood
3.38398	BreastfeedingFormulaEatingFood
4.3039	BreastfeedingFormulaEatingFood
6.04517	BreastfeedingFormulaEatingFood
8.31211	BreastfeedingFormulaEatingFood
6.83368	BreastfeedingFormulaEatingFood
6.11088	BreastfeedingFormulaEatingFood
7.09651	BreastfeedingFormulaEatingFood
8.04928	BreastfeedingFormulaEatingFood
9.3306	BreastfeedingFormulaEatingFood
3.58111	BreastfeedingFormulaEatingFood
5.55236	BreastfeedingFormulaEatingFood
6.30801	BreastfeedingFormulaEatingFood
7.0308	BreastfeedingFormulaEatingFood
2.92402	BreastfeedingFormulaEatingFood
3.8768	BreastfeedingFormulaEatingFood
5.05955	BreastfeedingFormulaEatingFood
6.63655	BreastfeedingFormulaEatingFood
8.90349	BreastfeedingFormulaEatingFood
11.0062	BreastfeedingFormulaEatingFood
4.04107	BreastfeedingFormulaEatingFood
5.12526	BreastfeedingFormulaEatingFood
6.01232	BreastfeedingFormulaEatingFood
7.3922	BreastfeedingFormulaEatingFood
7.91786	BreastfeedingFormulaEatingFood
9.03491	BreastfeedingFormulaEatingFood
10.152	BreastfeedingFormulaEatingFood
4.07392	BreastfeedingFormulaEatingFood
5.02669	BreastfeedingFormulaEatingFood
6.30801	BreastfeedingFormulaEatingFood
7.26078	BreastfeedingFormulaEatingFood
8.41068	BreastfeedingFormulaEatingFood
9.42916	BreastfeedingFormulaEatingFood
9.79055	BreastfeedingFormulaEatingFood
6.11088	BreastfeedingFormulaEatingFood
4.3039	BreastfeedingFormulaEatingFood
3.41684	BreastfeedingFormulaEatingFood
4.40246	BreastfeedingFormulaEatingFood
5.48665	BreastfeedingFormulaEatingFood
4.04107	BreastfeedingFormulaEatingFood
6.07803	BreastfeedingFormulaEatingFood
7.98357	BreastfeedingFormulaEatingFood
3.35113	BreastfeedingFormulaEatingFood
4.13963	BreastfeedingFormulaEatingFood
5.19097	BreastfeedingFormulaEatingFood
6.34086	BreastfeedingFormulaEatingFood
7.22793	BreastfeedingFormulaEatingFood
8.41068	BreastfeedingFormulaEatingFood
9.3306	BreastfeedingFormulaEatingFood
11.039	BreastfeedingFormulaEatingFood
4.00821	BreastfeedingFormulaEatingFood
5.05955	BreastfeedingFormulaEatingFood
3.77823	BreastfeedingFormulaEatingFood
4.73101	BreastfeedingFormulaEatingFood
5.8809	BreastfeedingFormulaEatingFood
7.0308	BreastfeedingFormulaEatingFood
8.14784	BreastfeedingFormulaEatingFood
8.64066	BreastfeedingFormulaEatingFood
4.53388	BreastfeedingFormulaEatingFood
5.97947	BreastfeedingFormulaEatingFood
7.98357	BreastfeedingFormulaEatingFood
4.13963	BreastfeedingFormulaEatingFood
6.47228	BreastfeedingFormulaEatingFood
6.20945	BreastfeedingFormulaEatingFood
7.06366	BreastfeedingFormulaEatingFood
8.47639	BreastfeedingFormulaEatingFood
9.3306	BreastfeedingFormulaEatingFood
10.4476	BreastfeedingFormulaEatingFood
11.4333	BreastfeedingFormulaEatingFood
12.1561	BreastfeedingFormulaEatingFood
4.10678	BreastfeedingFormulaEatingFood
5.19097	BreastfeedingFormulaEatingFood
6.07803	BreastfeedingFormulaEatingFood
7.06366	BreastfeedingFormulaEatingFood
8.1807	BreastfeedingFormulaEatingFood
9.3306	BreastfeedingFormulaEatingFood
5.61807	BreastfeedingFormulaEatingFood
6.6037	BreastfeedingFormulaEatingFood
8.67351	BreastfeedingFormulaEatingFood
10.9733	BreastfeedingFormulaEatingFood
4.99384	BreastfeedingFormulaEatingFood
5.91376	BreastfeedingFormulaEatingFood
3.64682	BreastfeedingFormulaEatingFood
4.59959	BreastfeedingFormulaEatingFood
5.74949	BreastfeedingFormulaEatingFood
3.67967	BreastfeedingFormulaEatingFood
4.92813	BreastfeedingFormulaEatingFood
5.74949	BreastfeedingFormulaEatingFood
6.6694	BreastfeedingFormulaEatingFood
6.20945	BreastfeedingFormulaEatingFood
7.42505	BreastfeedingFormulaEatingFood
4.20534	BreastfeedingFormulaEatingFood
5.12526	BreastfeedingFormulaEatingFood
6.14374	BreastfeedingFormulaEatingFood
6.99795	BreastfeedingFormulaEatingFood
8.14784	BreastfeedingFormulaEatingFood
9.29774	BreastfeedingFormulaEatingFood
3.84394	BreastfeedingFormulaEatingFood
4.79671	BreastfeedingFormulaEatingFood
7.98357	BreastfeedingFormulaEatingFood
8.90349	BreastfeedingFormulaEatingFood
9.92197	BreastfeedingFormulaEatingFood
10.0534	BreastfeedingFormulaEatingFood
5.02669	BreastfeedingFormulaEatingFood
6.2423	BreastfeedingFormulaEatingFood
7.06366	BreastfeedingFormulaEatingFood
8.08214	BreastfeedingFormulaEatingFood
8.80493	BreastfeedingFormulaEatingFood
10.809	BreastfeedingFormulaEatingFood
11.9261	BreastfeedingFormulaEatingFood
13.1417	BreastfeedingFormulaEatingFood
15.4743	BreastfeedingFormulaEatingFood
4.96099	BreastfeedingFormulaEatingFood
5.91376	BreastfeedingFormulaEatingFood
4.13963	BreastfeedingFormulaEatingFood
5.42094	BreastfeedingFormulaEatingFood
4.82957	BreastfeedingFormulaEatingFood
4.13963	BreastfeedingFormulaEatingFood
3.77823	BreastfeedingFormulaEatingFood
5.05955	BreastfeedingFormulaEatingFood
5.68378	BreastfeedingFormulaEatingFood
7.19507	BreastfeedingFormulaEatingFood
8.01643	BreastfeedingFormulaEatingFood
8.9692	BreastfeedingFormulaEatingFood
10.152	BreastfeedingFormulaEatingFood
11.039	BreastfeedingFormulaEatingFood
9.10062	BreastfeedingFormulaEatingFood
3.84394	BreastfeedingFormulaEatingFood
3.90965	BreastfeedingFormulaEatingFood
5.55236	BreastfeedingFormulaEatingFood
6.93224	BreastfeedingFormulaEatingFood
8.27926	BreastfeedingFormulaEatingFood
8.77207	BreastfeedingFormulaEatingFood
3.64682	BreastfeedingFormulaEatingFood
4.96099	BreastfeedingFormulaEatingFood
6.07803	BreastfeedingFormulaEatingFood
7.0308	BreastfeedingFormulaEatingFood
7.88501	BreastfeedingFormulaEatingFood
8.57495	BreastfeedingFormulaEatingFood
9.95483	BreastfeedingFormulaEatingFood
7.0308	BreastfeedingFormulaEatingFood
3.41684	BreastfeedingFormulaEatingFood
7.19507	BreastfeedingFormulaEatingFood
7.16222	BreastfeedingFormulaEatingFood
9.16632	BreastfeedingFormulaEatingFood
10.1191	BreastfeedingFormulaEatingFood
11.269	BreastfeedingFormulaEatingFood
3.05544	BreastfeedingFormulaEatingFood
4.36961	BreastfeedingFormulaEatingFood
4.27105	BreastfeedingFormulaEatingFood
4.99384	BreastfeedingFormulaEatingFood
5.91376	BreastfeedingFormulaEatingFood
7.06366	BreastfeedingFormulaEatingFood
8.01643	BreastfeedingFormulaEatingFood
9.13347	BreastfeedingFormulaEatingFood
10.2505	BreastfeedingFormulaEatingFood
11.269	BreastfeedingFormulaEatingFood
12.1561	BreastfeedingFormulaEatingFood
3.61396	BreastfeedingFormulaEatingFood
4.56674	BreastfeedingFormulaEatingFood
5.4538	BreastfeedingFormulaEatingFood
6.63655	BreastfeedingFormulaEatingFood
7.52361	BreastfeedingFormulaEatingFood
8.64066	BreastfeedingFormulaEatingFood
9.65914	BreastfeedingFormulaEatingFood
6.53799	BreastfeedingFormulaEatingFood
7.88501	BreastfeedingFormulaEatingFood
8.87064	BreastfeedingFormulaEatingFood
10.1848	BreastfeedingFormulaEatingFood
4.46817	BreastfeedingFormulaEatingFood
5.12526	BreastfeedingFormulaEatingFood
5.84805	BreastfeedingFormulaEatingFood
4.33676	BreastfeedingFormulaEatingFood
5.68378	BreastfeedingFormulaEatingFood
6.63655	BreastfeedingFormulaEatingFood
4.07392	BreastfeedingFormulaEatingFood
5.22382	BreastfeedingFormulaEatingFood
6.14374	BreastfeedingFormulaEatingFood
8.67351	BreastfeedingFormulaEatingFood
4.04107	BreastfeedingFormulaEatingFood
4.17248	BreastfeedingFormulaEatingFood
5.32238	BreastfeedingFormulaEatingFood
7.22793	BreastfeedingFormulaEatingFood
3.48255	BreastfeedingFormulaEatingFood
3.12115	BreastfeedingFormulaEatingFood
3.84394	BreastfeedingFormulaEatingFood
4.69815	BreastfeedingFormulaEatingFood
6.34086	BreastfeedingFormulaEatingFood
6.76797	BreastfeedingFormulaEatingFood
8.1807	BreastfeedingFormulaEatingFood
7.88501	BreastfeedingFormulaEatingFood
8.83778	BreastfeedingFormulaEatingFood
4.99384	BreastfeedingFormulaEatingFood
3.71253	BreastfeedingFormulaEatingFood
5.05955	BreastfeedingFormulaEatingFood
6.83368	BreastfeedingFormulaEatingFood
7.58932	BreastfeedingFormulaEatingFood
9.26489	BreastfeedingFormulaEatingFood
9.72485	BreastfeedingFormulaEatingFood
5.35524	BreastfeedingFormulaEatingFood
7.42505	BreastfeedingFormulaEatingFood
8.34497	BreastfeedingFormulaEatingFood
9.23203	BreastfeedingFormulaEatingFood
4.76386	BreastfeedingFormulaEatingFood
5.91376	BreastfeedingFormulaEatingFood
3.8768	BreastfeedingFormulaEatingFood
4.36961	BreastfeedingFormulaEatingFood
5.05955	BreastfeedingFormulaEatingFood
3.54825	BreastfeedingFormulaEatingFood
4.92813	BreastfeedingFormulaEatingFood
5.78234	BreastfeedingFormulaEatingFood
3.5154	BreastfeedingFormulaEatingFood
4.99384	BreastfeedingFormulaEatingFood
6.17659	BreastfeedingFormulaEatingFood
6.93224	BreastfeedingFormulaEatingFood
7.8193	BreastfeedingFormulaEatingFood
9.16632	BreastfeedingFormulaEatingFood
10.0862	BreastfeedingFormulaEatingFood
10.9733	BreastfeedingFormulaEatingFood
12.0246	BreastfeedingFormulaEatingFood
12.9117	BreastfeedingFormulaEatingFood
13.8316	BreastfeedingFormulaEatingFood
3.0883	BreastfeedingFormulaEatingFood
3.94251	BreastfeedingFormulaEatingFood
4.96099	BreastfeedingFormulaEatingFood
5.97947	BreastfeedingFormulaEatingFood
6.93224	BreastfeedingFormulaEatingFood
3.05544	BreastfeedingFormulaEatingFood
4.00821	BreastfeedingFormulaEatingFood
5.05955	BreastfeedingFormulaEatingFood
4.10678	BreastfeedingFormulaEatingFood
5.0924	BreastfeedingFormulaEatingFood
6.2423	BreastfeedingFormulaEatingFood
7.32649	BreastfeedingFormulaEatingFood
9.65914	BreastfeedingFormulaEatingFood
10.809	BreastfeedingFormulaEatingFood
4.23819	BreastfeedingFormulaEatingFood
3.0883	BreastfeedingFormulaEatingFood
3.154	BreastfeedingFormulaEatingFood
4.3039	BreastfeedingFormulaEatingFood
5.22382	BreastfeedingFormulaEatingFood
5.8809	BreastfeedingFormulaEatingFood
6.83368	BreastfeedingFormulaEatingFood
8.41068	BreastfeedingFormulaEatingFood
9.19918	BreastfeedingFormulaEatingFood
11.1704	BreastfeedingFormulaEatingFood
4.17248	BreastfeedingFormulaEatingFood
5.38809	BreastfeedingFormulaEatingFood
6.53799	BreastfeedingFormulaEatingFood
7.85216	BreastfeedingFormulaEatingFood
4.17248	BreastfeedingFormulaEatingFood
5.12526	BreastfeedingFormulaEatingFood
6.04517	BreastfeedingFormulaEatingFood
5.32238	BreastfeedingFormulaEatingFood
7.12936	BreastfeedingFormulaEatingFood
9.3306	BreastfeedingFormulaEatingFood
4.10678	BreastfeedingFormulaEatingFood
5.22382	BreastfeedingFormulaEatingFood
5.05955	BreastfeedingFormulaEatingFood
4.50103	BreastfeedingFormulaEatingFood
5.32238	BreastfeedingFormulaEatingFood
6.20945	BreastfeedingFormulaEatingFood
7.12936	BreastfeedingFormulaEatingFood
9.03491	BreastfeedingFormulaEatingFood
9.98768	BreastfeedingFormulaEatingFood
3.94251	BreastfeedingFormulaEatingFood
5.68378	BreastfeedingFormulaEatingFood
6.86653	BreastfeedingFormulaEatingFood
9.65914	BreastfeedingFormulaEatingFood
4.10678	BreastfeedingFormulaEatingFood
5.12526	BreastfeedingFormulaEatingFood
2.46407	BreastfeedingFormulaEatingFood
3.61396	BreastfeedingFormulaEatingFood
4.53388	BreastfeedingFormulaEatingFood
5.61807	BreastfeedingFormulaEatingFood
6.63655	BreastfeedingFormulaEatingFood
7.49076	BreastfeedingFormulaEatingFood
8.6078	BreastfeedingFormulaEatingFood
3.90965	BreastfeedingFormulaEatingFood
4.04107	BreastfeedingFormulaEatingFood
5.05955	BreastfeedingFormulaEatingFood
6.01232	BreastfeedingFormulaEatingFood
7.52361	BreastfeedingFormulaEatingFood
3.8768	BreastfeedingFormulaEatingFood
4.89528	BreastfeedingFormulaEatingFood
6.27515	BreastfeedingFormulaEatingFood
7.85216	BreastfeedingFormulaEatingFood
9.65914	BreastfeedingFormulaEatingFood
11.269	BreastfeedingFormulaEatingFood
5.42094	BreastfeedingFormulaEatingFood
6.34086	BreastfeedingFormulaEatingFood
7.32649	BreastfeedingFormulaEatingFood
5.02669	BreastfeedingFormulaEatingFood
3.21971	BreastfeedingFormulaEatingFood
4.04107	BreastfeedingFormulaEatingFood
5.05955	BreastfeedingFormulaEatingFood
5.8809	BreastfeedingFormulaEatingFood
7.06366	BreastfeedingFormulaEatingFood
7.95072	BreastfeedingFormulaEatingFood
9.03491	BreastfeedingFormulaEatingFood
9.95483	BreastfeedingFormulaEatingFood
10.9405	BreastfeedingFormulaEatingFood
9.29774	BreastfeedingFormulaEatingFood
6.17659	BreastfeedingFormulaEatingFood
7.0308	BreastfeedingFormulaEatingFood
7.95072	BreastfeedingFormulaEatingFood
9.10062	BreastfeedingFormulaEatingFood
2.69405	BreastfeedingFormulaEatingFood
3.90965	BreastfeedingFormulaEatingFood
4.79671	BreastfeedingFormulaEatingFood
8.21355	BreastfeedingFormulaEatingFood
9.13347	BreastfeedingFormulaEatingFood
10.0534	BreastfeedingFormulaEatingFood
12.1232	BreastfeedingFormulaEatingFood
13.076	BreastfeedingFormulaEatingFood
4.27105	BreastfeedingFormulaEatingFood
5.15811	BreastfeedingFormulaEatingFood
6.40657	BreastfeedingFormulaEatingFood
6.80082	BreastfeedingFormulaEatingFood
8.57495	BreastfeedingFormulaEatingFood
3.71253	BreastfeedingFormulaEatingFood
4.79671	BreastfeedingFormulaEatingFood
5.74949	BreastfeedingFormulaEatingFood
4.73101	BreastfeedingFormulaEatingFood
5.68378	BreastfeedingFormulaEatingFood
3.18686	BreastfeedingFormulaEatingFood
4.20534	BreastfeedingFormulaEatingFood
6.43943	BreastfeedingFormulaEatingFood
7.68789	BreastfeedingFormulaEatingFood
4.17248	BreastfeedingFormulaEatingFood
5.51951	BreastfeedingFormulaEatingFood
7.09651	BreastfeedingFormulaEatingFood
8.27926	BreastfeedingFormulaEatingFood
9.42916	BreastfeedingFormulaEatingFood
10.8419	BreastfeedingFormulaEatingFood
7.26078	BreastfeedingFormulaEatingFood
8.11499	BreastfeedingFormulaEatingFood
6.43943	BreastfeedingFormulaEatingFood
7.35934	BreastfeedingFormulaEatingFood
8.27926	BreastfeedingFormulaEatingFood
4.07392	BreastfeedingFormulaEatingFood
5.02669	BreastfeedingFormulaEatingFood
6.04517	BreastfeedingFormulaEatingFood
7.09651	BreastfeedingFormulaEatingFood
4.73101	BreastfeedingFormulaEatingFood
5.61807	BreastfeedingFormulaEatingFood
5.0924	BreastfeedingFormulaEatingFood
4.40246	BreastfeedingFormulaEatingFood
5.38809	BreastfeedingFormulaEatingFood
6.47228	BreastfeedingFormulaEatingFood
9.3306	BreastfeedingFormulaEatingFood
5.28953	BreastfeedingFormulaEatingFood
6.20945	BreastfeedingFormulaEatingFood
7.19507	BreastfeedingFormulaEatingFood
8.27926	BreastfeedingFormulaEatingFood
9.26489	BreastfeedingFormulaEatingFood
10.3491	BreastfeedingFormulaEatingFood
4.07392	BreastfeedingFormulaEatingFood
3.90965	BreastfeedingFormulaEatingFood
5.22382	BreastfeedingFormulaEatingFood
9.10062	BreastfeedingFormulaEatingFood
10.0205	BreastfeedingFormulaEatingFood
10.9733	BreastfeedingFormulaEatingFood
12.1561	BreastfeedingFormulaEatingFood
13.0431	BreastfeedingFormulaEatingFood
14.883	BreastfeedingFormulaEatingFood
3.41684	BreastfeedingFormulaEatingFood
4.23819	BreastfeedingFormulaEatingFood
5.42094	BreastfeedingFormulaEatingFood
6.34086	BreastfeedingFormulaEatingFood
7.72074	BreastfeedingFormulaEatingFood
8.6078	BreastfeedingFormulaEatingFood
9.82341	BreastfeedingFormulaEatingFood
11.8275	BreastfeedingFormulaEatingFood
2.82546	BreastfeedingFormulaEatingFood
4.17248	BreastfeedingFormulaEatingFood
5.32238	BreastfeedingFormulaEatingFood
3.38398	BreastfeedingFormulaEatingFood
4.63244	BreastfeedingFormulaEatingFood
5.58522	BreastfeedingFormulaEatingFood
7.32649	BreastfeedingFormulaEatingFood
7.62218	BreastfeedingFormulaEatingFood
9.59343	BreastfeedingFormulaEatingFood
4.17248	BreastfeedingFormulaEatingFood
5.28953	BreastfeedingFormulaEatingFood
4.00821	BreastfeedingFormulaEatingFood
3.84394	BreastfeedingFormulaEatingFood
6.34086	BreastfeedingFormulaEatingFood
4.40246	BreastfeedingFormulaEatingFood
5.61807	BreastfeedingFormulaEatingFood
6.53799	BreastfeedingFormulaEatingFood
7.49076	BreastfeedingFormulaEatingFood
3.61396	BreastfeedingFormulaEatingFood
4.56674	BreastfeedingFormulaEatingFood
5.74949	BreastfeedingFormulaEatingFood
7.0308	BreastfeedingFormulaEatingFood
7.55647	BreastfeedingFormulaEatingFood
8.70637	BreastfeedingFormulaEatingFood
9.82341	BreastfeedingFormulaEatingFood
13.1088	BreastfeedingFormulaEatingFood
5.19097	BreastfeedingFormulaEatingFood
8.04928	BreastfeedingFormulaEatingFood
8.87064	BreastfeedingFormulaEatingFood
10.0862	BreastfeedingFormulaEatingFood
2.62834	BreastfeedingFormulaEatingFood
3.81109	BreastfeedingFormulaEatingFood
4.76386	BreastfeedingFormulaEatingFood
6.89938	BreastfeedingFormulaEatingFood
7.78645	BreastfeedingFormulaEatingFood
8.70637	BreastfeedingFormulaEatingFood
9.79055	BreastfeedingFormulaEatingFood
10.8419	BreastfeedingFormulaEatingFood
11.9589	BreastfeedingFormulaEatingFood
12.7803	BreastfeedingFormulaEatingFood
14.4887	BreastfeedingFormulaEatingFood
14.6858	BreastfeedingFormulaEatingFood
15.8686	BreastfeedingFormulaEatingFood
16.7228	BreastfeedingFormulaEatingFood
17.8727	BreastfeedingFormulaEatingFood
4.20534	BreastfeedingFormulaEatingFood
5.32238	BreastfeedingFormulaEatingFood
6.04517	BreastfeedingFormulaEatingFood
4.82957	BreastfeedingFormulaEatingFood
6.14374	BreastfeedingFormulaEatingFood
7.29363	BreastfeedingFormulaEatingFood
5.32238	BreastfeedingFormulaEatingFood
6.47228	BreastfeedingFormulaEatingFood
7.72074	BreastfeedingFormulaEatingFood
8.90349	BreastfeedingFormulaEatingFood
9.98768	BreastfeedingFormulaEatingFood
3.94251	BreastfeedingFormulaEatingFood
6.83368	BreastfeedingFormulaEatingFood
7.65503	BreastfeedingFormulaEatingFood
4.20534	BreastfeedingFormulaEatingFood
6.04517	BreastfeedingFormulaEatingFood
6.96509	BreastfeedingFormulaEatingFood
8.11499	BreastfeedingFormulaEatingFood
3.97536	BreastfeedingFormulaEatingFood
5.0924	BreastfeedingFormulaEatingFood
3.84394	BreastfeedingFormulaEatingFood
4.82957	BreastfeedingFormulaEatingFood
5.84805	BreastfeedingFormulaEatingFood
3.41684	BreastfeedingFormulaEatingFood
3.84394	BreastfeedingFormulaEatingFood
4.89528	BreastfeedingFormulaEatingFood
5.84805	BreastfeedingFormulaEatingFood
6.99795	BreastfeedingFormulaEatingFood
8.83778	BreastfeedingFormulaEatingFood
6.63655	BreastfeedingFormulaEatingFood
8.47639	BreastfeedingFormulaEatingFood
4.40246	BreastfeedingFormulaEatingFood
5.0924	BreastfeedingFormulaEatingFood
6.2423	BreastfeedingFormulaEatingFood
8.01643	BreastfeedingFormulaEatingFood
8.9692	BreastfeedingFormulaEatingFood
5.19097	BreastfeedingFormulaEatingFood
6.11088	BreastfeedingFormulaEatingFood
7.0308	BreastfeedingFormulaEatingFood
8.24641	BreastfeedingFormulaEatingFood
9.13347	BreastfeedingFormulaEatingFood
10.0205	BreastfeedingFormulaEatingFood
11.2033	BreastfeedingFormulaEatingFood
12.1232	BreastfeedingFormulaEatingFood
4.23819	BreastfeedingFormulaEatingFood
12.9446	BreastfeedingFormulaEatingFood
4.04107	BreastfeedingFormulaEatingFood
5.02669	BreastfeedingFormulaEatingFood
5.94661	BreastfeedingFormulaEatingFood
6.76797	BreastfeedingFormulaEatingFood
8.01643	BreastfeedingFormulaEatingFood
8.83778	BreastfeedingFormulaEatingFood
5.35524	BreastfeedingFormulaEatingFood
6.40657	BreastfeedingFormulaEatingFood
3.90965	BreastfeedingFormulaEatingFood
5.05955	BreastfeedingFormulaEatingFood
6.37372	BreastfeedingFormulaEatingFood
6.86653	BreastfeedingFormulaEatingFood
4.3039	BreastfeedingFormulaEatingFood
5.61807	BreastfeedingFormulaEatingFood
3.71253	BreastfeedingFormulaEatingFood
4.33676	BreastfeedingFormulaEatingFood
5.12526	BreastfeedingFormulaEatingFood
6.40657	BreastfeedingFormulaEatingFood
6.93224	BreastfeedingFormulaEatingFood
7.95072	BreastfeedingFormulaEatingFood
3.48255	BreastfeedingFormulaEatingFood
3.94251	BreastfeedingFormulaEatingFood
5.05955	BreastfeedingFormulaEatingFood
4.07392	BreastfeedingFormulaEatingFood
4.96099	BreastfeedingFormulaEatingFood
5.94661	BreastfeedingFormulaEatingFood
7.0308	BreastfeedingFormulaEatingFood
8.01643	BreastfeedingFormulaEatingFood
4.20534	BreastfeedingFormulaEatingFood
4.92813	BreastfeedingFormulaEatingFood
6.43943	BreastfeedingFormulaEatingFood
8.08214	BreastfeedingFormulaEatingFood
9.26489	BreastfeedingFormulaEatingFood
6.43943	BreastfeedingFormulaEatingFood
7.3922	BreastfeedingFormulaEatingFood
8.50924	BreastfeedingFormulaEatingFood
3.38398	BreastfeedingFormulaEatingFood
4.40246	BreastfeedingFormulaEatingFood
5.35524	BreastfeedingFormulaEatingFood
5.8809	BreastfeedingFormulaEatingFood
6.89938	BreastfeedingFormulaEatingFood
8.04928	BreastfeedingFormulaEatingFood
9.03491	BreastfeedingFormulaEatingFood
9.98768	BreastfeedingFormulaEatingFood
4.92813	BreastfeedingFormulaEatingFood
6.04517	BreastfeedingFormulaEatingFood
6.99795	BreastfeedingFormulaEatingFood
8.08214	BreastfeedingFormulaEatingFood
10.2177	BreastfeedingFormulaEatingFood
3.154	BreastfeedingFormulaEatingFood
3.90965	BreastfeedingFormulaEatingFood
5.02669	BreastfeedingFormulaEatingFood
3.81109	BreastfeedingFormulaEatingFood
5.38809	BreastfeedingFormulaEatingFood
8.47639	BreastfeedingFormulaEatingFood
9.3963	BreastfeedingFormulaEatingFood
10.809	BreastfeedingFormulaEatingFood
11.7618	BreastfeedingFormulaEatingFood
13.5031	BreastfeedingFormulaEatingFood
15.3758	BreastfeedingFormulaEatingFood
16.2628	BreastfeedingFormulaEatingFood
17.8727	BreastfeedingFormulaEatingFood
8.14784	BreastfeedingFormulaEatingFood
3.5154	BreastfeedingFormulaEatingFood
6.43943	BreastfeedingFormulaEatingFood
3.44969	BreastfeedingFormulaEatingFood
3.71253	BreastfeedingFormulaEatingFood
5.55236	BreastfeedingFormulaEatingFood
3.31828	BreastfeedingFormulaEatingFood
4.46817	BreastfeedingFormulaEatingFood
3.94251	BreastfeedingFormulaEatingFood
9.10062	BreastfeedingFormulaEatingFood
10.1848	BreastfeedingFormulaEatingFood
10.9733	BreastfeedingFormulaEatingFood
11.9918	BreastfeedingFormulaEatingFood
4.99384	BreastfeedingFormulaEatingFood
6.01232	BreastfeedingFormulaEatingFood
3.94251	BreastfeedingFormulaEatingFood
4.89528	BreastfeedingFormulaEatingFood
3.58111	BreastfeedingFormulaEatingFood
4.96099	BreastfeedingFormulaEatingFood
4.13963	BreastfeedingFormulaEatingFood
6.40657	BreastfeedingFormulaEatingFood
7.55647	BreastfeedingFormulaEatingFood
4.23819	BreastfeedingFormulaEatingFood
5.12526	BreastfeedingFormulaEatingFood
6.01232	BreastfeedingFormulaEatingFood
4.17248	BreastfeedingFormulaEatingFood
5.05955	BreastfeedingFormulaEatingFood
6.01232	BreastfeedingFormulaEatingFood
7.32649	BreastfeedingFormulaEatingFood
4.13963	BreastfeedingFormulaEatingFood
5.05955	BreastfeedingFormulaEatingFood
4.20534	BreastfeedingFormulaEatingFood
3.41684	BreastfeedingFormulaEatingFood
4.59959	BreastfeedingFormulaEatingFood
6.43943	BreastfeedingFormulaEatingFood
7.32649	BreastfeedingFormulaEatingFood
3.67967	BreastfeedingFormulaEatingFood
4.99384	BreastfeedingFormulaEatingFood
3.31828	BreastfeedingFormulaEatingFood
4.00821	BreastfeedingFormulaEatingFood
5.12526	BreastfeedingFormulaEatingFood
6.04517	BreastfeedingFormulaEatingFood
3.02259	BreastfeedingFormulaEatingFood
4.04107	BreastfeedingFormulaEatingFood
4.96099	BreastfeedingFormulaEatingFood
5.94661	BreastfeedingFormulaEatingFood
4.40246	BreastfeedingFormulaEatingFood
5.48665	BreastfeedingFormulaEatingFood
6.30801	BreastfeedingFormulaEatingFood
7.98357	BreastfeedingFormulaEatingFood
3.67967	BreastfeedingFormulaEatingFood
7.35934	BreastfeedingFormulaEatingFood
8.27926	BreastfeedingFormulaEatingFood
8.93634	BreastfeedingFormulaEatingFood
4.40246	BreastfeedingFormulaEatingFood
10.0862	BreastfeedingFormulaEatingFood
3.8768	BreastfeedingFormulaEatingFood
4.96099	BreastfeedingFormulaEatingFood
6.17659	BreastfeedingFormulaEatingFood
7.16222	BreastfeedingFormulaEatingFood
8.08214	BreastfeedingFormulaEatingFood
10.3162	BreastfeedingFormulaEatingFood
11.4333	BreastfeedingFormulaEatingFood
3.97536	BreastfeedingFormulaEatingFood
5.02669	BreastfeedingFormulaEatingFood
3.54825	BreastfeedingFormulaEatingFood
4.59959	BreastfeedingFormulaEatingFood
5.55236	BreastfeedingFormulaEatingFood
6.73511	BreastfeedingFormulaEatingFood
7.62218	BreastfeedingFormulaEatingFood
8.80493	BreastfeedingFormulaEatingFood
9.49487	BreastfeedingFormulaEatingFood
3.97536	BreastfeedingFormulaEatingFood
5.0924	BreastfeedingFormulaEatingFood
6.11088	BreastfeedingFormulaEatingFood
7.16222	BreastfeedingFormulaEatingFood
3.18686	BreastfeedingFormulaEatingFood
3.94251	BreastfeedingFormulaEatingFood
5.05955	BreastfeedingFormulaEatingFood
5.91376	BreastfeedingFormulaEatingFood
6.93224	BreastfeedingFormulaEatingFood
8.04928	BreastfeedingFormulaEatingFood
9.13347	BreastfeedingFormulaEatingFood
10.2834	BreastfeedingFormulaEatingFood
4.82957	BreastfeedingFormulaEatingFood
5.78234	BreastfeedingFormulaEatingFood
6.86653	BreastfeedingFormulaEatingFood
7.78645	BreastfeedingFormulaEatingFood
4.96099	BreastfeedingFormulaEatingFood
3.77823	BreastfeedingFormulaEatingFood
4.92813	BreastfeedingFormulaEatingFood
5.02669	BreastfeedingFormulaEatingFood
6.6037	BreastfeedingFormulaEatingFood
4.27105	BreastfeedingFormulaEatingFood
5.15811	BreastfeedingFormulaEatingFood
4.13963	BreastfeedingFormulaEatingFood
5.48665	BreastfeedingFormulaEatingFood
6.17659	BreastfeedingFormulaEatingFood
7.12936	BreastfeedingFormulaEatingFood
8.08214	BreastfeedingFormulaEatingFood
8.77207	BreastfeedingFormulaEatingFood
10.3162	BreastfeedingFormulaEatingFood
6.99795	BreastfeedingFormulaEatingFood
7.98357	BreastfeedingFormulaEatingFood
4.00821	BreastfeedingFormulaEatingFood
5.0924	BreastfeedingFormulaEatingFood
6.50513	BreastfeedingFormulaEatingFood
7.06366	BreastfeedingFormulaEatingFood
8.08214	BreastfeedingFormulaEatingFood
4.46817	BreastfeedingFormulaEatingFood
5.58522	BreastfeedingFormulaEatingFood
3.71253	BreastfeedingFormulaEatingFood
4.73101	BreastfeedingFormulaEatingFood
5.65092	BreastfeedingFormulaEatingFood
6.6037	BreastfeedingFormulaEatingFood
4.36961	BreastfeedingFormulaEatingFood
5.51951	BreastfeedingFormulaEatingFood
5.97947	BreastfeedingFormulaEatingFood
9.00205	BreastfeedingFormulaEatingFood
3.35113	BreastfeedingFormulaEatingFood
4.33676	BreastfeedingFormulaEatingFood
5.42094	BreastfeedingFormulaEatingFood
3.8768	BreastfeedingFormulaEatingFood
5.0924	BreastfeedingFormulaEatingFood
5.94661	BreastfeedingFormulaEatingFood
7.12936	BreastfeedingFormulaEatingFood
8.04928	BreastfeedingFormulaEatingFood
9.16632	BreastfeedingFormulaEatingFood
9.88912	BreastfeedingFormulaEatingFood
11.269	BreastfeedingFormulaEatingFood
9.06776	BreastfeedingFormulaEatingFood
9.92197	BreastfeedingFormulaEatingFood
7.45791	BreastfeedingFormulaEatingFood
8.11499	BreastfeedingFormulaEatingFood
9.06776	BreastfeedingFormulaEatingFood
3.97536	BreastfeedingFormulaEatingFood
5.12526	BreastfeedingFormulaEatingFood
4.6653	BreastfeedingFormulaEatingFood
5.8152	BreastfeedingFormulaEatingFood
8.21355	BreastfeedingFormulaEatingFood
9.13347	BreastfeedingFormulaEatingFood
4.00821	BreastfeedingFormulaEatingFood
4.89528	BreastfeedingFormulaEatingFood
5.51951	BreastfeedingFormulaEatingFood
7.19507	BreastfeedingFormulaEatingFood
8.54209	BreastfeedingFormulaEatingFood
11.3347	BreastfeedingFormulaEatingFood
2.7269	BreastfeedingFormulaEatingFood
3.8768	BreastfeedingFormulaEatingFood
4.79671	BreastfeedingFormulaEatingFood
4.04107	BreastfeedingFormulaEatingFood
5.19097	BreastfeedingFormulaEatingFood
5.97947	BreastfeedingFormulaEatingFood
5.15811	BreastfeedingFormulaEatingFood
7.22793	BreastfeedingFormulaEatingFood
4.07392	BreastfeedingFormulaEatingFood
4.99384	BreastfeedingFormulaEatingFood
4.20534	BreastfeedingFormulaEatingFood
5.05955	BreastfeedingFormulaEatingFood
6.2423	BreastfeedingFormulaEatingFood
7.06366	BreastfeedingFormulaEatingFood
8.14784	BreastfeedingFormulaEatingFood
9.23203	BreastfeedingFormulaEatingFood
10.2834	BreastfeedingFormulaEatingFood
3.94251	BreastfeedingFormulaEatingFood
3.8768	BreastfeedingFormulaEatingFood
5.05955	BreastfeedingFormulaEatingFood
6.11088	BreastfeedingFormulaEatingFood
7.09651	BreastfeedingFormulaEatingFood
4.07392	BreastfeedingFormulaEatingFood
5.02669	BreastfeedingFormulaEatingFood
6.2423	BreastfeedingFormulaEatingFood
6.99795	BreastfeedingFormulaEatingFood
10.0205	BreastfeedingFormulaEatingFood
4.46817	BreastfeedingFormulaEatingFood
5.58522	BreastfeedingFormulaEatingFood
8.50924	BreastfeedingFormulaEatingFood
4.33676	BreastfeedingFormulaEatingFood
5.94661	BreastfeedingFormulaEatingFood
7.29363	BreastfeedingFormulaEatingFood
8.27926	BreastfeedingFormulaEatingFood
7.95072	BreastfeedingFormulaEatingFood
4.17248	BreastfeedingFormulaEatingFood
5.02669	BreastfeedingFormulaEatingFood
5.94661	BreastfeedingFormulaEatingFood
4.00821	BreastfeedingFormulaEatingFood
4.99384	BreastfeedingFormulaEatingFood
7.52361	BreastfeedingFormulaEatingFood
5.02669	BreastfeedingFormulaEatingFood
7.09651	BreastfeedingFormulaEatingFood
8.01643	BreastfeedingFormulaEatingFood
8.9692	BreastfeedingFormulaEatingFood
2.95688	BreastfeedingFormulaEatingFood
6.53799	BreastfeedingFormulaEatingFood
9.06776	BreastfeedingFormulaEatingFood
4.04107	BreastfeedingFormulaEatingFood
4.89528	BreastfeedingFormulaEatingFood
6.07803	BreastfeedingFormulaEatingFood
6.96509	BreastfeedingFormulaEatingFood
7.98357	BreastfeedingFormulaEatingFood
3.44969	BreastfeedingFormulaEatingFood
4.36961	BreastfeedingFormulaEatingFood
6.43943	BreastfeedingFormulaEatingFood
7.3922	BreastfeedingFormulaEatingFood
9.42916	BreastfeedingFormulaEatingFood
4.17248	BreastfeedingFormulaEatingFood
7.42505	BreastfeedingFormulaEatingFood
8.73922	BreastfeedingFormulaEatingFood
3.58111	BreastfeedingFormulaEatingFood
3.28542	BreastfeedingFormulaEatingFood
4.04107	BreastfeedingFormulaEatingFood
6.47228	BreastfeedingFormulaEatingFood
8.01643	BreastfeedingFormulaEatingFood
8.64066	BreastfeedingFormulaEatingFood
10.0534	BreastfeedingFormulaEatingFood
11.269	BreastfeedingFormulaEatingFood
5.05955	BreastfeedingFormulaEatingFood
4.04107	BreastfeedingFormulaEatingFood
5.12526	BreastfeedingFormulaEatingFood
6.07803	BreastfeedingFormulaEatingFood
7.0308	BreastfeedingFormulaEatingFood
4.23819	BreastfeedingFormulaEatingFood
5.15811	BreastfeedingFormulaEatingFood
6.27515	BreastfeedingFormulaEatingFood
7.19507	BreastfeedingFormulaEatingFood
4.43532	BreastfeedingFormulaEatingFood
4.82957	BreastfeedingFormulaEatingFood
5.94661	BreastfeedingFormulaEatingFood
6.73511	BreastfeedingFormulaEatingFood
7.8193	BreastfeedingFormulaEatingFood
8.9692	BreastfeedingFormulaEatingFood
9.88912	BreastfeedingFormulaEatingFood
10.6448	BreastfeedingFormulaEatingFood
5.48665	BreastfeedingFormulaEatingFood
5.91376	BreastfeedingFormulaEatingFood
4.10678	BreastfeedingFormulaEatingFood
5.0924	BreastfeedingFormulaEatingFood
6.11088	BreastfeedingFormulaEatingFood
7.35934	BreastfeedingFormulaEatingFood
8.01643	BreastfeedingFormulaEatingFood
5.25667	BreastfeedingFormulaEatingFood
6.50513	BreastfeedingFormulaEatingFood
4.10678	BreastfeedingFormulaEatingFood
5.19097	BreastfeedingFormulaEatingFood
6.57084	BreastfeedingFormulaEatingFood
8.21355	BreastfeedingFormulaEatingFood
10.0534	BreastfeedingFormulaEatingFood
11.0062	BreastfeedingFormulaEatingFood
7.35934	BreastfeedingFormulaEatingFood
9.3963	BreastfeedingFormulaEatingFood
3.77823	BreastfeedingFormulaEatingFood
4.79671	BreastfeedingFormulaEatingFood
6.93224	BreastfeedingFormulaEatingFood
7.85216	BreastfeedingFormulaEatingFood
9.03491	BreastfeedingFormulaEatingFood
10.2834	BreastfeedingFormulaEatingFood
11.2361	BreastfeedingFormulaEatingFood
12.0246	BreastfeedingFormulaEatingFood
13.0103	BreastfeedingFormulaEatingFood
2.95688	BreastfeedingFormulaEatingFood
4.07392	BreastfeedingFormulaEatingFood
4.99384	BreastfeedingFormulaEatingFood
3.71253	BreastfeedingFormulaEatingFood
6.96509	BreastfeedingFormulaEatingFood
8.27926	BreastfeedingFormulaEatingFood
4.43532	BreastfeedingFormulaEatingFood
5.48665	BreastfeedingFormulaEatingFood
6.43943	BreastfeedingFormulaEatingFood
8.50924	BreastfeedingFormulaEatingFood
3.41684	BreastfeedingFormulaEatingFood
4.10678	BreastfeedingFormulaEatingFood
5.84805	BreastfeedingFormulaEatingFood
6.93224	BreastfeedingFormulaEatingFood
7.95072	BreastfeedingFormulaEatingFood
9.00205	BreastfeedingFormulaEatingFood
10.0205	BreastfeedingFormulaEatingFood
4.20534	BreastfeedingFormulaEatingFood
6.30801	BreastfeedingFormulaEatingFood
4.07392	BreastfeedingFormulaEatingFood
4.99384	BreastfeedingFormulaEatingFood
6.43943	BreastfeedingFormulaEatingFood
7.58932	BreastfeedingFormulaEatingFood
8.47639	BreastfeedingFormulaEatingFood
9.88912	BreastfeedingFormulaEatingFood
5.15811	BreastfeedingFormulaEatingFood
6.11088	BreastfeedingFormulaEatingFood
7.0308	BreastfeedingFormulaEatingFood
8.01643	BreastfeedingFormulaEatingFood
9.16632	BreastfeedingFormulaEatingFood
3.31828	BreastfeedingFormulaEatingFood
3.94251	BreastfeedingFormulaEatingFood
4.99384	BreastfeedingFormulaEatingFood
6.37372	BreastfeedingFormulaEatingFood
7.98357	BreastfeedingFormulaEatingFood
8.67351	BreastfeedingFormulaEatingFood
4.96099	BreastfeedingFormulaEatingFood
4.00821	BreastfeedingFormulaEatingFood
4.96099	BreastfeedingFormulaEatingFood
6.11088	BreastfeedingFormulaEatingFood
6.80082	BreastfeedingFormulaEatingFood
7.68789	BreastfeedingFormulaEatingFood
4.07392	BreastfeedingFormulaEatingFood
5.05955	BreastfeedingFormulaEatingFood
5.97947	BreastfeedingFormulaEatingFood
6.86653	BreastfeedingFormulaEatingFood
8.01643	BreastfeedingFormulaEatingFood
8.93634	BreastfeedingFormulaEatingFood
10.3819	BreastfeedingFormulaEatingFood
2.33265	BreastfeedingFormulaEatingFood
3.54825	BreastfeedingFormulaEatingFood
5.78234	BreastfeedingFormulaEatingFood
7.26078	BreastfeedingFormulaEatingFood
8.14784	BreastfeedingFormulaEatingFood
10.9733	BreastfeedingFormulaEatingFood
3.35113	BreastfeedingFormulaEatingFood
4.23819	BreastfeedingFormulaEatingFood
5.28953	BreastfeedingFormulaEatingFood
6.20945	BreastfeedingFormulaEatingFood
7.3922	BreastfeedingFormulaEatingFood
8.08214	BreastfeedingFormulaEatingFood
3.05544	BreastfeedingFormulaEatingFood
4.17248	BreastfeedingFormulaEatingFood
5.12526	BreastfeedingFormulaEatingFood
5.94661	BreastfeedingFormulaEatingFood
7.35934	BreastfeedingFormulaEatingFood
8.24641	BreastfeedingFormulaEatingFood
7.3922	BreastfeedingFormulaEatingFood
7.3922	BreastfeedingFormulaEatingFood
8.44353	BreastfeedingFormulaEatingFood
9.49487	BreastfeedingFormulaEatingFood
3.41684	BreastfeedingFormulaEatingFood
5.58522	BreastfeedingFormulaEatingFood
6.6694	BreastfeedingFormulaEatingFood
9.3963	BreastfeedingFormulaEatingFood
10.3162	BreastfeedingFormulaEatingFood
11.269	BreastfeedingFormulaEatingFood
3.97536	BreastfeedingFormulaEatingFood
4.82957	BreastfeedingFormulaEatingFood
4.04107	BreastfeedingFormulaEatingFood
5.25667	BreastfeedingFormulaEatingFood
4.17248	BreastfeedingFormulaEatingFood
5.05955	BreastfeedingFormulaEatingFood
6.04517	BreastfeedingFormulaEatingFood
8.27926	BreastfeedingFormulaEatingFood
9.16632	BreastfeedingFormulaEatingFood
11.1376	BreastfeedingFormulaEatingFood
12.4189	BreastfeedingFormulaEatingFood
4.50103	BreastfeedingFormulaEatingFood
4.76386	BreastfeedingFormulaEatingFood
5.91376	BreastfeedingFormulaEatingFood
7.3922	BreastfeedingFormulaEatingFood
8.31211	BreastfeedingFormulaEatingFood
4.50103	BreastfeedingFormulaEatingFood
5.74949	BreastfeedingFormulaEatingFood
5.19097	BreastfeedingFormulaEatingFood
6.07803	BreastfeedingFormulaEatingFood
7.09651	BreastfeedingFormulaEatingFood
8.14784	BreastfeedingFormulaEatingFood
8.90349	BreastfeedingFormulaEatingFood
4.20534	BreastfeedingFormulaEatingFood
6.20945	BreastfeedingFormulaEatingFood
3.61396	BreastfeedingFormulaEatingFood
3.90965	BreastfeedingFormulaEatingFood
4.86242	BreastfeedingFormulaEatingFood
5.8152	BreastfeedingFormulaEatingFood
4.20534	BreastfeedingFormulaEatingFood
5.0924	BreastfeedingFormulaEatingFood
6.14374	BreastfeedingFormulaEatingFood
3.8768	BreastfeedingFormulaEatingFood
5.0924	BreastfeedingFormulaEatingFood
5.91376	BreastfeedingFormulaEatingFood
6.86653	BreastfeedingFormulaEatingFood
7.78645	BreastfeedingFormulaEatingFood
8.90349	BreastfeedingFormulaEatingFood
9.82341	BreastfeedingFormulaEatingFood
3.90965	BreastfeedingFormulaEatingFood
6.01232	BreastfeedingFormulaEatingFood
4.56674	BreastfeedingFormulaEatingFood
7.55647	BreastfeedingFormulaEatingFood
8.67351	BreastfeedingFormulaEatingFood
9.65914	BreastfeedingFormulaEatingFood
7.68789	BreastfeedingFormulaEatingFood
9.13347	BreastfeedingFormulaEatingFood
10.3162	BreastfeedingFormulaEatingFood
10.8419	BreastfeedingFormulaEatingFood
13.076	BreastfeedingFormulaEatingFood
13.9302	BreastfeedingFormulaEatingFood
15.3758	BreastfeedingFormulaEatingFood
4.79671	BreastfeedingFormulaEatingFood
3.74538	BreastfeedingFormulaEatingFood
4.63244	BreastfeedingFormulaEatingFood
3.12115	BreastfeedingFormulaEatingFood
4.13963	BreastfeedingFormulaEatingFood
5.28953	BreastfeedingFormulaEatingFood
5.94661	BreastfeedingFormulaEatingFood
7.09651	BreastfeedingFormulaEatingFood
3.5154	BreastfeedingFormulaEatingFood
7.3922	BreastfeedingFormulaEatingFood
8.01643	BreastfeedingFormulaEatingFood
4.27105	BreastfeedingFormulaEatingFood
5.02669	BreastfeedingFormulaEatingFood
3.67967	BreastfeedingFormulaEatingFood
4.99384	BreastfeedingFormulaEatingFood
5.94661	BreastfeedingFormulaEatingFood
6.99795	BreastfeedingFormulaEatingFood
7.95072	BreastfeedingFormulaEatingFood
8.9692	BreastfeedingFormulaEatingFood
10.9405	BreastfeedingFormulaEatingFood
3.90965	BreastfeedingFormulaEatingFood
4.99384	BreastfeedingFormulaEatingFood
6.01232	BreastfeedingFormulaEatingFood
4.43532	BreastfeedingFormulaEatingFood
5.65092	BreastfeedingFormulaEatingFood
4.04107	BreastfeedingFormulaEatingFood
4.92813	BreastfeedingFormulaEatingFood
4.76386	BreastfeedingFormulaEatingFood
3.61396	BreastfeedingFormulaEatingFood
4.82957	BreastfeedingFormulaEatingFood
5.55236	BreastfeedingFormulaEatingFood
3.67967	BreastfeedingFormulaEatingFood
4.79671	BreastfeedingFormulaEatingFood
6.50513	BreastfeedingFormulaEatingFood
8.57495	BreastfeedingFormulaEatingFood
10.809	BreastfeedingFormulaEatingFood
11.5318	BreastfeedingFormulaEatingFood
7.0308	BreastfeedingFormulaEatingFood
4.96099	BreastfeedingFormulaEatingFood
5.91376	BreastfeedingFormulaEatingFood
4.00821	BreastfeedingFormulaEatingFood
5.25667	BreastfeedingFormulaEatingFood
6.20945	BreastfeedingFormulaEatingFood
7.0308	BreastfeedingFormulaEatingFood
8.27926	BreastfeedingFormulaEatingFood
9.19918	BreastfeedingFormulaEatingFood
10.1191	BreastfeedingFormulaEatingFood
11.039	BreastfeedingFormulaEatingFood
6.34086	BreastfeedingFormulaEatingFood
7.49076	BreastfeedingFormulaEatingFood
8.73922	BreastfeedingFormulaEatingFood
9.95483	BreastfeedingFormulaEatingFood
11.4004	BreastfeedingFormulaEatingFood
6.07803	BreastfeedingFormulaEatingFood
6.76797	BreastfeedingFormulaEatingFood
9.62628	BreastfeedingFormulaEatingFood
10.5133	BreastfeedingFormulaEatingFood
12.0575	BreastfeedingFormulaEatingFood
13.2074	BreastfeedingFormulaEatingFood
4.3039	BreastfeedingFormulaEatingFood
5.65092	BreastfeedingFormulaEatingFood
3.31828	BreastfeedingFormulaEatingFood
4.36961	BreastfeedingFormulaEatingFood
5.02669	BreastfeedingFormulaEatingFood
6.47228	BreastfeedingFormulaEatingFood
7.32649	BreastfeedingFormulaEatingFood
8.57495	BreastfeedingFormulaEatingFood
11.499	BreastfeedingFormulaEatingFood
3.31828	BreastfeedingFormulaEatingFood
4.43532	BreastfeedingFormulaEatingFood
3.67967	BreastfeedingFormulaEatingFood
4.82957	BreastfeedingFormulaEatingFood
6.83368	BreastfeedingFormulaEatingFood
7.58932	BreastfeedingFormulaEatingFood
3.154	BreastfeedingFormulaEatingFood
4.10678	BreastfeedingFormulaEatingFood
5.05955	BreastfeedingFormulaEatingFood
6.47228	BreastfeedingFormulaEatingFood
8.47639	BreastfeedingFormulaEatingFood
3.18686	BreastfeedingFormulaEatingFood
4.10678	BreastfeedingFormulaEatingFood
5.05955	BreastfeedingFormulaEatingFood
6.27515	BreastfeedingFormulaEatingFood
4.04107	BreastfeedingFormulaEatingFood
4.96099	BreastfeedingFormulaEatingFood
7.06366	BreastfeedingFormulaEatingFood
8.04928	BreastfeedingFormulaEatingFood
9.19918	BreastfeedingFormulaEatingFood
10.0205	BreastfeedingFormulaEatingFood
4.76386	BreastfeedingFormulaEatingFood
5.84805	BreastfeedingFormulaEatingFood
7.06366	BreastfeedingFormulaEatingFood
7.91786	BreastfeedingFormulaEatingFood
8.83778	BreastfeedingFormulaEatingFood
9.79055	BreastfeedingFormulaEatingFood
10.9405	BreastfeedingFormulaEatingFood
11.8275	BreastfeedingFormulaEatingFood
3.74538	BreastfeedingFormulaEatingFood
4.6653	BreastfeedingFormulaEatingFood
5.61807	BreastfeedingFormulaEatingFood
7.26078	BreastfeedingFormulaEatingFood
8.83778	BreastfeedingFormulaEatingFood
4.63244	BreastfeedingFormulaEatingFood
5.55236	BreastfeedingFormulaEatingFood
7.16222	BreastfeedingFormulaEatingFood
9.3963	BreastfeedingFormulaEatingFood
10.152	BreastfeedingFormulaEatingFood
12.1889	BreastfeedingFormulaEatingFood
3.25257	BreastfeedingFormulaEatingFood
4.00821	BreastfeedingFormulaEatingFood
5.12526	BreastfeedingFormulaEatingFood
6.17659	BreastfeedingFormulaEatingFood
7.12936	BreastfeedingFormulaEatingFood
3.0883	BreastfeedingFormulaEatingFood
4.10678	BreastfeedingFormulaEatingFood
5.12526	BreastfeedingFormulaEatingFood
5.61807	BreastfeedingFormulaEatingFood
6.63655	BreastfeedingFormulaEatingFood
7.8193	BreastfeedingFormulaEatingFood
4.36961	BreastfeedingFormulaEatingFood
5.22382	BreastfeedingFormulaEatingFood
2.23409	BreastfeedingFormulaEatingFood
4.07392	BreastfeedingFormulaEatingFood
5.19097	BreastfeedingFormulaEatingFood
6.34086	BreastfeedingFormulaEatingFood
7.52361	BreastfeedingFormulaEatingFood
9.59343	BreastfeedingFormulaEatingFood
7.52361	BreastfeedingFormulaEatingFood
3.18686	BreastfeedingFormulaEatingFood
4.07392	BreastfeedingFormulaEatingFood
5.25667	BreastfeedingFormulaEatingFood
6.20945	BreastfeedingFormulaEatingFood
7.58932	BreastfeedingFormulaEatingFood
8.73922	BreastfeedingFormulaEatingFood
10.0862	BreastfeedingFormulaEatingFood
11.2361	BreastfeedingFormulaEatingFood
11.9261	BreastfeedingFormulaEatingFood
5.68378	BreastfeedingFormulaEatingFood
6.80082	BreastfeedingFormulaEatingFood
7.72074	BreastfeedingFormulaEatingFood
5.0924	BreastfeedingFormulaEatingFood
9.49487	BreastfeedingFormulaEatingFood
4.89528	BreastfeedingFormulaEatingFood
4.3039	BreastfeedingFormulaEatingFood
5.22382	BreastfeedingFormulaEatingFood
6.34086	BreastfeedingFormulaEatingFood
7.29363	BreastfeedingFormulaEatingFood
9.36345	BreastfeedingFormulaEatingFood
4.27105	BreastfeedingFormulaEatingFood
4.46817	BreastfeedingFormulaEatingFood
4.86242	BreastfeedingFormulaEatingFood
6.01232	BreastfeedingFormulaEatingFood
6.96509	BreastfeedingFormulaEatingFood
4.07392	BreastfeedingFormulaEatingFood
5.12526	BreastfeedingFormulaEatingFood
6.2423	BreastfeedingFormulaEatingFood
7.3922	BreastfeedingFormulaEatingFood
7.91786	BreastfeedingFormulaEatingFood
9.03491	BreastfeedingFormulaEatingFood
10.152	BreastfeedingFormulaEatingFood
11.039	BreastfeedingFormulaEatingFood
4.04107	BreastfeedingFormulaEatingFood
5.12526	BreastfeedingFormulaEatingFood
6.07803	BreastfeedingFormulaEatingFood
7.32649	BreastfeedingFormulaEatingFood
8.31211	BreastfeedingFormulaEatingFood
3.97536	BreastfeedingFormulaEatingFood
4.89528	BreastfeedingFormulaEatingFood
5.8809	BreastfeedingFormulaEatingFood
6.93224	BreastfeedingFormulaEatingFood
7.91786	BreastfeedingFormulaEatingFood
8.90349	BreastfeedingFormulaEatingFood
9.98768	BreastfeedingFormulaEatingFood
4.53388	BreastfeedingFormulaNotEatingFood
3.05544	BreastfeedingFormulaNotEatingFood
3.28542	BreastfeedingFormulaNotEatingFood
4.04107	BreastfeedingFormulaNotEatingFood
4.6653	BreastfeedingFormulaNotEatingFood
2.85832	BreastfeedingFormulaNotEatingFood
3.77823	BreastfeedingFormulaNotEatingFood
6.53799	BreastfeedingNoFormulaEatingFood
9.85626	BreastfeedingNoFormulaEatingFood
4.17248	BreastfeedingNoFormulaEatingFood
6.76797	BreastfeedingNoFormulaEatingFood
4.96099	BreastfeedingNoFormulaEatingFood
6.07803	BreastfeedingNoFormulaEatingFood
8.14784	BreastfeedingNoFormulaEatingFood
9.29774	BreastfeedingNoFormulaEatingFood
9.62628	BreastfeedingNoFormulaEatingFood
5.28953	BreastfeedingNoFormulaEatingFood
6.53799	BreastfeedingNoFormulaEatingFood
8.64066	BreastfeedingNoFormulaEatingFood
10.4805	BreastfeedingNoFormulaEatingFood
3.48255	BreastfeedingNoFormulaEatingFood
4.17248	BreastfeedingNoFormulaEatingFood
5.35524	BreastfeedingNoFormulaEatingFood
6.73511	BreastfeedingNoFormulaEatingFood
9.26489	BreastfeedingNoFormulaEatingFood
10.8747	BreastfeedingNoFormulaEatingFood
11.8604	BreastfeedingNoFormulaEatingFood
13.6016	BreastfeedingNoFormulaEatingFood
15.3101	BreastfeedingNoFormulaEatingFood
16.6242	BreastfeedingNoFormulaEatingFood
17.8398	BreastfeedingNoFormulaEatingFood
6.07803	BreastfeedingNoFormulaEatingFood
6.96509	BreastfeedingNoFormulaEatingFood
8.14784	BreastfeedingNoFormulaEatingFood
9.29774	BreastfeedingNoFormulaEatingFood
9.98768	BreastfeedingNoFormulaEatingFood
10.8747	BreastfeedingNoFormulaEatingFood
12.2875	BreastfeedingNoFormulaEatingFood
14.3244	BreastfeedingNoFormulaEatingFood
15.0144	BreastfeedingNoFormulaEatingFood
16.3943	BreastfeedingNoFormulaEatingFood
4.82957	BreastfeedingNoFormulaEatingFood
5.8152	BreastfeedingNoFormulaEatingFood
6.6694	BreastfeedingNoFormulaEatingFood
7.72074	BreastfeedingNoFormulaEatingFood
8.80493	BreastfeedingNoFormulaEatingFood
9.7577	BreastfeedingNoFormulaEatingFood
4.99384	BreastfeedingNoFormulaEatingFood
5.94661	BreastfeedingNoFormulaEatingFood
7.3922	BreastfeedingNoFormulaEatingFood
4.76386	BreastfeedingNoFormulaEatingFood
3.61396	BreastfeedingNoFormulaEatingFood
4.69815	BreastfeedingNoFormulaEatingFood
5.84805	BreastfeedingNoFormulaEatingFood
6.76797	BreastfeedingNoFormulaEatingFood
8.11499	BreastfeedingNoFormulaEatingFood
8.64066	BreastfeedingNoFormulaEatingFood
9.98768	BreastfeedingNoFormulaEatingFood
10.7105	BreastfeedingNoFormulaEatingFood
11.5975	BreastfeedingNoFormulaEatingFood
12.7803	BreastfeedingNoFormulaEatingFood
4.07392	BreastfeedingNoFormulaEatingFood
4.96099	BreastfeedingNoFormulaEatingFood
5.91376	BreastfeedingNoFormulaEatingFood
7.35934	BreastfeedingNoFormulaEatingFood
12.386	BreastfeedingNoFormulaEatingFood
13.7988	BreastfeedingNoFormulaEatingFood
10.1191	BreastfeedingNoFormulaEatingFood
4.23819	BreastfeedingNoFormulaEatingFood
5.15811	BreastfeedingNoFormulaEatingFood
4.56674	BreastfeedingNoFormulaEatingFood
5.71663	BreastfeedingNoFormulaEatingFood
7.3922	BreastfeedingNoFormulaEatingFood
9.3963	BreastfeedingNoFormulaEatingFood
10.3491	BreastfeedingNoFormulaEatingFood
11.499	BreastfeedingNoFormulaEatingFood
4.89528	BreastfeedingNoFormulaEatingFood
6.04517	BreastfeedingNoFormulaEatingFood
5.42094	BreastfeedingNoFormulaEatingFood
6.37372	BreastfeedingNoFormulaEatingFood
7.45791	BreastfeedingNoFormulaEatingFood
8.47639	BreastfeedingNoFormulaEatingFood
9.36345	BreastfeedingNoFormulaEatingFood
10.4476	BreastfeedingNoFormulaEatingFood
11.4004	BreastfeedingNoFormulaEatingFood
4.33676	BreastfeedingNoFormulaEatingFood
4.99384	BreastfeedingNoFormulaEatingFood
5.8809	BreastfeedingNoFormulaEatingFood
4.43532	BreastfeedingNoFormulaEatingFood
5.05955	BreastfeedingNoFormulaEatingFood
5.91376	BreastfeedingNoFormulaEatingFood
3.18686	BreastfeedingNoFormulaEatingFood
4.13963	BreastfeedingNoFormulaEatingFood
4.43532	BreastfeedingNoFormulaEatingFood
11.4004	BreastfeedingNoFormulaEatingFood
12.4517	BreastfeedingNoFormulaEatingFood
4.04107	BreastfeedingNoFormulaEatingFood
5.12526	BreastfeedingNoFormulaEatingFood
4.27105	BreastfeedingNoFormulaEatingFood
5.19097	BreastfeedingNoFormulaEatingFood
6.04517	BreastfeedingNoFormulaEatingFood
6.99795	BreastfeedingNoFormulaEatingFood
8.1807	BreastfeedingNoFormulaEatingFood
9.03491	BreastfeedingNoFormulaEatingFood
9.98768	BreastfeedingNoFormulaEatingFood
5.02669	BreastfeedingNoFormulaEatingFood
3.41684	BreastfeedingNoFormulaEatingFood
3.94251	BreastfeedingNoFormulaEatingFood
5.02669	BreastfeedingNoFormulaEatingFood
6.20945	BreastfeedingNoFormulaEatingFood
7.06366	BreastfeedingNoFormulaEatingFood
8.01643	BreastfeedingNoFormulaEatingFood
8.9692	BreastfeedingNoFormulaEatingFood
10.0862	BreastfeedingNoFormulaEatingFood
4.6653	BreastfeedingNoFormulaEatingFood
6.07803	BreastfeedingNoFormulaEatingFood
7.3922	BreastfeedingNoFormulaEatingFood
8.24641	BreastfeedingNoFormulaEatingFood
7.58932	BreastfeedingNoFormulaEatingFood
9.03491	BreastfeedingNoFormulaEatingFood
10.5462	BreastfeedingNoFormulaEatingFood
11.9918	BreastfeedingNoFormulaEatingFood
13.6674	BreastfeedingNoFormulaEatingFood
17.2485	BreastfeedingNoFormulaEatingFood
18.3984	BreastfeedingNoFormulaEatingFood
20.8953	BreastfeedingNoFormulaEatingFood
22.768	BreastfeedingNoFormulaEatingFood
10.6776	BreastfeedingNoFormulaEatingFood
4.46817	BreastfeedingNoFormulaEatingFood
4.89528	BreastfeedingNoFormulaEatingFood
5.84805	BreastfeedingNoFormulaEatingFood
6.99795	BreastfeedingNoFormulaEatingFood
7.91786	BreastfeedingNoFormulaEatingFood
9.03491	BreastfeedingNoFormulaEatingFood
9.95483	BreastfeedingNoFormulaEatingFood
5.4538	BreastfeedingNoFormulaEatingFood
12.846	BreastfeedingNoFormulaEatingFood
19.4825	BreastfeedingNoFormulaEatingFood
20.4682	BreastfeedingNoFormulaEatingFood
21.3881	BreastfeedingNoFormulaEatingFood
22.4394	BreastfeedingNoFormulaEatingFood
4.79671	BreastfeedingNoFormulaEatingFood
5.91376	BreastfeedingNoFormulaEatingFood
6.80082	BreastfeedingNoFormulaEatingFood
7.72074	BreastfeedingNoFormulaEatingFood
8.70637	BreastfeedingNoFormulaEatingFood
10.0205	BreastfeedingNoFormulaEatingFood
11.0062	BreastfeedingNoFormulaEatingFood
2.92402	BreastfeedingNoFormulaEatingFood
4.23819	BreastfeedingNoFormulaEatingFood
5.12526	BreastfeedingNoFormulaEatingFood
5.97947	BreastfeedingNoFormulaEatingFood
6.96509	BreastfeedingNoFormulaEatingFood
7.62218	BreastfeedingNoFormulaEatingFood
8.80493	BreastfeedingNoFormulaEatingFood
9.88912	BreastfeedingNoFormulaEatingFood
10.8419	BreastfeedingNoFormulaEatingFood
12.1889	BreastfeedingNoFormulaEatingFood
12.6817	BreastfeedingNoFormulaEatingFood
4.04107	BreastfeedingNoFormulaEatingFood
5.02669	BreastfeedingNoFormulaEatingFood
5.91376	BreastfeedingNoFormulaEatingFood
7.06366	BreastfeedingNoFormulaEatingFood
3.84394	BreastfeedingNoFormulaEatingFood
4.92813	BreastfeedingNoFormulaEatingFood
5.65092	BreastfeedingNoFormulaEatingFood
8.57495	BreastfeedingNoFormulaEatingFood
6.47228	BreastfeedingNoFormulaEatingFood
7.78645	BreastfeedingNoFormulaEatingFood
8.50924	BreastfeedingNoFormulaEatingFood
9.69199	BreastfeedingNoFormulaEatingFood
6.86653	BreastfeedingNoFormulaEatingFood
8.01643	BreastfeedingNoFormulaEatingFood
9.85626	BreastfeedingNoFormulaEatingFood
11.2033	BreastfeedingNoFormulaEatingFood
11.9589	BreastfeedingNoFormulaEatingFood
4.96099	BreastfeedingNoFormulaEatingFood
5.97947	BreastfeedingNoFormulaEatingFood
7.16222	BreastfeedingNoFormulaEatingFood
8.1807	BreastfeedingNoFormulaEatingFood
9.19918	BreastfeedingNoFormulaEatingFood
11.1376	BreastfeedingNoFormulaEatingFood
11.5975	BreastfeedingNoFormulaEatingFood
12.6817	BreastfeedingNoFormulaEatingFood
6.14374	BreastfeedingNoFormulaEatingFood
6.2423	BreastfeedingNoFormulaEatingFood
7.09651	BreastfeedingNoFormulaEatingFood
8.24641	BreastfeedingNoFormulaEatingFood
9.16632	BreastfeedingNoFormulaEatingFood
10.1191	BreastfeedingNoFormulaEatingFood
5.02669	BreastfeedingNoFormulaEatingFood
6.17659	BreastfeedingNoFormulaEatingFood
6.6037	BreastfeedingNoFormulaEatingFood
7.75359	BreastfeedingNoFormulaEatingFood
8.93634	BreastfeedingNoFormulaEatingFood
10.0862	BreastfeedingNoFormulaEatingFood
10.9733	BreastfeedingNoFormulaEatingFood
6.14374	BreastfeedingNoFormulaEatingFood
7.29363	BreastfeedingNoFormulaEatingFood
7.12936	BreastfeedingNoFormulaEatingFood
7.75359	BreastfeedingNoFormulaEatingFood
8.93634	BreastfeedingNoFormulaEatingFood
9.85626	BreastfeedingNoFormulaEatingFood
13.2402	BreastfeedingNoFormulaEatingFood
14.9158	BreastfeedingNoFormulaEatingFood
16.0329	BreastfeedingNoFormulaEatingFood
18.3326	BreastfeedingNoFormulaEatingFood
18.9897	BreastfeedingNoFormulaEatingFood
19.9425	BreastfeedingNoFormulaEatingFood
21.4538	BreastfeedingNoFormulaEatingFood
8.34497	BreastfeedingNoFormulaEatingFood
10.3819	BreastfeedingNoFormulaEatingFood
11.6961	BreastfeedingNoFormulaEatingFood
12.616	BreastfeedingNoFormulaEatingFood
5.25667	BreastfeedingNoFormulaEatingFood
6.27515	BreastfeedingNoFormulaEatingFood
7.32649	BreastfeedingNoFormulaEatingFood
3.71253	BreastfeedingNoFormulaEatingFood
4.89528	BreastfeedingNoFormulaEatingFood
5.8809	BreastfeedingNoFormulaEatingFood
6.99795	BreastfeedingNoFormulaEatingFood
7.68789	BreastfeedingNoFormulaEatingFood
8.64066	BreastfeedingNoFormulaEatingFood
9.95483	BreastfeedingNoFormulaEatingFood
11.1704	BreastfeedingNoFormulaEatingFood
11.8932	BreastfeedingNoFormulaEatingFood
13.1745	BreastfeedingNoFormulaEatingFood
14.3244	BreastfeedingNoFormulaEatingFood
14.8172	BreastfeedingNoFormulaEatingFood
16	BreastfeedingNoFormulaEatingFood
16.8871	BreastfeedingNoFormulaEatingFood
18.0041	BreastfeedingNoFormulaEatingFood
18.9569	BreastfeedingNoFormulaEatingFood
19.9097	BreastfeedingNoFormulaEatingFood
20.8624	BreastfeedingNoFormulaEatingFood
22.2094	BreastfeedingNoFormulaEatingFood
22.8665	BreastfeedingNoFormulaEatingFood
23.9836	BreastfeedingNoFormulaEatingFood
24.7064	BreastfeedingNoFormulaEatingFood
25.7906	BreastfeedingNoFormulaEatingFood
27.269	BreastfeedingNoFormulaEatingFood
28.3203	BreastfeedingNoFormulaEatingFood
28.8131	BreastfeedingNoFormulaEatingFood
29.7659	BreastfeedingNoFormulaEatingFood
30.9158	BreastfeedingNoFormulaEatingFood
32	BreastfeedingNoFormulaEatingFood
32.9528	BreastfeedingNoFormulaEatingFood
34.1684	BreastfeedingNoFormulaEatingFood
35.0554	BreastfeedingNoFormulaEatingFood
35.7454	BreastfeedingNoFormulaEatingFood
36.8624	BreastfeedingNoFormulaEatingFood
6.01232	BreastfeedingNoFormulaEatingFood
6.83368	BreastfeedingNoFormulaEatingFood
7.95072	BreastfeedingNoFormulaEatingFood
8.90349	BreastfeedingNoFormulaEatingFood
7.06366	BreastfeedingNoFormulaEatingFood
7.98357	BreastfeedingNoFormulaEatingFood
8.93634	BreastfeedingNoFormulaEatingFood
17.5441	BreastfeedingNoFormulaEatingFood
6.30801	BreastfeedingNoFormulaEatingFood
7.0308	BreastfeedingNoFormulaEatingFood
7.91786	BreastfeedingNoFormulaEatingFood
9.29774	BreastfeedingNoFormulaEatingFood
9.98768	BreastfeedingNoFormulaEatingFood
11.3676	BreastfeedingNoFormulaEatingFood
12.0575	BreastfeedingNoFormulaEatingFood
13.9302	BreastfeedingNoFormulaEatingFood
5.02669	BreastfeedingNoFormulaEatingFood
5.97947	BreastfeedingNoFormulaEatingFood
6.96509	BreastfeedingNoFormulaEatingFood
8.08214	BreastfeedingNoFormulaEatingFood
8.90349	BreastfeedingNoFormulaEatingFood
10.0534	BreastfeedingNoFormulaEatingFood
11.0062	BreastfeedingNoFormulaEatingFood
11.9918	BreastfeedingNoFormulaEatingFood
13.1417	BreastfeedingNoFormulaEatingFood
13.9959	BreastfeedingNoFormulaEatingFood
14.9815	BreastfeedingNoFormulaEatingFood
4.50103	BreastfeedingNoFormulaEatingFood
7.45791	BreastfeedingNoFormulaEatingFood
4.56674	BreastfeedingNoFormulaEatingFood
5.74949	BreastfeedingNoFormulaEatingFood
6.93224	BreastfeedingNoFormulaEatingFood
7.88501	BreastfeedingNoFormulaEatingFood
8.73922	BreastfeedingNoFormulaEatingFood
9.88912	BreastfeedingNoFormulaEatingFood
10.809	BreastfeedingNoFormulaEatingFood
11.7618	BreastfeedingNoFormulaEatingFood
5.22382	BreastfeedingNoFormulaEatingFood
6.20945	BreastfeedingNoFormulaEatingFood
7.35934	BreastfeedingNoFormulaEatingFood
8.34497	BreastfeedingNoFormulaEatingFood
10.2834	BreastfeedingNoFormulaEatingFood
11.0062	BreastfeedingNoFormulaEatingFood
12.3532	BreastfeedingNoFormulaEatingFood
13.3388	BreastfeedingNoFormulaEatingFood
14.883	BreastfeedingNoFormulaEatingFood
16.6899	BreastfeedingNoFormulaEatingFood
18.2341	BreastfeedingNoFormulaEatingFood
19.2854	BreastfeedingNoFormulaEatingFood
21.191	BreastfeedingNoFormulaEatingFood
4.04107	BreastfeedingNoFormulaEatingFood
5.12526	BreastfeedingNoFormulaEatingFood
6.11088	BreastfeedingNoFormulaEatingFood
7.55647	BreastfeedingNoFormulaEatingFood
9.29774	BreastfeedingNoFormulaEatingFood
10.0205	BreastfeedingNoFormulaEatingFood
11.8604	BreastfeedingNoFormulaEatingFood
13.2074	BreastfeedingNoFormulaEatingFood
6.96509	BreastfeedingNoFormulaEatingFood
7.95072	BreastfeedingNoFormulaEatingFood
8.87064	BreastfeedingNoFormulaEatingFood
9.88912	BreastfeedingNoFormulaEatingFood
10.9733	BreastfeedingNoFormulaEatingFood
6.76797	BreastfeedingNoFormulaEatingFood
7.95072	BreastfeedingNoFormulaEatingFood
8.87064	BreastfeedingNoFormulaEatingFood
10.4805	BreastfeedingNoFormulaEatingFood
12.0903	BreastfeedingNoFormulaEatingFood
13.0431	BreastfeedingNoFormulaEatingFood
13.9302	BreastfeedingNoFormulaEatingFood
14.8501	BreastfeedingNoFormulaEatingFood
5.0924	BreastfeedingNoFormulaEatingFood
5.94661	BreastfeedingNoFormulaEatingFood
6.50513	BreastfeedingNoFormulaEatingFood
7.16222	BreastfeedingNoFormulaEatingFood
8.04928	BreastfeedingNoFormulaEatingFood
9.3963	BreastfeedingNoFormulaEatingFood
10.3162	BreastfeedingNoFormulaEatingFood
11.0719	BreastfeedingNoFormulaEatingFood
4.3039	BreastfeedingNoFormulaEatingFood
4.92813	BreastfeedingNoFormulaEatingFood
6.6037	BreastfeedingNoFormulaEatingFood
7.98357	BreastfeedingNoFormulaEatingFood
9.98768	BreastfeedingNoFormulaEatingFood
10.9733	BreastfeedingNoFormulaEatingFood
11.8275	BreastfeedingNoFormulaEatingFood
13.963	BreastfeedingNoFormulaEatingFood
15.0144	BreastfeedingNoFormulaEatingFood
16.4271	BreastfeedingNoFormulaEatingFood
17.8727	BreastfeedingNoFormulaEatingFood
21.0595	BreastfeedingNoFormulaEatingFood
5.61807	BreastfeedingNoFormulaEatingFood
4.63244	BreastfeedingNoFormulaEatingFood
5.97947	BreastfeedingNoFormulaEatingFood
5.32238	BreastfeedingNoFormulaEatingFood
6.20945	BreastfeedingNoFormulaEatingFood
6.83368	BreastfeedingNoFormulaEatingFood
9.62628	BreastfeedingNoFormulaEatingFood
10.9405	BreastfeedingNoFormulaEatingFood
5.02669	BreastfeedingNoFormulaEatingFood
6.04517	BreastfeedingNoFormulaEatingFood
14.2916	BreastfeedingNoFormulaEatingFood
17.2485	BreastfeedingNoFormulaEatingFood
5.12526	BreastfeedingNoFormulaEatingFood
6.07803	BreastfeedingNoFormulaEatingFood
6.99795	BreastfeedingNoFormulaEatingFood
7.98357	BreastfeedingNoFormulaEatingFood
13.0431	BreastfeedingNoFormulaEatingFood
3.77823	BreastfeedingNoFormulaEatingFood
4.89528	BreastfeedingNoFormulaEatingFood
5.8152	BreastfeedingNoFormulaEatingFood
7.0308	BreastfeedingNoFormulaEatingFood
7.91786	BreastfeedingNoFormulaEatingFood
8.90349	BreastfeedingNoFormulaEatingFood
10.0205	BreastfeedingNoFormulaEatingFood
10.9405	BreastfeedingNoFormulaEatingFood
12.0903	BreastfeedingNoFormulaEatingFood
12.7803	BreastfeedingNoFormulaEatingFood
14.193	BreastfeedingNoFormulaEatingFood
15.4415	BreastfeedingNoFormulaEatingFood
16.2628	BreastfeedingNoFormulaEatingFood
16.9528	BreastfeedingNoFormulaEatingFood
19.7125	BreastfeedingNoFormulaEatingFood
21.2238	BreastfeedingNoFormulaEatingFood
22.2094	BreastfeedingNoFormulaEatingFood
22.9979	BreastfeedingNoFormulaEatingFood
24.0164	BreastfeedingNoFormulaEatingFood
25.1006	BreastfeedingNoFormulaEatingFood
26.2834	BreastfeedingNoFormulaEatingFood
26.9076	BreastfeedingNoFormulaEatingFood
7.8193	BreastfeedingNoFormulaEatingFood
9.00205	BreastfeedingNoFormulaEatingFood
10.4148	BreastfeedingNoFormulaEatingFood
11.3347	BreastfeedingNoFormulaEatingFood
12.6817	BreastfeedingNoFormulaEatingFood
13.8645	BreastfeedingNoFormulaEatingFood
3.71253	BreastfeedingNoFormulaEatingFood
5.05955	BreastfeedingNoFormulaEatingFood
5.78234	BreastfeedingNoFormulaEatingFood
4.04107	BreastfeedingNoFormulaEatingFood
5.22382	BreastfeedingNoFormulaEatingFood
6.14374	BreastfeedingNoFormulaEatingFood
7.09651	BreastfeedingNoFormulaEatingFood
8.04928	BreastfeedingNoFormulaEatingFood
4.99384	BreastfeedingNoFormulaEatingFood
5.48665	BreastfeedingNoFormulaEatingFood
7.91786	BreastfeedingNoFormulaEatingFood
5.15811	BreastfeedingNoFormulaEatingFood
5.32238	BreastfeedingNoFormulaEatingFood
11.499	BreastfeedingNoFormulaEatingFood
12.7146	BreastfeedingNoFormulaEatingFood
7.26078	BreastfeedingNoFormulaEatingFood
7.65503	BreastfeedingNoFormulaEatingFood
10.2834	BreastfeedingNoFormulaEatingFood
10.9733	BreastfeedingNoFormulaEatingFood
12.8131	BreastfeedingNoFormulaEatingFood
6.40657	BreastfeedingNoFormulaEatingFood
7.0308	BreastfeedingNoFormulaEatingFood
8.04928	BreastfeedingNoFormulaEatingFood
9.10062	BreastfeedingNoFormulaEatingFood
10.3491	BreastfeedingNoFormulaEatingFood
11.4661	BreastfeedingNoFormulaEatingFood
12.3532	BreastfeedingNoFormulaEatingFood
13.2731	BreastfeedingNoFormulaEatingFood
14.1602	BreastfeedingNoFormulaEatingFood
14.9487	BreastfeedingNoFormulaEatingFood
16.3285	BreastfeedingNoFormulaEatingFood
17.2156	BreastfeedingNoFormulaEatingFood
18.3326	BreastfeedingNoFormulaEatingFood
19.4497	BreastfeedingNoFormulaEatingFood
20.2382	BreastfeedingNoFormulaEatingFood
13.7988	BreastfeedingNoFormulaEatingFood
4.99384	BreastfeedingNoFormulaEatingFood
6.07803	BreastfeedingNoFormulaEatingFood
6.99795	BreastfeedingNoFormulaEatingFood
4.13963	BreastfeedingNoFormulaEatingFood
5.25667	BreastfeedingNoFormulaEatingFood
5.78234	BreastfeedingNoFormulaEatingFood
8.04928	BreastfeedingNoFormulaEatingFood
8.31211	BreastfeedingNoFormulaEatingFood
9.19918	BreastfeedingNoFormulaEatingFood
10.1848	BreastfeedingNoFormulaEatingFood
11.1047	BreastfeedingNoFormulaEatingFood
12.2546	BreastfeedingNoFormulaEatingFood
13.1745	BreastfeedingNoFormulaEatingFood
14.0945	BreastfeedingNoFormulaEatingFood
15.2444	BreastfeedingNoFormulaEatingFood
5.55236	BreastfeedingNoFormulaEatingFood
5.94661	BreastfeedingNoFormulaEatingFood
6.76797	BreastfeedingNoFormulaEatingFood
4.99384	BreastfeedingNoFormulaEatingFood
5.97947	BreastfeedingNoFormulaEatingFood
7.0308	BreastfeedingNoFormulaEatingFood
10.0205	BreastfeedingNoFormulaEatingFood
4.13963	BreastfeedingNoFormulaEatingFood
5.02669	BreastfeedingNoFormulaEatingFood
5.94661	BreastfeedingNoFormulaEatingFood
7.12936	BreastfeedingNoFormulaEatingFood
8.24641	BreastfeedingNoFormulaEatingFood
9.3963	BreastfeedingNoFormulaEatingFood
10.3162	BreastfeedingNoFormulaEatingFood
11.2361	BreastfeedingNoFormulaEatingFood
12.8789	BreastfeedingNoFormulaEatingFood
13.7988	BreastfeedingNoFormulaEatingFood
14.6858	BreastfeedingNoFormulaEatingFood
15.8357	BreastfeedingNoFormulaEatingFood
16.8214	BreastfeedingNoFormulaEatingFood
17.7413	BreastfeedingNoFormulaEatingFood
10.8747	BreastfeedingNoFormulaEatingFood
12.0246	BreastfeedingNoFormulaEatingFood
5.0924	BreastfeedingNoFormulaEatingFood
5.58522	BreastfeedingNoFormulaEatingFood
3.74538	BreastfeedingNoFormulaEatingFood
4.96099	BreastfeedingNoFormulaEatingFood
8.14784	BreastfeedingNoFormulaEatingFood
5.12526	BreastfeedingNoFormulaEatingFood
7.22793	BreastfeedingNoFormulaEatingFood
7.32649	BreastfeedingNoFormulaEatingFood
9.03491	BreastfeedingNoFormulaEatingFood
10.1848	BreastfeedingNoFormulaEatingFood
11.2033	BreastfeedingNoFormulaEatingFood
11.6304	BreastfeedingNoFormulaEatingFood
13.306	BreastfeedingNoFormulaEatingFood
8.14784	BreastfeedingNoFormulaEatingFood
9.00205	BreastfeedingNoFormulaEatingFood
9.95483	BreastfeedingNoFormulaEatingFood
4.10678	BreastfeedingNoFormulaEatingFood
5.02669	BreastfeedingNoFormulaEatingFood
5.94661	BreastfeedingNoFormulaEatingFood
7.06366	BreastfeedingNoFormulaEatingFood
7.98357	BreastfeedingNoFormulaEatingFood
9.13347	BreastfeedingNoFormulaEatingFood
9.85626	BreastfeedingNoFormulaEatingFood
11.0062	BreastfeedingNoFormulaEatingFood
12.3532	BreastfeedingNoFormulaEatingFood
6.30801	BreastfeedingNoFormulaEatingFood
6.89938	BreastfeedingNoFormulaEatingFood
8.11499	BreastfeedingNoFormulaEatingFood
8.9692	BreastfeedingNoFormulaEatingFood
9.92197	BreastfeedingNoFormulaEatingFood
11.4661	BreastfeedingNoFormulaEatingFood
11.9589	BreastfeedingNoFormulaEatingFood
12.8789	BreastfeedingNoFormulaEatingFood
4.23819	BreastfeedingNoFormulaEatingFood
5.12526	BreastfeedingNoFormulaEatingFood
6.04517	BreastfeedingNoFormulaEatingFood
6.93224	BreastfeedingNoFormulaEatingFood
8.47639	BreastfeedingNoFormulaEatingFood
9.26489	BreastfeedingNoFormulaEatingFood
10.6119	BreastfeedingNoFormulaEatingFood
4.04107	BreastfeedingNoFormulaEatingFood
5.22382	BreastfeedingNoFormulaEatingFood
5.94661	BreastfeedingNoFormulaEatingFood
6.99795	BreastfeedingNoFormulaEatingFood
8.04928	BreastfeedingNoFormulaEatingFood
4.59959	BreastfeedingNoFormulaEatingFood
5.78234	BreastfeedingNoFormulaEatingFood
7.09651	BreastfeedingNoFormulaEatingFood
8.34497	BreastfeedingNoFormulaEatingFood
4.23819	BreastfeedingNoFormulaEatingFood
5.05955	BreastfeedingNoFormulaEatingFood
6.20945	BreastfeedingNoFormulaEatingFood
7.29363	BreastfeedingNoFormulaEatingFood
8.1807	BreastfeedingNoFormulaEatingFood
8.64066	BreastfeedingNoFormulaEatingFood
4.00821	BreastfeedingNoFormulaEatingFood
4.89528	BreastfeedingNoFormulaEatingFood
3.64682	BreastfeedingNoFormulaEatingFood
4.20534	BreastfeedingNoFormulaEatingFood
5.42094	BreastfeedingNoFormulaEatingFood
6.17659	BreastfeedingNoFormulaEatingFood
6.86653	BreastfeedingNoFormulaEatingFood
7.98357	BreastfeedingNoFormulaEatingFood
8.90349	BreastfeedingNoFormulaEatingFood
11.6961	BreastfeedingNoFormulaEatingFood
6.11088	BreastfeedingNoFormulaEatingFood
6.99795	BreastfeedingNoFormulaEatingFood
8.24641	BreastfeedingNoFormulaEatingFood
9.16632	BreastfeedingNoFormulaEatingFood
4.43532	BreastfeedingNoFormulaEatingFood
6.14374	BreastfeedingNoFormulaEatingFood
7.26078	BreastfeedingNoFormulaEatingFood
8.21355	BreastfeedingNoFormulaEatingFood
8.93634	BreastfeedingNoFormulaEatingFood
5.97947	BreastfeedingNoFormulaEatingFood
7.16222	BreastfeedingNoFormulaEatingFood
4.13963	BreastfeedingNoFormulaEatingFood
5.02669	BreastfeedingNoFormulaEatingFood
6.07803	BreastfeedingNoFormulaEatingFood
8.11499	BreastfeedingNoFormulaEatingFood
10.0534	BreastfeedingNoFormulaEatingFood
7.12936	BreastfeedingNoFormulaEatingFood
4.99384	BreastfeedingNoFormulaEatingFood
5.97947	BreastfeedingNoFormulaEatingFood
7.06366	BreastfeedingNoFormulaEatingFood
7.98357	BreastfeedingNoFormulaEatingFood
9.00205	BreastfeedingNoFormulaEatingFood
5.97947	BreastfeedingNoFormulaEatingFood
6.76797	BreastfeedingNoFormulaEatingFood
7.78645	BreastfeedingNoFormulaEatingFood
8.80493	BreastfeedingNoFormulaEatingFood
9.92197	BreastfeedingNoFormulaEatingFood
8.11499	BreastfeedingNoFormulaEatingFood
4.17248	BreastfeedingNoFormulaEatingFood
4.86242	BreastfeedingNoFormulaEatingFood
6.2423	BreastfeedingNoFormulaEatingFood
6.93224	BreastfeedingNoFormulaEatingFood
8.34497	BreastfeedingNoFormulaEatingFood
9.00205	BreastfeedingNoFormulaEatingFood
9.98768	BreastfeedingNoFormulaEatingFood
11.039	BreastfeedingNoFormulaEatingFood
12.1561	BreastfeedingNoFormulaEatingFood
13.1417	BreastfeedingNoFormulaEatingFood
14.0616	BreastfeedingNoFormulaEatingFood
15.0472	BreastfeedingNoFormulaEatingFood
16.3614	BreastfeedingNoFormulaEatingFood
12.6817	BreastfeedingNoFormulaEatingFood
3.5154	BreastfeedingNoFormulaEatingFood
4.04107	BreastfeedingNoFormulaEatingFood
6.30801	BreastfeedingNoFormulaEatingFood
8.1807	BreastfeedingNoFormulaEatingFood
9.13347	BreastfeedingNoFormulaEatingFood
10.0205	BreastfeedingNoFormulaEatingFood
3.67967	BreastfeedingNoFormulaEatingFood
4.96099	BreastfeedingNoFormulaEatingFood
5.91376	BreastfeedingNoFormulaEatingFood
7.26078	BreastfeedingNoFormulaEatingFood
7.95072	BreastfeedingNoFormulaEatingFood
9.10062	BreastfeedingNoFormulaEatingFood
9.85626	BreastfeedingNoFormulaEatingFood
10.9076	BreastfeedingNoFormulaEatingFood
13.9959	BreastfeedingNoFormulaEatingFood
6.07803	BreastfeedingNoFormulaEatingFood
8.83778	BreastfeedingNoFormulaEatingFood
11.1376	BreastfeedingNoFormulaEatingFood
11.9589	BreastfeedingNoFormulaEatingFood
13.2731	BreastfeedingNoFormulaEatingFood
2.98973	BreastfeedingNoFormulaEatingFood
4.17248	BreastfeedingNoFormulaEatingFood
5.05955	BreastfeedingNoFormulaEatingFood
6.2423	BreastfeedingNoFormulaEatingFood
7.42505	BreastfeedingNoFormulaEatingFood
8.01643	BreastfeedingNoFormulaEatingFood
4.10678	BreastfeedingNoFormulaEatingFood
5.05955	BreastfeedingNoFormulaEatingFood
9.82341	BreastfeedingNoFormulaEatingFood
11.039	BreastfeedingNoFormulaEatingFood
12.1232	BreastfeedingNoFormulaEatingFood
13.0103	BreastfeedingNoFormulaEatingFood
13.9302	BreastfeedingNoFormulaEatingFood
6.14374	BreastfeedingNoFormulaEatingFood
7.09651	BreastfeedingNoFormulaEatingFood
13.9959	BreastfeedingNoFormulaEatingFood
14.883	BreastfeedingNoFormulaEatingFood
16.1643	BreastfeedingNoFormulaEatingFood
6.73511	BreastfeedingNoFormulaEatingFood
7.68789	BreastfeedingNoFormulaEatingFood
8.77207	BreastfeedingNoFormulaEatingFood
3.25257	BreastfeedingNoFormulaEatingFood
4.17248	BreastfeedingNoFormulaEatingFood
5.15811	BreastfeedingNoFormulaEatingFood
6.27515	BreastfeedingNoFormulaEatingFood
7.3922	BreastfeedingNoFormulaEatingFood
8.11499	BreastfeedingNoFormulaEatingFood
5.22382	BreastfeedingNoFormulaEatingFood
6.07803	BreastfeedingNoFormulaEatingFood
7.45791	BreastfeedingNoFormulaEatingFood
8.44353	BreastfeedingNoFormulaEatingFood
6.17659	BreastfeedingNoFormulaEatingFood
7.72074	BreastfeedingNoFormulaEatingFood
9.10062	BreastfeedingNoFormulaEatingFood
10.2505	BreastfeedingNoFormulaEatingFood
3.90965	BreastfeedingNoFormulaEatingFood
5.0924	BreastfeedingNoFormulaEatingFood
6.07803	BreastfeedingNoFormulaEatingFood
7.12936	BreastfeedingNoFormulaEatingFood
8.11499	BreastfeedingNoFormulaEatingFood
9.19918	BreastfeedingNoFormulaEatingFood
10.1191	BreastfeedingNoFormulaEatingFood
11.3676	BreastfeedingNoFormulaEatingFood
11.9589	BreastfeedingNoFormulaEatingFood
4.07392	BreastfeedingNoFormulaEatingFood
6.80082	BreastfeedingNoFormulaEatingFood
7.75359	BreastfeedingNoFormulaEatingFood
8.90349	BreastfeedingNoFormulaEatingFood
6.6037	BreastfeedingNoFormulaEatingFood
7.98357	BreastfeedingNoFormulaEatingFood
8.67351	BreastfeedingNoFormulaEatingFood
9.59343	BreastfeedingNoFormulaEatingFood
10.5462	BreastfeedingNoFormulaEatingFood
11.8932	BreastfeedingNoFormulaEatingFood
4.33676	BreastfeedingNoFormulaEatingFood
5.28953	BreastfeedingNoFormulaEatingFood
6.34086	BreastfeedingNoFormulaEatingFood
4.17248	BreastfeedingNoFormulaEatingFood
4.76386	BreastfeedingNoFormulaEatingFood
6.17659	BreastfeedingNoFormulaEatingFood
6.86653	BreastfeedingNoFormulaEatingFood
7.98357	BreastfeedingNoFormulaEatingFood
9.19918	BreastfeedingNoFormulaEatingFood
9.92197	BreastfeedingNoFormulaEatingFood
4.79671	BreastfeedingNoFormulaEatingFood
5.8809	BreastfeedingNoFormulaEatingFood
4.50103	BreastfeedingNoFormulaEatingFood
5.22382	BreastfeedingNoFormulaEatingFood
6.40657	BreastfeedingNoFormulaEatingFood
7.29363	BreastfeedingNoFormulaEatingFood
8.24641	BreastfeedingNoFormulaEatingFood
9.10062	BreastfeedingNoFormulaEatingFood
10.2834	BreastfeedingNoFormulaEatingFood
11.4333	BreastfeedingNoFormulaEatingFood
12.3532	BreastfeedingNoFormulaEatingFood
3.21971	BreastfeedingNoFormulaEatingFood
4.40246	BreastfeedingNoFormulaEatingFood
5.02669	BreastfeedingNoFormulaEatingFood
4.96099	BreastfeedingNoFormulaEatingFood
6.20945	BreastfeedingNoFormulaEatingFood
6.93224	BreastfeedingNoFormulaEatingFood
7.88501	BreastfeedingNoFormulaEatingFood
9.03491	BreastfeedingNoFormulaEatingFood
4.36961	BreastfeedingNoFormulaEatingFood
6.27515	BreastfeedingNoFormulaEatingFood
7.3922	BreastfeedingNoFormulaEatingFood
6.04517	BreastfeedingNoFormulaEatingFood
7.0308	BreastfeedingNoFormulaEatingFood
8.08214	BreastfeedingNoFormulaEatingFood
3.90965	BreastfeedingNoFormulaEatingFood
4.92813	BreastfeedingNoFormulaEatingFood
6.34086	BreastfeedingNoFormulaEatingFood
7.98357	BreastfeedingNoFormulaEatingFood
8.83778	BreastfeedingNoFormulaEatingFood
10.0205	BreastfeedingNoFormulaEatingFood
10.9733	BreastfeedingNoFormulaEatingFood
3.61396	BreastfeedingNoFormulaEatingFood
4.56674	BreastfeedingNoFormulaEatingFood
5.65092	BreastfeedingNoFormulaEatingFood
6.63655	BreastfeedingNoFormulaEatingFood
8.64066	BreastfeedingNoFormulaEatingFood
9.59343	BreastfeedingNoFormulaEatingFood
5.02669	BreastfeedingNoFormulaEatingFood
7.3922	BreastfeedingNoFormulaEatingFood
8.44353	BreastfeedingNoFormulaEatingFood
5.22382	BreastfeedingNoFormulaEatingFood
6.14374	BreastfeedingNoFormulaEatingFood
7.06366	BreastfeedingNoFormulaEatingFood
4.89528	BreastfeedingNoFormulaEatingFood
6.07803	BreastfeedingNoFormulaEatingFood
4.46817	BreastfeedingNoFormulaEatingFood
5.15811	BreastfeedingNoFormulaEatingFood
6.30801	BreastfeedingNoFormulaEatingFood
6.96509	BreastfeedingNoFormulaEatingFood
7.95072	BreastfeedingNoFormulaEatingFood
5.0924	BreastfeedingNoFormulaEatingFood
6.07803	BreastfeedingNoFormulaEatingFood
7.62218	BreastfeedingNoFormulaEatingFood
9.10062	BreastfeedingNoFormulaEatingFood
10.3491	BreastfeedingNoFormulaEatingFood
11.5318	BreastfeedingNoFormulaEatingFood
12.1561	BreastfeedingNoFormulaEatingFood
4.00821	BreastfeedingNoFormulaEatingFood
5.38809	BreastfeedingNoFormulaEatingFood
5.8152	BreastfeedingNoFormulaEatingFood
7.0308	BreastfeedingNoFormulaEatingFood
8.27926	BreastfeedingNoFormulaEatingFood
9.03491	BreastfeedingNoFormulaEatingFood
7.0308	BreastfeedingNoFormulaEatingFood
7.98357	BreastfeedingNoFormulaEatingFood
4.46817	BreastfeedingNoFormulaEatingFood
5.02669	BreastfeedingNoFormulaEatingFood
5.97947	BreastfeedingNoFormulaEatingFood
6.93224	BreastfeedingNoFormulaEatingFood
8.01643	BreastfeedingNoFormulaEatingFood
9.06776	BreastfeedingNoFormulaEatingFood
7.16222	BreastfeedingNoFormulaEatingFood
3.21971	BreastfeedingNoFormulaEatingFood
3.97536	BreastfeedingNoFormulaEatingFood
4.79671	BreastfeedingNoFormulaEatingFood
6.89938	BreastfeedingNoFormulaEatingFood
7.78645	BreastfeedingNoFormulaEatingFood
8.90349	BreastfeedingNoFormulaEatingFood
10.9733	BreastfeedingNoFormulaEatingFood
11.9261	BreastfeedingNoFormulaEatingFood
12.8131	BreastfeedingNoFormulaEatingFood
13.963	BreastfeedingNoFormulaEatingFood
4.86242	BreastfeedingNoFormulaEatingFood
5.84805	BreastfeedingNoFormulaEatingFood
6.89938	BreastfeedingNoFormulaEatingFood
7.85216	BreastfeedingNoFormulaEatingFood
8.80493	BreastfeedingNoFormulaEatingFood
10.1848	BreastfeedingNoFormulaEatingFood
4.43532	BreastfeedingNoFormulaEatingFood
5.38809	BreastfeedingNoFormulaEatingFood
6.43943	BreastfeedingNoFormulaEatingFood
7.16222	BreastfeedingNoFormulaEatingFood
6.86653	BreastfeedingNoFormulaEatingFood
9.72485	BreastfeedingNoFormulaEatingFood
4.46817	BreastfeedingNoFormulaEatingFood
3.58111	BreastfeedingNoFormulaEatingFood
4.79671	BreastfeedingNoFormulaEatingFood
6.34086	BreastfeedingNoFormulaEatingFood
8.21355	BreastfeedingNoFormulaEatingFood
8.67351	BreastfeedingNoFormulaEatingFood
9.59343	BreastfeedingNoFormulaEatingFood
10.6776	BreastfeedingNoFormulaEatingFood
11.5975	BreastfeedingNoFormulaEatingFood
6.6694	BreastfeedingNoFormulaEatingFood
8.44353	BreastfeedingNoFormulaEatingFood
9.23203	BreastfeedingNoFormulaEatingFood
10.0862	BreastfeedingNoFormulaEatingFood
11.039	BreastfeedingNoFormulaEatingFood
4.99384	BreastfeedingNoFormulaEatingFood
6.2423	BreastfeedingNoFormulaEatingFood
9.46201	BreastfeedingNoFormulaEatingFood
16.4271	BreastfeedingNoFormulaEatingFood
19.2526	BreastfeedingNoFormulaEatingFood
20.3696	BreastfeedingNoFormulaEatingFood
21.3552	BreastfeedingNoFormulaEatingFood
25.5934	BreastfeedingNoFormulaEatingFood
11.6304	BreastfeedingNoFormulaEatingFood
13.5359	BreastfeedingNoFormulaEatingFood
5.25667	BreastfeedingNoFormulaEatingFood
6.20945	BreastfeedingNoFormulaEatingFood
6.14374	BreastfeedingNoFormulaEatingFood
7.55647	BreastfeedingNoFormulaEatingFood
8.47639	BreastfeedingNoFormulaEatingFood
4.76386	BreastfeedingNoFormulaEatingFood
5.61807	BreastfeedingNoFormulaEatingFood
6.76797	BreastfeedingNoFormulaEatingFood
7.68789	BreastfeedingNoFormulaEatingFood
5.15811	BreastfeedingNoFormulaEatingFood
6.34086	BreastfeedingNoFormulaEatingFood
7.19507	BreastfeedingNoFormulaEatingFood
8.37782	BreastfeedingNoFormulaEatingFood
8.87064	BreastfeedingNoFormulaEatingFood
3.74538	BreastfeedingNoFormulaEatingFood
4.69815	BreastfeedingNoFormulaEatingFood
5.58522	BreastfeedingNoFormulaEatingFood
7.22793	BreastfeedingNoFormulaEatingFood
8.57495	BreastfeedingNoFormulaEatingFood
9.72485	BreastfeedingNoFormulaEatingFood
10.6448	BreastfeedingNoFormulaEatingFood
11.5647	BreastfeedingNoFormulaEatingFood
12.7146	BreastfeedingNoFormulaEatingFood
13.6345	BreastfeedingNoFormulaEatingFood
3.90965	BreastfeedingNoFormulaEatingFood
4.86242	BreastfeedingNoFormulaEatingFood
7.06366	BreastfeedingNoFormulaEatingFood
7.68789	BreastfeedingNoFormulaEatingFood
9.03491	BreastfeedingNoFormulaEatingFood
4.20534	BreastfeedingNoFormulaEatingFood
5.15811	BreastfeedingNoFormulaEatingFood
6.07803	BreastfeedingNoFormulaEatingFood
6.6037	BreastfeedingNoFormulaEatingFood
8.14784	BreastfeedingNoFormulaEatingFood
9.06776	BreastfeedingNoFormulaEatingFood
9.79055	BreastfeedingNoFormulaEatingFood
10.9733	BreastfeedingNoFormulaEatingFood
11.8275	BreastfeedingNoFormulaEatingFood
13.9302	BreastfeedingNoFormulaEatingFood
14.6858	BreastfeedingNoFormulaEatingFood
4.53388	BreastfeedingNoFormulaEatingFood
6.34086	BreastfeedingNoFormulaEatingFood
7.26078	BreastfeedingNoFormulaEatingFood
8.24641	BreastfeedingNoFormulaEatingFood
9.13347	BreastfeedingNoFormulaEatingFood
9.79055	BreastfeedingNoFormulaEatingFood
11.4333	BreastfeedingNoFormulaEatingFood
12.3532	BreastfeedingNoFormulaEatingFood
4.96099	BreastfeedingNoFormulaEatingFood
5.22382	BreastfeedingNoFormulaEatingFood
6.17659	BreastfeedingNoFormulaEatingFood
6.80082	BreastfeedingNoFormulaEatingFood
9.79055	BreastfeedingNoFormulaEatingFood
7.26078	BreastfeedingNoFormulaEatingFood
7.88501	BreastfeedingNoFormulaEatingFood
11.1376	BreastfeedingNoFormulaEatingFood
7.22793	BreastfeedingNoFormulaEatingFood
9.03491	BreastfeedingNoFormulaEatingFood
10.5133	BreastfeedingNoFormulaEatingFood
11.4004	BreastfeedingNoFormulaEatingFood
12.4189	BreastfeedingNoFormulaEatingFood
13.4702	BreastfeedingNoFormulaEatingFood
13.8645	BreastfeedingNoFormulaEatingFood
6.37372	BreastfeedingNoFormulaEatingFood
6.96509	BreastfeedingNoFormulaEatingFood
8.01643	BreastfeedingNoFormulaEatingFood
9.10062	BreastfeedingNoFormulaEatingFood
9.92197	BreastfeedingNoFormulaEatingFood
11.1376	BreastfeedingNoFormulaEatingFood
12.0903	BreastfeedingNoFormulaEatingFood
13.1417	BreastfeedingNoFormulaEatingFood
14.0287	BreastfeedingNoFormulaEatingFood
6.30801	BreastfeedingNoFormulaEatingFood
7.09651	BreastfeedingNoFormulaEatingFood
8.21355	BreastfeedingNoFormulaEatingFood
9.06776	BreastfeedingNoFormulaEatingFood
9.59343	BreastfeedingNoFormulaEatingFood
11.0062	BreastfeedingNoFormulaEatingFood
11.6961	BreastfeedingNoFormulaEatingFood
13.2731	BreastfeedingNoFormulaEatingFood
14.1602	BreastfeedingNoFormulaEatingFood
15.0801	BreastfeedingNoFormulaEatingFood
16.0986	BreastfeedingNoFormulaEatingFood
17.2813	BreastfeedingNoFormulaEatingFood
17.9713	BreastfeedingNoFormulaEatingFood
3.05544	BreastfeedingNoFormulaEatingFood
3.94251	BreastfeedingNoFormulaEatingFood
4.89528	BreastfeedingNoFormulaEatingFood
6.37372	BreastfeedingNoFormulaEatingFood
6.76797	BreastfeedingNoFormulaEatingFood
7.88501	BreastfeedingNoFormulaEatingFood
8.77207	BreastfeedingNoFormulaEatingFood
9.92197	BreastfeedingNoFormulaEatingFood
10.8419	BreastfeedingNoFormulaEatingFood
11.6632	BreastfeedingNoFormulaEatingFood
3.35113	BreastfeedingNoFormulaEatingFood
4.13963	BreastfeedingNoFormulaEatingFood
4.79671	BreastfeedingNoFormulaEatingFood
5.61807	BreastfeedingNoFormulaEatingFood
7.35934	BreastfeedingNoFormulaEatingFood
8.77207	BreastfeedingNoFormulaEatingFood
10.152	BreastfeedingNoFormulaEatingFood
10.809	BreastfeedingNoFormulaEatingFood
12.386	BreastfeedingNoFormulaEatingFood
13.2074	BreastfeedingNoFormulaEatingFood
[truncated: 10,128 more rows]

## Sheet: Supp Fig 2a
RelAbund	Taxa	Project
0.0165126	1_Scerevisiae	HMP
0.0104417	1_Scerevisiae	TEDDY
0.013312	1_Scerevisiae	TEDDY
0.0443656	1_Scerevisiae	TEDDY
0.0275938	1_Scerevisiae	TEDDY
0.0131527	1_Scerevisiae	TEDDY
0.023872	1_Scerevisiae	TEDDY
0.0150534	1_Scerevisiae	TEDDY
0.0595238	1_Scerevisiae	TEDDY
0.0116632	1_Scerevisiae	TEDDY
0.0210837	1_Scerevisiae	TEDDY
0.0164204	1_Scerevisiae	TEDDY
0.01	1_Scerevisiae	TEDDY
0.0133618	1_Scerevisiae	TEDDY
0.0108026	1_Scerevisiae	TEDDY
0.0144739	1_Scerevisiae	TEDDY
0.019497	1_Scerevisiae	TEDDY
0.0498008	1_Scerevisiae	TEDDY
0.0177368	1_Scerevisiae	TEDDY
0.0348675	1_Scerevisiae	TEDDY
0.0394789	1_Scerevisiae	TEDDY
0.0796178	1_Scerevisiae	TEDDY
0.0141965	1_Scerevisiae	TEDDY
0.013552	1_Scerevisiae	TEDDY
0.0456621	1_Scerevisiae	TEDDY
0.0134553	1_Scerevisiae	TEDDY
0.0329272	1_Scerevisiae	TEDDY
0.010017	1_Scerevisiae	TEDDY
0.0104734	1_Scerevisiae	TEDDY
0.0112133	1_Scerevisiae	TEDDY
0.0115287	1_Scerevisiae	TEDDY
0.027571	1_Scerevisiae	TEDDY
0.012875	1_Scerevisiae	TEDDY
0.0119005	1_Scerevisiae	TEDDY
0.0125203	1_Scerevisiae	TEDDY
0.0577034	1_Scerevisiae	TEDDY
0.0261575	1_Scerevisiae	TEDDY
0.0142531	1_Scerevisiae	TEDDY
0.0158103	1_Scerevisiae	TEDDY
0.0722022	1_Scerevisiae	TEDDY
0.0257533	1_Scerevisiae	TEDDY
0.0108096	1_Scerevisiae	TEDDY
0.0128601	1_Scerevisiae	TEDDY
0.0143885	1_Scerevisiae	TEDDY
0.0100513	1_Scerevisiae	TEDDY
0.031736	1_Scerevisiae	TEDDY
0.0308737	1_Scerevisiae	TEDDY
0.0267165	1_Scerevisiae	TEDDY
0.0117495	1_Scerevisiae	TEDDY
0.0138985	1_Scerevisiae	TEDDY
0.0136147	1_Scerevisiae	TEDDY
0.0654879	1_Scerevisiae	TEDDY
0.0106191	1_Scerevisiae	TEDDY
0.0682128	1_Scerevisiae	TEDDY
0.0382263	1_Scerevisiae	TEDDY
0.0169492	1_Scerevisiae	TEDDY
0.0106826	1_Scerevisiae	TEDDY
0.0120438	1_Scerevisiae	TEDDY
0.0231374	1_Scerevisiae	TEDDY
0.0106655	1_Scerevisiae	TEDDY
0.016284	1_Scerevisiae	TEDDY
0.0212495	1_Scerevisiae	TEDDY
0.0116158	1_Scerevisiae	TEDDY
0.010917	1_Scerevisiae	TEDDY
0.0175809	1_Scerevisiae	TEDDY
0.0117343	1_Scerevisiae	TEDDY
0.0133244	1_Scerevisiae	TEDDY
0.0830565	1_Scerevisiae	TEDDY
0.0210438	1_Scerevisiae	TEDDY
0.011805	1_Scerevisiae	TEDDY
0.0102281	1_Scerevisiae	TEDDY
0.0327869	1_Scerevisiae	TEDDY
0.0179276	1_Scerevisiae	TEDDY
0.0159847	1_Scerevisiae	TEDDY
0.0106746	1_Scerevisiae	TEDDY
0.0486618	1_Scerevisiae	TEDDY
0.0112816	1_Scerevisiae	TEDDY
0.0594177	1_Scerevisiae	TEDDY
0.0386548	1_Scerevisiae	TEDDY
0.0313381	1_Scerevisiae	TEDDY
0.0166223	1_Scerevisiae	TEDDY
0.0761615	1_Scerevisiae	TEDDY
0.0135391	1_Scerevisiae	TEDDY
0.017331	1_Scerevisiae	TEDDY
0.0119403	1_Scerevisiae	TEDDY
0.0116632	1_Scerevisiae	TEDDY
0.0164582	1_Scerevisiae	TEDDY
0.0968992	1_Scerevisiae	TEDDY
0.0280269	1_Scerevisiae	TEDDY
0.0394789	1_Scerevisiae	TEDDY
0.0372995	1_Scerevisiae	TEDDY
0.0141543	1_Scerevisiae	TEDDY
0.0793021	1_Scerevisiae	TEDDY
0.0104156	1_Scerevisiae	TEDDY
0.0123457	1_Scerevisiae	TEDDY
0.013289	1_Scerevisiae	TEDDY
0.0133404	1_Scerevisiae	TEDDY
0.0244379	1_Scerevisiae	TEDDY
0.0254323	1_Scerevisiae	TEDDY
0.0823045	1_Scerevisiae	TEDDY
0.0128156	1_Scerevisiae	TEDDY
0.0450248	1_Scerevisiae	TEDDY
0.0196232	1_Scerevisiae	TEDDY
0.0138504	1_Scerevisiae	TEDDY
0.0123411	1_Scerevisiae	TEDDY
0.0338295	1_Scerevisiae	TEDDY
0.0172503	1_Scerevisiae	TEDDY
0.0142552	1_Scerevisiae	TEDDY
0.0163773	1_Scerevisiae	TEDDY
0.0124502	1_Scerevisiae	TEDDY
0.0141463	1_Scerevisiae	TEDDY
0.0277085	1_Scerevisiae	TEDDY
0.0129651	1_Scerevisiae	TEDDY
0.0156986	1_Scerevisiae	TEDDY
0.0148038	1_Scerevisiae	TEDDY
0.0520833	1_Scerevisiae	TEDDY
0.0729927	1_Scerevisiae	TEDDY
0.0333667	1_Scerevisiae	TEDDY
0.0273823	1_Scerevisiae	TEDDY
0.0332779	1_Scerevisiae	TEDDY
0.0510725	1_Scerevisiae	TEDDY
0.0452899	1_Scerevisiae	TEDDY
0.0269469	1_Scerevisiae	TEDDY
0.0194477	1_Scerevisiae	TEDDY
0.012982	1_Scerevisiae	TEDDY
0.0105541	1_Scerevisiae	TEDDY
0.0615006	1_Scerevisiae	TEDDY
0.0417188	1_Scerevisiae	TEDDY
0.0399202	1_Scerevisiae	TEDDY
0.012285	1_Scerevisiae	TEDDY
0.0132485	1_Scerevisiae	TEDDY
0.0238095	1_Scerevisiae	TEDDY
0.0116618	1_Scerevisiae	TEDDY
0.0316756	1_Scerevisiae	TEDDY
0.0294811	1_Scerevisiae	TEDDY
0.0369276	1_Scerevisiae	TEDDY
0.070373	1_Scerevisiae	TEDDY
0.0150286	1_Scerevisiae	TEDDY
0.0163319	1_Scerevisiae	TEDDY
0.0516529	1_Scerevisiae	TEDDY
0.0243962	1_Scerevisiae	TEDDY
0.0535619	1_Scerevisiae	TEDDY
0.0277162	1_Scerevisiae	TEDDY
0.0104624	1_Scerevisiae	TEDDY
0.0166003	1_Scerevisiae	TEDDY
0.0589623	1_Scerevisiae	TEDDY
0.0321337	1_Scerevisiae	TEDDY
0.0129049	1_Scerevisiae	TEDDY
0.0155231	1_Scerevisiae	TEDDY
0.013089	1_Scerevisiae	TEDDY
0.0117786	1_Scerevisiae	TEDDY
0.0474158	1_Scerevisiae	TEDDY
0.0184945	1_Scerevisiae	TEDDY
0.0245459	1_Scerevisiae	TEDDY
0.0177399	1_Scerevisiae	TEDDY
0.0134771	1_Scerevisiae	TEDDY
0.0143021	1_Scerevisiae	TEDDY
0.0151538	1_Scerevisiae	TEDDY
0.0221828	1_Scerevisiae	TEDDY
0.0104548	1_Scerevisiae	TEDDY
0.0448833	1_Scerevisiae	TEDDY
0.010777	1_Scerevisiae	TEDDY
0.0914913	1_Scerevisiae	TEDDY
0.011409	1_Scerevisiae	TEDDY
0.0227894	1_Scerevisiae	TEDDY
0.0183385	1_Scerevisiae	TEDDY
0.0353107	1_Scerevisiae	TEDDY
0.0116306	1_Scerevisiae	TEDDY
0.0114469	1_Scerevisiae	TEDDY
0.0122926	1_Scerevisiae	TEDDY
0.0132556	1_Scerevisiae	TEDDY
0.0451671	1_Scerevisiae	TEDDY
0.0142248	1_Scerevisiae	TEDDY
0.0121242	1_Scerevisiae	TEDDY
0.0462749	1_Scerevisiae	TEDDY
0.0167364	1_Scerevisiae	TEDDY
0.0374251	1_Scerevisiae	TEDDY
0.0135373	1_Scerevisiae	TEDDY
0.0163452	1_Scerevisiae	TEDDY
0.0271813	1_Scerevisiae	TEDDY
0.0132275	1_Scerevisiae	TEDDY
0.0188359	1_Scerevisiae	TEDDY
0.0354484	1_Scerevisiae	TEDDY
0.0581058	1_Scerevisiae	TEDDY
0.0169952	1_Scerevisiae	TEDDY
0.0217344	1_Scerevisiae	TEDDY
0.0116225	1_Scerevisiae	TEDDY
0.0592417	1_Scerevisiae	TEDDY
0.0106417	1_Scerevisiae	TEDDY
0.0107273	1_Scerevisiae	TEDDY
0.0626566	1_Scerevisiae	TEDDY
0.0105787	1_Scerevisiae	TEDDY
0.0282566	1_Scerevisiae	TEDDY
0.0193349	1_Scerevisiae	TEDDY
0.0132873	1_Scerevisiae	TEDDY
0.0714796	1_Scerevisiae	TEDDY
0.0279486	1_Scerevisiae	TEDDY
0.0534188	1_Scerevisiae	TEDDY
0.0154583	1_Scerevisiae	TEDDY
0.0215424	1_Scerevisiae	TEDDY
0.0100452	1_Scerevisiae	TEDDY
0.0625782	1_Scerevisiae	TEDDY
0.020842	1_Scerevisiae	TEDDY
0.0306279	1_Scerevisiae	TEDDY
0.0235018	1_Scerevisiae	TEDDY
0.0100644	1_Scerevisiae	TEDDY
0.0100402	1_Scerevisiae	TEDDY
0.0114982	1_Scerevisiae	TEDDY
0.0280741	1_Scerevisiae	TEDDY
0.0752445	1_Scerevisiae	TEDDY
0.0888889	1_Scerevisiae	TEDDY
0.0204499	1_Scerevisiae	TEDDY
0.0265393	1_Scerevisiae	TEDDY
0.0112511	1_Scerevisiae	TEDDY
0.0138313	1_Scerevisiae	TEDDY
0.0269324	1_Scerevisiae	TEDDY
0.0205973	1_Scerevisiae	TEDDY
0.0304785	1_Scerevisiae	TEDDY
0.0180799	1_Scerevisiae	TEDDY
0.0151057	1_Scerevisiae	TEDDY
0.0958773	1_Scerevisiae	TEDDY
0.016975	1_Scerevisiae	TEDDY
0.0129099	1_Scerevisiae	TEDDY
0.0123778	1_Scerevisiae	TEDDY
0.0252334	1_Scerevisiae	TEDDY
0.0502765	1_Scerevisiae	TEDDY
0.0293858	1_Scerevisiae	TEDDY
0.0175593	1_Scerevisiae	TEDDY
0.0246427	1_Scerevisiae	TEDDY
0.0189502	1_Scerevisiae	TEDDY
0.099108	1_Scerevisiae	TEDDY
0.0117192	1_Scerevisiae	TEDDY
0.0219394	1_Scerevisiae	TEDDY
0.0216357	1_Scerevisiae	TEDDY
0.0142878	1_Scerevisiae	TEDDY
0.0102627	1_Scerevisiae	TEDDY
0.0514668	1_Scerevisiae	TEDDY
0.0355745	1_Scerevisiae	TEDDY
0.0463392	1_Scerevisiae	TEDDY
0.0147929	1_Scerevisiae	TEDDY
0.0121139	1_Scerevisiae	TEDDY
0.0521376	1_Scerevisiae	TEDDY
0.0592417	1_Scerevisiae	TEDDY
0.0110865	1_Scerevisiae	TEDDY
0.0316756	1_Scerevisiae	TEDDY
0.0253229	1_Scerevisiae	TEDDY
0.0113302	1_Scerevisiae	TEDDY
0.0141443	1_Scerevisiae	TEDDY
0.0443262	1_Scerevisiae	TEDDY
0.0412712	1_Scerevisiae	TEDDY
0.0461042	1_Scerevisiae	TEDDY
0.021815	1_Scerevisiae	TEDDY
0.013468	1_Scerevisiae	TEDDY
0.0169607	1_Scerevisiae	TEDDY
0.0107631	1_Scerevisiae	TEDDY
0.0168719	1_Scerevisiae	TEDDY
0.014941	1_Scerevisiae	TEDDY
0.0213904	1_Scerevisiae	TEDDY
0.033036	1_Scerevisiae	TEDDY
0.0286533	1_Scerevisiae	TEDDY
0.012285	1_Scerevisiae	TEDDY
0.0349406	1_Scerevisiae	TEDDY
0.0102965	1_Scerevisiae	TEDDY
0.018093	1_Scerevisiae	TEDDY
0.0103381	1_Scerevisiae	TEDDY
0.018577	1_Scerevisiae	TEDDY
0.0118231	1_Scerevisiae	TEDDY
0.0151883	1_Scerevisiae	TEDDY
0.0295508	1_Scerevisiae	TEDDY
0.0168209	1_Scerevisiae	TEDDY
0.0338409	1_Scerevisiae	TEDDY
0.0222816	1_Scerevisiae	TEDDY
0.0644745	1_Scerevisiae	TEDDY
0.0221877	1_Scerevisiae	TEDDY
0.0108131	1_Scerevisiae	TEDDY
0.0133209	1_Scerevisiae	TEDDY
0.0361795	1_Scerevisiae	TEDDY
0.0431593	1_Scerevisiae	TEDDY
0.0158781	1_Scerevisiae	TEDDY
0.0569152	1_Scerevisiae	TEDDY
0.044405	1_Scerevisiae	TEDDY
0.0279252	1_Scerevisiae	TEDDY
0.0117123	1_Scerevisiae	TEDDY
0.0111309	1_Scerevisiae	TEDDY
0.0180408	1_Scerevisiae	TEDDY
0.0171438	1_Scerevisiae	TEDDY
0.0116877	1_Scerevisiae	TEDDY
0.0115075	1_Scerevisiae	TEDDY
0.0331565	1_Scerevisiae	TEDDY
0.0255885	1_Scerevisiae	TEDDY
0.0396983	1_Scerevisiae	TEDDY
0.0190006	1_Scerevisiae	TEDDY
0.02	1_Scerevisiae	TEDDY
0.0271444	1_Scerevisiae	TEDDY
0.0405186	1_Scerevisiae	TEDDY
0.0628141	1_Scerevisiae	TEDDY
0.0287439	1_Scerevisiae	TEDDY
0.0150761	1_Scerevisiae	TEDDY
0.0122609	1_Scerevisiae	TEDDY
0.0126518	1_Scerevisiae	TEDDY
0.0156031	1_Scerevisiae	TEDDY
0.0461467	1_Scerevisiae	TEDDY
0.0348554	1_Scerevisiae	TEDDY
0.0369686	1_Scerevisiae	TEDDY
0.0340136	1_Scerevisiae	TEDDY
0.0121521	1_Scerevisiae	TEDDY
0.0130822	1_Scerevisiae	TEDDY
0.0179824	1_Scerevisiae	TEDDY
0.0257003	1_Scerevisiae	TEDDY
0.0213538	1_Scerevisiae	TEDDY
0.0202799	1_Scerevisiae	TEDDY
0.0131735	1_Scerevisiae	TEDDY
0.0120948	1_Scerevisiae	TEDDY
0.0129786	1_Scerevisiae	TEDDY
0.0156593	1_Scerevisiae	TEDDY
0.0145709	1_Scerevisiae	TEDDY
0.0557414	1_Scerevisiae	TEDDY
0.0104943	1_Scerevisiae	TEDDY
0.0112562	1_Scerevisiae	TEDDY
0.0118511	1_Scerevisiae	TEDDY
0.0140845	1_Scerevisiae	TEDDY
0.011966	1_Scerevisiae	TEDDY
0.0102923	1_Scerevisiae	TEDDY
0.0151263	1_Scerevisiae	TEDDY
0.0129685	1_Scerevisiae	TEDDY
0.0352237	1_Scerevisiae	TEDDY
0.010929	1_Scerevisiae	TEDDY
0.0130361	1_Scerevisiae	TEDDY
0.0291545	1_Scerevisiae	TEDDY
0.0180865	1_Scerevisiae	TEDDY
0.0124828	1_Scerevisiae	TEDDY
0.0918274	1_Scerevisiae	TEDDY
0.0461255	1_Scerevisiae	TEDDY
0.0128667	1_Scerevisiae	TEDDY
0.011396	1_Scerevisiae	TEDDY
0.0451875	1_Scerevisiae	TEDDY
0.0121095	1_Scerevisiae	TEDDY
0.0311915	1_Scerevisiae	TEDDY
0.0189934	1_Scerevisiae	TEDDY
0.0155763	1_Scerevisiae	TEDDY
0.0154297	1_Scerevisiae	TEDDY
0.015193	1_Scerevisiae	TEDDY
0.0214592	1_Scerevisiae	TEDDY
0.028177	1_Scerevisiae	TEDDY
0.0119603	1_Scerevisiae	TEDDY
0.0159109	1_Scerevisiae	TEDDY
0.0105876	1_Scerevisiae	TEDDY
0.0114364	1_Scerevisiae	TEDDY
0.0215983	1_Scerevisiae	TEDDY
0.0655738	1_Scerevisiae	TEDDY
0.0107411	1_Scerevisiae	TEDDY
0.0130753	1_Scerevisiae	TEDDY
0.0143472	1_Scerevisiae	TEDDY
0.0120685	1_Scerevisiae	TEDDY
0.0117206	1_Scerevisiae	TEDDY
0.0144488	1_Scerevisiae	TEDDY
0.0117082	1_Scerevisiae	TEDDY
0.017301	1_Scerevisiae	TEDDY
0.0281215	1_Scerevisiae	TEDDY
0.012655	1_Scerevisiae	TEDDY
0.0132345	1_Scerevisiae	TEDDY
0.0195771	1_Scerevisiae	TEDDY
0.0126374	1_Scerevisiae	TEDDY
0.0109445	1_Scerevisiae	TEDDY
0.0103455	1_Scerevisiae	TEDDY
0.0112271	1_Scerevisiae	TEDDY
0.0261097	1_Scerevisiae	TEDDY
0.0213447	1_Scerevisiae	TEDDY
0.0281373	1_Scerevisiae	TEDDY
0.0268312	1_Scerevisiae	TEDDY
0.0118343	1_Scerevisiae	TEDDY
0.0133333	1_Scerevisiae	TEDDY
0.0100573	1_Scerevisiae	TEDDY
0.0190876	1_Scerevisiae	TEDDY
0.0257599	1_Scerevisiae	TEDDY
0.0128419	1_Scerevisiae	TEDDY
0.0151057	1_Scerevisiae	TEDDY
0.0461042	1_Scerevisiae	TEDDY
0.010141	1_Scerevisiae	TEDDY
0.0635728	1_Scerevisiae	TEDDY
0.0302755	1_Scerevisiae	TEDDY
0.0112233	1_Scerevisiae	TEDDY
0.0332116	1_Scerevisiae	TEDDY
0.0176523	1_Scerevisiae	TEDDY
0.0158103	1_Scerevisiae	TEDDY
0.0294551	1_Scerevisiae	TEDDY
0.016116	1_Scerevisiae	TEDDY
0.0943396	1_Scerevisiae	TEDDY
0.0152323	1_Scerevisiae	TEDDY
0.014979	1_Scerevisiae	TEDDY
0.0180115	1_Scerevisiae	TEDDY
0.0779423	1_Scerevisiae	TEDDY
0.0141864	1_Scerevisiae	TEDDY
0.0229568	1_Scerevisiae	TEDDY
0.0406009	1_Scerevisiae	TEDDY
0.0229621	1_Scerevisiae	TEDDY
0.0139665	1_Scerevisiae	TEDDY
0.0468823	1_Scerevisiae	TEDDY
0.0176305	1_Scerevisiae	TEDDY
0.018615	1_Scerevisiae	TEDDY
0.0835422	1_Scerevisiae	TEDDY
0.0160231	1_Scerevisiae	TEDDY
0.0305157	1_Scerevisiae	TEDDY
0.0113662	1_Scerevisiae	TEDDY
0.0361925	1_Scerevisiae	TEDDY
0.0159185	1_Scerevisiae	TEDDY
0.0356761	1_Scerevisiae	TEDDY
0.0116891	1_Scerevisiae	TEDDY
0.0632111	1_Scerevisiae	TEDDY
0.0167757	1_Scerevisiae	TEDDY
0.0278784	1_Scerevisiae	TEDDY
0.0101958	1_Scerevisiae	TEDDY
0.0178476	1_Scerevisiae	TEDDY
0.0171585	1_Scerevisiae	TEDDY
0.0884173	1_Scerevisiae	TEDDY
0.0480077	1_Scerevisiae	TEDDY
0.043592	1_Scerevisiae	TEDDY
0.022041	1_Scerevisiae	TEDDY
0.0238095	1_Scerevisiae	TEDDY
0.0146972	1_Scerevisiae	TEDDY
0.0738007	1_Scerevisiae	TEDDY
0.0246124	1_Scerevisiae	TEDDY
0.0216497	1_Scerevisiae	TEDDY
0.0111719	1_Scerevisiae	TEDDY
0.0132521	1_Scerevisiae	TEDDY
0.0200924	1_Scerevisiae	TEDDY
0.0167001	1_Scerevisiae	TEDDY
0.0134807	1_Scerevisiae	TEDDY
0.0111123	1_Scerevisiae	TEDDY
0.030012	1_Scerevisiae	TEDDY
0.0121359	1_Scerevisiae	TEDDY
0.049456	1_Scerevisiae	TEDDY
0.0164447	1_Scerevisiae	TEDDY
0.0587544	1_Scerevisiae	TEDDY
0.0765697	1_Scerevisiae	TEDDY
0.011443	1_Scerevisiae	TEDDY
0.0553403	1_Scerevisiae	TEDDY
0.0180408	1_Scerevisiae	TEDDY
0.0130941	1_Scerevisiae	TEDDY
0.0386847	1_Scerevisiae	TEDDY
0.0605694	1_Scerevisiae	TEDDY
0.0376081	1_Scerevisiae	TEDDY
0.056338	1_Scerevisiae	TEDDY
0.0113173	1_Scerevisiae	TEDDY
0.0279564	1_Scerevisiae	TEDDY
0.0176523	1_Scerevisiae	TEDDY
0.0222767	1_Scerevisiae	TEDDY
0.0235682	1_Scerevisiae	TEDDY
0.0522193	1_Scerevisiae	TEDDY
0.0101163	1_Scerevisiae	TEDDY
0.0250752	1_Scerevisiae	TEDDY
0.0228258	1_Scerevisiae	TEDDY
0.0505051	1_Scerevisiae	TEDDY
0.0179404	1_Scerevisiae	TEDDY
0.013412	1_Scerevisiae	TEDDY
0.0114705	1_Scerevisiae	TEDDY
0.02918	1_Scerevisiae	TEDDY
0.0154943	1_Scerevisiae	TEDDY
0.0522466	1_Scerevisiae	TEDDY
0.0112676	1_Scerevisiae	TEDDY
0.0143616	1_Scerevisiae	TEDDY
0.0384025	1_Scerevisiae	TEDDY
0.0584454	1_Scerevisiae	TEDDY
0.044484	1_Scerevisiae	TEDDY
0.011147	1_Scerevisiae	TEDDY
0.0153351	1_Scerevisiae	TEDDY
0.0122699	1_Scerevisiae	TEDDY
0.0393082	1_Scerevisiae	TEDDY
0.0185632	1_Scerevisiae	TEDDY
0.0290444	1_Scerevisiae	TEDDY
0.0334113	1_Scerevisiae	TEDDY
0.0131527	1_Scerevisiae	TEDDY
0.0116239	1_Scerevisiae	TEDDY
0.0170882	1_Scerevisiae	TEDDY
0.0155569	1_Scerevisiae	TEDDY
0.0812348	1_Scerevisiae	TEDDY
0.0146757	1_Scerevisiae	TEDDY
0.0324149	1_Scerevisiae	TEDDY
0.0314663	1_Scerevisiae	TEDDY
0.0595948	1_Scerevisiae	TEDDY
0.0646831	1_Scerevisiae	TEDDY
0.0273075	1_Scerevisiae	TEDDY
0.0207814	1_Scerevisiae	TEDDY
0.0132696	1_Scerevisiae	TEDDY
0.0290276	1_Scerevisiae	TEDDY
0.0874891	1_Scerevisiae	TEDDY
0.0185357	1_Scerevisiae	TEDDY
0.0181455	1_Scerevisiae	TEDDY
0.0366032	1_Scerevisiae	TEDDY
0.0208943	1_Scerevisiae	TEDDY
0.0117689	1_Scerevisiae	TEDDY
0.0101698	1_Scerevisiae	TEDDY
0.0782473	1_Scerevisiae	TEDDY
0.0136668	1_Scerevisiae	TEDDY
0.0497512	1_Scerevisiae	TEDDY
0.0798085	1_Scerevisiae	TEDDY
0.0118427	1_Scerevisiae	TEDDY
0.0881834	1_Scerevisiae	TEDDY
0.0110485	1_Scerevisiae	TEDDY
0.0123305	1_Scerevisiae	TEDDY
0.0292227	1_Scerevisiae	TEDDY
0.0346021	1_Scerevisiae	TEDDY
0.0185667	1_Scerevisiae	TEDDY
0.0197161	1_Scerevisiae	TEDDY
0.0198531	1_Scerevisiae	TEDDY
0.0304507	1_Scerevisiae	TEDDY
0.0122549	1_Scerevisiae	TEDDY
0.0114233	1_Scerevisiae	TEDDY
0.0796178	1_Scerevisiae	TEDDY
0.0213265	1_Scerevisiae	TEDDY
0.0137514	1_Scerevisiae	TEDDY
0.0112385	1_Scerevisiae	TEDDY
0.0150966	1_Scerevisiae	TEDDY
0.0259336	1_Scerevisiae	TEDDY
0.0193536	1_Scerevisiae	TEDDY
0.0375094	1_Scerevisiae	TEDDY
0.0320307	1_Scerevisiae	TEDDY
0.0175377	1_Scerevisiae	TEDDY
0.0880282	1_Scerevisiae	TEDDY
0.0202593	1_Scerevisiae	TEDDY
0.0128535	1_Scerevisiae	TEDDY
0.0123671	1_Scerevisiae	TEDDY
0.0159847	1_Scerevisiae	TEDDY
0.0127259	1_Scerevisiae	TEDDY
0.0535906	1_Scerevisiae	TEDDY
0.0110339	1_Scerevisiae	TEDDY
0.0478698	1_Scerevisiae	TEDDY
0.0665336	1_Scerevisiae	TEDDY
0.0171409	1_Scerevisiae	TEDDY
0.0549149	1_Scerevisiae	TEDDY
0.0766284	1_Scerevisiae	TEDDY
0.0489476	1_Scerevisiae	TEDDY
0.0115075	1_Scerevisiae	TEDDY
0.0251319	1_Scerevisiae	TEDDY
0.0113109	1_Scerevisiae	TEDDY
0.0452899	1_Scerevisiae	TEDDY
0.0409165	1_Scerevisiae	TEDDY
0.066313	1_Scerevisiae	TEDDY
0.0212766	1_Scerevisiae	TEDDY
0.0125549	1_Scerevisiae	TEDDY
0.0246975	1_Scerevisiae	TEDDY
0.022899	1_Scerevisiae	TEDDY
0.0126759	1_Scerevisiae	TEDDY
0.0476417	1_Scerevisiae	TEDDY
0.0194666	1_Scerevisiae	TEDDY
0.0560538	1_Scerevisiae	TEDDY
0.034626	1_Scerevisiae	TEDDY
0.0424088	1_Scerevisiae	TEDDY
0.0159744	1_Scerevisiae	TEDDY
0.0200723	1_Scerevisiae	TEDDY
0.0193536	1_Scerevisiae	TEDDY
0.0329056	1_Scerevisiae	TEDDY
0.0352485	1_Scerevisiae	TEDDY
0.0322685	1_Scerevisiae	TEDDY
0.0101833	1_Scerevisiae	TEDDY
0.0111383	1_Scerevisiae	TEDDY
0.0261233	1_Scerevisiae	TEDDY
0.0126534	1_Scerevisiae	TEDDY
0.0110448	1_Scerevisiae	TEDDY
0.0182149	1_Scerevisiae	TEDDY
0.0122026	1_Scerevisiae	TEDDY
0.0131944	1_Scerevisiae	TEDDY
0.0112931	1_Scerevisiae	TEDDY
0.039604	1_Scerevisiae	TEDDY
0.0105042	1_Scerevisiae	TEDDY
0.0189538	1_Scerevisiae	TEDDY
0.0138274	1_Scerevisiae	TEDDY
0.0381098	1_Scerevisiae	TEDDY
0.0471254	1_Scerevisiae	TEDDY
0.0226912	1_Scerevisiae	TEDDY
0.0161551	1_Scerevisiae	TEDDY
0.0106826	1_Scerevisiae	TEDDY
0.0168549	1_Scerevisiae	TEDDY
0.0325839	1_Scerevisiae	TEDDY
0.0366838	1_Scerevisiae	TEDDY
0.0210482	1_Scerevisiae	TEDDY
0.0293513	1_Scerevisiae	TEDDY
0.0162443	1_Scerevisiae	TEDDY
0.0111408	1_Scerevisiae	TEDDY
0.0149209	1_Scerevisiae	TEDDY
0.0305623	1_Scerevisiae	TEDDY
0.015058	1_Scerevisiae	TEDDY
0.020284	1_Scerevisiae	TEDDY
0.0126695	1_Scerevisiae	TEDDY
0.0898473	1_Scerevisiae	TEDDY
0.013077	1_Scerevisiae	TEDDY
0.0102239	1_Scerevisiae	TEDDY
0.0170242	1_Scerevisiae	TEDDY
0.0236574	1_Scerevisiae	TEDDY
0.0102208	1_Scerevisiae	TEDDY
0.0117911	1_Scerevisiae	TEDDY
0.0149948	1_Scerevisiae	TEDDY
0.0119789	1_Scerevisiae	TEDDY
0.0373413	1_Scerevisiae	TEDDY
0.0223414	1_Scerevisiae	TEDDY
0.0132188	1_Scerevisiae	TEDDY
0.0131303	1_Scerevisiae	TEDDY
0.0578369	1_Scerevisiae	TEDDY
0.0116836	1_Scerevisiae	TEDDY
0.0101523	1_Scerevisiae	TEDDY
0.0240906	1_Scerevisiae	TEDDY
0.0179404	1_Scerevisiae	TEDDY
0.0105219	1_Scerevisiae	TEDDY
0.0107124	1_Scerevisiae	TEDDY
0.0273973	1_Scerevisiae	TEDDY
0.0157011	1_Scerevisiae	TEDDY
0.0216873	1_Scerevisiae	TEDDY
0.0454752	1_Scerevisiae	TEDDY
0.0221631	1_Scerevisiae	TEDDY
0.0145858	1_Scerevisiae	TEDDY
0.021097	1_Scerevisiae	TEDDY
0.0247036	1_Scerevisiae	TEDDY
0.0174246	1_Scerevisiae	TEDDY
0.0178987	1_Scerevisiae	TEDDY
0.0714796	1_Scerevisiae	TEDDY
0.0386548	1_Scerevisiae	TEDDY
0.0219829	1_Scerevisiae	TEDDY
0.0253678	1_Scerevisiae	TEDDY
0.0154178	1_Scerevisiae	TEDDY
0.0126887	1_Scerevisiae	TEDDY
0.0499002	1_Scerevisiae	TEDDY
0.0536769	1_Scerevisiae	TEDDY
0.0967118	1_Scerevisiae	TEDDY
0.0150602	1_Scerevisiae	TEDDY
0.0853242	1_Scerevisiae	TEDDY
0.0224467	1_Scerevisiae	TEDDY
0.0206356	1_Scerevisiae	TEDDY
0.010686	1_Scerevisiae	TEDDY
0.0430849	1_Scerevisiae	TEDDY
0.0129735	1_Scerevisiae	TEDDY
0.0253036	1_Scerevisiae	TEDDY
0.014339	1_Scerevisiae	TEDDY
0.0785546	1_Scerevisiae	TEDDY
0.0105831	1_Scerevisiae	TEDDY
0.0398406	1_Scerevisiae	TEDDY
0.0102554	1_Scerevisiae	TEDDY
0.0304878	1_Scerevisiae	TEDDY
0.0111359	1_Scerevisiae	TEDDY
0.0122609	1_Scerevisiae	TEDDY
0.0257931	1_Scerevisiae	TEDDY
0.0165673	1_Scerevisiae	TEDDY
0.0413565	1_Scerevisiae	TEDDY
0.0218866	1_Scerevisiae	TEDDY
0.0128866	1_Scerevisiae	TEDDY
0.0170999	1_Scerevisiae	TEDDY
0.0209336	1_Scerevisiae	TEDDY
0.0706714	1_Scerevisiae	TEDDY
0.0627353	1_Scerevisiae	TEDDY
0.0140292	1_Scerevisiae	TEDDY
0.0128041	1_Scerevisiae	TEDDY
0.0155545	1_Scerevisiae	TEDDY
0.0226655	1_Scerevisiae	TEDDY
0.0108167	1_Scerevisiae	TEDDY
0.0179533	1_Scerevisiae	TEDDY
0.0193311	1_Scerevisiae	TEDDY
0.0129685	1_Scerevisiae	TEDDY
0.0328515	1_Scerevisiae	TEDDY
0.0202757	1_Scerevisiae	TEDDY
0.0143575	1_Scerevisiae	TEDDY
0.0186741	1_Scerevisiae	TEDDY
0.0198886	1_Scerevisiae	TEDDY
0.0477783	1_Scerevisiae	TEDDY
0.0121996	1_Scerevisiae	TEDDY
0.0114233	1_Scerevisiae	TEDDY
0.014861	1_Scerevisiae	TEDDY
0.0687758	1_Scerevisiae	TEDDY
0.0138581	1_Scerevisiae	TEDDY
0.0244918	1_Scerevisiae	TEDDY
0.0111545	1_Scerevisiae	TEDDY
0.0261165	1_Scerevisiae	TEDDY
0.0495049	1_Scerevisiae	TEDDY
0.0379075	1_Scerevisiae	TEDDY
0.0484731	1_Scerevisiae	TEDDY
0.0114469	1_Scerevisiae	TEDDY
0.0143926	1_Scerevisiae	TEDDY
0.0136893	1_Scerevisiae	TEDDY
0.0102417	1_Scerevisiae	TEDDY
0.0169405	1_Scerevisiae	TEDDY
0.0994036	1_Scerevisiae	TEDDY
0.0105865	1_Scerevisiae	TEDDY
0.0276472	1_Scerevisiae	TEDDY
0.0384172	1_Scerevisiae	TEDDY
0.0144467	1_Scerevisiae	TEDDY
0.0422833	1_Scerevisiae	TEDDY
0.0276778	1_Scerevisiae	TEDDY
0.0132749	1_Scerevisiae	TEDDY
0.0148965	1_Scerevisiae	TEDDY
0.011343	1_Scerevisiae	TEDDY
0.010001	1_Scerevisiae	TEDDY
0.0539374	1_Scerevisiae	TEDDY
0.016129	1_Scerevisiae	TEDDY
0.0110387	1_Scerevisiae	TEDDY
0.0105064	1_Scerevisiae	TEDDY
0.0318269	1_Scerevisiae	TEDDY
0.0178063	1_Scerevisiae	TEDDY
0.0274198	1_Scerevisiae	TEDDY
0.0109517	1_Scerevisiae	TEDDY
0.014988	1_Scerevisiae	TEDDY
0.0519481	1_Scerevisiae	TEDDY
0.0816993	1_Scerevisiae	TEDDY
0.0145075	1_Scerevisiae	TEDDY
0.0289771	1_Scerevisiae	TEDDY
0.0194439	1_Scerevisiae	TEDDY
0.0235294	1_Scerevisiae	TEDDY
0.0197668	1_Scerevisiae	TEDDY
0.0307977	1_Scerevisiae	TEDDY
0.0109577	1_Scerevisiae	TEDDY
0.031506	1_Scerevisiae	TEDDY
0.0117027	1_Scerevisiae	TEDDY
0.0249813	1_Scerevisiae	TEDDY
0.0118008	1_Scerevisiae	TEDDY
0.0523286	1_Scerevisiae	TEDDY
0.0167056	1_Scerevisiae	TEDDY
0.0458295	1_Scerevisiae	TEDDY
0.0114587	1_Scerevisiae	TEDDY
0.0205931	1_Scerevisiae	TEDDY
0.0607533	1_Scerevisiae	TEDDY
0.0171939	1_Scerevisiae	TEDDY
0.010018	1_Scerevisiae	TEDDY
0.0292654	1_Scerevisiae	TEDDY
0.0105697	1_Scerevisiae	TEDDY
0.0155666	1_Scerevisiae	TEDDY
0.0145222	1_Scerevisiae	TEDDY
0.0243013	1_Scerevisiae	TEDDY
0.0593824	1_Scerevisiae	TEDDY
0.013177	1_Scerevisiae	TEDDY
0.0170648	1_Scerevisiae	TEDDY
0.0100472	1_Scerevisiae	TEDDY
0.0118991	1_Scerevisiae	TEDDY
0.016116	1_Scerevisiae	TEDDY
0.0101286	1_Scerevisiae	TEDDY
0.0199164	1_Scerevisiae	TEDDY
0.0165563	1_Scerevisiae	TEDDY
0.0280505	1_Scerevisiae	TEDDY
0.0971817	1_Scerevisiae	TEDDY
0.0158328	1_Scerevisiae	TEDDY
0.0204792	1_Scerevisiae	TEDDY
0.0312012	1_Scerevisiae	TEDDY
0.0238209	1_Scerevisiae	TEDDY
0.0442478	1_Scerevisiae	TEDDY
0.0109493	1_Scerevisiae	TEDDY
0.0150602	1_Scerevisiae	TEDDY
0.0303214	1_Scerevisiae	TEDDY
0.0254065	1_Scerevisiae	TEDDY
0.0127486	1_Scerevisiae	TEDDY
0.0127372	1_Scerevisiae	TEDDY
0.0120598	1_Scerevisiae	TEDDY
0.0189036	1_Scerevisiae	TEDDY
0.010017	1_Scerevisiae	TEDDY
0.0209205	1_Scerevisiae	TEDDY
0.0219925	1_Scerevisiae	TEDDY
0.01048	1_Scerevisiae	TEDDY
0.0131251	1_Scerevisiae	TEDDY
0.0146886	1_Scerevisiae	TEDDY
0.0339674	1_Scerevisiae	TEDDY
0.022779	1_Scerevisiae	TEDDY
0.0327011	1_Scerevisiae	TEDDY
0.0101771	1_Scerevisiae	TEDDY
0.0230574	1_Scerevisiae	TEDDY
0.0415455	1_Scerevisiae	TEDDY
0.0353357	1_Scerevisiae	TEDDY
0.0413223	1_Scerevisiae	TEDDY
0.0174246	1_Scerevisiae	TEDDY
0.040032	1_Scerevisiae	TEDDY
0.0137912	1_Scerevisiae	TEDDY
0.0446828	1_Scerevisiae	TEDDY
0.0155933	1_Scerevisiae	TEDDY
0.0830565	1_Scerevisiae	TEDDY
0.0542299	1_Scerevisiae	TEDDY
0.0103875	1_Scerevisiae	TEDDY
0.0117606	1_Scerevisiae	TEDDY
0.0461894	1_Scerevisiae	TEDDY
0.0110779	1_Scerevisiae	TEDDY
0.0133743	1_Scerevisiae	TEDDY
0.0244141	1_Scerevisiae	TEDDY
0.0270124	1_Scerevisiae	TEDDY
0.0115902	1_Scerevisiae	TEDDY
0.0521105	1_Scerevisiae	TEDDY
0.0123824	1_Scerevisiae	TEDDY
0.0152812	1_Scerevisiae	TEDDY
0.0103338	1_Scerevisiae	TEDDY
0.0163265	1_Scerevisiae	TEDDY
0.0238095	1_Scerevisiae	TEDDY
0.0558036	1_Scerevisiae	TEDDY
0.0219154	1_Scerevisiae	TEDDY
0.0127861	1_Scerevisiae	TEDDY
0.0263644	1_Scerevisiae	TEDDY
0.0670241	1_Scerevisiae	TEDDY
0.0110988	1_Scerevisiae	TEDDY
0.0107331	1_Scerevisiae	TEDDY
0.0231054	1_Scerevisiae	TEDDY
0.0131251	1_Scerevisiae	TEDDY
0.0487329	1_Scerevisiae	TEDDY
0.0119517	1_Scerevisiae	TEDDY
0.0170678	1_Scerevisiae	TEDDY
0.0163292	1_Scerevisiae	TEDDY
0.0208247	1_Scerevisiae	TEDDY
0.0247954	1_Scerevisiae	TEDDY
0.0347826	1_Scerevisiae	TEDDY
0.0153327	1_Scerevisiae	TEDDY
0.0187547	1_Scerevisiae	TEDDY
0.0327976	1_Scerevisiae	TEDDY
0.0522466	1_Scerevisiae	TEDDY
0.0121168	1_Scerevisiae	TEDDY
0.0321854	1_Scerevisiae	TEDDY
0.0132328	1_Scerevisiae	TEDDY
0.0358038	1_Scerevisiae	TEDDY
0.0526039	1_Scerevisiae	TEDDY
0.0111694	1_Scerevisiae	TEDDY
0.0233481	1_Scerevisiae	TEDDY
0.0115701	1_Scerevisiae	TEDDY
0.0142613	1_Scerevisiae	TEDDY
0.0135007	1_Scerevisiae	TEDDY
0.0125849	1_Scerevisiae	TEDDY
0.0133618	1_Scerevisiae	TEDDY
0.0781861	1_Scerevisiae	TEDDY
0.0402414	1_Scerevisiae	TEDDY
0.039185	1_Scerevisiae	TEDDY
0.013421	1_Scerevisiae	TEDDY
0.0101833	1_Scerevisiae	TEDDY
0.0128617	1_Scerevisiae	TEDDY
0.0150716	1_Scerevisiae	TEDDY
0.0376932	1_Scerevisiae	TEDDY
0.0103231	1_Scerevisiae	TEDDY
0.0193199	1_Scerevisiae	TEDDY
0.0124116	1_Scerevisiae	TEDDY
0.0155982	1_Scerevisiae	TEDDY
0.0339905	1_Scerevisiae	TEDDY
0.0113302	1_Scerevisiae	TEDDY
0.0254777	1_Scerevisiae	TEDDY
0.0166806	1_Scerevisiae	TEDDY
0.012663	1_Scerevisiae	TEDDY
0.0215378	1_Scerevisiae	TEDDY
0.0108601	1_Scerevisiae	TEDDY
0.0127049	1_Scerevisiae	TEDDY
0.0180538	1_Scerevisiae	TEDDY
0.0280584	1_Scerevisiae	TEDDY
0.0115594	1_Scerevisiae	TEDDY
0.0342466	1_Scerevisiae	TEDDY
0.0125408	1_Scerevisiae	TEDDY
0.0179211	1_Scerevisiae	TEDDY
0.0402253	1_Scerevisiae	TEDDY
0.0145582	1_Scerevisiae	TEDDY
0.0490436	1_Scerevisiae	TEDDY
0.0119033	1_Scerevisiae	TEDDY
0.0199561	1_Scerevisiae	TEDDY
0.052521	1_Scerevisiae	TEDDY
0.0138523	1_Scerevisiae	TEDDY
0.0134935	1_Scerevisiae	TEDDY
0.0206441	1_Scerevisiae	TEDDY
0.0764526	1_Scerevisiae	TEDDY
0.0137024	1_Scerevisiae	TEDDY
0.0366166	1_Scerevisiae	TEDDY
0.0212993	1_Scerevisiae	TEDDY
0.0412371	1_Scerevisiae	TEDDY
0.0307787	1_Scerevisiae	TEDDY
0.0121124	1_Scerevisiae	TEDDY
0.0118036	1_Scerevisiae	TEDDY
0.0983284	1_Scerevisiae	TEDDY
0.0484496	1_Scerevisiae	TEDDY
0.0210526	1_Scerevisiae	TEDDY
0.0162602	1_Scerevisiae	TEDDY
0.0161264	1_Scerevisiae	TEDDY
0.0310752	1_Scerevisiae	TEDDY
0.0447628	1_Scerevisiae	TEDDY
0.0261165	1_Scerevisiae	TEDDY
0.0143823	1_Scerevisiae	TEDDY
0.0151814	1_Scerevisiae	TEDDY
0.0469925	1_Scerevisiae	TEDDY
0.0320924	1_Scerevisiae	TEDDY
0.010248	1_Scerevisiae	TEDDY
0.011439	1_Scerevisiae	TEDDY
0.0100614	1_Scerevisiae	TEDDY
0.0113817	1_Scerevisiae	TEDDY
0.070922	1_Scerevisiae	TEDDY
0.0117938	1_Scerevisiae	TEDDY
0.045683	1_Scerevisiae	TEDDY
0.0125392	1_Scerevisiae	TEDDY
0.0141824	1_Scerevisiae	TEDDY
0.0116822	1_Scerevisiae	TEDDY
0.0442087	1_Scerevisiae	TEDDY
0.0913242	1_Scerevisiae	TEDDY
0.069735	1_Scerevisiae	TEDDY
0.0505561	1_Scerevisiae	TEDDY
0.0480769	1_Scerevisiae	TEDDY
0.0149813	1_Scerevisiae	TEDDY
0.0157257	1_Scerevisiae	TEDDY
0.01321	1_Scerevisiae	TEDDY
0.0101133	1_Scerevisiae	TEDDY
0.0247341	1_Scerevisiae	TEDDY
0.0130141	1_Scerevisiae	TEDDY
0.0301659	1_Scerevisiae	TEDDY
0.0127812	1_Scerevisiae	TEDDY
0.0316356	1_Scerevisiae	TEDDY
0.0150761	1_Scerevisiae	TEDDY
0.0543478	1_Scerevisiae	TEDDY
0.0398724	1_Scerevisiae	TEDDY
0.0108061	1_Scerevisiae	TEDDY
0.0433276	1_Scerevisiae	TEDDY
0.0246488	1_Scerevisiae	TEDDY
0.0132996	1_Scerevisiae	TEDDY
0.0174338	1_Scerevisiae	TEDDY
0.0159439	1_Scerevisiae	TEDDY
0.0123977	1_Scerevisiae	TEDDY
0.0122534	1_Scerevisiae	TEDDY
0.056243	1_Scerevisiae	TEDDY
0.0166141	1_Scerevisiae	TEDDY
0.0428266	1_Scerevisiae	TEDDY
0.0126119	1_Scerevisiae	TEDDY
0.0332005	1_Scerevisiae	TEDDY
0.0232504	1_Scerevisiae	TEDDY
0.0473037	1_Scerevisiae	TEDDY
0.021631	1_Scerevisiae	TEDDY
0.0135281	1_Scerevisiae	TEDDY
0.0798085	1_Scerevisiae	TEDDY
0.011302	1_Scerevisiae	TEDDY
0.0229305	1_Scerevisiae	TEDDY
0.0115647	1_Scerevisiae	TEDDY
0.0124735	1_Scerevisiae	TEDDY
0.0149477	1_Scerevisiae	TEDDY
0.0103338	1_Scerevisiae	TEDDY
0.0185117	1_Scerevisiae	TEDDY
0.0537346	1_Scerevisiae	TEDDY
0.0225581	1_Scerevisiae	TEDDY
0.0209996	1_Scerevisiae	TEDDY
0.0170155	1_Scerevisiae	TEDDY
0.0158328	1_Scerevisiae	TEDDY
0.016952	1_Scerevisiae	TEDDY
0.0111049	1_Scerevisiae	TEDDY
0.0520291	1_Scerevisiae	TEDDY
0.0134662	1_Scerevisiae	TEDDY
0.0254972	1_Scerevisiae	TEDDY
0.010923	1_Scerevisiae	TEDDY
0.0727802	1_Scerevisiae	TEDDY
0.0242601	1_Scerevisiae	TEDDY
0.0205719	1_Scerevisiae	TEDDY
0.0129316	1_Scerevisiae	TEDDY
0.0109709	1_Scerevisiae	TEDDY
0.0202881	1_Scerevisiae	TEDDY
0.0302663	1_Scerevisiae	TEDDY
0.0228415	1_Scerevisiae	TEDDY
0.0378501	1_Scerevisiae	TEDDY
0.0256345	1_Scerevisiae	TEDDY
0.018044	1_Scerevisiae	TEDDY
0.0110754	1_Scerevisiae	TEDDY
0.0129366	1_Scerevisiae	TEDDY
0.0132293	1_Scerevisiae	TEDDY
0.0187899	1_Scerevisiae	TEDDY
0.0200361	1_Scerevisiae	TEDDY
0.0191168	1_Scerevisiae	TEDDY
0.0234192	1_Scerevisiae	TEDDY
0.0115794	1_Scerevisiae	TEDDY
0.0155909	1_Scerevisiae	TEDDY
0.0100979	1_Scerevisiae	TEDDY
0.020938	1_Scerevisiae	TEDDY
0.0711744	1_Scerevisiae	TEDDY
0.0317965	1_Scerevisiae	TEDDY
0.0294204	1_Scerevisiae	TEDDY
0.0185322	1_Scerevisiae	TEDDY
0.0132855	1_Scerevisiae	TEDDY
0.0124193	1_Scerevisiae	TEDDY
0.0434405	1_Scerevisiae	TEDDY
0.041425	1_Scerevisiae	TEDDY
0.0113097	1_Scerevisiae	TEDDY
0.0289939	1_Scerevisiae	TEDDY
0.0140193	1_Scerevisiae	TEDDY
0.0394789	1_Scerevisiae	TEDDY
0.013048	1_Scerevisiae	TEDDY
0.0269251	1_Scerevisiae	TEDDY
0.0143041	1_Scerevisiae	TEDDY
[truncated: 48,430 more rows]

## Sheet: Supp Fig 2b
RelAbund	Taxa	Project
[truncated: 49,400 more rows]

[truncated: 7 more sheets: Supp Fig 3, Supp Fig 4a, Supp Fig 4bcd, Supp Fig 5, Supp Fig 6, Supp Fig 7, Supp Fig 8]
